# Supplementary material for: Abrupt and altered cell-type specific DNA methylation profiles in blood during acute HIV infection persists despite prompt initiation of ART
Source: PLoS Pathog. 2021 Aug 13;17(8):e1009785. doi: 10.1371/journal.ppat.1009785 (PMC8386872; doi:10.1371/journal.ppat.1009785)
Supplement: S1 Data — (XLSX) [file ppat.1009785.s015.xlsx]

## Sheet: 5%
names	control_to_pre.logFC	control_to_pre.AveExpr	control_to_pre.t	control_to_pre.P.Value	control_to_pre.adj.P.Val	control_to_pre.B	control_to_pre.control_AVG	control_to_pre.pre_AVG	control_to_pre.deltaBeta	control_to_pre.CHR	control_to_pre.MAPINFO	control_to_pre.Strand	control_to_pre.Type	control_to_pre.gene	control_to_pre.feature	control_to_pre.cgi	control_to_pre.feat.cgi	control_to_pre.UCSC_Islands_Name	control_to_pre.SNP_ID	control_to_pre.SNP_DISTANCE	AHI_1_Mono	AHI_2_Mono	AHI_3_Mono	AHI_4_Mono	AHI_5_Mono	AHI_6_Mono	AHI_7_Mono	AHI_8_Mono	AHI_9_Mono	AHI_10_Mono	AHI_11_Mono	AHI_12_Mono	AHI_13_Mono	AHI_14_Mono	AHI_15_Mono	AHI_16_Mono	AHI_17_Mono	AHI_18_Mono	AHI_19_Mono	AHI_20_Mono	AHI_21_Mono	AHI_22_Mono	Control_1_Mono	Control_2_Mono	Control_3_Mono	Control_4_Mono	Control_5_Mono	Control_6_Mono	Control_7_Mono
cg25932496	-0.0775138	0.826076	-4.72084	5.20893e-05	0.00746762	1.1897	0.88292	0.805406	-0.0775138	4	165118868	F	II	43160	5'UTR	opensea	5'UTR-opensea		rs568700640;rs201716134;rs72987729	0;6;10	0.74997	0.827386	0.764556	0.749897	0.830522	0.716561	0.770257	0.784508	0.798533	0.748148	0.845589	0.805557	0.840725	0.880794	0.877852	0.812404	0.879962	0.819466	0.800083	0.798509	0.805148	0.812502	0.881115	0.856512	0.870284	0.876248	0.935913	0.863424	0.91129
cg23679141	-0.0761038	0.315557	-4.55014	8.40245e-05	0.00862575	0.718021	0.371366	0.295263	-0.0761038	4	165118930	F	I	43160	5'UTR	opensea	5'UTR-opensea		rs141461914;rs72987730;rs569097352	6;41;50	0.36563	0.305335	0.330548	0.258476	0.216921	0.277671	0.328885	0.255004	0.347449	0.249087	0.344606	0.250547	0.274334	0.275926	0.386494	0.266602	0.266412	0.326198	0.28715	0.292772	0.252479	0.337249	0.367479	0.367124	0.371067	0.367773	0.374149	0.341792	0.441746
cg22395811	-0.0711783	0.625309	-3.44076	0.00174004	0.0289325	-2.235	0.677507	0.606328	-0.0711783	4	164945455	R	II	43160	5'UTR	opensea	5'UTR-opensea		rs566525466;rs182066890;rs558392193;rs372450752	46;8;2;1	0.564951	0.61369	0.539733	0.582026	0.673646	0.552146	0.551701	0.594093	0.562213	0.575174	0.685846	0.63033	0.69251	0.717345	0.717521	0.528847	0.577036	0.587837	0.588805	0.614049	0.602477	0.587251	0.627242	0.701616	0.68884	0.711301	0.709917	0.650411	0.682247
cg23092713	-0.0611782	0.800637	-3.59256	0.00116334	0.0239918	-1.84743	0.845501	0.784323	-0.0611782	4	164910337	F	II	43160	5'UTR	opensea	5'UTR-opensea				0.744278	0.726451	0.772492	0.703345	0.807215	0.720178	0.750105	0.736594	0.804291	0.835197	0.85076	0.725629	0.830191	0.831245	0.880133	0.770673	0.781266	0.80179	0.809527	0.783361	0.790803	0.799579	0.830422	0.889536	0.83752	0.849729	0.866709	0.801585	0.836912
cg23596249	-0.0578274	0.40919	-3.81519	0.000639034	0.0184022	-1.26753	0.451597	0.39377	-0.0578274	4	165109834	F	II	43160	5'UTR	island	5'UTR-island	chr4:165109389-165109842	rs569909999;rs112543630	0;5	0.405431	0.383408	0.384115	0.398244	0.39587	0.361712	0.375421	0.348998	0.373975	0.330046	0.442999	0.412351	0.434246	0.462744	0.504669	0.349295	0.365872	0.394944	0.366473	0.402252	0.348205	0.42166	0.435284	0.465685	0.461651	0.449843	0.480579	0.420596	0.47453
cg27111374	-0.0869818	0.636969	-4.39513	0.000129503	0.0098429	0.292347	0.700756	0.613774	-0.0869818	19	8483316	R	II	43161	5'UTR	opensea	5'UTR-opensea		rs12150986	10	0.601182	0.621355	0.593487	0.619895	0.746464	0.663208	0.573386	0.560172	0.65483	0.583631	0.655568	0.573911	0.632666	0.706439	0.647419	0.548087	0.613128	0.603217	0.549372	0.569942	0.596342	0.589334	0.74497	0.79327	0.675693	0.713111	0.660732	0.669138	0.668338
cg17940762	-0.095131	0.827922	-5.00929	2.31593e-05	0.00608057	1.99177	0.897685	0.802554	-0.095131	5	126362092	F	II	43162	5'UTR	shelf	5'UTR-shelf	chr5:126365623-126367250			0.740428	0.785614	0.829251	0.780819	0.823505	0.68654	0.848391	0.736267	0.839106	0.768038	0.883904	0.782941	0.870128	0.874893	0.876334	0.750611	0.834594	0.795372	0.780214	0.797597	0.753611	0.818033	0.886377	0.936123	0.90932	0.894638	0.888748	0.865082	0.867341
cg03333343	-0.0856147	0.469582	-4.88353	3.29849e-05	0.00653417	1.64146	0.532366	0.446751	-0.0856147	5	126323654	F	II	43162	5'UTR	opensea	5'UTR-opensea				0.468156	0.509232	0.357125	0.485159	0.53534	0.418397	0.499044	0.418754	0.447202	0.467233	0.472534	0.367511	0.478193	0.430339	0.475818	0.475108	0.407679	0.416129	0.490057	0.405761	0.400572	0.403178	0.56778	0.518995	0.496916	0.500852	0.581398	0.541678	0.508018
cg26287146	-0.0850015	0.469729	-3.18534	0.0033824	0.0401107	-2.87036	0.532064	0.447062	-0.0850015	5	126307879	F	II	43162	5'UTR	opensea	5'UTR-opensea		rs188093324;rs527350136	0;3	0.531772	0.432844	0.402538	0.39135	0.235427	0.360523	0.458183	0.391961	0.48518	0.389821	0.464287	0.535863	0.452392	0.500482	0.533146	0.366619	0.499952	0.477549	0.499695	0.497601	0.425523	0.502662	0.578271	0.593185	0.521155	0.525693	0.536844	0.469402	0.556159
cg17943107	-0.0738072	0.788987	-4.23731	0.000200754	0.0115715	-0.137858	0.843113	0.769305	-0.0738072	5	126250722	R	II	43162	Body	opensea	Body-opensea		rs200703663;rs201469052	27;25	0.730431	0.735492	0.792774	0.750814	0.813142	0.674515	0.759525	0.72436	0.790519	0.708141	0.827875	0.80979	0.834819	0.849737	0.819556	0.686638	0.722713	0.795476	0.760567	0.793659	0.760838	0.783342	0.821631	0.863236	0.856199	0.860011	0.855017	0.834001	0.847059
cg20251837	-0.102366	0.736256	-3.94941	0.000443425	0.0157113	-0.912156	0.811325	0.708959	-0.102366	2	217220696	F	II	43163	Body	opensea	Body-opensea		rs115369751;rs6723201	3;13	0.641044	0.694873	0.674635	0.637748	0.774195	0.563102	0.690907	0.617965	0.744542	0.650133	0.828225	0.755643	0.774331	0.833984	0.79251	0.64694	0.629796	0.754707	0.716212	0.754438	0.717379	0.703778	0.742875	0.832235	0.847153	0.806162	0.818832	0.81613	0.850467
cg10734849	-0.0892971	0.659951	-3.56045	0.0012673	0.0249701	-1.92999	0.725435	0.636138	-0.0892971	2	217215658	F	II	43163	Body	opensea	Body-opensea		rs148080015	1	0.608592	0.588634	0.565943	0.556186	0.643059	0.581716	0.654921	0.579408	0.598842	0.589845	0.766629	0.651268	0.694207	0.739766	0.730241	0.490692	0.702279	0.672009	0.647385	0.683074	0.623308	0.627039	0.679462	0.809145	0.731719	0.758712	0.740544	0.727686	0.691515
cg14715482	-0.0711869	0.52669	-4.65737	6.22347e-05	0.00786069	1.01402	0.578894	0.507707	-0.0711869	5	10377171	F	I	43165	Body	opensea	Body-opensea		rs182751251	18	0.458764	0.491587	0.477616	0.48014	0.444475	0.437743	0.500769	0.5244	0.564788	0.529431	0.530014	0.508785	0.493274	0.584698	0.488957	0.468273	0.548849	0.539814	0.572442	0.516802	0.512958	0.494967	0.634638	0.580685	0.575337	0.53935	0.609601	0.576581	0.577793
cg17076397	0.0614704	0.326393	3.69441	0.000885504	0.0212293	-1.58372	0.281315	0.342785	0.0614704	5	10353763	F	I	43165	TSS200	island	TSS200-island	chr5:10353400-10354512	rs554792019	35	0.43423	0.314823	0.321495	0.410767	0.321391	0.383391	0.417028	0.342841	0.346746	0.348994	0.305015	0.333185	0.310405	0.259474	0.286944	0.374759	0.413909	0.331387	0.316884	0.312664	0.310301	0.344639	0.277262	0.220467	0.293788	0.300758	0.285332	0.288714	0.293007
cg09863821	-0.101696	0.503869	-3.32333	0.002367	0.0335334	-2.52989	0.578446	0.47675	-0.101696	2	160589100	R	II	43166	TSS1500	opensea	TSS1500-opensea		rs567526456;rs537681486	24;4	0.561518	0.537938	0.533457	0.533945	0.42272	0.489958	0.299636	0.460174	0.490954	0.533148	0.543034	0.394032	0.512108	0.575382	0.578068	0.331981	0.479005	0.512436	0.390443	0.518171	0.367884	0.422515	0.548386	0.558458	0.673183	0.611156	0.647545	0.564389	0.468837
cg15995592	-0.0603686	0.807238	-3.55218	0.00129548	0.0252424	-1.95119	0.851508	0.791139	-0.0603686	2	160614976	R	II	43166	Body	opensea	Body-opensea		rs548036700;rs566297069;rs530280475	35;33;2	0.772515	0.766025	0.693667	0.798217	0.798468	0.749443	0.800908	0.784432	0.775043	0.760504	0.858576	0.831758	0.864365	0.822454	0.872964	0.733986	0.804009	0.798835	0.75703	0.78676	0.807245	0.767858	0.839264	0.877739	0.855993	0.843138	0.874197	0.824177	0.917476
cg04888116	-0.0956198	0.787991	-4.31192	0.000163225	0.0106892	0.0650809	0.858113	0.762493	-0.0956198	10	46032181	R	II	43167	5'UTR	opensea	5'UTR-opensea		rs551042811;rs140604199	32;16	0.723184	0.750891	0.711124	0.767806	0.835429	0.614589	0.765906	0.736277	0.688256	0.775758	0.836348	0.816709	0.838524	0.853855	0.854994	0.742893	0.806244	0.729016	0.693383	0.792154	0.724395	0.717104	0.849924	0.839831	0.850175	0.852722	0.878649	0.821427	0.889564
cg03769205	-0.0712522	0.798808	-4.53959	8.65387e-05	0.0086961	0.688977	0.851059	0.779807	-0.0712522	10	46004907	R	II	43167	Body	opensea	Body-opensea		rs73287373;rs74612099;rs563392242	46;20;17	0.750112	0.756191	0.705385	0.731792	0.795831	0.757783	0.817807	0.687335	0.808311	0.785852	0.828503	0.831747	0.806282	0.831886	0.843132	0.736516	0.769885	0.806116	0.735431	0.789402	0.772932	0.807527	0.822239	0.85726	0.871429	0.854407	0.844927	0.843988	0.890578
cg22702443	-0.0770582	0.746954	-4.29834	0.000169497	0.0108648	0.0280876	0.803463	0.726405	-0.0770582	17	60831205	R	II	43169	Body	opensea	Body-opensea		rs140837616	23	0.66428	0.748032	0.6991	0.703056	0.791611	0.622533	0.705555	0.715499	0.720373	0.669589	0.773073	0.79525	0.778297	0.800843	0.801651	0.688769	0.680345	0.679882	0.699948	0.757641	0.753691	0.731885	0.777703	0.810266	0.80541	0.815232	0.813076	0.831472	0.788541
cg03837526	-0.0589844	0.800128	-3.47128	0.00160543	0.0278905	-2.15765	0.843383	0.784399	-0.0589844	17	60886284	R	II	43169	TSS1500	shore	TSS1500-shore	chr17:60885408-60885857	rs145612757	28	0.725717	0.801027	0.756762	0.719497	0.830883	0.704482	0.751334	0.755667	0.773296	0.760731	0.821434	0.796497	0.854137	0.870781	0.839033	0.717424	0.77877	0.78809	0.784759	0.832945	0.806919	0.786585	0.811536	0.853886	0.877089	0.868792	0.87211	0.803863	0.841442
cg05856375	-0.0550804	0.793258	-4.26022	0.000188404	0.0112978	-0.0756249	0.83365	0.77857	-0.0550804	22	42379131	F	II	43346	Body	opensea	Body-opensea		rs190540138;rs117268110	1;19	0.757244	0.780647	0.730871	0.780559	0.873652	0.751525	0.769239	0.747631	0.765607	0.75438	0.792841	0.803344	0.821533	0.795365	0.821526	0.797851	0.762956	0.784581	0.735627	0.798755	0.76083	0.741977	0.842595	0.889748	0.847138	0.813154	0.833376	0.816329	0.822688
cg06617117	-0.0549535	0.871141	-5.25215	1.16941e-05	0.00522635	2.67001	0.911441	0.856487	-0.0549535	22	19704887	R	II	43348	TSS1500	shore	TSS1500-shore	chr22:19705510-19706557	rs113209866;rs75075957	26;12	0.81254	0.876854	0.838224	0.84158	0.893732	0.793271	0.838228	0.840051	0.884639	0.832427	0.885937	0.876123	0.875145	0.891031	0.898672	0.808998	0.84903	0.852601	0.851428	0.870866	0.857062	0.874277	0.897411	0.924003	0.907402	0.903984	0.931674	0.917852	0.907991
cg16284178	-0.0689839	0.896603	-3.43146	0.0017832	0.0292421	-2.25853	0.947192	0.878208	-0.0689839	7	35871324	F	II	43350	Body	opensea	Body-opensea		rs565711364;rs534703088;rs558188378	0;17;50	0.904285	0.898993	0.883415	0.830573	0.808702	0.769269	0.880205	0.815532	0.917585	0.955959	0.940445	0.873827	0.897117	0.898172	0.917339	0.808924	0.871488	0.97441	0.810629	0.8318	0.888196	0.943707	0.991971	0.915099	0.91986	0.945908	0.911855	0.97636	0.980531
cg09527731	-0.0566468	0.835235	-4.21943	0.000210941	0.011785	-0.186356	0.876776	0.820129	-0.0566468	5	132097228	F	I	43351	Body	opensea	Body-opensea		rs201642066;rs538844311;rs145894816	17;39;48	0.768626	0.848982	0.826046	0.768842	0.819708	0.729005	0.802643	0.848226	0.832644	0.797423	0.855482	0.842766	0.848507	0.863689	0.856438	0.77259	0.804868	0.829968	0.844923	0.826672	0.825642	0.829149	0.936554	0.893434	0.884496	0.862676	0.873405	0.858065	0.858744
cg11088489	-0.0677859	0.777763	-3.42736	0.00180254	0.0293929	-2.26889	0.827472	0.759687	-0.0677859	17	75305722	F	II	43352	5'UTR	opensea	5'UTR-opensea		rs56208620	44	0.705893	0.757767	0.751172	0.719031	0.795324	0.627622	0.725389	0.736113	0.767133	0.742411	0.818672	0.778424	0.835256	0.833552	0.870563	0.669144	0.716502	0.794015	0.785854	0.780439	0.765617	0.737212	0.839064	0.812908	0.842563	0.851017	0.828014	0.811097	0.835989
cg03814231	-0.067556	0.72757	-3.02261	0.00511629	0.049616	-3.26264	0.777111	0.709555	-0.067556	17	75387656	R	II	43352	Body	opensea	Body-opensea		rs369141876	50	0.669918	0.721044	0.654223	0.678912	0.7703	0.559808	0.651953	0.682477	0.706413	0.663475	0.770041	0.731691	0.739707	0.794329	0.803037	0.611852	0.741024	0.69534	0.73639	0.783348	0.719367	0.725558	0.746952	0.827745	0.747165	0.81203	0.80346	0.778197	0.788579
cg26921458	-0.0593198	0.615841	-3.02351	0.00510481	0.0495737	-3.26051	0.659342	0.600022	-0.0593198	17	75470859	F	II	43352	Body	opensea	Body-opensea		rs78194527;rs77558513;rs146011926	20;45;50	0.549664	0.609146	0.549717	0.580242	0.689769	0.506546	0.537431	0.594703	0.580849	0.545984	0.645364	0.626097	0.646391	0.701858	0.696073	0.532803	0.58567	0.573335	0.603446	0.606835	0.633597	0.604966	0.61559	0.67907	0.682787	0.646268	0.698357	0.643271	0.67968
cg13163896	-0.0508261	0.79051	-4.01316	0.000372413	0.0147018	-0.742036	0.827783	0.776957	-0.0508261	17	75414571	F	I	43352	Body	opensea	Body-opensea		rs183626814;rs536427458;rs312911;rs576198528;rs138117318	0;9;14;44;51	0.754676	0.760139	0.713753	0.78426	0.729054	0.731868	0.783309	0.776289	0.774797	0.764242	0.820401	0.80413	0.748256	0.822365	0.829876	0.821024	0.769197	0.792789	0.767948	0.816904	0.764747	0.763023	0.836929	0.856242	0.817656	0.767438	0.842806	0.846909	0.841568
cg04077687	-0.105973	0.769384	-5.06581	1.97546e-05	0.00584797	2.14944	0.847098	0.741125	-0.105973	4	77951837	F	II	43354	Body	opensea	Body-opensea		rs151004685	28	0.739292	0.722707	0.708453	0.698936	0.72973	0.617308	0.752259	0.68565	0.764984	0.708316	0.805881	0.811357	0.836909	0.813137	0.843515	0.688615	0.759542	0.750193	0.693645	0.763951	0.65588	0.754484	0.910356	0.839624	0.84198	0.822328	0.847406	0.832425	0.849803
cg14727650	-0.104661	0.59004	-3.84414	0.000590738	0.017781	-1.19121	0.666791	0.562131	-0.104661	4	77943638	F	II	43354	Body	opensea	Body-opensea		rs552963368;rs146874039	0;35	0.516861	0.544085	0.497547	0.569984	0.654034	0.381637	0.525883	0.558385	0.508929	0.527725	0.653076	0.631042	0.57543	0.679325	0.682727	0.49613	0.653028	0.521296	0.518095	0.54278	0.578354	0.550527	0.622644	0.697288	0.703866	0.706755	0.701842	0.653456	0.682012
cg07641535	-0.0694213	0.862841	-3.33549	0.00229315	0.0330277	-2.49957	0.91375	0.844328	-0.0694213	7	55930753	R	II	43357	TSS1500	opensea	TSS1500-opensea				0.838137	0.957865	0.841601	0.830199	0.810961	0.832795	0.873708	0.735951	0.898514	0.687478	0.835146	0.810424	0.907182	0.842602	0.909933	0.841497	0.808022	0.921324	0.86546	0.851041	0.84692	0.828468	0.921973	0.877338	0.917982	0.936893	0.907739	0.890918	0.917481
cg03630821	-0.0840479	0.537772	-4.43431	0.000116109	0.00950671	0.399672	0.599407	0.515359	-0.0840479	19	58861702	F	I	A1BG	Body	island	Body-island	chr19:58861341-58862406	rs2241788	42	0.490248	0.413735	0.508958	0.454454	0.493796	0.414659	0.483818	0.559504	0.521156	0.573345	0.46891	0.532661	0.502591	0.558155	0.566891	0.505024	0.538464	0.603128	0.580401	0.475032	0.542998	0.549969	0.60031	0.596989	0.567043	0.580918	0.633943	0.661273	0.578095
cg06673315	-0.120475	0.653802	-4.71123	5.35117e-05	0.00751754	1.16309	0.74215	0.621675	-0.120475	10	52585646	R	II	A1CF	Body	opensea	Body-opensea		rs568087071;rs149586493;rs542408107	44;23;6	0.554454	0.575398	0.663686	0.567147	0.637041	0.577075	0.584622	0.542447	0.58134	0.544223	0.673775	0.708077	0.73535	0.804982	0.708077	0.590294	0.573453	0.65833	0.618414	0.643327	0.568968	0.566374	0.778093	0.712495	0.782841	0.743654	0.77987	0.683037	0.745939
cg06705265	-0.0727977	0.696404	-3.46403	0.00163644	0.0281139	-2.17604	0.749789	0.676991	-0.0727977	16	6696222	R	I	A2BP1	5'UTR	opensea	5'UTR-opensea		rs149952630;rs561074391;rs572983268;rs145104471	42;29;13;1	0.58941	0.713158	0.701727	0.60428	0.705307	0.518089	0.623328	0.697717	0.720683	0.645578	0.712565	0.735681	0.747898	0.713491	0.700952	0.620543	0.614103	0.682766	0.699646	0.723351	0.733333	0.690203	0.750734	0.776385	0.793809	0.742158	0.756062	0.713134	0.739299
cg01050225	-0.0684243	0.82654	-3.38584	0.00201022	0.0309913	-2.37348	0.876718	0.808294	-0.0684243	16	7703947	F	II	A2BP1	Body	island	Body-island	chr16:7703811-7704090	rs549207403;rs368832967;rs528417908	29;43;48	0.792048	0.769503	0.707882	0.854013	0.915651	0.794312	0.843938	0.747209	0.834814	0.786089	0.819376	0.796381	0.856455	0.857529	0.857434	0.73961	0.79559	0.808077	0.800294	0.732297	0.825357	0.848598	0.95434	0.804243	0.872091	0.916906	0.888538	0.872683	0.901081
cg06941009	-0.061359	0.836253	-3.38715	0.00200332	0.0309406	-2.37018	0.88125	0.819891	-0.061359	16	6249672	F	II	A2BP1	5'UTR	opensea	5'UTR-opensea		rs577202457;rs543093315;rs149179637;rs546255084	0;18;39;40	0.811013	0.832079	0.807421	0.899988	0.84651	0.728895	0.844478	0.797658	0.829973	0.712087	0.893324	0.830514	0.872532	0.868544	0.870957	0.753657	0.839378	0.832053	0.747987	0.825023	0.774752	0.818777	0.893666	0.857712	0.848858	0.883396	0.895941	0.891411	0.907582
cg19815813	-0.0588716	0.710663	-3.96421	0.000425833	0.0154721	-0.872719	0.753835	0.694964	-0.0588716	13	101186116	F	I	A2LD1	TSS200	shore	TSS200-shore	chr13:101184396-101184848	rs191231379;rs113741843;rs569159340	8;20;47	0.624362	0.7141	0.66819	0.663333	0.719877	0.610208	0.661029	0.706354	0.689988	0.675664	0.746871	0.718289	0.718986	0.762561	0.752436	0.645521	0.734156	0.696713	0.690497	0.686504	0.69031	0.713251	0.762117	0.803534	0.773384	0.743223	0.76706	0.731501	0.729706
cg01723761	-0.0583719	0.481453	-4.22831	0.000205818	0.011677	-0.162266	0.524259	0.465887	-0.0583719	13	101186107	F	I	A2LD1	TSS200	shore	TSS200-shore	chr13:101184396-101184848	rs191231379;rs113741843	17;29	0.417414	0.488436	0.425719	0.459562	0.475254	0.392429	0.433254	0.466338	0.487707	0.4233	0.520276	0.45212	0.479255	0.547625	0.467092	0.45917	0.498505	0.496176	0.464934	0.465658	0.452274	0.477016	0.53766	0.488321	0.579489	0.521342	0.557462	0.493829	0.514223
cg19066999	-0.0652405	0.592993	-3.41463	0.00186388	0.0298693	-2.301	0.640836	0.575596	-0.0652405	1	33779694	F	II	A3GALT2	Body	opensea	Body-opensea		rs189222568	0	0.576135	0.567426	0.491096	0.543442	0.587899	0.516513	0.556253	0.574284	0.537473	0.555955	0.676575	0.596214	0.622046	0.65672	0.666808	0.528845	0.58487	0.527135	0.547831	0.579158	0.609098	0.56133	0.638255	0.67349	0.629605	0.605464	0.725598	0.665078	0.60714
cg07833959	-0.112032	0.669851	-4.90179	3.13344e-05	0.00650144	1.69228	0.752008	0.639976	-0.112032	12	53716740	F	II	AAAS	TSS1500	shore	TSS1500-shore	chr12:53718632-53719778			0.579938	0.618634	0.609987	0.624128	0.652446	0.487171	0.617077	0.5661	0.64709	0.579292	0.697232	0.686608	0.708665	0.753012	0.746884	0.556948	0.672174	0.66381	0.635636	0.679238	0.627459	0.669942	0.733876	0.733092	0.790837	0.744916	0.771447	0.695378	0.765152
cg08572757	-0.102296	0.812581	-4.17337	0.000239592	0.012388	-0.311063	0.887598	0.785302	-0.102296	12	125582465	F	I	AACS	Body	shelf	Body-shelf	chr12:125578348-125578588	rs529453403;rs11058036;rs189679271;rs192826547;rs139778074	1;18;43;47;51	0.739842	0.773571	0.747648	0.783414	0.801797	0.696258	0.796578	0.795627	0.823196	0.798807	0.862598	0.81775	0.837303	0.900986	0.85402	0.770925	0.817419	0.801854	0.814277	0.639394	0.811605	0.591771	0.873997	0.905192	0.891855	0.884316	0.907187	0.872654	0.884123
cg06987292	-0.0564386	0.738691	-4.18732	0.000230534	0.012219	-0.273337	0.780079	0.723641	-0.0564386	12	125626746	F	I	AACS	Body	opensea	Body-opensea		rs188581486;rs146784734;rs3751179;rs527658055	0;1;39;41	0.691936	0.724253	0.701646	0.680867	0.704666	0.646111	0.690661	0.738555	0.770647	0.682955	0.746645	0.786385	0.773247	0.75116	0.746417	0.692238	0.719343	0.754411	0.757305	0.741849	0.696153	0.722648	0.82581	0.791954	0.767153	0.762275	0.79851	0.758654	0.756613
cg06794857	-0.0556005	0.87497	-4.33723	0.000152141	0.0104124	0.134109	0.915743	0.860143	-0.0556005	12	125585425	R	II	AACS	Body	opensea	Body-opensea		rs577514981	16	0.813903	0.876439	0.829954	0.830956	0.883806	0.765305	0.865932	0.853182	0.855247	0.870806	0.906335	0.879367	0.888839	0.917569	0.921283	0.862534	0.878656	0.851778	0.823522	0.839272	0.870582	0.837874	0.906632	0.93332	0.937418	0.919465	0.907598	0.910291	0.90536
cg15847886	-0.0640836	0.853491	-3.42994	0.00179035	0.0292936	-2.26237	0.900485	0.836402	-0.0640836	3	151536280	R	II	AADAC	Body	opensea	Body-opensea		rs59300704;rs575232322	27;1	0.854901	0.862844	0.821517	0.792962	0.841944	0.730529	0.824819	0.893922	0.874176	0.810594	0.88452	0.878758	0.90719	0.905763	0.888801	0.773827	0.847902	0.853351	0.822948	0.789384	0.715725	0.824463	0.900373	0.878741	0.92848	0.903684	0.919669	0.902773	0.898924
cg06301412	-0.0692528	0.4313	-3.43956	0.00174553	0.0289739	-2.23803	0.482086	0.412833	-0.0692528	3	151618403	R	II	AADACL2-AS1	Body	opensea	Body-opensea				0.423346	0.325372	0.388931	0.45933	0.462495	0.376682	0.416066	0.462956	0.368994	0.42547	0.415048	0.47951	0.494724	0.476528	0.43899	0.335474	0.371951	0.434275	0.29336	0.400582	0.410901	0.421337	0.478852	0.494324	0.531157	0.43528	0.498044	0.543696	0.427107
cg00309402	-0.120756	0.768241	-4.02114	0.000364345	0.0146043	-0.72067	0.856796	0.73604	-0.120756	4	170981967	R	II	AADAT	3'UTR	opensea	3'UTR-opensea		rs538945896;rs561797935;rs116231186	48;23;22	0.694578	0.678877	0.615564	0.789293	0.753095	0.573415	0.756037	0.714358	0.693269	0.75101	0.832918	0.821473	0.820017	0.816639	0.905205	0.570884	0.806554	0.737171	0.741016	0.711686	0.680315	0.729502	0.822401	0.931067	0.862463	0.879326	0.871365	0.813999	0.843621
cg27117980	-0.0613698	0.777749	-4.43884	0.000114651	0.00948429	0.4121	0.822754	0.761384	-0.0613698	2	69849317	F	II	AAK1	Body	opensea	Body-opensea		rs560406786	44	0.747387	0.760997	0.716094	0.742831	0.803511	0.696543	0.724839	0.726527	0.768535	0.7541	0.802022	0.768802	0.811387	0.818739	0.831991	0.723545	0.731388	0.762964	0.766404	0.793848	0.751209	0.746785	0.840123	0.835784	0.818014	0.844079	0.865733	0.797268	0.790844
cg14615946	-0.0614275	0.695049	-3.68018	0.000920037	0.021629	-1.62074	0.740096	0.678668	-0.0614275	17	74466087	F	II	AANAT	3'UTR	shore	3'UTR-shore	chr17:74467827-74468156	rs150718746	43	0.622776	0.691496	0.600747	0.644087	0.753771	0.619701	0.646278	0.662859	0.669136	0.655429	0.703108	0.701212	0.707023	0.757797	0.747095	0.615757	0.667982	0.668048	0.708341	0.697175	0.70187	0.689019	0.693766	0.767039	0.752842	0.728712	0.789633	0.702331	0.761328
cg00596388	-0.0551637	0.827451	-3.46802	0.00161928	0.0279928	-2.1659	0.867904	0.812741	-0.0551637	7	121721593	R	II	AASS	Body	opensea	Body-opensea		rs150922740;rs548792596;rs139475283	37;23;20	0.753084	0.823853	0.748979	0.773942	0.831072	0.736191	0.835327	0.797665	0.819075	0.790661	0.846388	0.785316	0.83516	0.866426	0.864212	0.767418	0.83652	0.86813	0.830599	0.86017	0.74403	0.866075	0.834869	0.886213	0.887275	0.892295	0.868958	0.877897	0.849694
cg01383934	-0.0703086	0.753105	-3.83642	0.000603268	0.0179556	-1.2116	0.804665	0.734357	-0.0703086	17	79126754	R	II	AATK	Body	opensea	Body-opensea		rs560880179;rs528344958	43;2	0.709561	0.70677	0.746393	0.702931	0.806045	0.675889	0.680102	0.733485	0.75286	0.659782	0.740904	0.799159	0.827183	0.808529	0.805417	0.662645	0.736032	0.746981	0.748457	0.723599	0.722276	0.660846	0.812124	0.795649	0.801572	0.817594	0.837118	0.796174	0.818334
cg25703477	-0.0620078	0.79883	-4.3353	0.000152957	0.0104309	0.128857	0.844302	0.782294	-0.0620078	17	79095408	F	II	AATK	Body	island	Body-island	chr17:79093076-79096677	rs181074632	0	0.727933	0.743157	0.782294	0.760042	0.791024	0.794362	0.747008	0.716132	0.789156	0.770704	0.817316	0.797182	0.804393	0.859224	0.869331	0.734456	0.769199	0.773936	0.780866	0.819153	0.808842	0.754767	0.827686	0.879858	0.856431	0.835313	0.866417	0.849506	0.817341
cg03660365	-0.0588893	0.766703	-3.58283	0.00119393	0.0242655	-1.87247	0.809888	0.750999	-0.0588893	17	79102708	R	II	AATK	Body	shore	Body-shore	chr17:79102748-79102970			0.712671	0.741485	0.690759	0.691829	0.830301	0.711973	0.751742	0.697451	0.720741	0.717261	0.781613	0.779165	0.80481	0.816926	0.820249	0.702653	0.761106	0.738143	0.702359	0.810537	0.777144	0.761053	0.809793	0.814414	0.81469	0.822651	0.80959	0.782093	0.838104
cg04935521	-0.0516115	0.776909	-5.24511	1.19282e-05	0.00524217	2.65031	0.814757	0.763145	-0.0516115	17	79098772	R	II	AATK	Body	shelf	Body-shelf	chr17:79102748-79102970	rs71373062;rs145491215	43;2	0.76318	0.754812	0.763014	0.737159	0.753826	0.782652	0.746872	0.72939	0.744879	0.760544	0.789389	0.738283	0.752813	0.797145	0.828112	0.771435	0.700553	0.779293	0.749471	0.79245	0.783318	0.770608	0.815715	0.797071	0.807209	0.831126	0.829035	0.821368	0.811512
cg17316475	-0.0514695	0.892089	-3.9602	0.000430535	0.015545	-0.883417	0.929833	0.878364	-0.0514695	16	8824064	F	II	ABAT	5'UTR	opensea	5'UTR-opensea		rs535188481	38	0.854755	0.820654	0.908689	0.86528	0.902777	0.860591	0.89074	0.85491	0.844455	0.919922	0.863117	0.869153	0.886213	0.876386	0.895355	0.825275	0.917965	0.941745	0.866964	0.866453	0.92339	0.869219	0.974441	0.887381	0.932625	0.930178	0.984955	0.917516	0.907246
cg19699994	-0.0625771	0.884909	-3.78442	0.000694584	0.0190835	-1.34842	0.930799	0.868222	-0.0625771	9	107554439	F	II	ABCA1	Body	opensea	Body-opensea		rs146800165;rs140520600;rs13306081;rs181462261;rs74687112	0;1;9;10;43	0.860904	0.899218	0.833291	0.812791	0.81822	0.783664	0.872611	0.85416	0.854499	0.828157	0.9281	0.879396	0.827543	0.935233	0.911285	0.857516	0.91072	0.902335	0.853823	0.94002	0.829153	0.908254	0.89911	0.926929	0.927635	0.93105	0.96746	0.883397	0.930506
cg07180069	-0.098225	0.734735	-4.85995	3.52451e-05	0.00665344	1.57587	0.806767	0.708542	-0.098225	17	67206621	F	II	ABCA10	Body	opensea	Body-opensea		rs565797150;rs192877066;rs558770702	0;4;5	0.66778	0.726464	0.683898	0.714344	0.758759	0.552829	0.723301	0.635325	0.64116	0.678732	0.796495	0.725831	0.754594	0.768352	0.776779	0.685572	0.722281	0.727551	0.75852	0.696504	0.656929	0.735923	0.774283	0.825066	0.808238	0.861754	0.805239	0.793392	0.795354
cg14069205	-0.0678932	0.840944	-3.26752	0.00273634	0.0360429	-2.66841	0.890733	0.822839	-0.0678932	17	67241141	R	I	ABCA10	TSS200	opensea	TSS200-opensea		rs74711851	1	0.790514	0.844473	0.837137	0.801565	0.740647	0.87618	0.84502	0.774718	0.908282	0.74755	0.915191	0.770283	0.847933	0.863946	0.927191	0.814045	0.734234	0.875248	0.770503	0.860829	0.779248	0.777733	0.880842	0.871148	0.890973	0.854633	0.906712	0.89714	0.888536
cg20851265	-0.0604838	0.720207	-3.88498	0.000528638	0.0169679	-1.08324	0.764562	0.704078	-0.0604838	17	67209579	F	II	ABCA10	Body	opensea	Body-opensea		rs572466711	1	0.669817	0.687083	0.659725	0.705445	0.778262	0.693564	0.674814	0.651034	0.627835	0.700501	0.739889	0.729475	0.757104	0.768704	0.783695	0.696238	0.676293	0.69938	0.683158	0.701624	0.718915	0.687158	0.743765	0.807674	0.773608	0.787324	0.794325	0.735299	0.746705
cg20618167	-0.1424	0.595347	-4.49994	9.66777e-05	0.0089822	0.579876	0.699774	0.557374	-0.1424	2	215823747	F	II	ABCA12	ExonBnd	opensea	ExonBnd-opensea		rs558563793;rs6740406;rs192684455;rs141723099;rs146558174	13;15;30;36;51	0.529015	0.527927	0.528883	0.4849	0.445735	0.441147	0.536285	0.522817	0.608732	0.527153	0.664735	0.621835	0.653954	0.731665	0.765108	0.469906	0.510192	0.599369	0.495762	0.611476	0.46981	0.515817	0.671707	0.734998	0.738311	0.663862	0.75208	0.683496	0.690407
cg23114403	-0.0756798	0.864587	-3.80637	0.000654492	0.0186034	-1.29073	0.920086	0.844406	-0.0756798	2	216003041	F	II	ABCA12	1stExon	opensea	1stExon-opensea				0.801865	0.867171	0.84148	0.783256	0.859262	0.704924	0.837688	0.8236	0.822342	0.798639	0.880144	0.90857	0.942359	0.925114	0.927179	0.79673	0.824156	0.842559	0.843523	0.887141	0.874457	0.784766	0.8865	0.938831	0.931029	0.936625	0.930059	0.925315	0.912409
cg00972111	0.0500612	0.910239	3.31639	0.00241019	0.0338182	-2.54718	0.873527	0.923588	0.0500612	2	215965406	R	II	ABCA12	Body	opensea	Body-opensea				0.940532	0.964679	0.942251	0.939387	0.858421	0.927903	0.977718	0.879604	0.978623	0.930265	0.884461	0.901144	0.899158	0.820078	0.886659	0.972002	0.967618	0.950451	0.924707	0.926926	0.921494	0.924867	0.873798	0.890075	0.888852	0.863747	0.890253	0.820968	0.903977
cg07279808	-0.123397	0.656424	-4.43438	0.000116087	0.00950671	0.399864	0.746915	0.623518	-0.123397	7	48524766	R	II	ABCA13	Body	opensea	Body-opensea		rs567003468	2	0.656383	0.578796	0.542301	0.584933	0.626834	0.436828	0.650573	0.598517	0.660777	0.55893	0.745211	0.63044	0.714185	0.637244	0.79581	0.582607	0.623709	0.6866	0.655689	0.614122	0.592536	0.544363	0.742322	0.659314	0.740361	0.728999	0.74364	0.817016	0.789941
cg10626169	-0.0509943	0.818781	-3.038	0.00492172	0.0486118	-3.22601	0.856177	0.805182	-0.0509943	7	48319696	R	II	ABCA13	Body	opensea	Body-opensea		rs575451872	51	0.817592	0.748099	0.883978	0.798131	0.843419	0.787002	0.807493	0.757906	0.757336	0.744617	0.871748	0.831795	0.829491	0.856487	0.831587	0.861994	0.827088	0.76296	0.811141	0.735515	0.774015	0.774616	0.851943	0.933499	0.849494	0.833467	0.849472	0.865632	0.834254
cg06048605	-0.0533227	0.857825	-4.00015	0.000385926	0.0149011	-0.776799	0.896929	0.843606	-0.0533227	9	139911817	R	II	ABCA2	Body	island	Body-island	chr9:139911509-139912786			0.788148	0.86774	0.853624	0.840762	0.899006	0.790529	0.82379	0.811223	0.801233	0.836972	0.896177	0.833512	0.860781	0.89499	0.90381	0.777751	0.866294	0.846387	0.822144	0.847262	0.849329	0.847869	0.858357	0.917479	0.902752	0.905033	0.91535	0.887996	0.908825
cg26166770	-0.0851105	0.66582	-3.92298	0.000476615	0.0162182	-0.982441	0.728234	0.643124	-0.0851105	1	94532935	F	II	ABCA4	Body	opensea	Body-opensea		rs143998600	2	0.608864	0.663033	0.575226	0.622295	0.669477	0.561493	0.63782	0.603835	0.604815	0.615408	0.694408	0.734256	0.694066	0.77147	0.742761	0.593327	0.629907	0.610899	0.599539	0.685372	0.599574	0.630881	0.717001	0.80155	0.746858	0.682822	0.788554	0.692995	0.700921
cg12411425	-0.0803139	0.252882	-3.18312	0.00340167	0.0402304	-2.87577	0.311779	0.231465	-0.0803139	17	67241949	R	II	ABCA5	3'UTR	opensea	3'UTR-opensea		rs535832168;rs536632456	35;2	0.267911	0.210227	0.221053	0.309638	0.281732	0.149878	0.188353	0.180391	0.189264	0.281078	0.168738	0.217696	0.16162	0.265855	0.453179	0.214207	0.224548	0.264161	0.171577	0.238827	0.266097	0.1662	0.296649	0.284729	0.352246	0.348319	0.36352	0.300341	0.326264
cg03805929	-0.0623487	0.877434	-4.00673	0.000379033	0.0148009	-0.759223	0.923156	0.860808	-0.0623487	17	67313131	F	II	ABCA5	5'UTR	opensea	5'UTR-opensea		rs550999357	1	0.854699	0.929891	0.851999	0.847214	0.810771	0.791759	0.858094	0.84116	0.841018	0.849861	0.905369	0.925357	0.926097	0.89529	0.926071	0.786425	0.873297	0.87053	0.797344	0.865093	0.830958	0.859473	0.918109	0.927223	0.945414	0.922296	0.935542	0.912337	0.934305
cg17316918	-0.0520864	0.825078	-3.26076	0.00278466	0.0363715	-2.68511	0.863275	0.811188	-0.0520864	19	1056930	F	II	ABCA7	Body	opensea	Body-opensea		rs146414455;rs140816246;rs145632609	0;1;11	0.754077	0.810585	0.778689	0.781723	0.849171	0.71719	0.774319	0.796113	0.795158	0.802819	0.862345	0.834084	0.858719	0.906612	0.863617	0.767485	0.816432	0.821656	0.821875	0.836987	0.820075	0.776408	0.864664	0.89146	0.878685	0.841365	0.903207	0.857184	0.852455
cg12504828	-0.0771256	0.742307	-3.47368	0.00159526	0.0277956	-2.15154	0.798866	0.72174	-0.0771256	17	66971371	F	II	ABCA9	3'UTR	opensea	3'UTR-opensea		rs539739811	21	0.664245	0.727927	0.748603	0.683861	0.7676	0.602099	0.733385	0.659098	0.734166	0.64211	0.780324	0.793158	0.772837	0.777052	0.850272	0.619262	0.763052	0.711293	0.723092	0.727661	0.667228	0.729961	0.731487	0.841163	0.804571	0.801082	0.799958	0.822504	0.802453
cg09648092	-0.0710888	0.86312	-4.06535	0.000322686	0.0139414	-0.602153	0.915252	0.844163	-0.0710888	17	67057350	F	II	ABCA9	TSS1500	opensea	TSS1500-opensea		rs540223646;rs77941101	0;13	0.887122	0.79318	0.786817	0.858885	0.827775	0.869013	0.874845	0.777019	0.806773	0.858721	0.897177	0.83833	0.867107	0.864772	0.942715	0.89468	0.796841	0.860248	0.865984	0.860593	0.738414	0.804578	0.884299	0.904802	0.953872	0.927981	0.893387	0.907906	0.953035
cg00634941	-0.100857	0.674068	-4.46293	0.0001072	0.00929246	0.4782	0.74803	0.647173	-0.100857	7	87136757	R	II	ABCB1	Body	opensea	Body-opensea		rs28401814;rs28401813	51;2	0.621069	0.629836	0.642782	0.584452	0.673335	0.556331	0.61004	0.588116	0.599142	0.619108	0.742676	0.716415	0.757208	0.697106	0.784489	0.608303	0.601155	0.646391	0.638292	0.679848	0.601974	0.639731	0.750773	0.826222	0.743763	0.757419	0.784445	0.713472	0.709475
cg13287933	-0.0605059	0.882197	-3.37791	0.00205243	0.0313059	-2.39339	0.926568	0.866062	-0.0605059	7	87253405	F	II	ABCB1	5'UTR	shelf	5'UTR-shelf	chr7:87256958-87258444	rs537239491	5	0.831274	0.885215	0.838599	0.890377	0.884539	0.716738	0.90094	0.847127	0.869456	0.843971	0.921537	0.890392	0.928813	0.921549	0.917779	0.79299	0.827584	0.82815	0.870142	0.857825	0.877774	0.910599	0.92057	0.917311	0.895143	0.919959	0.962536	0.900493	0.954466
cg02442303	-0.0550674	0.788573	-3.63285	0.00104455	0.022873	-1.74344	0.828956	0.773889	-0.0550674	1	229685074	R	II	ABCB10	Body	opensea	Body-opensea		rs149118203;rs199764924;rs141170788;rs200713703	29;15;3;2	0.748743	0.734574	0.778721	0.802331	0.828846	0.746374	0.748366	0.805429	0.734643	0.804278	0.821207	0.771444	0.805422	0.856737	0.8157	0.710725	0.799829	0.759154	0.725642	0.735336	0.737497	0.754554	0.808548	0.834572	0.822216	0.824001	0.84829	0.786823	0.890217
cg14565875	-0.0503348	0.886747	-3.6675	0.000951903	0.0219362	-1.65367	0.923659	0.873324	-0.0503348	1	229685233	F	II	ABCB10	Body	opensea	Body-opensea		rs564041822;rs577543529;rs540192420;rs560383544;rs529121045	14;17;18;19;27	0.807441	0.856307	0.86517	0.847063	0.916933	0.779437	0.844072	0.87301	0.87122	0.856023	0.920561	0.901614	0.891976	0.939922	0.911529	0.826729	0.888853	0.887016	0.901362	0.875546	0.863825	0.887521	0.898115	0.926207	0.920137	0.930336	0.94491	0.91194	0.950001
cg24334048	-0.0724314	0.899817	-4.31546	0.000161629	0.0106546	0.074726	0.952933	0.880502	-0.0724314	2	169787256	F	II	ABCB11	Body	opensea	Body-opensea		rs113099601	0	0.800612	0.914395	0.908347	0.86463	0.928097	0.793386	0.871395	0.804459	0.879977	0.826557	0.928597	0.923615	0.936801	0.931472	0.93326	0.817881	0.856695	0.933209	0.883534	0.887191	0.871919	0.875007	0.961956	0.952622	0.938984	0.952857	0.93461	0.940721	0.974883
cg16200071	-0.0879955	0.835479	-3.26692	0.00274063	0.036071	-2.66991	0.900009	0.812014	-0.0879955	7	20723324	R	II	ABCB5	Body	opensea	Body-opensea		rs549197765	1	0.81871	0.761992	0.947104	0.784771	0.751413	0.664266	0.84269	0.713099	0.857912	0.712826	0.807539	0.85916	0.741125	0.860858	0.881656	0.843012	0.732036	0.96282	0.874209	0.832961	0.818576	0.795573	0.930308	0.883872	0.838771	0.908822	0.937606	0.885056	0.891219
cg12364031	-0.0776105	0.623359	-4.08236	0.000307936	0.0137065	-0.556452	0.680273	0.602663	-0.0776105	7	20692147	F	II	ABCB5	Body	opensea	Body-opensea		rs547391281;rs188619938;rs529954202;rs548499319;rs147989323	1;10;25;27;43	0.583076	0.601389	0.554072	0.553104	0.680442	0.582427	0.577896	0.530366	0.551798	0.597103	0.6605	0.666762	0.665942	0.673329	0.71194	0.574137	0.594172	0.593571	0.537676	0.5876	0.576593	0.604684	0.669618	0.739926	0.718236	0.676395	0.684918	0.660434	0.656941
cg23626475	-0.059444	0.866712	-3.4304	0.00178816	0.0292748	-2.2612	0.910304	0.85086	-0.059444	7	20685746	F	II	ABCB5	Body	opensea	Body-opensea		rs11769236	40	0.834184	0.876707	0.853128	0.809215	0.820962	0.756961	0.810442	0.842353	0.806375	0.802456	0.932976	0.877174	0.892763	0.938591	0.92121	0.799632	0.853921	0.887296	0.834666	0.883398	0.842399	0.842107	0.921294	0.897146	0.917108	0.921539	0.919312	0.947794	0.913927
cg20966504	0.0553594	0.911141	3.24813	0.00287713	0.0369534	-2.71627	0.870544	0.925904	0.0553594	7	20654932	R	II	ABCB5	TSS1500	opensea	TSS1500-opensea		rs116111862;rs558236099;rs111643335	20;12;3	0.9524	0.946771	0.965629	0.947453	0.862256	0.958588	0.94677	0.958335	0.962644	0.923228	0.880257	0.831381	0.844902	0.837386	0.866684	0.969936	0.947424	0.962084	0.945787	0.957965	0.941189	0.960815	0.871263	0.887557	0.872451	0.863106	0.885691	0.822286	0.897203
cg02456426	-0.0532236	0.668237	-3.05105	0.00476209	0.0477963	-3.19484	0.707268	0.654044	-0.0532236	12	123431147	F	II	ABCB9	Body	opensea	Body-opensea		rs111374298;rs564538596	0;49	0.679588	0.571915	0.623482	0.666351	0.684758	0.637935	0.630361	0.638024	0.623059	0.621665	0.684272	0.674396	0.661639	0.743955	0.776153	0.628246	0.616236	0.617307	0.605736	0.681881	0.660349	0.661669	0.689374	0.759791	0.719643	0.689548	0.691445	0.719442	0.743948
cg27656398	0.0532786	0.178567	4.11717	0.000279789	0.0131816	-0.462775	0.139496	0.192774	0.0532786	12	123451108	R	I	ABCB9	TSS200	island	TSS200-island	chr12:123450868-123451207			0.249478	0.183196	0.21591	0.213126	0.167301	0.282878	0.243237	0.182527	0.191944	0.209989	0.152796	0.146548	0.156097	0.133295	0.176686	0.229338	0.173693	0.195185	0.16566	0.179922	0.183167	0.209061	0.149938	0.144813	0.140769	0.119003	0.131581	0.150124	0.151628
cg12838928	-0.0707161	0.632447	-3.64219	0.00101876	0.022637	-1.71929	0.684305	0.613589	-0.0707161	16	16112597	F	II	ABCC1	Body	opensea	Body-opensea		rs558636844;rs576880283;rs371114316;rs71929708	21;24;25;31	0.538573	0.610036	0.560282	0.563914	0.646055	0.574115	0.561285	0.608225	0.602426	0.604521	0.661329	0.605601	0.658616	0.704501	0.69537	0.527055	0.57369	0.635828	0.626994	0.672186	0.635506	0.632852	0.657333	0.733055	0.720862	0.717357	0.718521	0.623823	0.690643
cg00649632	-0.0659148	0.792189	-3.51392	0.00143407	0.0264204	-2.04907	0.840526	0.774611	-0.0659148	16	16108802	R	II	ABCC1	Body	opensea	Body-opensea		rs551800637	2	0.703641	0.788531	0.724112	0.738296	0.805174	0.675954	0.748062	0.755813	0.756835	0.758174	0.811933	0.804755	0.830646	0.86631	0.864593	0.691881	0.808011	0.76651	0.741673	0.836467	0.771366	0.792714	0.825552	0.870925	0.855176	0.842186	0.865358	0.792543	0.841994
cg00050375	-0.0680826	0.835202	-4.33235	0.000154218	0.0104554	0.120796	0.885129	0.817047	-0.0680826	6	43404828	R	II	ABCC10	Body	opensea	Body-opensea				0.784917	0.801012	0.825192	0.793698	0.815041	0.700661	0.781814	0.77329	0.847079	0.787372	0.870126	0.847464	0.863924	0.874487	0.878164	0.771776	0.822412	0.84811	0.788705	0.867862	0.82593	0.805996	0.847183	0.903516	0.880892	0.902645	0.907055	0.878756	0.875789
cg04098547	-0.173003	0.453101	-6.56688	3.00789e-07	0.00292201	6.32612	0.579969	0.406967	-0.173003	16	48125057	F	I	ABCC12	Body	opensea	Body-opensea		rs147323843;rs147446673	8;48	0.40854	0.419273	0.41	0.37429	0.44076	0.350031	0.328774	0.439941	0.43184	0.448066	0.366721	0.381661	0.385409	0.508408	0.571306	0.36443	0.416545	0.524966	0.362374	0.326656	0.364459	0.328814	0.599369	0.715653	0.545016	0.497268	0.630996	0.538462	0.580548
cg22643233	-0.0821579	0.711108	-3.70709	0.000855794	0.0209251	-1.55069	0.771357	0.689199	-0.0821579	16	48182007	R	II	ABCC12	TSS1500	opensea	TSS1500-opensea		rs531364777;rs548471463;rs568238691	34;17;2	0.634238	0.690188	0.661623	0.653187	0.769162	0.549933	0.629005	0.654914	0.715651	0.657833	0.764013	0.7131	0.731906	0.82853	0.777792	0.66769	0.677261	0.692715	0.696811	0.675255	0.647424	0.674152	0.778358	0.797662	0.819398	0.738513	0.815157	0.734717	0.765388
cg11144316	-0.0900758	0.765594	-4.07863	0.000311118	0.0137543	-0.566495	0.83165	0.741574	-0.0900758	10	101551643	R	II	ABCC2	Body	opensea	Body-opensea		rs112008426;rs182554181;rs138930662	32;2;1	0.701615	0.692035	0.683063	0.691375	0.754652	0.618641	0.786461	0.731338	0.688218	0.704578	0.859762	0.778428	0.800831	0.838849	0.834102	0.688928	0.82935	0.741067	0.717216	0.758107	0.713807	0.702205	0.801392	0.835252	0.845622	0.817201	0.865592	0.832036	0.821304
cg11320642	-0.110579	0.592508	-4.70978	5.37299e-05	0.00751754	1.15907	0.673599	0.563021	-0.110579	17	48748533	F	II	ABCC3	Body	opensea	Body-opensea		rs548180743;rs73346364;rs536796510	17;22;43	0.553672	0.523895	0.496644	0.53277	0.576088	0.520538	0.534434	0.495569	0.54367	0.50308	0.615474	0.634003	0.617518	0.69797	0.717402	0.562453	0.544173	0.528446	0.52115	0.600173	0.53357	0.533759	0.636847	0.582105	0.662414	0.754093	0.715174	0.667558	0.685594
cg01054938	-0.0589292	0.792173	-4.1106	0.000284902	0.0132597	-0.48048	0.835388	0.776459	-0.0589292	17	48712923	R	II	ABCC3	Body	shore	Body-shore	chr17:48712050-48712705	rs144921745	27	0.715238	0.744982	0.765743	0.776299	0.853947	0.729937	0.74177	0.740951	0.715119	0.745983	0.773687	0.819515	0.853365	0.824848	0.80572	0.781617	0.799479	0.752508	0.789063	0.782502	0.778389	0.791426	0.867317	0.847111	0.834051	0.845589	0.846173	0.8097	0.819663
cg01268721	-0.0570036	0.823348	-3.85491	0.000573713	0.0175655	-1.16279	0.86515	0.808147	-0.0570036	13	95776011	R	II	ABCC4	Body	opensea	Body-opensea		rs561309206;rs140087819;rs546810107;rs143657188	37;22;16;6	0.788842	0.790495	0.78108	0.781532	0.853218	0.735928	0.757805	0.773894	0.82383	0.825102	0.868438	0.825189	0.845051	0.866998	0.858656	0.740563	0.768521	0.808871	0.804363	0.8537	0.805106	0.822044	0.841463	0.893048	0.882201	0.864212	0.890662	0.85903	0.870903
cg00018767	-0.121725	0.658548	-3.49461	0.00150936	0.027099	-2.09831	0.747813	0.626088	-0.121725	3	183693809	F	II	ABCC5	Body	opensea	Body-opensea		rs146100070;rs183446803	4;14	0.645782	0.779573	0.564113	0.657522	0.583527	0.596523	0.589849	0.331851	0.755652	0.699901	0.70036	0.610472	0.599118	0.700483	0.653106	0.662981	0.712239	0.500013	0.504248	0.693145	0.596964	0.636509	0.798852	0.751351	0.733508	0.800509	0.686195	0.77572	0.709123
cg02918789	-0.102844	0.747022	-3.60067	0.00113842	0.023768	-1.82654	0.82244	0.719596	-0.102844	3	183733212	F	II	ABCC5	5'UTR	shore	5'UTR-shore	chr3:183735183-183736103	rs548502225;rs563507603;rs73048485	6;13;43	0.729664	0.740036	0.691871	0.685249	0.643872	0.669166	0.764774	0.667042	0.733085	0.674604	0.841702	0.802968	0.841275	0.790525	0.874594	0.727173	0.65652	0.731581	0.51866	0.751001	0.65327	0.642492	0.79813	0.844322	0.824998	0.807742	0.849652	0.798771	0.827117
cg11633203	-0.0514117	0.716704	-4.01594	0.000369579	0.0146597	-0.734585	0.754406	0.702994	-0.0514117	11	17417465	F	II	ABCC8	ExonBnd	opensea	ExonBnd-opensea		rs541612031;rs75218493;rs1800853;rs739689	1;10;31;39	0.700659	0.684288	0.697581	0.685196	0.69829	0.732271	0.670046	0.675638	0.679993	0.700369	0.764548	0.742896	0.701404	0.725987	0.75147	0.642837	0.654368	0.715534	0.670331	0.742048	0.706553	0.72357	0.721396	0.764944	0.727117	0.80555	0.760365	0.73041	0.790209
cg25747468	-0.0567099	0.871695	-4.31676	0.000161044	0.0106454	0.0782871	0.913282	0.856572	-0.0567099	12	22090296	F	II	ABCC9	TSS1500	shelf	TSS1500-shelf	chr12:22093954-22095357	rs190927032	0	0.836316	0.88731	0.811437	0.846805	0.895647	0.807446	0.864433	0.835767	0.866421	0.847998	0.900762	0.822065	0.866162	0.886449	0.929555	0.851942	0.816503	0.920497	0.821891	0.862683	0.821554	0.844938	0.950482	0.922499	0.905113	0.881597	0.898003	0.88963	0.928597
cg04049654	-0.0821594	0.732156	-3.87594	0.000541807	0.017135	-1.10717	0.792406	0.710247	-0.0821594	1	94904431	F	II	ABCD3	Body	opensea	Body-opensea		rs533081541;rs550444237	9;19	0.68909	0.670739	0.672079	0.713713	0.717677	0.563462	0.652878	0.70452	0.698164	0.691916	0.798719	0.754215	0.764416	0.778403	0.818742	0.667262	0.740192	0.694722	0.682621	0.732383	0.712898	0.706616	0.718109	0.827575	0.818391	0.802162	0.843674	0.760807	0.831662
cg00940640	-0.0816925	0.774096	-4.25032	0.000193644	0.0114073	-0.102517	0.834004	0.752312	-0.0816925	14	74764855	R	II	ABCD4	Body	opensea	Body-opensea		rs201983727;rs536017814;rs139038186	50;30;13	0.701531	0.780874	0.708516	0.710231	0.774483	0.623208	0.712175	0.715379	0.744658	0.74207	0.784757	0.803595	0.781285	0.849671	0.847823	0.685008	0.763324	0.748432	0.777504	0.782203	0.722172	0.791956	0.831358	0.868493	0.853319	0.834741	0.8565	0.800352	0.834454
cg22851514	-0.0572195	0.843161	-4.55144	8.37197e-05	0.0086107	0.721601	0.885122	0.827902	-0.0572195	6	30540557	F	II	ABCF1	Body	shore	Body-shore	chr6:30538983-30539487			0.860235	0.787251	0.805135	0.840651	0.839162	0.754393	0.827796	0.80222	0.824182	0.815935	0.876838	0.841935	0.886185	0.821872	0.872196	0.763011	0.846866	0.839559	0.813587	0.826001	0.833588	0.835256	0.862523	0.913653	0.838712	0.90049	0.900349	0.888692	0.903923
cg08499057	-0.0864434	0.42742	-4.63007	6.71811e-05	0.00803005	0.938562	0.490812	0.404368	-0.0864434	7	150909642	F	I	ABCF2	3'UTR	opensea	3'UTR-opensea		rs117219356;rs563597976;rs183541696;rs548946837;rs565505085	17;21;32;40;41	0.390741	0.401505	0.401018	0.372009	0.441042	0.241884	0.392251	0.4076	0.398789	0.35884	0.490604	0.439082	0.464859	0.473147	0.432932	0.403039	0.425216	0.393784	0.379691	0.373985	0.361391	0.452694	0.480036	0.518508	0.514949	0.479234	0.525455	0.453639	0.493604
cg27641007	-0.087488	0.635827	-3.17954	0.00343313	0.0404314	-2.88452	0.699985	0.612497	-0.087488	21	43675310	R	II	ABCG1	Body	opensea	Body-opensea		rs571839391;rs225377;rs554375120;rs574205134	24;18;13;1	0.571574	0.601789	0.480646	0.608812	0.546945	0.504852	0.611215	0.454625	0.630957	0.580493	0.689835	0.651112	0.711012	0.693073	0.739621	0.602185	0.565963	0.617129	0.608926	0.660747	0.727428	0.615988	0.679068	0.729492	0.6517	0.684154	0.781783	0.713685	0.704022
cg11813473	-0.0765152	0.793618	-3.93119	0.000466058	0.0160678	-0.960635	0.849729	0.773214	-0.0765152	21	43618496	F	II	ABCG1	TSS1500	opensea	TSS1500-opensea		rs139964359;rs141777521	1;13	0.764109	0.758675	0.710344	0.788826	0.795613	0.665624	0.770272	0.74567	0.712043	0.760279	0.852783	0.805715	0.859262	0.855043	0.840278	0.751559	0.855537	0.738448	0.757496	0.77002	0.721316	0.731805	0.851053	0.878649	0.843785	0.831341	0.888602	0.817469	0.87118
cg23294576	-0.0949579	0.467477	-3.8471	0.000586015	0.017727	-1.1834	0.537113	0.442155	-0.0949579	4	89128206	F	II	ABCG2	5'UTR	opensea	5'UTR-opensea		rs192846176	1	0.444452	0.436995	0.352636	0.400823	0.529646	0.400195	0.397004	0.396249	0.41973	0.398487	0.503	0.504118	0.452738	0.594065	0.552848	0.412673	0.350344	0.441061	0.436586	0.442072	0.483323	0.378368	0.597528	0.574842	0.590527	0.494536	0.586658	0.516366	0.46401
cg04357730	-0.0508322	0.699085	-3.48124	0.00156372	0.0275505	-2.13234	0.736362	0.68553	-0.0508322	11	119021368	F	II	ABCG4	Body	shore	Body-shore	chr11:119019643-119020887			0.724831	0.717577	0.651461	0.645517	0.694209	0.67625	0.690352	0.595561	0.688289	0.671105	0.716616	0.770233	0.653124	0.695057	0.738574	0.657202	0.665667	0.678286	0.662757	0.682936	0.691395	0.714664	0.80316	0.749777	0.7232	0.725812	0.744126	0.734753	0.73033
cg00223958	-0.0663552	0.809992	-3.16228	0.00358841	0.0413402	-2.92657	0.858652	0.792297	-0.0663552	2	44104983	F	II	ABCG8	Body	opensea	Body-opensea		rs9282573;rs137852989	10;21	0.76325	0.806309	0.667358	0.788023	0.7548	0.714607	0.78627	0.779944	0.792659	0.838786	0.895884	0.711443	0.781023	0.839897	0.829035	0.81969	0.790077	0.776709	0.776178	0.853662	0.904359	0.760575	0.910784	0.853391	0.884867	0.84535	0.845891	0.882127	0.781025
cg27188155	-0.0976266	0.403093	-3.49544	0.00150604	0.027071	-2.0962	0.474686	0.377059	-0.0976266	20	25353391	F	II	ABHD12	Body	opensea	Body-opensea				0.434288	0.500726	0.300622	0.25657	0.546904	0.332075	0.395352	0.280262	0.390092	0.343028	0.38551	0.321166	0.378355	0.408198	0.460789	0.380928	0.448166	0.255545	0.392389	0.405523	0.308168	0.370651	0.42328	0.487628	0.465397	0.45951	0.504159	0.532047	0.390187
cg27041980	-0.0578738	0.656652	-4.0089	0.000376785	0.0147663	-0.753422	0.699093	0.641219	-0.0578738	20	25291797	R	II	ABHD12	Body	opensea	Body-opensea		rs140081158	41	0.624208	0.644752	0.606392	0.670464	0.740253	0.575891	0.578946	0.67177	0.600288	0.617019	0.615635	0.644956	0.669239	0.700615	0.688408	0.63965	0.647734	0.611979	0.628602	0.63728	0.656897	0.635847	0.69304	0.734396	0.709823	0.683768	0.722796	0.70773	0.672284
cg07692970	-0.111811	0.638164	-3.59028	0.00117045	0.0240471	-1.85331	0.720159	0.608347	-0.111811	14	51337949	F	II	ABHD12B	TSS1500	shore	TSS1500-shore	chr14:51338712-51339146	rs79471395;rs184762352	14;36	0.570197	0.574207	0.524066	0.547752	0.641832	0.447685	0.649968	0.535176	0.622308	0.53417	0.785775	0.670206	0.604567	0.75327	0.792974	0.553454	0.629438	0.539146	0.622733	0.632625	0.537233	0.614861	0.644532	0.717386	0.750078	0.722098	0.756909	0.697251	0.769736
cg03381063	-0.109078	0.783916	-4.01185	0.000373744	0.014719	-0.745518	0.863907	0.754829	-0.109078	14	51359527	R	II	ABHD12B	Body	opensea	Body-opensea		rs182476301	34	0.800619	0.668556	0.7496	0.693086	0.599727	0.668973	0.793163	0.641017	0.823118	0.753287	0.836297	0.773548	0.80831	0.820847	0.876272	0.704697	0.668234	0.856945	0.76238	0.777235	0.709774	0.820543	0.807637	0.825676	0.890698	0.892701	0.864525	0.90176	0.884664
cg19602773	0.0575223	0.237179	3.32637	0.00234829	0.0334175	-2.52231	0.194996	0.252518	0.0575223	3	52007747	R	I	ABHD14B	Body	island	Body-island	chr3:52007710-52008248			0.269256	0.218325	0.275632	0.247803	0.229102	0.34161	0.285855	0.249622	0.208767	0.293629	0.227854	0.227812	0.196778	0.15176	0.259661	0.234956	0.307539	0.239805	0.231871	0.304064	0.32388	0.229813	0.233821	0.163422	0.136784	0.166419	0.202171	0.242741	0.223437
cg21651867	-0.0524655	0.846548	-3.20777	0.0031929	0.0389346	-2.8155	0.885022	0.832557	-0.0524655	15	89629912	F	II	ABHD2	TSS1500	shore	TSS1500-shore	chr15:89631546-89632209	rs192175149;rs183784967;rs548011417	1;6;28	0.81911	0.846139	0.785806	0.84498	0.810934	0.755637	0.873398	0.73903	0.873201	0.843032	0.874405	0.805202	0.852384	0.863979	0.922881	0.853834	0.852634	0.849517	0.807101	0.76378	0.853814	0.82545	0.828364	0.887879	0.921959	0.859144	0.898533	0.888265	0.907524
cg06021884	-0.0511444	0.790699	-3.35744	0.00216536	0.0320889	-2.44469	0.828205	0.777061	-0.0511444	15	89660742	R	II	ABHD2	Body	opensea	Body-opensea		rs554942235;rs186460773	2;1	0.704951	0.759304	0.754619	0.744176	0.802516	0.724829	0.766003	0.734138	0.777967	0.776955	0.787305	0.826319	0.809051	0.869911	0.838486	0.724501	0.749486	0.801024	0.77884	0.825111	0.762597	0.777246	0.827711	0.858134	0.814277	0.814569	0.87038	0.821362	0.83509
cg13439195	-0.0960432	0.576864	-4.33508	0.000153052	0.0104319	0.128246	0.647295	0.551252	-0.0960432	18	19256025	R	II	ABHD3	Body	opensea	Body-opensea		rs533126833	37	0.525814	0.510793	0.508302	0.523566	0.624793	0.433532	0.500039	0.54986	0.52163	0.48736	0.583935	0.61372	0.608499	0.675473	0.665865	0.499063	0.574851	0.525679	0.527117	0.566639	0.535431	0.56559	0.624228	0.673161	0.638708	0.679496	0.692797	0.637147	0.667004
cg01046865	-0.0932449	0.769748	-4.29413	0.000171489	0.0109033	0.0166231	0.838128	0.744883	-0.0932449	3	58279639	F	II	ABHD6	3'UTR	opensea	3'UTR-opensea		rs576959384;rs545639765;rs11706920	19;27;33	0.691441	0.725987	0.717513	0.702684	0.755933	0.649028	0.757831	0.695503	0.745261	0.678468	0.866587	0.770298	0.785677	0.81011	0.860654	0.641273	0.818656	0.769332	0.717343	0.694615	0.767799	0.765429	0.792045	0.873789	0.826387	0.836493	0.827644	0.846668	0.851838
cg09655482	-0.113546	0.733903	-5.01547	2.27606e-05	0.00605902	2.00898	0.81717	0.703624	-0.113546	10	27131072	F	II	ABI1	Body	opensea	Body-opensea		rs576726384;rs545637193;rs562716759	18;34;49	0.633576	0.660277	0.604141	0.69615	0.718318	0.55867	0.71892	0.688561	0.695728	0.636827	0.798469	0.737526	0.733143	0.784686	0.855641	0.715812	0.726061	0.682253	0.692761	0.711409	0.749543	0.681256	0.811333	0.834157	0.820755	0.814194	0.80273	0.815435	0.841278
cg05850729	-0.0649822	0.560016	-3.41944	0.0018405	0.0296924	-2.28888	0.607669	0.542687	-0.0649822	10	27079556	R	II	ABI1	Body	opensea	Body-opensea		rs144174623;rs150997958	46;1	0.52131	0.510855	0.51687	0.526729	0.625415	0.472051	0.530027	0.494206	0.544916	0.511384	0.597737	0.57346	0.569595	0.616458	0.666613	0.52252	0.507291	0.52841	0.537667	0.55732	0.463495	0.544782	0.582851	0.664443	0.6088	0.657461	0.628635	0.561527	0.594404
cg07041723	-0.0583735	0.823777	-3.68991	0.000896286	0.0213358	-1.59544	0.866584	0.80821	-0.0583735	10	27093175	R	II	ABI1	Body	opensea	Body-opensea		rs141358721	4	0.798741	0.806551	0.802486	0.821374	0.823221	0.741429	0.792557	0.813221	0.857469	0.789351	0.844572	0.854562	0.840031	0.857836	0.833922	0.782573	0.774048	0.825575	0.685089	0.76804	0.780063	0.887919	0.861856	0.882262	0.885595	0.865185	0.850083	0.874279	0.841925
cg21315468	-0.0852775	0.855204	-4.29606	0.000170571	0.0108856	0.02189	0.917741	0.832463	-0.0852775	2	204244568	R	II	ABI2	Body	opensea	Body-opensea		rs556577203	1	0.774532	0.834696	0.843192	0.813103	0.850001	0.694553	0.841122	0.781702	0.89822	0.770879	0.902227	0.877857	0.878531	0.848332	0.920499	0.756339	0.875311	0.885651	0.84185	0.775552	0.800875	0.849169	0.926752	0.926748	0.891568	0.893332	0.917408	0.918322	0.947183
cg08890362	-0.051748	0.801617	-3.65832	0.000975634	0.022203	-1.67748	0.839565	0.787817	-0.051748	2	204230641	F	II	ABI2	TSS1500	opensea	TSS1500-opensea		rs187822044;rs539192626;rs557532000;rs139413002	10;32;34;48	0.778657	0.804861	0.735505	0.768825	0.861478	0.731082	0.7548	0.761243	0.753305	0.791903	0.825723	0.832223	0.839818	0.852222	0.831056	0.746796	0.808688	0.746382	0.781832	0.767068	0.77956	0.778951	0.807637	0.849097	0.86131	0.846061	0.865744	0.820542	0.838797
cg03419646	-0.0601785	0.782056	-4.91301	3.03615e-05	0.00644323	1.7235	0.826187	0.766008	-0.0601785	17	47297268	F	I	ABI3	Body	island	Body-island	chr17:47296969-47297314	rs573287028;rs199635084;rs616338	2;26;29	0.733438	0.747939	0.720209	0.754118	0.815984	0.680644	0.762245	0.768447	0.759286	0.781272	0.804953	0.791911	0.772531	0.807684	0.815163	0.770332	0.788446	0.759834	0.756627	0.758546	0.782827	0.719747	0.846681	0.833899	0.832092	0.842232	0.84253	0.798189	0.806724
cg17743850	-0.100708	0.806953	-3.16426	0.00357027	0.0412323	-2.92176	0.880805	0.780097	-0.100708	3	100565405	F	II	ABI3BP	Body	opensea	Body-opensea				0.844603	0.640732	0.773938	0.715375	0.645218	0.662882	0.901782	0.68612	0.845674	0.736499	0.867828	0.834147	0.77653	0.802691	0.885161	0.704023	0.734729	0.907565	0.721695	0.909208	0.799416	0.766327	0.922739	0.780916	0.901077	0.920574	0.914655	0.822398	0.865659
cg15626105	-0.0928857	0.684505	-3.49504	0.00150762	0.0270815	-2.0972	0.752621	0.659735	-0.0928857	3	100690901	R	II	ABI3BP	Body	opensea	Body-opensea		rs527605357;rs185405829	36;21	0.595175	0.668968	0.588385	0.557779	0.780462	0.586449	0.576566	0.630942	0.576472	0.6249	0.745935	0.720269	0.752416	0.760837	0.754198	0.631188	0.593544	0.615658	0.728526	0.725014	0.641381	0.659116	0.742858	0.773783	0.788423	0.764216	0.804496	0.726982	0.749464
cg00709652	-0.0918109	0.697295	-4.44869	0.000111546	0.00939872	0.439103	0.764623	0.672812	-0.0918109	3	100673784	R	II	ABI3BP	Body	opensea	Body-opensea				0.628315	0.650147	0.637685	0.69097	0.684559	0.568106	0.616067	0.661762	0.654186	0.579468	0.72687	0.746515	0.759696	0.790305	0.757816	0.647495	0.658628	0.668048	0.678802	0.69124	0.686831	0.618344	0.785671	0.768429	0.785253	0.758863	0.802772	0.747918	0.75029
cg06724212	-0.089445	0.798124	-3.28192	0.00263608	0.0353762	-2.63278	0.863717	0.774272	-0.089445	3	100556325	R	II	ABI3BP	Body	opensea	Body-opensea		rs58456336;rs534272409;rs189720324;rs567624254	45;26;2;1	0.852187	0.800541	0.717511	0.804987	0.660426	0.799718	0.762035	0.61678	0.823225	0.75072	0.832499	0.812801	0.730006	0.772519	0.831659	0.864826	0.818104	0.829632	0.687856	0.653407	0.785887	0.826648	0.940683	0.748916	0.884503	0.809914	0.85678	0.845019	0.888797
cg08172933	-0.088741	0.753819	-3.29944	0.00251884	0.0345974	-2.58933	0.818896	0.730155	-0.088741	3	100497474	F	II	ABI3BP	Body	opensea	Body-opensea		rs146690875;rs75585630;rs557219536	24;33;45	0.683581	0.674942	0.677389	0.676124	0.711669	0.536998	0.754119	0.709501	0.802673	0.692475	0.83127	0.753213	0.836297	0.83411	0.846804	0.62909	0.714551	0.77071	0.718899	0.681431	0.774948	0.752613	0.847697	0.817053	0.822078	0.777045	0.859292	0.77695	0.827022
cg20508514	-0.0868103	0.787953	-4.5421	8.59344e-05	0.00868115	0.695879	0.851614	0.764804	-0.0868103	3	100566500	F	II	ABI3BP	ExonBnd	opensea	ExonBnd-opensea		rs116508263	0	0.720545	0.742776	0.770482	0.7709	0.730228	0.691204	0.785975	0.667421	0.861706	0.746276	0.823298	0.788443	0.775163	0.836967	0.851123	0.75995	0.786531	0.818625	0.746006	0.723862	0.700705	0.7275	0.833512	0.838657	0.875895	0.839896	0.853701	0.864478	0.905849
cg15825897	-0.0567857	0.855987	-3.62574	0.00106462	0.0230548	-1.76183	0.89763	0.840844	-0.0567857	9	133721276	F	II	ABL1	Body	opensea	Body-opensea		rs138184471;rs568236393;rs184537066;rs557150963	2;11;12;49	0.793516	0.84149	0.770551	0.788968	0.85035	0.787558	0.826121	0.818687	0.829358	0.835714	0.871783	0.859502	0.871935	0.932543	0.913024	0.767564	0.891984	0.820921	0.873638	0.874914	0.838917	0.839537	0.871497	0.922006	0.885316	0.91903	0.891582	0.897547	0.909425
cg07162573	-0.0726096	0.765329	-3.65532	0.00098351	0.0222848	-1.68526	0.818576	0.745967	-0.0726096	10	116260341	R	II	ABLIM1	5'UTR	opensea	5'UTR-opensea		rs553525104	2	0.68981	0.708255	0.659569	0.750732	0.814018	0.676513	0.711189	0.693608	0.685602	0.722827	0.831373	0.787727	0.808432	0.832542	0.80337	0.680704	0.797637	0.789364	0.746918	0.758894	0.752838	0.709345	0.76743	0.836896	0.854475	0.827743	0.823336	0.812061	0.82528
cg22282221	-0.052341	0.890658	-3.03299	0.00498427	0.0489296	-3.23794	0.929042	0.876701	-0.052341	10	116389950	R	II	ABLIM1	Body	shore	Body-shore	chr10:116391466-116391827	rs569016047;rs146439120	22;1	0.844111	0.827548	0.863918	0.86191	0.89165	0.781039	0.881264	0.774443	0.917428	0.83859	0.932156	0.88095	0.923911	0.961045	0.930429	0.85413	0.897415	0.915353	0.87196	0.918736	0.847861	0.871567	0.930857	0.924788	0.951484	0.929742	0.939247	0.879653	0.96191
cg27169846	-0.0909964	0.709038	-4.27861	0.000179035	0.0110723	-0.0256118	0.775769	0.684772	-0.0909964	4	8012170	F	I	ABLIM2	Body	opensea	Body-opensea		rs564357781;rs183172851	12;27	0.682808	0.700682	0.665236	0.635038	0.596754	0.556435	0.67204	0.707228	0.6997	0.602413	0.788889	0.705945	0.723417	0.747162	0.804658	0.659154	0.69827	0.718757	0.679866	0.664818	0.632406	0.72331	0.834416	0.788586	0.762788	0.759905	0.763091	0.743716	0.758795
cg12019520	-0.0907352	0.63692	-4.37994	0.000135098	0.00999936	0.250788	0.703459	0.612724	-0.0907352	4	8012176	F	I	ABLIM2	Body	opensea	Body-opensea		rs564357781;rs183172851;rs139311099	6;21;47	0.556427	0.593549	0.609316	0.557861	0.542119	0.457303	0.6586	0.597913	0.648144	0.578157	0.695995	0.665481	0.667705	0.68869	0.683957	0.566592	0.577226	0.648688	0.603813	0.649618	0.609898	0.622878	0.71534	0.694365	0.74815	0.71863	0.705068	0.690912	0.689302
cg21854560	-0.0811402	0.273128	-4.50832	9.44429e-05	0.00893328	0.6029	0.332631	0.251491	-0.0811402	4	8082084	F	II	ABLIM2	Body	opensea	Body-opensea		rs530330857;rs542163314	0;3	0.299509	0.244224	0.271996	0.277483	0.208765	0.204882	0.222703	0.184225	0.22742	0.287949	0.329926	0.314517	0.224083	0.275575	0.367846	0.228593	0.27396	0.171345	0.193399	0.24079	0.209239	0.274365	0.336535	0.321609	0.339176	0.354622	0.293609	0.314127	0.349605
cg14513778	-0.0753127	0.656379	-3.34219	0.00225336	0.0327376	-2.48283	0.711609	0.636296	-0.0753127	4	8022647	F	II	ABLIM2	Body	opensea	Body-opensea		rs187155095;rs34601136;rs112907398	0;25;39	0.606139	0.642968	0.574623	0.607852	0.738929	0.550437	0.675516	0.580426	0.639189	0.564803	0.687806	0.695474	0.706283	0.724025	0.727165	0.551237	0.648117	0.627804	0.602531	0.641082	0.591851	0.614252	0.636837	0.763919	0.714712	0.783232	0.694973	0.691995	0.74002
cg00484466	-0.0708901	0.681684	-4.04454	0.000341679	0.0142455	-0.657991	0.73367	0.66278	-0.0708901	4	8071202	R	I	ABLIM2	Body	opensea	Body-opensea		rs13148726;rs75097255;rs572101251;rs192161605;rs141169916;rs184382908;rs549897990	46;41;40;27;25;13;12	0.600579	0.669572	0.674052	0.598208	0.672858	0.573319	0.622541	0.673854	0.646463	0.642188	0.726738	0.665491	0.668692	0.762837	0.733852	0.6274	0.689809	0.665323	0.676166	0.694907	0.68682	0.609491	0.69715	0.793247	0.748348	0.717727	0.768765	0.739973	0.706588
cg00245896	-0.0673614	0.76373	-5.19943	1.3564e-05	0.00542501	2.52263	0.813128	0.745767	-0.0673614	4	8034100	F	I	ABLIM2	Body	opensea	Body-opensea		rs572181416;rs114571192;rs147037988;rs116415488	7;33;43;44	0.752927	0.732714	0.685517	0.763924	0.768614	0.693841	0.747981	0.793484	0.686434	0.724311	0.803376	0.766545	0.756197	0.785522	0.716708	0.77911	0.785717	0.704976	0.744587	0.730796	0.758249	0.725335	0.837169	0.827464	0.812876	0.802867	0.827709	0.76746	0.797649
cg23857700	-0.0539404	0.777475	-4.2549	0.000191203	0.0113523	-0.0900841	0.817031	0.763091	-0.0539404	4	8071003	R	I	ABLIM2	Body	opensea	Body-opensea		rs143038402;rs533797224;rs555161441;rs567323180;rs538366794	38;27;20;5;2	0.750071	0.681099	0.709836	0.768639	0.733469	0.743666	0.786179	0.764192	0.767299	0.793113	0.780972	0.795847	0.806801	0.778569	0.813839	0.741595	0.763673	0.753546	0.762703	0.807461	0.746254	0.73917	0.844825	0.826075	0.812908	0.798656	0.850681	0.789494	0.772339
cg13850847	-0.0529256	0.743456	-3.39662	0.00195418	0.0305728	-2.34637	0.782268	0.729343	-0.0529256	9	136131739	R	I	ABO	Body	island	Body-island	chr9:136131001-136131831	rs530717253;rs548821343;rs201105186	37;23;1	0.660077	0.71061	0.725917	0.740809	0.648771	0.720958	0.708484	0.672591	0.753347	0.759983	0.800108	0.723052	0.760677	0.800764	0.779927	0.745119	0.737755	0.699789	0.737223	0.745374	0.671518	0.742685	0.765113	0.844293	0.753087	0.800383	0.791367	0.756761	0.770087
cg06221570	-0.0539903	0.729617	-3.62325	0.00107174	0.0231331	-1.76827	0.769209	0.715219	-0.0539903	7	150558377	R	II	ABP1	3'UTR	shelf	3'UTR-shelf	chr7:150554419-150554741	rs12539;rs564477233	13;12	0.679497	0.655228	0.634981	0.709826	0.732253	0.754384	0.710373	0.724753	0.703167	0.747208	0.713906	0.752526	0.764045	0.780351	0.772889	0.668598	0.654535	0.753332	0.71011	0.73697	0.679635	0.696254	0.761303	0.747487	0.745805	0.776884	0.774561	0.8127	0.762024
cg14748193	-0.0868065	0.861962	-3.28634	0.002606	0.0351807	-2.62182	0.92562	0.838813	-0.0868065	17	1035308	F	II	ABR	Body	opensea	Body-opensea				0.881058	0.835171	0.901734	0.727733	0.699221	0.758541	0.855005	0.877958	0.795483	0.731169	0.930169	0.860588	0.876285	0.913484	0.8746	0.869144	0.908526	0.910435	0.868702	0.813023	0.684298	0.881562	0.937895	0.897477	0.917707	0.901667	0.989361	0.947587	0.909613
cg15842208	-0.0865543	0.571168	-5.93009	1.74855e-06	0.00383074	4.5641	0.634641	0.548087	-0.0865543	17	1053674	R	I	ABR	Body	opensea	Body-opensea		rs189972157	27	0.49065	0.5589	0.531135	0.525909	0.533826	0.445281	0.519682	0.581484	0.543392	0.525154	0.619044	0.568122	0.572036	0.609907	0.574173	0.543283	0.598984	0.541368	0.577633	0.5591	0.509703	0.529145	0.640543	0.654132	0.639911	0.639009	0.666747	0.6265	0.610096
cg08034867	-0.0765074	0.629253	-3.03135	0.00500489	0.0490479	-3.24184	0.685359	0.608851	-0.0765074	17	990908	F	II	ABR	Body	opensea	Body-opensea		rs188445472;rs540374576;rs35339359;rs532566064	13;14;31;38	0.654073	0.602712	0.463156	0.536615	0.653407	0.661876	0.64745	0.632993	0.482264	0.580072	0.583697	0.578567	0.55954	0.714331	0.708993	0.546812	0.635915	0.557364	0.632571	0.657036	0.666181	0.639104	0.685233	0.682051	0.74553	0.707886	0.740502	0.702138	0.61983
cg23180978	-0.0626772	0.826601	-6.06842	1.18983e-06	0.00361969	4.94896	0.872564	0.809887	-0.0626772	17	926314	F	II	ABR	Body	island	Body-island	chr17:926234-926439	rs111231759;rs2663344;rs12946654	24;45;49	0.762174	0.813866	0.804988	0.79136	0.871864	0.77625	0.768841	0.802348	0.786742	0.813893	0.80289	0.842821	0.84029	0.830505	0.849369	0.76614	0.810277	0.829239	0.799785	0.817613	0.827937	0.808331	0.890825	0.893859	0.871105	0.879592	0.867169	0.86628	0.856846
cg09434366	-0.0614674	0.76732	-3.98891	0.000398001	0.0150667	-0.80684	0.812397	0.750929	-0.0614674	17	982586	F	II	ABR	ExonBnd	shore	ExonBnd-shore	chr17:981508-981748	rs151269569	49	0.69915	0.754275	0.734173	0.735874	0.815197	0.680079	0.707092	0.702246	0.738142	0.732872	0.735946	0.759155	0.781982	0.819576	0.828627	0.690176	0.75673	0.781312	0.777512	0.787564	0.774456	0.728304	0.815459	0.848509	0.80437	0.80539	0.841116	0.801312	0.812717
cg05021216	-0.0572339	0.912374	-3.79631	0.000672579	0.0188036	-1.31719	0.954346	0.897112	-0.0572339	17	917159	F	II	ABR	Body	shore	Body-shore	chr17:915736-915979	rs561206515;rs528799256	22;45	0.841925	0.92116	0.874997	0.892047	0.921119	0.769871	0.907326	0.863136	0.911131	0.839395	0.953381	0.915852	0.930308	0.957657	0.928136	0.889271	0.914684	0.936994	0.891102	0.921417	0.888481	0.867073	0.962283	0.964724	0.947081	0.942577	0.969139	0.945035	0.945305
cg04080005	-0.0566401	0.866538	-4.55008	8.40374e-05	0.00862575	0.71787	0.908074	0.851434	-0.0566401	17	1057444	F	II	ABR	Body	opensea	Body-opensea		rs563726971;rs531074537;rs72631496;rs546463037	1;23;44;45	0.798771	0.845438	0.827529	0.850036	0.880615	0.769157	0.841968	0.855794	0.845745	0.875061	0.877289	0.871258	0.91429	0.887921	0.902914	0.792686	0.859648	0.862692	0.841969	0.855707	0.833401	0.841657	0.897307	0.923569	0.904512	0.91272	0.916158	0.913018	0.922261
cg23845009	-0.0914525	0.310477	-3.84461	0.000589989	0.0177725	-1.18997	0.377542	0.286089	-0.0914525	11	34323678	R	II	ABTB2	Body	opensea	Body-opensea		rs142510217;rs78499881	41;2	0.363966	0.296391	0.286005	0.380235	0.135733	0.225252	0.209327	0.251305	0.267837	0.262604	0.349232	0.269657	0.37753	0.278476	0.31319	0.231706	0.35825	0.319022	0.236905	0.2896	0.294257	0.297488	0.297274	0.40974	0.405829	0.338817	0.356698	0.48368	0.333181
cg24458825	-0.0623196	0.804038	-4.33668	0.000152375	0.0104175	0.1326	0.849739	0.787419	-0.0623196	11	34173913	F	I	ABTB2	3'UTR	opensea	3'UTR-opensea		rs139428758;rs557470544;rs144583805;rs148487808	10;11;24;51	0.758358	0.74688	0.732211	0.80936	0.804296	0.728132	0.762373	0.797558	0.75601	0.811951	0.836764	0.826498	0.823225	0.864367	0.835248	0.785987	0.835501	0.744819	0.792316	0.751248	0.783226	0.736891	0.841122	0.876085	0.835605	0.837439	0.87621	0.838417	0.851704
cg08164906	-0.0622504	0.161883	-3.06933	0.00454693	0.0466407	-3.1511	0.207533	0.145283	-0.0622504	11	34379648	F	II	ABTB2	TSS200	island	TSS200-island	chr11:34378229-34379993	rs575197670	5	0.141509	0.161474	0.076748	0.127441	0.120896	0.0999982	0.157321	0.0709356	0.174675	0.132449	0.225211	0.21357	0.211267	0.230045	0.221729	0.144412	0.0974588	0.168758	0.0977037	0.112683	0.118401	0.0915307	0.147044	0.301616	0.212064	0.236603	0.233152	0.154244	0.208968
cg10885779	-0.0604302	0.689253	-4.25782	0.000189663	0.0113228	-0.0821563	0.733568	0.673138	-0.0604302	11	34331908	R	II	ABTB2	Body	opensea	Body-opensea		rs146750261;rs537643084	51;2	0.692581	0.648772	0.657947	0.694587	0.638835	0.702908	0.658242	0.690923	0.662116	0.631095	0.647348	0.655099	0.701782	0.71526	0.749478	0.594787	0.670642	0.682951	0.617276	0.721534	0.655735	0.719144	0.711204	0.781578	0.725341	0.751426	0.751217	0.733832	0.698317
cg03522592	-0.0952921	0.823652	-5.17168	1.46654e-05	0.005504	2.44509	0.893533	0.79824	-0.0952921	3	38165783	R	II	ACAA1	Body	opensea	Body-opensea		rs59681699	25	0.768907	0.792869	0.859091	0.788113	0.835446	0.714155	0.721641	0.831209	0.773379	0.695526	0.851434	0.828346	0.848677	0.894942	0.824063	0.7633	0.846059	0.773185	0.767903	0.813455	0.802009	0.767581	0.918074	0.908564	0.899847	0.895043	0.928696	0.87386	0.845059
cg24914818	-0.0792543	0.59394	-3.06687	0.00457537	0.0467991	-3.157	0.65206	0.572806	-0.0792543	17	35722751	F	II	ACACA	5'UTR	opensea	5'UTR-opensea				0.575128	0.434622	0.663914	0.581159	0.506985	0.568972	0.505698	0.541436	0.572015	0.598158	0.592429	0.615203	0.66194	0.61263	0.709769	0.492188	0.508435	0.673471	0.515638	0.569892	0.54501	0.557032	0.719293	0.612528	0.678519	0.676553	0.724579	0.590569	0.640669
cg02977168	-0.0626605	0.617353	-3.36655	0.00211441	0.0317379	-2.42189	0.663304	0.600643	-0.0626605	17	35735710	R	II	ACACA	5'UTR	opensea	5'UTR-opensea		rs551788057;rs139305601;rs143661255	28;11;2	0.571269	0.54427	0.572308	0.573207	0.681028	0.532628	0.542308	0.59382	0.556635	0.55283	0.637796	0.621234	0.675946	0.716958	0.672272	0.585017	0.593021	0.593392	0.611279	0.634102	0.580694	0.572136	0.699992	0.69576	0.690426	0.670375	0.642196	0.65194	0.643857
cg01804478	-0.0992724	0.699363	-4.04959	0.00033697	0.0141656	-0.644443	0.772162	0.67289	-0.0992724	12	109673039	R	II	ACACB	Body	opensea	Body-opensea		rs143122793;rs146666881;rs74902088	45;39;1	0.641365	0.619656	0.56405	0.621331	0.752885	0.566497	0.647402	0.663937	0.625554	0.642384	0.770852	0.755961	0.73966	0.7453	0.786256	0.576223	0.769716	0.656014	0.632264	0.70054	0.64841	0.67732	0.736902	0.801776	0.783604	0.766046	0.780251	0.773509	0.790689
cg21165395	-0.0867931	0.600436	-3.44828	0.0017059	0.0286555	-2.21597	0.664084	0.577291	-0.0867931	12	109606681	R	II	ACACB	Body	opensea	Body-opensea		rs530389849;rs11065723	48;30	0.549995	0.528101	0.480324	0.555606	0.652722	0.496129	0.547841	0.552621	0.566987	0.585263	0.657502	0.591691	0.594651	0.683399	0.730152	0.473696	0.636364	0.609083	0.522832	0.558208	0.59377	0.533471	0.573062	0.660085	0.740502	0.665442	0.734172	0.622202	0.654062
cg04100564	-0.068955	0.593975	-3.68223	0.000914971	0.0215666	-1.6154	0.644542	0.575587	-0.068955	12	112189172	R	II	ACAD10	Body	opensea	Body-opensea		rs546701192;rs568172959;rs535683329;rs534706242;rs73203694	40;27;11;2;1	0.531141	0.576893	0.536314	0.567253	0.621582	0.532086	0.589454	0.531109	0.534859	0.545149	0.64034	0.595503	0.636135	0.66355	0.711995	0.50416	0.61316	0.550294	0.54004	0.54161	0.566333	0.533949	0.62306	0.659488	0.651155	0.657294	0.66694	0.631844	0.651458
cg05494591	-0.0509173	0.748265	-3.71074	0.000847436	0.0208388	-1.54119	0.785605	0.734688	-0.0509173	12	112125179	F	II	ACAD10	5'UTR	shore	5'UTR-shore	chr12:112123246-112124059	rs547637717	43	0.735371	0.706151	0.701352	0.696257	0.75914	0.669013	0.735824	0.66825	0.731038	0.741356	0.752109	0.751088	0.778366	0.796001	0.812115	0.758439	0.727304	0.710411	0.770089	0.699847	0.722546	0.741059	0.770796	0.819555	0.779098	0.786815	0.812664	0.747925	0.782648
cg13253303	-0.0578716	0.864076	-3.53224	0.001366	0.0258381	-2.00225	0.906515	0.848643	-0.0578716	11	134126080	F	II	ACAD8	Body	shelf	Body-shelf	chr11:134122762-134122981	rs181830673;rs544029852	1;33	0.79683	0.828579	0.80948	0.854311	0.839907	0.784157	0.893153	0.812321	0.79067	0.822389	0.897888	0.850068	0.876136	0.931897	0.921622	0.782335	0.875907	0.836833	0.84373	0.88832	0.84088	0.892737	0.906356	0.942704	0.915565	0.893711	0.926185	0.883568	0.930761
cg04788432	-0.06808	0.826692	-3.13052	0.00389194	0.0430806	-3.00368	0.876617	0.808537	-0.06808	2	211091270	F	II	ACADL	TSS1500	shore	TSS1500-shore	chr2:211089413-211090176	rs546428314;rs183776441;rs534782412	0;5;36	0.813339	0.800708	0.777559	0.765808	0.793645	0.686015	0.805756	0.692072	0.87377	0.792957	0.926295	0.82227	0.837028	0.860192	0.876066	0.743484	0.800119	0.840124	0.837616	0.797095	0.745586	0.900306	0.893481	0.882184	0.88127	0.897325	0.830509	0.845248	0.870118
cg20003976	-0.0806784	0.724677	-4.351	0.000146427	0.0102996	0.171693	0.783842	0.703163	-0.0806784	1	76188832	R	II	ACADM	TSS1500	shore	TSS1500-shore	chr1:76189916-76190730	rs78163648;rs560435649	32;20	0.689756	0.66142	0.62719	0.685836	0.762753	0.643296	0.662084	0.664227	0.665413	0.685896	0.785162	0.725334	0.784285	0.798324	0.792928	0.659055	0.697779	0.681663	0.683823	0.705294	0.701136	0.706937	0.791009	0.823588	0.799811	0.800061	0.797587	0.741969	0.772944
cg09675881	-0.0586005	0.833057	-3.73226	0.000799688	0.0203555	-1.48503	0.876031	0.81743	-0.0586005	12	121162118	R	II	ACADS	TSS1500	shore	TSS1500-shore	chr12:121163472-121163913	rs146873228;rs557732950	6;2	0.788533	0.792432	0.76301	0.825053	0.858041	0.759466	0.763343	0.794887	0.797108	0.840428	0.904044	0.860306	0.865512	0.857946	0.886645	0.779073	0.82237	0.840382	0.779931	0.755979	0.831036	0.817942	0.842148	0.898037	0.886668	0.876102	0.902858	0.86601	0.885565
cg00074568	-0.0556272	0.795031	-4.21747	0.000212087	0.0118125	-0.191662	0.835824	0.780197	-0.0556272	15	89354038	F	II	ACAN	5'UTR	opensea	5'UTR-opensea				0.788951	0.78818	0.710107	0.766632	0.755761	0.741072	0.803973	0.783997	0.726757	0.809014	0.835869	0.759145	0.801844	0.845131	0.835226	0.768331	0.751895	0.757238	0.756159	0.815367	0.788732	0.774955	0.853471	0.864133	0.822612	0.8279	0.842264	0.834636	0.851172
cg09981662	-0.119424	0.707078	-4.82341	3.90564e-05	0.00686169	1.4743	0.794655	0.675231	-0.119424	1	226335620	F	II	ACBD3	Body	opensea	Body-opensea		rs202105466	22	0.611616	0.631675	0.641486	0.642033	0.717326	0.53276	0.643417	0.640864	0.665136	0.660548	0.770377	0.705929	0.751704	0.820276	0.812032	0.577804	0.684189	0.686173	0.6714	0.684457	0.614344	0.689547	0.779203	0.816219	0.816538	0.791082	0.835159	0.772917	0.78542
cg18657419	-0.124271	0.575693	-5.05728	2.02344e-05	0.00589777	2.12564	0.666826	0.542554	-0.124271	17	31561934	F	II	ACCN1	Body	opensea	Body-opensea		rs371985509;rs569776684	0;35	0.489201	0.565416	0.473049	0.508008	0.576889	0.398681	0.52606	0.541794	0.538508	0.453669	0.685172	0.590397	0.601056	0.648533	0.663019	0.471665	0.527628	0.543345	0.557146	0.544219	0.501432	0.531308	0.644591	0.685765	0.674755	0.699386	0.704041	0.660786	0.651783
cg27391921	-0.07335	0.856229	-4.61272	7.05276e-05	0.00818734	0.890618	0.910019	0.836669	-0.07335	17	31340794	R	II	ACCN1	3'UTR	opensea	3'UTR-opensea		rs28932;rs549935475	49;2	0.83737	0.829313	0.773623	0.812047	0.866918	0.769091	0.844139	0.753298	0.837023	0.805298	0.88569	0.854598	0.869161	0.898164	0.880551	0.775907	0.864731	0.872044	0.804671	0.886763	0.793295	0.893033	0.930908	0.89801	0.90481	0.885323	0.922052	0.896601	0.917757
cg02144258	-0.0696225	0.680015	-3.23294	0.00299228	0.0376862	-2.75368	0.731071	0.661449	-0.0696225	2	220391374	F	II	ACCN4	Body	shelf	Body-shelf	chr2:220387075-220388075	rs542511639	11	0.680923	0.596212	0.604264	0.639853	0.704375	0.707482	0.630341	0.675787	0.587653	0.630579	0.740255	0.668291	0.704514	0.661898	0.770473	0.634847	0.583033	0.593741	0.654228	0.759194	0.608343	0.715586	0.691246	0.758053	0.707448	0.707657	0.755189	0.810551	0.6733
cg20191924	-0.0926859	0.721134	-3.67882	0.000923386	0.0216487	-1.62426	0.789104	0.696418	-0.0926859	11	44102381	R	II	ACCS	Body	opensea	Body-opensea		rs545382128;rs563870536	30;2	0.664841	0.660842	0.641273	0.689056	0.773306	0.55902	0.659012	0.629127	0.61396	0.676898	0.76852	0.771861	0.753836	0.77973	0.808092	0.614432	0.781294	0.691849	0.709135	0.707342	0.678522	0.68925	0.734849	0.870844	0.812923	0.793085	0.807958	0.774705	0.815794
cg00335872	-0.12057	0.482034	-4.87812	3.34911e-05	0.00655648	1.62639	0.570453	0.449882	-0.12057	11	76622373	R	II	ACER3	5'UTR	opensea	5'UTR-opensea				0.429974	0.377303	0.454376	0.437386	0.509804	0.330941	0.401829	0.43645	0.427608	0.40964	0.493015	0.523512	0.509921	0.620504	0.561736	0.376506	0.451344	0.457509	0.381704	0.488389	0.364767	0.453194	0.560987	0.57204	0.634364	0.585162	0.565491	0.572375	0.53837
cg24412297	-0.0505505	0.913598	-3.68546	0.000907068	0.0214784	-1.60701	0.950668	0.900117	-0.0505505	11	76726877	R	II	ACER3	Body	opensea	Body-opensea		rs7130911	1	0.892436	0.942087	0.902852	0.880094	0.877929	0.814443	0.897814	0.91936	0.939252	0.872855	0.926688	0.915237	0.945006	0.936787	0.918331	0.791801	0.913499	0.921262	0.9066	0.904468	0.911396	0.872386	0.923922	0.965842	0.943843	0.938522	0.961558	0.943634	0.971689
cg09367198	-0.0628807	0.785117	-3.10059	0.00420021	0.0447821	-3.07597	0.83123	0.768349	-0.0628807	14	23541523	R	II	ACIN1	TSS1500	opensea	TSS1500-opensea		rs546288999;rs560047759	41;1	0.712541	0.830998	0.756477	0.779474	0.689823	0.709828	0.812873	0.746961	0.776838	0.833821	0.833186	0.763116	0.810031	0.833751	0.857303	0.710878	0.724142	0.768135	0.773807	0.773056	0.647373	0.759273	0.813261	0.846969	0.860818	0.809561	0.855544	0.847085	0.861709
cg05151348	-0.0513143	0.744038	-3.39029	0.00198692	0.0308104	-2.3623	0.781668	0.730354	-0.0513143	14	23561021	R	II	ACIN1	Body	shelf	Body-shelf	chr14:23563978-23564724			0.668614	0.6718	0.688621	0.743821	0.772023	0.675496	0.712909	0.768153	0.69718	0.734755	0.763612	0.759879	0.797939	0.781748	0.80474	0.730338	0.698975	0.719383	0.694889	0.732445	0.72085	0.729619	0.757248	0.79173	0.764288	0.803823	0.794991	0.735035	0.824119
cg15387619	-0.133832	0.610251	-3.27411	0.00269	0.0357453	-2.65211	0.708395	0.574563	-0.133832	3	132316156	R	II	ACKR4	1stExon	opensea	1stExon-opensea		rs537642040;rs377247014	48;19	0.638662	0.371069	0.487042	0.512103	0.499735	0.448799	0.473642	0.429771	0.482131	0.59584	0.637006	0.491022	0.647884	0.568799	0.868934	0.629686	0.686271	0.625837	0.635898	0.713812	0.553623	0.642815	0.660705	0.792457	0.734862	0.641677	0.775615	0.644237	0.718336
cg19888035	-0.0597232	0.731203	-4.41351	0.00012304	0.00966804	0.34267	0.775	0.715277	-0.0597232	22	41897285	F	II	ACO2	Body	opensea	Body-opensea		rs543482503	0	0.679931	0.743701	0.653921	0.683998	0.744496	0.71004	0.690634	0.673922	0.716641	0.701908	0.759996	0.749517	0.747601	0.761319	0.799355	0.662858	0.699737	0.698291	0.706335	0.738181	0.706481	0.707235	0.752864	0.821176	0.774139	0.777987	0.783446	0.743059	0.784191
cg26552897	-0.100671	0.725346	-4.61654	6.97758e-05	0.00816234	0.901187	0.799172	0.6985	-0.100671	1	55096491	R	II	ACOT11	Body	opensea	Body-opensea		rs115647798;rs377475734	12;1	0.656682	0.673392	0.661166	0.709388	0.770658	0.59477	0.696895	0.628641	0.693445	0.678974	0.828313	0.731964	0.788822	0.794253	0.759102	0.659131	0.730907	0.648267	0.683463	0.693183	0.614504	0.671085	0.836688	0.836701	0.790231	0.819113	0.778842	0.787459	0.77088
cg27641382	-0.0544627	0.756978	-3.06922	0.00454816	0.0466446	-3.15135	0.796918	0.742455	-0.0544627	1	55056057	R	II	ACOT11	Body	opensea	Body-opensea		rs12077589;rs538494241	49;7	0.741463	0.713887	0.705404	0.781933	0.772688	0.69099	0.734929	0.672119	0.683727	0.748639	0.748484	0.720073	0.82661	0.796279	0.797573	0.662903	0.82991	0.729277	0.703776	0.765183	0.77182	0.736342	0.763954	0.844158	0.766253	0.785453	0.836834	0.827917	0.763741
cg11658190	-0.061353	0.833748	-3.8396	0.000598081	0.0178852	-1.20321	0.87874	0.817387	-0.061353	5	80640798	F	I	ACOT12	Body	opensea	Body-opensea		rs199564842;rs201083196;rs200358101;rs114389789;rs201158350;rs535147380;rs557955647;rs147070236	0;1;13;14;21;44;45;46	0.790704	0.809528	0.791202	0.813074	0.812125	0.679766	0.815932	0.787449	0.826269	0.815838	0.880051	0.773106	0.828471	0.878515	0.870791	0.787029	0.864756	0.828992	0.83671	0.826421	0.828486	0.837302	0.87304	0.909958	0.85669	0.912295	0.910815	0.839041	0.874315
cg03857732	-0.155136	0.688853	-4.98257	2.49675e-05	0.00618072	1.91726	0.802619	0.647483	-0.155136	6	24686728	R	II	ACOT13	5'UTR	opensea	5'UTR-opensea		rs189693889	5	0.667409	0.579382	0.510716	0.625475	0.599943	0.629875	0.83425	0.441283	0.661696	0.578252	0.744236	0.623795	0.765349	0.733049	0.700881	0.613265	0.646353	0.597431	0.684838	0.682166	0.623658	0.701331	0.760469	0.820191	0.802911	0.775896	0.790326	0.751425	0.903391
cg08679807	-0.0892505	0.626722	-4.34823	0.000147556	0.0103152	0.164149	0.692173	0.602922	-0.0892505	1	6338594	R	II	ACOT7	Body	shore	Body-shore	chr1:6339948-6340268	rs567066716	40	0.560274	0.627305	0.540101	0.553514	0.678813	0.538968	0.531007	0.588018	0.592608	0.554262	0.646329	0.640148	0.676465	0.727749	0.683074	0.528392	0.590538	0.559725	0.568871	0.621462	0.642571	0.614098	0.679576	0.703745	0.727189	0.719394	0.707461	0.667539	0.685202
cg03499017	-0.0690251	0.696345	-4.36667	0.000140179	0.0101213	0.214517	0.746964	0.677938	-0.0690251	1	6445893	F	I	ACOT7	TSS200	opensea	TSS200-opensea		rs144801076;rs555090603;rs151308916;rs536435837	1;8;18;42	0.613976	0.671132	0.672562	0.636137	0.695349	0.635774	0.627732	0.645777	0.664832	0.635561	0.723528	0.731346	0.712244	0.785979	0.719572	0.645151	0.670321	0.68546	0.698745	0.694447	0.629135	0.719889	0.739832	0.793614	0.746592	0.735705	0.767804	0.711727	0.7437
cg23230478	-0.0520782	0.9068	-3.86477	0.00055853	0.0173639	-1.13672	0.94499	0.892912	-0.0520782	1	6360620	F	I	ACOT7	Body	opensea	Body-opensea		rs569764850;rs12083855	11;12	0.874326	0.928004	0.884515	0.859801	0.85792	0.791917	0.875618	0.925143	0.928034	0.863124	0.923775	0.914388	0.906747	0.904378	0.942136	0.850018	0.867408	0.940075	0.922434	0.870007	0.883125	0.931174	0.952397	0.926164	0.940846	0.920452	0.959996	0.937854	0.96326
cg06386702	-0.0518549	0.771961	-3.02766	0.00505164	0.0492992	-3.25062	0.809988	0.758133	-0.0518549	1	6375280	R	II	ACOT7	Body	opensea	Body-opensea		rs531742811;rs139195215	10;5	0.719145	0.747652	0.713531	0.747615	0.84937	0.664469	0.724628	0.745548	0.732406	0.780706	0.799179	0.768817	0.812396	0.828809	0.83556	0.689821	0.753761	0.725394	0.742854	0.776609	0.771531	0.749119	0.767496	0.852041	0.817021	0.833441	0.826055	0.798549	0.788673
cg07278125	-0.106847	0.598482	-5.0454	2.09225e-05	0.00596645	2.09247	0.676837	0.56999	-0.106847	4	8423423	F	II	ACOX3	5'UTR	opensea	5'UTR-opensea		rs573887626;rs113158789;rs147778798	0;35;41	0.536922	0.536524	0.557485	0.576919	0.610151	0.440327	0.497919	0.55015	0.557301	0.51372	0.627317	0.640828	0.632568	0.697724	0.666871	0.538847	0.546797	0.562922	0.536793	0.554442	0.562914	0.594333	0.671997	0.689122	0.705739	0.70266	0.713017	0.650733	0.654556
cg02241799	-0.0561134	0.821996	-4.5132	9.31633e-05	0.00888895	0.616331	0.863146	0.807032	-0.0561134	4	8397819	F	II	ACOX3	Body	opensea	Body-opensea		rs557876819;rs573226596;rs540627202	11;13;27	0.758502	0.800706	0.769514	0.784155	0.806311	0.754714	0.774583	0.785765	0.800717	0.788902	0.86057	0.822567	0.834871	0.87741	0.857734	0.766888	0.827139	0.823268	0.795789	0.848721	0.805397	0.810487	0.858001	0.869167	0.881325	0.864393	0.892076	0.850684	0.84227
cg01850230	-0.0558695	0.810975	-3.6537	0.000987805	0.0223295	-1.68947	0.851946	0.796077	-0.0558695	4	8376254	R	II	ACOX3	Body	shore	Body-shore	chr4:8376706-8376983	rs146903275;rs531878316	31;11	0.721666	0.803298	0.760359	0.766199	0.837015	0.70765	0.786443	0.8053	0.761521	0.783231	0.834641	0.85098	0.830762	0.858038	0.867557	0.737113	0.814205	0.780678	0.797074	0.805571	0.794494	0.809892	0.865341	0.869291	0.87288	0.852799	0.863858	0.82335	0.841779
cg18467339	-0.0543349	0.81975	-3.2478	0.00287962	0.0369696	-2.7171	0.859595	0.80526	-0.0543349	4	8409328	R	II	ACOX3	Body	opensea	Body-opensea				0.737598	0.817369	0.752064	0.769997	0.853666	0.714978	0.784355	0.765047	0.819301	0.770959	0.871623	0.845473	0.855099	0.852464	0.884102	0.764222	0.782212	0.807833	0.798958	0.81342	0.833263	0.821726	0.839081	0.874318	0.901058	0.867541	0.885727	0.825398	0.857577
cg16240750	-0.0542603	0.862426	-5.13676	1.61797e-05	0.00556679	2.34753	0.902217	0.847957	-0.0542603	4	8373438	F	II	ACOX3	Body	shore	Body-shore	chr4:8375042-8375342	rs572060220;rs73799162;rs531831909;rs576694394	0;14;23;42	0.83593	0.869018	0.838247	0.817516	0.85784	0.798807	0.84131	0.82325	0.832043	0.835001	0.912936	0.838515	0.885028	0.864479	0.902743	0.802359	0.834386	0.857893	0.839889	0.873536	0.845703	0.848619	0.88811	0.918766	0.912401	0.907115	0.926822	0.888008	0.891948
cg00325918	-0.116449	0.65134	-4.78765	4.31824e-05	0.00707537	1.375	0.736736	0.620287	-0.116449	2	111498847	R	II	ACOXL	5'UTR	opensea	5'UTR-opensea		rs56238325	46	0.628487	0.571272	0.555675	0.640344	0.695381	0.524026	0.594617	0.526505	0.663518	0.623786	0.700476	0.666048	0.659516	0.71402	0.762752	0.52014	0.620274	0.603753	0.574982	0.63511	0.51726	0.648363	0.726475	0.704241	0.785874	0.760264	0.750953	0.737072	0.690607
cg20618754	-0.0510687	0.891049	-3.46108	0.00164923	0.028208	-2.18352	0.928499	0.87743	-0.0510687	2	274726	F	II	ACP1	Body	opensea	Body-opensea				0.834734	0.913312	0.836398	0.81658	0.874039	0.796356	0.882122	0.875601	0.890265	0.863147	0.933807	0.925615	0.898787	0.936108	0.926916	0.813638	0.923871	0.892683	0.851706	0.887022	0.859302	0.871462	0.905794	0.929317	0.957599	0.940118	0.945822	0.930859	0.900485
cg20263889	-0.118163	0.588698	-4.14422	0.000259673	0.0127684	-0.389815	0.675351	0.557188	-0.118163	1	147137872	F	II	ACP6	Body	shelf	Body-shelf	chr1:147141842-147142918	rs151039515;rs1417280;rs587721925	11;30;35	0.558639	0.562858	0.524453	0.530588	0.533769	0.438021	0.628571	0.401992	0.559523	0.502161	0.691963	0.612979	0.558488	0.579496	0.764443	0.5032	0.49795	0.633208	0.542944	0.573937	0.524702	0.534258	0.584955	0.734873	0.671852	0.651674	0.705008	0.67118	0.695444
cg22361409	-0.0579511	0.860492	-3.50947	0.00145108	0.0265643	-2.06042	0.902989	0.845038	-0.0579511	11	125552231	R	II	ACRV1	TSS1500	opensea	TSS1500-opensea		rs544999008;rs558720199;rs575261432;rs544269618	44;13;8;4	0.820422	0.886326	0.870246	0.830822	0.835128	0.695762	0.867822	0.866599	0.899711	0.80771	0.883334	0.845837	0.907862	0.867224	0.888747	0.804767	0.850019	0.843515	0.848678	0.847005	0.783792	0.839511	0.931831	0.88832	0.932531	0.892183	0.897234	0.910409	0.873236
cg01523759	-0.0976148	0.717908	-4.50326	9.57864e-05	0.00896119	0.588994	0.789492	0.691878	-0.0976148	16	89202603	R	I	ACSF3	Body	opensea	Body-opensea		rs143266989;rs186379337;rs190338960;rs537576152	33;31;16;2	0.66635	0.72279	0.679501	0.695242	0.611566	0.539357	0.704226	0.589821	0.737419	0.656628	0.765619	0.695559	0.739161	0.787477	0.772374	0.657777	0.732914	0.694349	0.644438	0.723603	0.683818	0.721318	0.790153	0.789409	0.812571	0.764925	0.847406	0.759516	0.784646
cg04730254	-0.0913156	0.47172	-4.00492	0.000380916	0.0148266	-0.764055	0.538684	0.447369	-0.0913156	16	89215465	R	II	ACSF3	Body	shelf	Body-shelf	chr16:89219333-89219651	rs146056298;rs181805168	26;1	0.416775	0.459063	0.407748	0.418665	0.547047	0.311267	0.398229	0.428134	0.416121	0.382968	0.514127	0.52181	0.498226	0.577999	0.526199	0.394225	0.457338	0.393323	0.42264	0.455728	0.455092	0.439391	0.495039	0.546399	0.579558	0.561872	0.582885	0.509894	0.52403
cg07215234	-0.0664768	0.858713	-4.5752	7.83364e-05	0.00842386	0.787094	0.907463	0.840986	-0.0664768	16	89173837	F	I	ACSF3	Body	island	Body-island	chr16:89173704-89173905	rs559418164;rs190351456;rs115840156;rs569557500;rs143247342;rs549266077;rs568325821	0;4;13;14;16;39;45	0.789354	0.820963	0.806663	0.81198	0.850007	0.764396	0.821775	0.830737	0.843857	0.845956	0.900825	0.873166	0.876043	0.916345	0.899758	0.769827	0.885215	0.84682	0.858904	0.825805	0.837264	0.826031	0.915699	0.917643	0.9139	0.911317	0.93358	0.896026	0.878572
cg06245181	-0.0536744	0.693263	-3.15917	0.00361713	0.0414965	-2.93415	0.732624	0.67895	-0.0536744	16	89186403	F	I	ACSF3	Body	island	Body-island	chr16:89186198-89186551	rs529396875;rs117785977;rs566307851	0;27;43	0.632002	0.644806	0.674792	0.648983	0.558498	0.587134	0.710806	0.677053	0.6829	0.70798	0.708888	0.739207	0.68087	0.736976	0.658499	0.661426	0.72746	0.687225	0.706586	0.679101	0.708886	0.716814	0.747937	0.758657	0.712063	0.732518	0.775312	0.672849	0.732965
cg07730946	-0.0934779	0.747555	-4.85073	3.61704e-05	0.00668562	1.55023	0.816105	0.722627	-0.0934779	4	185743727	R	II	ACSL1	5'UTR	shelf	5'UTR-shelf	chr4:185746557-185747827	rs531342200;rs541500418;rs191202253;rs527280190;rs568823900	38;12;11;2;0	0.762042	0.689042	0.669205	0.729023	0.734813	0.638461	0.695557	0.651991	0.64962	0.705741	0.764272	0.820361	0.765752	0.825039	0.80292	0.723388	0.698584	0.703561	0.728803	0.740409	0.694838	0.704378	0.8442	0.848077	0.837064	0.802812	0.837617	0.809565	0.801606
cg15139930	-0.0698006	0.829096	-4.18789	0.00023017	0.0122151	-0.271791	0.880283	0.810483	-0.0698006	2	223788811	F	II	ACSL3	Body	opensea	Body-opensea		rs541195337;rs561133039;rs189278106;rs112654991	9;12;24;37	0.776421	0.782762	0.757639	0.802468	0.853623	0.706329	0.816837	0.803225	0.756505	0.773765	0.860134	0.818352	0.852432	0.88578	0.911296	0.794881	0.82775	0.825343	0.793527	0.809852	0.820333	0.801364	0.847623	0.887377	0.924146	0.87422	0.892262	0.87237	0.899268
cg08850465	-0.0643188	0.784866	-3.75238	0.000757414	0.0198326	-1.4324	0.832033	0.767714	-0.0643188	10	114164537	F	II	ACSL5	Body	opensea	Body-opensea		rs569789587;rs142780753;rs17129766;rs184897865	1;4;6;49	0.769837	0.732727	0.650721	0.738131	0.831279	0.796794	0.752081	0.715335	0.726031	0.793042	0.807521	0.801517	0.819943	0.809923	0.821157	0.75742	0.699236	0.804643	0.768598	0.766029	0.728819	0.798928	0.83507	0.881822	0.827959	0.833484	0.865314	0.794089	0.810919
cg22589388	-0.0522568	0.866426	-3.71386	0.000840338	0.0207597	-1.53305	0.904748	0.852491	-0.0522568	10	114170652	R	II	ACSL5	Body	opensea	Body-opensea		rs545233087	1	0.846598	0.85238	0.838992	0.806407	0.863172	0.80895	0.825577	0.848041	0.859757	0.837634	0.942435	0.872796	0.878963	0.830521	0.883591	0.830644	0.939584	0.853891	0.877029	0.783391	0.824421	0.850033	0.919126	0.901901	0.888222	0.900104	0.93774	0.877277	0.934534
cg23180492	-0.0536967	0.826504	-3.46679	0.00162457	0.0280239	-2.16904	0.865882	0.812185	-0.0536967	5	131288301	F	II	ACSL6	3'UTR	opensea	3'UTR-opensea		rs140830819;rs531175682;rs547794601;rs76060563;rs17132129	0;1;34;38;50	0.787067	0.83318	0.796976	0.8281	0.841849	0.713445	0.809933	0.780107	0.806604	0.777716	0.82937	0.871755	0.861584	0.834976	0.882807	0.756968	0.832241	0.790132	0.776621	0.846288	0.795514	0.814832	0.815428	0.849036	0.842538	0.861194	0.890895	0.895377	0.848425
cg00430039	-0.115558	0.47034	-4.276	0.000180337	0.0110974	-0.032719	0.555082	0.439524	-0.115558	16	20774243	F	II	ACSM3	TSS1500	opensea	TSS1500-opensea		rs541197677;rs181803400;rs530287710	1;28;29	0.387233	0.38302	0.354731	0.431786	0.517595	0.305643	0.404732	0.454765	0.418242	0.341676	0.515666	0.495069	0.529963	0.597801	0.555072	0.366402	0.49899	0.424188	0.393146	0.469574	0.42933	0.394912	0.529493	0.603889	0.541305	0.560899	0.598684	0.512494	0.575127
cg04904548	-0.107361	0.673297	-3.64195	0.00101941	0.0226433	-1.71991	0.752028	0.644667	-0.107361	16	20778001	R	II	ACSM3	5'UTR	opensea	5'UTR-opensea		rs568119700;rs555789405	32;27	0.672956	0.665796	0.594633	0.58888	0.690301	0.448542	0.657392	0.53252	0.600753	0.617419	0.743519	0.678176	0.714924	0.818049	0.774994	0.557476	0.69211	0.686853	0.607799	0.620784	0.615987	0.60282	0.698306	0.776522	0.796983	0.758827	0.714933	0.732464	0.797156
cg04459211	-0.0627922	0.806751	-3.09341	0.00427754	0.0452194	-3.09326	0.852798	0.790006	-0.0627922	20	24997569	R	II	ACSS1	Body	opensea	Body-opensea		rs566223418;rs188330397;rs180815159	28;26;7	0.724744	0.803765	0.742527	0.718864	0.829394	0.671036	0.752033	0.78533	0.780972	0.77603	0.86386	0.822535	0.822841	0.885332	0.873728	0.705366	0.838499	0.806302	0.786654	0.828294	0.796839	0.765192	0.80916	0.894584	0.875384	0.866552	0.882221	0.825218	0.840588
cg20874992	-0.0627162	0.826784	-3.31973	0.00238926	0.0336789	-2.53885	0.872776	0.81006	-0.0627162	20	25013523	F	II	ACSS1	TSS200	opensea	TSS200-opensea		rs113297040	23	0.747878	0.803391	0.748069	0.814488	0.855803	0.714446	0.766828	0.835983	0.770131	0.796325	0.874151	0.863514	0.86256	0.89911	0.871778	0.736953	0.84438	0.808837	0.810267	0.836942	0.768019	0.791457	0.825544	0.922067	0.856679	0.880342	0.917818	0.860293	0.870804
cg14574568	-0.0551608	0.834776	-4.59351	7.44234e-05	0.00830571	0.837605	0.875228	0.820067	-0.0551608	20	24993062	R	I	ACSS1	Body	opensea	Body-opensea		rs188494434;rs45501494;rs537681795;rs375852035;rs573796441	12;11;7;2;1	0.778482	0.803115	0.804036	0.789483	0.856681	0.76563	0.766154	0.813337	0.815395	0.79594	0.836948	0.873996	0.871444	0.881319	0.845931	0.795405	0.816322	0.809382	0.821023	0.844181	0.840369	0.816898	0.867601	0.886236	0.898508	0.879841	0.879549	0.872795	0.872518
cg26144491	-0.108335	0.538311	-4.01475	0.00037079	0.0146835	-0.737776	0.617756	0.509422	-0.108335	20	33476115	R	II	ACSS2	Body	opensea	Body-opensea		rs576372770	15	0.421948	0.427002	0.451704	0.493017	0.602605	0.386732	0.484961	0.448438	0.436205	0.492988	0.560329	0.537226	0.587854	0.602198	0.68494	0.46186	0.573954	0.512866	0.529497	0.533938	0.480457	0.496558	0.56183	0.602642	0.642092	0.599591	0.72281	0.630112	0.610945
cg26461449	-0.10534	0.512224	-4.50554	9.5177e-05	0.00894651	0.595277	0.589473	0.484133	-0.10534	12	81475960	R	II	ACSS3	Body	shelf	Body-shelf	chr12:81471569-81472119	rs565149384;rs148631498	29;1	0.451054	0.46144	0.455091	0.472612	0.564245	0.356019	0.427284	0.470867	0.489175	0.392239	0.591881	0.563781	0.541118	0.596379	0.581209	0.434027	0.485505	0.464263	0.444311	0.468437	0.437101	0.502891	0.557531	0.631269	0.612007	0.584728	0.631592	0.575678	0.575143
cg04568492	0.0502368	0.0985677	4.5444	8.53841e-05	0.00866399	0.702208	0.0617274	0.111964	0.0502368	1	229568252	R	I	ACTA1	Body	island	Body-island	chr1:229567206-229570684	rs560102755;rs527621;rs549240406	34;23;17	0.15233	0.088288	0.130123	0.132788	0.157227	0.165957	0.135544	0.121495	0.0933083	0.148034	0.0661683	0.0877952	0.077161	0.0662997	0.128776	0.12551	0.0902312	0.101595	0.0870347	0.100746	0.0851484	0.121651	0.0276118	0.0704882	0.0695078	0.0595238	0.0681616	0.046403	0.0842688
cg10557352	-0.053388	0.790647	-3.50582	0.00146519	0.0267037	-2.06974	0.829798	0.77641	-0.053388	5	56778002	R	II	ACTBL2	1stExon	opensea	1stExon-opensea		rs148162647;rs527573101;rs184810267;rs142029713;rs200576412	27;22;14;8;2	0.754229	0.765888	0.770062	0.719278	0.817376	0.741141	0.740158	0.816228	0.76077	0.712663	0.8072	0.789384	0.812241	0.853302	0.84346	0.705395	0.766657	0.754153	0.789921	0.782608	0.787143	0.791771	0.832121	0.828965	0.846488	0.825291	0.890836	0.777535	0.816189
cg06048973	-0.0600713	0.605727	-3.72763	0.000809717	0.020455	-1.4971	0.649779	0.589708	-0.0600713	15	35088107	R	II	ACTC1	TSS200	opensea	TSS200-opensea		rs182044003;rs559691079	33;16	0.574358	0.57489	0.543149	0.587548	0.668015	0.534916	0.558286	0.568487	0.620601	0.608843	0.616645	0.576479	0.590321	0.628542	0.665034	0.593462	0.599324	0.537825	0.611914	0.587139	0.578158	0.549633	0.564906	0.701937	0.629685	0.693534	0.683982	0.688145	0.604113
cg11232309	-0.1065	0.715413	-4.80699	4.08995e-05	0.00695508	1.4287	0.793513	0.687013	-0.1065	7	100250849	F	II	ACTL6B	Body	shelf	Body-shelf	chr7:100253782-100254150	rs140711669	19	0.643097	0.667213	0.693407	0.617878	0.698261	0.587042	0.676866	0.682915	0.708066	0.647667	0.738102	0.721196	0.777847	0.811271	0.823145	0.6174	0.719332	0.708569	0.633444	0.661512	0.648012	0.632054	0.83137	0.831822	0.809613	0.778808	0.795254	0.770312	0.766463
cg14312965	-0.0663178	0.800735	-4.15072	0.000255061	0.0126818	-0.372284	0.849368	0.78305	-0.0663178	9	111617061	R	II	ACTL7B	1stExon	shore	1stExon-shore	chr9:111617320-111618144			0.72785	0.76964	0.765399	0.76535	0.816956	0.651724	0.746025	0.782606	0.799702	0.753097	0.83332	0.778196	0.826106	0.865536	0.82975	0.74236	0.798233	0.807633	0.801065	0.796984	0.799103	0.770464	0.851292	0.85302	0.885766	0.848238	0.861709	0.827443	0.827236
cg02339243	-0.0550625	0.76384	-3.15276	0.00367692	0.0418564	-2.94972	0.804219	0.749157	-0.0550625	19	8810253	F	II	ACTL9	TSS1500	shore	TSS1500-shore	chr19:8807813-8808794	rs141210318;rs535510437;rs567457347	0;1;48	0.696758	0.74501	0.726215	0.729765	0.799735	0.707656	0.756526	0.707918	0.689393	0.713811	0.829602	0.770721	0.797651	0.797927	0.836325	0.694073	0.775748	0.744178	0.740913	0.703455	0.771274	0.746789	0.807299	0.867733	0.805795	0.815041	0.835741	0.784017	0.797755
cg02293388	-0.0585625	0.879509	-4.16656	0.000244148	0.0124762	-0.329497	0.922455	0.863893	-0.0585625	14	69447674	R	II	ACTN1-AS1	Body	shore	Body-shore	chr14:69444639-69446826	rs76892908;rs570233186	47;37	0.816962	0.88938	0.86736	0.809598	0.90071	0.799545	0.836387	0.851466	0.873847	0.80428	0.914921	0.91362	0.896139	0.917784	0.910085	0.818908	0.851598	0.87751	0.874618	0.878891	0.864362	0.83767	0.931178	0.939117	0.903229	0.943042	0.943261	0.884292	0.934857
cg08012287	-0.057013	0.665841	-3.3376	0.00228057	0.0329269	-2.49431	0.707651	0.650638	-0.057013	11	66315298	R	II	ACTN3	Body	shore	Body-shore	chr11:66313169-66313822	rs574601177	25	0.559902	0.646253	0.616379	0.65515	0.688014	0.694261	0.651575	0.677106	0.59548	0.648914	0.689337	0.629688	0.6712	0.711167	0.750464	0.608559	0.605533	0.639617	0.57079	0.700517	0.665046	0.639082	0.719993	0.725577	0.692911	0.71166	0.756511	0.692267	0.690735
cg27548256	-0.0531139	0.803111	-3.42354	0.00182073	0.0295472	-2.27852	0.842061	0.788947	-0.0531139	19	39217070	F	II	ACTN4	Body	shore	Body-shore	chr19:39217530-39217857			0.743781	0.751508	0.697913	0.778978	0.829123	0.747231	0.788475	0.791992	0.7816	0.789132	0.797708	0.820537	0.839076	0.866633	0.860807	0.742502	0.752992	0.764568	0.780622	0.829632	0.781335	0.8207	0.838693	0.864873	0.843875	0.849731	0.883497	0.799834	0.839254
cg11123847	-0.0703674	0.841781	-4.44654	0.000112217	0.00941058	0.433208	0.893383	0.823016	-0.0703674	14	58702245	F	II	ACTR10	3'UTR	opensea	3'UTR-opensea		rs527477248;rs547154706;rs148726026;rs529358613	27;48;50;51	0.792147	0.832538	0.793569	0.834393	0.81903	0.760579	0.836456	0.745223	0.809704	0.800924	0.902144	0.819451	0.875723	0.845811	0.863181	0.76404	0.816633	0.835039	0.835559	0.901241	0.775652	0.847313	0.881622	0.861719	0.907234	0.902885	0.92622	0.893433	0.931239
cg19418123	-0.120706	0.693727	-5.13681	1.61774e-05	0.00556679	2.34767	0.782245	0.661539	-0.120706	20	37401017	F	II	ACTR5	3'UTR	opensea	3'UTR-opensea		rs143540641;rs146790403;rs543254666;rs563237686	23;40;50;51	0.602405	0.622586	0.614227	0.646117	0.759942	0.515677	0.607486	0.670118	0.646483	0.605282	0.737981	0.718274	0.764704	0.777721	0.724623	0.622486	0.677029	0.654931	0.622272	0.659312	0.624529	0.67968	0.756507	0.84359	0.802001	0.793777	0.809943	0.738755	0.755984
cg07795402	-0.0573321	0.830199	-5.77704	2.68067e-06	0.00428122	4.13735	0.872242	0.81491	-0.0573321	1	2938954	R	I	ACTRT2	1stExon	island	1stExon-island	chr1:2938633-2939043	rs72629486;rs187085397;rs556208828;rs202228699;rs542542083;rs138410176;rs143616740	32;25;24;16;15;9;8	0.783471	0.847128	0.773958	0.799664	0.836539	0.774364	0.823304	0.83881	0.809145	0.838298	0.824912	0.847851	0.845953	0.859956	0.812508	0.782813	0.818753	0.787831	0.786308	0.829254	0.799436	0.807763	0.852346	0.896857	0.896666	0.850588	0.874211	0.862592	0.866229
cg11704602	-0.0615826	0.816845	-3.31436	0.00242295	0.033907	-2.55223	0.862006	0.800423	-0.0615826	2	158696535	F	II	ACVR1	5'UTR	opensea	5'UTR-opensea		rs530105013;rs113154670;rs111883487	0;4;8	0.756236	0.724457	0.770086	0.78668	0.860598	0.683019	0.767388	0.783806	0.823514	0.769538	0.888689	0.814093	0.827115	0.84651	0.863329	0.784478	0.839023	0.859017	0.759801	0.80295	0.841907	0.757074	0.85563	0.867312	0.888742	0.853327	0.915666	0.83508	0.848681
cg11081690	-0.0659611	0.138534	-3.2753	0.00268173	0.0356897	-2.64917	0.186905	0.120944	-0.0659611	2	158454235	R	II	ACVR1C	TSS200	shore	TSS200-shore	chr2:158453799-158454111			0.156508	0.103288	0.0460928	0.235324	0.1371	0.150333	0.147159	0.0808272	0.0497636	0.0708979	0.0551558	0.0995303	0.149307	0.105131	0.231	0.150668	0.0769718	0.129609	0.179179	0.0812124	0.110764	0.114953	0.232938	0.140429	0.128497	0.187336	0.246347	0.187377	0.154842
cg16171838	0.0593555	0.164076	3.7283	0.000808272	0.0204409	-1.49537	0.120549	0.179904	0.0593555	2	158454083	F	I	ACVR1C	TSS200	island	TSS200-island	chr2:158453799-158454111	rs529035331;rs544218487	18;29	0.236999	0.175309	0.183383	0.216364	0.174728	0.267826	0.239895	0.218219	0.155981	0.223034	0.118942	0.125055	0.124408	0.101402	0.13331	0.207092	0.200156	0.188672	0.169758	0.126897	0.197591	0.172873	0.143728	0.104373	0.110698	0.128328	0.131467	0.108933	0.111319
cg11788367	-0.0579618	0.861822	-5.52796	5.38661e-06	0.00466691	3.44139	0.904328	0.846366	-0.0579618	12	52309274	R	II	ACVRL1	Body	island	Body-island	chr12:52309034-52309337	rs56379428;rs149171481	47;18	0.832268	0.802898	0.8256	0.835234	0.840481	0.876182	0.838186	0.875585	0.792032	0.850447	0.883768	0.866232	0.859782	0.87082	0.906849	0.818994	0.815218	0.870154	0.852468	0.839189	0.816137	0.851528	0.887465	0.918308	0.901771	0.928451	0.900763	0.906563	0.912186
cg17332810	-0.050056	0.831514	-3.5039	0.00147265	0.0267586	-2.07462	0.868221	0.818165	-0.050056	2	54461661	F	II	ACYP2	Body	opensea	Body-opensea		rs115579945	0	0.77833	0.801713	0.893546	0.766865	0.79942	0.757955	0.797914	0.86595	0.816533	0.781876	0.872256	0.839544	0.891385	0.828847	0.829088	0.799625	0.812319	0.82838	0.794333	0.8063	0.861103	0.776358	0.865579	0.902932	0.873915	0.885509	0.87905	0.854808	0.835582
cg17447811	-0.0675059	0.870128	-4.15814	0.000249887	0.0125972	-0.352231	0.919632	0.852126	-0.0675059	4	123299167	R	II	ADAD1	TSS1500	shore	TSS1500-shore	chr4:123300407-123300805	rs528817470	6	0.82887	0.782	0.912225	0.824556	0.854058	0.778381	0.861961	0.896784	0.882918	0.881297	0.896614	0.833189	0.908783	0.854858	0.929027	0.816917	0.84762	0.863806	0.795952	0.817087	0.802714	0.877154	0.873316	0.928251	0.911018	0.92071	0.887514	0.967872	0.939035
cg09912005	-0.0652063	0.786498	-5.64001	3.93405e-06	0.00454811	3.75462	0.834316	0.76911	-0.0652063	4	123300640	R	I	ADAD1	5'UTR	island	5'UTR-island	chr4:123300407-123300805	rs567046302;rs113844498	48;47	0.743204	0.750063	0.751245	0.743294	0.767469	0.69649	0.761486	0.767504	0.785847	0.75751	0.798916	0.796332	0.790045	0.845012	0.819324	0.748584	0.793485	0.756481	0.767928	0.776159	0.74233	0.761704	0.860408	0.842006	0.844258	0.808458	0.858653	0.816402	0.815432
cg17139861	-0.0650796	0.885083	-3.87144	0.000548491	0.0172212	-1.11909	0.932808	0.867729	-0.0650796	4	123304626	R	II	ADAD1	Body	shelf	Body-shelf	chr4:123300407-123300805	rs577269579;rs546223246	41;1	0.87963	0.812101	0.849855	0.874178	0.805943	0.865914	0.887628	0.831817	0.931316	0.777533	0.937089	0.815959	0.935609	0.884911	0.894114	0.807645	0.833671	0.929941	0.887691	0.908108	0.843052	0.896328	0.948337	0.945003	0.938835	0.916976	0.952944	0.901644	0.915614
cg04497927	-0.0804149	0.788618	-5.57801	4.6809e-06	0.00464941	3.58133	0.847588	0.767174	-0.0804149	16	84225080	R	I	ADAD2	1stExon	island	1stExon-island	chr16:84224731-84225085	rs537718186	25	0.704864	0.770532	0.716014	0.755794	0.783371	0.680066	0.756557	0.7709	0.73746	0.760653	0.815714	0.807368	0.762994	0.870992	0.796334	0.755151	0.820445	0.768158	0.762374	0.784023	0.746881	0.751172	0.850244	0.865654	0.853756	0.843704	0.850084	0.846419	0.841149
cg10019446	-0.0508603	0.331948	-3.28963	0.00258386	0.0350385	-2.61367	0.369245	0.318385	-0.0508603	17	42846349	F	II	ADAM11	Body	opensea	Body-opensea		rs73303581;rs115695932	0;1	0.316391	0.323282	0.2227	0.313518	0.350733	0.355508	0.307004	0.311264	0.351807	0.30759	0.343972	0.365177	0.330431	0.356263	0.386624	0.261878	0.312261	0.300112	0.305496	0.272803	0.328174	0.281486	0.345932	0.353953	0.420454	0.433474	0.378328	0.328067	0.375392
cg27630209	-0.0831713	0.81587	-4.21663	0.000212583	0.0118237	-0.193952	0.876862	0.793691	-0.0831713	10	127748305	F	II	ADAM12	Body	opensea	Body-opensea		rs186280371;rs3781009	0;25	0.798144	0.801436	0.832123	0.808423	0.759319	0.655668	0.785485	0.706401	0.803005	0.731721	0.864411	0.795523	0.844325	0.834568	0.896077	0.754829	0.755643	0.844643	0.757157	0.790558	0.804356	0.837383	0.894113	0.832361	0.871052	0.908227	0.906162	0.844362	0.883016
cg07078329	-0.123489	0.671007	-4.66297	6.12666e-05	0.00781655	1.02949	0.761566	0.638077	-0.123489	2	9697298	F	II	ADAM17	TSS1500	shore	TSS1500-shore	chr2:9695522-9696606	rs532190813;rs7573444	18;24	0.573281	0.587645	0.637616	0.599828	0.547561	0.473447	0.678045	0.60918	0.611983	0.602503	0.744154	0.689997	0.737539	0.730851	0.799454	0.598564	0.689115	0.669611	0.576576	0.618931	0.587932	0.673885	0.730246	0.787041	0.754465	0.763326	0.788174	0.751423	0.763744
cg25090569	-0.0860838	0.733735	-3.45682	0.00166788	0.0283562	-2.19432	0.796863	0.710779	-0.0860838	5	156974558	F	II	ADAM19	Body	opensea	Body-opensea		rs114372309;rs184223531	0;8	0.67607	0.681913	0.609461	0.717771	0.763276	0.561628	0.690654	0.684314	0.670802	0.689897	0.786649	0.749572	0.772676	0.793228	0.87233	0.698457	0.764581	0.672137	0.715157	0.685839	0.671666	0.709067	0.717072	0.878282	0.80991	0.824629	0.809926	0.766963	0.809844
cg17311802	-0.0522089	0.74575	-3.48542	0.00154649	0.0273943	-2.12169	0.784037	0.731828	-0.0522089	8	39696062	R	I	ADAM2	TSS1500	opensea	TSS1500-opensea		rs144191225	45	0.725147	0.700616	0.714632	0.707931	0.727711	0.660509	0.720663	0.684331	0.783714	0.707611	0.810167	0.742062	0.782634	0.792869	0.764533	0.694149	0.77539	0.720132	0.767158	0.705966	0.678138	0.734154	0.752281	0.80322	0.824031	0.762216	0.804389	0.766725	0.775635
cg19992629	-0.12397	0.713791	-4.4822	0.000101588	0.00913773	0.531114	0.804702	0.680732	-0.12397	14	70715926	R	II	ADAM21P1	TSS1500	opensea	TSS1500-opensea		rs141173542	1	0.611503	0.677889	0.6575	0.619295	0.685961	0.528519	0.655272	0.663332	0.668604	0.627277	0.810752	0.729782	0.766403	0.793907	0.812748	0.54055	0.713533	0.734356	0.696089	0.705425	0.617561	0.659849	0.754145	0.844038	0.838974	0.826288	0.833872	0.788613	0.811843
cg06315606	-0.059569	0.83296	-5.02664	2.2056e-05	0.00602038	2.04016	0.876644	0.817075	-0.059569	7	87564812	R	II	ADAM22	Body	shore	Body-shore	chr7:87563342-87564571	rs73200358;rs537196829	47;40	0.779711	0.790985	0.805086	0.769755	0.83301	0.802488	0.797952	0.819266	0.814297	0.827594	0.825988	0.826095	0.871281	0.865267	0.883796	0.768179	0.821516	0.849479	0.794352	0.835185	0.780343	0.814027	0.861489	0.907888	0.875276	0.865476	0.889941	0.889769	0.884303
cg13694044	-0.0671924	0.853163	-3.7023	0.00086689	0.0210358	-1.56316	0.902437	0.835245	-0.0671924	2	207408220	R	II	ADAM23	Body	opensea	Body-opensea		rs112810207;rs187664975;rs147218303	39;4;2	0.818056	0.853428	0.798912	0.877952	0.771757	0.819243	0.843715	0.720935	0.866011	0.783281	0.869017	0.866768	0.901557	0.880915	0.88001	0.77479	0.836459	0.862646	0.878884	0.809081	0.784545	0.877427	0.890662	0.962881	0.95006	0.901929	0.886682	0.843708	0.904045
cg18306435	-0.0887255	0.819039	-4.56235	8.12034e-05	0.00852511	0.75167	0.884104	0.795379	-0.0887255	8	39090880	R	II	ADAM32	Body	opensea	Body-opensea		rs140929575	37	0.79407	0.82883	0.797225	0.745771	0.797321	0.693449	0.763107	0.715818	0.784129	0.778089	0.888128	0.884993	0.864331	0.807505	0.878085	0.732166	0.762838	0.866047	0.78079	0.780804	0.769192	0.785637	0.927748	0.872985	0.911307	0.86888	0.895279	0.871383	0.861584
cg15695371	-0.0747433	0.584294	-3.20383	0.00322542	0.0391423	-2.82514	0.639106	0.564363	-0.0747433	8	39128749	F	II	ADAM32	Body	opensea	Body-opensea		rs188906299	0	0.517065	0.557067	0.553802	0.56223	0.604625	0.457495	0.555939	0.522289	0.505431	0.49714	0.647827	0.617981	0.672395	0.673205	0.676671	0.494598	0.514648	0.54272	0.545917	0.599008	0.533051	0.564874	0.620861	0.714851	0.655775	0.639833	0.627741	0.560362	0.63593
cg13707797	-0.0594136	0.763297	-3.37676	0.00205863	0.0313475	-2.39628	0.806867	0.747454	-0.0594136	8	39127558	F	II	ADAM32	Body	opensea	Body-opensea		rs564173044	28	0.743007	0.71229	0.706543	0.706499	0.792115	0.713131	0.7417	0.686343	0.746411	0.710632	0.806649	0.831734	0.784308	0.828935	0.797996	0.672132	0.771156	0.734344	0.703138	0.792498	0.715203	0.747221	0.770669	0.818473	0.873039	0.79322	0.837676	0.787542	0.783705
cg00952789	-0.0785101	0.788804	-3.14244	0.00377521	0.0424069	-2.97478	0.846378	0.767868	-0.0785101	21	28215206	F	II	ADAMTS1	Body	shore	Body-shore	chr21:28216558-28218117	rs550884411;rs567611234	13;34	0.715895	0.758544	0.683711	0.739515	0.846948	0.602138	0.750793	0.662383	0.769682	0.703647	0.870644	0.80485	0.813992	0.836373	0.887694	0.713565	0.803126	0.804753	0.737031	0.825569	0.774049	0.788196	0.845207	0.882734	0.86584	0.846402	0.859688	0.808139	0.858384
cg23188331	-0.0514193	0.86624	-4.7915	4.27176e-05	0.00705718	1.38569	0.903948	0.852528	-0.0514193	19	8661264	R	II	ADAMTS10	Body	island	Body-island	chr19:8661080-8661287	rs545679370	1	0.83515	0.855244	0.850779	0.787114	0.867879	0.857065	0.867644	0.807029	0.854331	0.876078	0.894288	0.835283	0.861879	0.872124	0.889183	0.815319	0.814574	0.870272	0.876656	0.870089	0.848858	0.848786	0.919186	0.927528	0.875453	0.936154	0.891484	0.89162	0.917159
cg07043044	-0.101698	0.454302	-4.29595	0.000170626	0.0108856	0.021574	0.52888	0.427182	-0.101698	5	33835713	R	II	ADAMTS12	Body	opensea	Body-opensea				0.370654	0.391077	0.411345	0.383388	0.493144	0.29939	0.359328	0.426887	0.424393	0.358071	0.524494	0.527035	0.505243	0.548762	0.522759	0.386925	0.39096	0.407915	0.43366	0.417964	0.400034	0.414577	0.51262	0.516263	0.514783	0.552229	0.598034	0.502613	0.518515
cg06448603	-0.0675792	0.849867	-4.83081	3.82528e-05	0.0068112	1.49486	0.899425	0.831845	-0.0675792	5	33659084	F	II	ADAMTS12	Body	opensea	Body-opensea		rs533329086;rs540548366	0;9	0.811128	0.814405	0.812088	0.813488	0.804344	0.812172	0.822361	0.836411	0.808307	0.785384	0.873966	0.817322	0.882609	0.867632	0.894239	0.878709	0.84201	0.847537	0.749875	0.849117	0.86724	0.810253	0.938612	0.882085	0.876758	0.877227	0.91572	0.863499	0.952386
cg16963176	-0.0651085	0.8729	-3.21995	0.00309427	0.0383243	-2.78562	0.920647	0.855538	-0.0651085	5	33739431	F	II	ADAMTS12	Body	opensea	Body-opensea		rs115970914;rs552622178;rs566155843	1;4;9	0.842254	0.879093	0.922003	0.822257	0.831384	0.714661	0.859122	0.828137	0.91658	0.821211	0.930208	0.893846	0.88458	0.894723	0.896985	0.801822	0.8785	0.918925	0.778494	0.755086	0.890635	0.86133	0.956425	0.913138	0.919655	0.889573	0.904708	0.922282	0.933584
cg09089006	-0.0633319	0.807218	-4.41156	0.00012371	0.00968538	0.337327	0.853661	0.79033	-0.0633319	10	72452474	R	II	ADAMTS14	Body	opensea	Body-opensea		rs183235191	1	0.747218	0.791041	0.742488	0.812165	0.849874	0.732643	0.78772	0.785136	0.728923	0.755336	0.787881	0.786944	0.841134	0.842305	0.865349	0.751187	0.801676	0.776828	0.807238	0.789036	0.820988	0.784141	0.821895	0.90281	0.842007	0.864618	0.875745	0.838563	0.854675
cg07370650	-0.0728894	0.715568	-3.29179	0.00256938	0.0349413	-2.60831	0.76902	0.69613	-0.0728894	5	5315111	F	II	ADAMTS16	Body	opensea	Body-opensea				0.667411	0.669171	0.67324	0.702693	0.747369	0.577615	0.670326	0.674737	0.636921	0.694672	0.77181	0.762927	0.766054	0.78525	0.80065	0.616262	0.703132	0.610751	0.678478	0.73672	0.689881	0.6788	0.707233	0.806712	0.807401	0.749452	0.798574	0.745323	0.809205
cg27511525	-0.123511	0.705295	-4.51445	9.28389e-05	0.0088865	0.619766	0.795869	0.672358	-0.123511	15	100642482	R	II	ADAMTS17	Body	opensea	Body-opensea		rs527237336;rs111625057	29;2	0.601292	0.609031	0.677904	0.653337	0.616276	0.523709	0.680783	0.586652	0.691068	0.594062	0.772244	0.700253	0.752385	0.815954	0.780292	0.630935	0.747087	0.739084	0.6306	0.692366	0.591007	0.705565	0.731488	0.801652	0.830183	0.817491	0.814253	0.775784	0.84308
cg16067045	-0.0634872	0.696116	-3.94806	0.000445066	0.015735	-0.915754	0.742673	0.679186	-0.0634872	15	100516630	F	II	ADAMTS17	Body	opensea	Body-opensea		rs144353291;rs140129148	6;24	0.667203	0.693363	0.648601	0.659843	0.729361	0.680878	0.644466	0.673098	0.65148	0.661963	0.69102	0.710813	0.71697	0.754313	0.752456	0.560612	0.64797	0.672436	0.692673	0.726022	0.667484	0.639058	0.723731	0.795127	0.752597	0.743389	0.754098	0.728344	0.745226
cg18816399	-0.055262	0.827996	-3.72236	0.000821307	0.0205709	-1.51086	0.868522	0.81326	-0.055262	15	100786101	F	II	ADAMTS17	Body	opensea	Body-opensea		rs549437608;rs553062460;rs549171388;rs567471536	0;1;9;19	0.765629	0.809902	0.775455	0.776581	0.808147	0.723327	0.782345	0.846652	0.830144	0.802991	0.8702	0.837502	0.86029	0.887993	0.861103	0.762294	0.819467	0.811693	0.833127	0.808672	0.802069	0.816127	0.821405	0.904446	0.863601	0.889377	0.896469	0.862418	0.865076
cg04836485	-0.0525485	0.806561	-3.04048	0.00489102	0.0484626	-3.22009	0.845096	0.792548	-0.0525485	15	100819538	F	II	ADAMTS17	Body	opensea	Body-opensea		rs370070457;rs530066824;rs549025189	1;22;37	0.747342	0.841812	0.742833	0.742345	0.836342	0.69058	0.773864	0.780128	0.798517	0.766058	0.818916	0.79779	0.835995	0.862624	0.860091	0.703199	0.789228	0.766833	0.807522	0.831747	0.836396	0.805892	0.840815	0.889373	0.831355	0.836157	0.85746	0.847122	0.853865
cg26941368	-0.0571312	0.631791	-3.37927	0.00204515	0.0312504	-2.38998	0.673687	0.616556	-0.0571312	16	77469998	F	II	ADAMTS18	TSS1500	shore	TSS1500-shore	chr16:77468309-77469074			0.64193	0.599283	0.603126	0.611982	0.617596	0.580122	0.529239	0.617016	0.664393	0.559882	0.628206	0.628222	0.718065	0.608269	0.684308	0.561327	0.643551	0.634721	0.566908	0.657482	0.606333	0.602268	0.660442	0.689708	0.676685	0.722957	0.723152	0.666025	0.629588
cg27000228	-0.0579959	0.765132	-3.65917	0.000973409	0.0221784	-1.67527	0.807662	0.749666	-0.0579959	5	178722726	R	II	ADAMTS2	Body	opensea	Body-opensea		rs540915753;rs457659;rs532720373;rs76111681	39;28;4;1	0.707361	0.748277	0.701302	0.70004	0.768279	0.701673	0.725652	0.765936	0.734328	0.712315	0.820222	0.780239	0.799454	0.843319	0.810327	0.677135	0.76494	0.725114	0.735287	0.796444	0.726719	0.748301	0.796137	0.837037	0.814989	0.809107	0.805126	0.809107	0.810439
cg17173355	-0.0569475	0.602716	-3.6782	0.00092493	0.021669	-1.62587	0.644477	0.58753	-0.0569475	5	178746442	R	II	ADAMTS2	Body	opensea	Body-opensea		rs563189613;rs530376542;rs577436098;rs113925146;rs560282599;rs112361027	39;33;26;3;2;1	0.589815	0.587809	0.581072	0.578827	0.613109	0.598963	0.592143	0.523317	0.591461	0.550637	0.625065	0.606807	0.618117	0.620146	0.664183	0.542505	0.527852	0.596414	0.589512	0.612342	0.572445	0.543112	0.612893	0.715143	0.621159	0.677384	0.681096	0.621118	0.665687
cg04028538	-0.05244	0.876564	-3.26835	0.00273046	0.0360053	-2.66636	0.91502	0.86258	-0.05244	5	178682350	R	II	ADAMTS2	Body	shore	Body-shore	chr5:178684326-178684659	rs149571811;rs112261587	35;28	0.786927	0.902348	0.821694	0.855454	0.905509	0.769964	0.894557	0.844291	0.852265	0.837441	0.911286	0.884825	0.921729	0.920427	0.920086	0.798335	0.871431	0.844798	0.841719	0.861728	0.840165	0.889778	0.869384	0.946815	0.918521	0.925466	0.932999	0.90956	0.916581
cg13133107	-0.08154	0.799098	-3.71058	0.000847798	0.0208412	-1.5416	0.858894	0.777354	-0.08154	12	43802070	F	II	ADAMTS20	Body	opensea	Body-opensea				0.789011	0.761224	0.775863	0.713947	0.735388	0.669894	0.835677	0.724685	0.837899	0.731431	0.881477	0.721533	0.828364	0.772432	0.857414	0.731678	0.821636	0.794359	0.838971	0.750973	0.739802	0.78813	0.840859	0.780575	0.877379	0.885997	0.886406	0.948887	0.859077
cg15545280	-0.0699235	0.855736	-5.45957	6.52714e-06	0.00480938	3.2501	0.907013	0.83709	-0.0699235	5	64457910	R	II	ADAMTS6	Body	opensea	Body-opensea				0.839015	0.846691	0.837592	0.797043	0.829649	0.786643	0.846855	0.816259	0.866424	0.803821	0.88097	0.840259	0.877683	0.845052	0.922748	0.785688	0.863903	0.86343	0.846829	0.828785	0.77504	0.815594	0.907191	0.925841	0.891332	0.897422	0.906704	0.881315	0.918562
cg15889649	-0.0853118	0.602243	-4.70141	5.50073e-05	0.00755984	1.13587	0.664805	0.579494	-0.0853118	15	79055693	F	I	ADAMTS7	Body	shore	Body-shore	chr15:79056311-79056547	rs554241213;rs528668994;rs543025929;rs564854089	0;22;23;30	0.548739	0.607951	0.593652	0.510231	0.560948	0.493555	0.526374	0.572587	0.596176	0.480454	0.623932	0.606886	0.640499	0.671253	0.636251	0.525405	0.576032	0.623123	0.611814	0.58927	0.567126	0.586604	0.629899	0.677974	0.703636	0.678607	0.68969	0.636634	0.666496
cg03870689	-0.0502632	0.890576	-5.90003	1.90141e-06	0.00399071	4.48036	0.927436	0.877172	-0.0502632	15	79070546	F	II	ADAMTS7	Body	opensea	Body-opensea		rs550949707	34	0.856594	0.889812	0.89558	0.857168	0.858801	0.8586	0.861124	0.892714	0.854593	0.843722	0.914434	0.886678	0.889458	0.910043	0.894091	0.841608	0.854803	0.903293	0.881728	0.915799	0.867219	0.869928	0.919414	0.939117	0.937852	0.932791	0.929967	0.914235	0.938271
cg07017677	-0.0764578	0.670904	-3.12635	0.00393346	0.0433154	-3.01375	0.726973	0.650515	-0.0764578	3	64642864	F	II	ADAMTS9	Body	opensea	Body-opensea		rs567124945;rs570637324	0;11	0.581348	0.657236	0.585688	0.680395	0.697767	0.497984	0.612234	0.621656	0.614474	0.620438	0.71482	0.71695	0.75529	0.725873	0.753839	0.577137	0.717484	0.620389	0.640029	0.705219	0.609506	0.605571	0.696621	0.777589	0.767265	0.719637	0.750155	0.708386	0.736172
cg00832222	-0.0616804	0.744225	-3.11561	0.00404268	0.0439348	-3.03973	0.789458	0.727777	-0.0616804	3	64842959	R	II	ADAMTS9-AS2	Body	opensea	Body-opensea		rs537772878;rs556171634;rs190522539	51;31;1	0.698646	0.732616	0.665889	0.692675	0.776757	0.605355	0.743019	0.692965	0.718899	0.647453	0.792656	0.762206	0.776819	0.803742	0.839492	0.748269	0.728658	0.693446	0.715378	0.782517	0.718226	0.675414	0.761019	0.80196	0.815773	0.785085	0.804744	0.79157	0.79893
cg22731190	-0.0542451	0.751625	-3.18674	0.00337023	0.0400272	-2.86694	0.791404	0.737159	-0.0542451	9	136428141	F	II	ADAMTSL2	Body	island	Body-island	chr9:136427544-136428142			0.696063	0.732091	0.710655	0.68518	0.805072	0.694733	0.698964	0.702892	0.729842	0.71568	0.779102	0.741686	0.802256	0.812228	0.808125	0.670689	0.701091	0.690233	0.778403	0.745587	0.757582	0.759349	0.8204	0.794105	0.791478	0.796744	0.838392	0.739773	0.806221
cg13699121	-0.0511417	0.833182	-4.16443	0.000245584	0.0125057	-0.335237	0.870685	0.819544	-0.0511417	9	136396019	F	II	ADAMTSL2	TSS1500	shelf	TSS1500-shelf	chr9:136399367-136400274	rs576830032	27	0.811594	0.814707	0.779515	0.777801	0.792154	0.81089	0.815123	0.821393	0.792451	0.792208	0.857855	0.808998	0.832889	0.851877	0.873802	0.765978	0.78901	0.852608	0.840648	0.880345	0.856892	0.811224	0.868464	0.891227	0.882883	0.901489	0.886559	0.854817	0.838838
cg03654920	-0.0504828	0.837548	-3.10386	0.0041654	0.0445854	-3.06809	0.874569	0.824086	-0.0504828	9	136427386	F	II	ADAMTSL2	Body	shore	Body-shore	chr9:136427544-136428142			0.774415	0.830267	0.777801	0.794025	0.852344	0.756869	0.82709	0.774439	0.811875	0.767855	0.863512	0.881284	0.871874	0.900575	0.868193	0.732871	0.845744	0.825748	0.855379	0.83705	0.829416	0.851269	0.884627	0.887208	0.871771	0.870809	0.891608	0.862205	0.899976
cg00863524	-0.0800109	0.758215	-4.11984	0.000277738	0.0131397	-0.455583	0.81689	0.736879	-0.0800109	15	84613560	R	II	ADAMTSL3	Body	opensea	Body-opensea		rs555854932	30	0.681853	0.739385	0.713621	0.674313	0.792199	0.651304	0.69761	0.729427	0.716497	0.734865	0.815297	0.793605	0.793659	0.838202	0.807971	0.702575	0.680372	0.74165	0.729952	0.739875	0.727616	0.709483	0.823598	0.870166	0.844897	0.815854	0.858351	0.78887	0.790533
cg03386675	-0.133205	0.0978331	-5.35725	8.70165e-06	0.0049405	2.96391	0.195516	0.0623118	-0.133205	1	154579713	R	II	ADAR	TSS1500	shore	TSS1500-shore	chr1:154580380-154580797	rs184166137;rs531394040;rs543248660	47;26;13	0.133817	0.170563	0.0585743	0.118678	0.0795205	0.0465583	0.026541	0.0740033	0.0506123	0.0243918	0.0949157	0.0463821	0.0280755	0.066464	0.0751719	0.0193788	0.0678779	0.0265563	0.0318769	0.0773444	0.0411207	0.0124369	0.208131	0.103481	0.307267	0.105125	0.0813622	0.305112	0.321062
cg06716655	-0.119651	0.115405	-3.60499	0.00112537	0.0236502	-1.81541	0.203149	0.0834977	-0.119651	1	154579727	R	II	ADAR	TSS1500	shore	TSS1500-shore	chr1:154580380-154580797	rs531394040;rs543248660	40;27	0.161224	0.220859	0.125473	0.19193	0.183577	0.0659065	0.057607	0.0668649	0.0904351	0.076638	0.100178	0.0701927	0.0211518	0.0306651	0.0426073	0.0374244	0.0752126	0.0277909	0.0329144	0.0554499	0.0574872	0.0453608	0.208951	0.101416	0.359087	0.0618586	0.0284136	0.33385	0.344571
cg24304309	-0.0527753	0.748341	-3.16785	0.00353762	0.041053	-2.91303	0.787043	0.734267	-0.0527753	1	154577895	R	II	ADAR	5'UTR	shelf	5'UTR-shelf	chr1:154580380-154580797	rs34484012;rs144326449;rs190473249	20;2;1	0.757868	0.774328	0.807892	0.749715	0.801084	0.76906	0.717384	0.68358	0.754293	0.69476	0.779711	0.724729	0.749714	0.695255	0.788315	0.630025	0.721365	0.702641	0.674949	0.740796	0.717294	0.719121	0.781628	0.787472	0.80055	0.797246	0.728113	0.779427	0.840893
cg05364617	-0.0837114	0.621668	-6.03815	1.29427e-06	0.00366156	4.86483	0.683057	0.599345	-0.0837114	21	46549703	F	II	ADARB1	5'UTR	shelf	5'UTR-shelf	chr21:46553606-46554412	rs546673181;rs571652677;rs538738722;rs557456457	1;4;11;29	0.639658	0.626498	0.637083	0.629504	0.673794	0.578636	0.530422	0.609776	0.589801	0.573239	0.648573	0.576765	0.577705	0.644941	0.532545	0.550787	0.607942	0.612979	0.569197	0.612547	0.572061	0.591141	0.70665	0.667615	0.697818	0.682481	0.689421	0.664412	0.699694
cg20548859	-0.0572055	0.808439	-3.53746	0.0013472	0.0256837	-1.9889	0.850389	0.793184	-0.0572055	21	46581057	R	II	ADARB1	5'UTR	opensea	5'UTR-opensea		rs368119412;rs534050749;rs11088982	33;18;13	0.74187	0.785869	0.771434	0.79656	0.801381	0.766711	0.806316	0.741993	0.729963	0.808505	0.832407	0.833713	0.868869	0.816551	0.88258	0.713223	0.82985	0.795789	0.781062	0.754276	0.784562	0.806563	0.783098	0.876506	0.860899	0.870142	0.885825	0.83979	0.843169
cg16253451	-0.10941	0.746774	-4.55307	8.3339e-05	0.0086031	0.726092	0.827007	0.717598	-0.10941	10	1393168	F	II	ADARB2	Body	opensea	Body-opensea		rs61833577;rs191775481;rs11528601	13;28;32	0.717554	0.65672	0.626632	0.685318	0.723644	0.5992	0.68543	0.679147	0.734933	0.635841	0.774564	0.784612	0.778573	0.847492	0.851233	0.630767	0.771552	0.745566	0.675094	0.742249	0.708748	0.732276	0.796074	0.80646	0.849529	0.830936	0.866683	0.813779	0.821465
cg12205554	-0.0872059	0.821828	-3.88078	0.000534722	0.0170438	-1.09437	0.885779	0.798573	-0.0872059	10	1567897	R	II	ADARB2	Body	opensea	Body-opensea		rs531730543;rs541879533;rs561146428	45;28;1	0.758461	0.826844	0.850678	0.749141	0.74895	0.674722	0.847519	0.726684	0.78759	0.755221	0.896409	0.887654	0.868068	0.823248	0.812594	0.734817	0.758333	0.82781	0.78742	0.783883	0.78335	0.879215	0.794545	0.890052	0.895861	0.853553	0.928412	0.861633	0.936991
cg17486764	-0.0678003	0.817747	-3.58511	0.0011867	0.0241994	-1.86662	0.867467	0.799667	-0.0678003	10	1747589	R	II	ADARB2	Body	shelf	Body-shelf	chr10:1741424-1744125	rs1909435;rs142208417	18;12	0.718489	0.773265	0.795097	0.760939	0.838202	0.70314	0.784648	0.787937	0.770142	0.725416	0.884129	0.858522	0.859304	0.881169	0.839237	0.745521	0.835377	0.839579	0.788361	0.826771	0.766968	0.810463	0.888047	0.879502	0.867321	0.873965	0.800245	0.870984	0.877348
cg19758173	-0.0628288	0.780345	-3.18487	0.00338645	0.0401331	-2.8715	0.82642	0.763591	-0.0628288	10	1516143	R	I	ADARB2	Body	shore	Body-shore	chr10:1516979-1517313	rs372826605;rs534103974;rs553822392;rs113470818;rs111934590;rs577065857;rs545030509;rs2676755;rs558515366	36;31;24;22;17;12;7;4;1	0.751022	0.780093	0.784462	0.706783	0.715542	0.634585	0.716103	0.794058	0.838381	0.743445	0.814522	0.799868	0.782131	0.775984	0.730866	0.749386	0.812425	0.817869	0.790916	0.697991	0.76821	0.794356	0.873358	0.844996	0.873357	0.843938	0.857653	0.796666	0.797554
cg27299021	-0.0547399	0.861505	-3.11377	0.00406167	0.0440398	-3.04418	0.901648	0.846908	-0.0547399	10	1286668	R	II	ADARB2	Body	shelf	Body-shelf	chr10:1284151-1284422	rs74955117;rs141788541;rs150817319	31;16;2	0.83818	0.905961	0.831725	0.845932	0.838627	0.775488	0.775401	0.80313	0.841107	0.794899	0.904941	0.864717	0.926304	0.894501	0.892892	0.789937	0.806677	0.90392	0.870655	0.863346	0.790857	0.872781	0.83956	0.910867	0.877655	0.924431	0.938031	0.923792	0.879104
cg14429345	-0.0542183	0.820404	-3.67139	0.000941998	0.0218505	-1.64356	0.860164	0.805946	-0.0542183	10	1570418	F	II	ADARB2	Body	opensea	Body-opensea		rs61831922	17	0.761948	0.787089	0.774086	0.801121	0.762801	0.717045	0.834406	0.76461	0.789909	0.782022	0.850988	0.811704	0.810963	0.822127	0.84466	0.800943	0.85319	0.835582	0.869249	0.842755	0.832393	0.781223	0.835213	0.878475	0.871097	0.825043	0.874407	0.826643	0.921775
cg07728307	-0.0537763	0.869814	-4.80678	4.09236e-05	0.00695508	1.42811	0.90925	0.855474	-0.0537763	10	1251862	R	II	ADARB2	Body	shore	Body-shore	chr10:1252141-1252505	rs561963103;rs529935643;rs12777068;rs200747319	49;26;23;8	0.798185	0.86236	0.874283	0.823979	0.90998	0.841667	0.874169	0.822203	0.86638	0.850402	0.876205	0.856813	0.877681	0.879947	0.889318	0.814367	0.879081	0.890651	0.840635	0.852187	0.79524	0.844686	0.884986	0.932505	0.916743	0.929694	0.89929	0.910647	0.899265
cg04724406	-0.0532445	0.875271	-4.16352	0.000246204	0.0125226	-0.337703	0.914317	0.861072	-0.0532445	10	1712918	R	I	ADARB2	Body	opensea	Body-opensea		rs138237254;rs577792148;rs189241862	17;14;2	0.819479	0.852413	0.836598	0.794547	0.892961	0.819722	0.83714	0.885008	0.921642	0.851193	0.879917	0.908583	0.91704	0.908788	0.838941	0.867707	0.810591	0.855727	0.834786	0.852618	0.876996	0.881198	0.914522	0.922965	0.939674	0.900974	0.900161	0.911067	0.914488
cg04198535	-0.0523008	0.797462	-3.8664	0.000556057	0.0173277	-1.13241	0.835816	0.783515	-0.0523008	10	1520832	R	II	ADARB2	Body	shelf	Body-shelf	chr10:1516979-1517313	rs185851690;rs531309467;rs548226738;rs561616672;rs527525744	45;31;28;20;1	0.717001	0.812351	0.766993	0.757975	0.802136	0.743809	0.740462	0.752674	0.760207	0.796001	0.822236	0.797893	0.83857	0.857735	0.823133	0.740729	0.793596	0.787718	0.745411	0.805681	0.80667	0.768354	0.825603	0.85913	0.852289	0.819245	0.866445	0.842026	0.815377
cg00906657	-0.0513334	0.864978	-3.34609	0.00223058	0.0325618	-2.4731	0.902622	0.851289	-0.0513334	10	1241022	R	II	ADARB2	Body	opensea	Body-opensea		rs574609231;rs534062293;rs554323385	49;9;2	0.785454	0.837624	0.831453	0.836636	0.908313	0.782396	0.828886	0.823426	0.860285	0.856931	0.886285	0.853924	0.876114	0.891351	0.907341	0.76926	0.885598	0.874902	0.873993	0.888998	0.862628	0.806562	0.921055	0.94654	0.881765	0.851161	0.923991	0.901723	0.921581
cg19416590	0.0610441	0.871825	4.26116	0.000187914	0.0112871	-0.0730708	0.827059	0.888103	0.0610441	10	1592894	F	II	ADARB2	Body	shelf	Body-shelf	chr10:1595542-1595792	rs562051975;rs116901843	0;44	0.91181	0.895366	0.904838	0.936039	0.851632	0.905236	0.901049	0.842141	0.907827	0.926438	0.829901	0.80578	0.847803	0.824934	0.845609	0.936159	0.935266	0.887051	0.920822	0.921184	0.911388	0.889992	0.84518	0.842528	0.795581	0.832179	0.825336	0.821383	0.824507
cg21406606	-0.106189	0.65232	-4.71855	5.2424e-05	0.00747114	1.18337	0.730192	0.624003	-0.106189	6	143770377	F	II	ADAT2	Body	shore	Body-shore	chr6:143771610-143772084	rs190064477	33	0.572344	0.608252	0.58597	0.579148	0.651345	0.538158	0.571809	0.579202	0.587709	0.604043	0.725554	0.694012	0.690872	0.73178	0.763174	0.556854	0.615081	0.610426	0.606862	0.647088	0.600569	0.607822	0.692297	0.782531	0.765199	0.727783	0.766993	0.711305	0.717226
cg23949519	-0.067024	0.839543	-4.07524	0.00031403	0.0137913	-0.575597	0.888694	0.82167	-0.067024	6	143768292	F	II	ADAT2	Body	shelf	Body-shelf	chr6:143771610-143772084	rs111618389	28	0.776491	0.818627	0.779553	0.789013	0.842722	0.736355	0.805408	0.785864	0.792138	0.781046	0.892572	0.868147	0.853196	0.874558	0.905632	0.783923	0.828629	0.846749	0.839334	0.856765	0.802439	0.817572	0.929158	0.895889	0.877564	0.920496	0.898016	0.865836	0.900896
cg15534482	-0.0564023	0.896542	-4.37894	0.000135472	0.0100092	0.248069	0.937904	0.881502	-0.0564023	14	78324874	F	II	ADCK1	Body	opensea	Body-opensea		rs150632652	28	0.867089	0.891474	0.895498	0.885887	0.89361	0.765798	0.865265	0.858115	0.857864	0.867582	0.902069	0.890154	0.940041	0.936276	0.925365	0.8546	0.875578	0.895822	0.909522	0.880194	0.850707	0.884524	0.940486	0.954928	0.940007	0.928884	0.960462	0.931117	0.927888
cg24961447	-0.0535292	0.789147	-3.20712	0.0031982	0.0389676	-2.81707	0.828402	0.774872	-0.0535292	14	78356715	F	II	ADCK1	Body	opensea	Body-opensea				0.708641	0.797623	0.758611	0.753661	0.839715	0.669138	0.693755	0.802805	0.772004	0.731682	0.824333	0.791924	0.819906	0.857446	0.802666	0.765728	0.77392	0.788665	0.785328	0.791533	0.788037	0.730073	0.808065	0.852324	0.819001	0.837978	0.862165	0.818556	0.813004
cg04556393	-0.0618257	0.823508	-4.49051	9.92577e-05	0.00907295	0.55395	0.868847	0.807021	-0.0618257	1	167849931	R	II	ADCY10	Body	opensea	Body-opensea		rs115003866;rs569598687;rs536911402	46;29;5	0.771794	0.819041	0.768238	0.760571	0.831854	0.724972	0.817246	0.779666	0.780647	0.782224	0.854153	0.837006	0.845908	0.878638	0.857259	0.759282	0.801093	0.823055	0.813668	0.84457	0.787324	0.816258	0.862158	0.880194	0.886929	0.860142	0.865787	0.875518	0.87668
cg12378867	-0.05265	0.832224	-3.85439	0.000574511	0.0175757	-1.16414	0.870834	0.818184	-0.05265	5	7827486	F	I	ADCY2	3'UTR	opensea	3'UTR-opensea		rs147605170;rs570691834	24;39	0.780878	0.796617	0.796234	0.798483	0.83733	0.726699	0.812955	0.782234	0.829837	0.809415	0.863673	0.834365	0.885788	0.86192	0.880401	0.77342	0.842512	0.8186	0.818916	0.790083	0.837271	0.822428	0.846126	0.877529	0.898815	0.887043	0.878748	0.864789	0.872985
cg27107076	-0.0612398	0.592054	-3.48011	0.00156836	0.0275993	-2.13519	0.636963	0.575723	-0.0612398	2	25050844	R	I	ADCY3	Body	opensea	Body-opensea		rs372560995;rs190125602;rs140426660	30;29;11	0.610161	0.603273	0.543172	0.586029	0.575286	0.531919	0.523945	0.590436	0.461403	0.61535	0.577391	0.569656	0.576874	0.5551	0.680277	0.6415	0.580721	0.606743	0.58791	0.582978	0.551701	0.514085	0.723638	0.596118	0.627915	0.621097	0.641053	0.625605	0.625566
cg14844401	-0.0742283	0.690289	-3.47071	0.00160781	0.0279057	-2.15907	0.744723	0.670495	-0.0742283	3	123133741	F	II	ADCY5	Body	opensea	Body-opensea		rs550551292;rs184168936	0;16	0.651	0.557065	0.623273	0.62982	0.720414	0.55793	0.69046	0.612341	0.637677	0.672979	0.712656	0.725262	0.741327	0.759962	0.739006	0.618673	0.709442	0.745473	0.656406	0.706001	0.680604	0.60311	0.715547	0.717983	0.729732	0.755167	0.73873	0.770018	0.780237
cg18771566	-0.0737751	0.841372	-4.00871	0.000376984	0.0147693	-0.753935	0.895473	0.821698	-0.0737751	3	123102512	F	II	ADCY5	Body	opensea	Body-opensea		rs530973763;rs551158997;rs35809254;rs567812512	8;25;40;45	0.752964	0.850429	0.754883	0.783354	0.811815	0.708707	0.831101	0.778657	0.814521	0.816645	0.889026	0.850365	0.880203	0.884875	0.932443	0.761595	0.858445	0.829579	0.819896	0.79955	0.841834	0.826474	0.900613	0.904368	0.881518	0.914289	0.889686	0.909827	0.87458
cg03686090	-0.14245	0.617687	-5.15982	1.51629e-05	0.00550653	2.41197	0.72215	0.5797	-0.14245	12	49172375	F	II	ADCY6	Body	opensea	Body-opensea				0.520471	0.549791	0.493996	0.560084	0.612224	0.442844	0.567671	0.505099	0.56197	0.549374	0.702963	0.625906	0.690459	0.717335	0.722901	0.480519	0.619215	0.560623	0.563244	0.583398	0.535275	0.588045	0.699078	0.736772	0.763169	0.699538	0.77773	0.710738	0.733991
cg08830520	-0.0638836	0.736401	-3.8066	0.000654081	0.0185992	-1.29012	0.783249	0.719365	-0.0638836	12	49176520	R	II	ADCY6	1stExon	island	1stExon-island	chr12:49176427-49177154	rs200593680;rs145846390;rs148986045;rs572443859	19;15;14;12	0.650893	0.70756	0.68197	0.702158	0.758359	0.654705	0.683278	0.725531	0.709881	0.700919	0.769205	0.718555	0.784305	0.829942	0.791735	0.651544	0.711516	0.707106	0.717624	0.741631	0.718235	0.709382	0.788151	0.819653	0.797882	0.795735	0.804203	0.755211	0.766044
cg00160359	-0.0566217	0.860248	-3.83565	0.000604526	0.0179759	-1.21362	0.901771	0.845149	-0.0566217	12	49178192	R	II	ADCY6	5'UTR	shore	5'UTR-shore	chr12:49176427-49177154			0.807511	0.859222	0.795455	0.806401	0.887739	0.751361	0.843952	0.858575	0.819459	0.845301	0.898212	0.848952	0.885612	0.887959	0.907487	0.778333	0.850983	0.820836	0.855398	0.841542	0.883352	0.859635	0.88227	0.925802	0.923456	0.887088	0.925608	0.886023	0.912956
cg07337922	-0.058283	0.529072	-4.07196	0.000316879	0.0138395	-0.584416	0.571813	0.51353	-0.058283	16	50300133	R	II	ADCY7	TSS1500	opensea	TSS1500-opensea		rs578149023	26	0.502882	0.5	0.455634	0.499857	0.573895	0.444651	0.502043	0.496725	0.486271	0.506521	0.56214	0.552693	0.540681	0.567415	0.596941	0.480172	0.499319	0.480129	0.485021	0.539084	0.511771	0.513814	0.522091	0.586303	0.593066	0.579859	0.587784	0.565499	0.573963
cg01937808	-0.0622334	0.857622	-4.13431	0.000266877	0.0129288	-0.416578	0.90326	0.841027	-0.0622334	16	4025588	R	II	ADCY9	Body	shore	Body-shore	chr16:4027422-4027709	rs539394516	16	0.814803	0.870436	0.798216	0.803542	0.814986	0.764333	0.891759	0.781454	0.842563	0.807597	0.878804	0.905636	0.862517	0.879551	0.887592	0.808706	0.872317	0.863659	0.836609	0.879859	0.782479	0.85517	0.906594	0.908395	0.920628	0.918477	0.916834	0.873336	0.915335
cg17370404	-0.0582279	0.595741	-3.58647	0.00118239	0.0241651	-1.86311	0.638442	0.580214	-0.0582279	16	4148824	R	II	ADCY9	Body	opensea	Body-opensea		rs528324109;rs547862177;rs561261510	41;32;31	0.560735	0.603389	0.550618	0.632497	0.646965	0.55292	0.530208	0.602156	0.560418	0.497558	0.630946	0.622491	0.595696	0.633661	0.632568	0.506894	0.600336	0.563273	0.534058	0.556746	0.554444	0.596123	0.650571	0.660129	0.635316	0.666419	0.664369	0.584155	0.635989
cg20492091	-0.0658607	0.788732	-3.24732	0.00288318	0.0369957	-2.71828	0.83703	0.771169	-0.0658607	4	2908468	F	II	ADD1	Body	opensea	Body-opensea				0.735288	0.775052	0.752191	0.728704	0.766076	0.743422	0.791807	0.73241	0.677718	0.725849	0.845475	0.799242	0.844519	0.751941	0.824314	0.741431	0.81569	0.856269	0.76886	0.825599	0.75602	0.70784	0.819655	0.907704	0.837557	0.746366	0.914891	0.843917	0.786135
cg14266050	0.062122	0.141075	3.51727	0.00142138	0.026303	-2.04052	0.0955188	0.157641	0.062122	4	2845671	R	I	ADD1	5'UTR	island	5'UTR-island	chr4:2845031-2846258	rs555048832	46	0.222261	0.152505	0.160471	0.155878	0.0967926	0.291792	0.242199	0.127099	0.1518	0.203798	0.111457	0.102572	0.114416	0.0852564	0.146504	0.18132	0.138939	0.141686	0.165667	0.141823	0.170164	0.163697	0.0696756	0.0631028	0.100233	0.0984719	0.0788706	0.105623	0.129505
cg12954985	-0.0795641	0.836515	-3.61997	0.00108118	0.0232235	-1.77674	0.894862	0.815298	-0.0795641	10	111801374	R	II	ADD3	5'UTR	opensea	5'UTR-opensea		rs181736280	21	0.811312	0.752607	0.820869	0.796068	0.737731	0.652899	0.876609	0.83194	0.860973	0.769892	0.915118	0.819594	0.880854	0.857309	0.903115	0.741278	0.796623	0.860183	0.775486	0.840731	0.780766	0.854592	0.914675	0.860908	0.907068	0.882198	0.91756	0.887501	0.89173
cg16798265	-0.0756146	0.842604	-6.35978	5.31277e-07	0.00326303	5.756	0.898055	0.82244	-0.0756146	10	111817338	F	II	ADD3	5'UTR	opensea	5'UTR-opensea		rs144569309;rs187514479;rs547445969	1;39;46	0.799718	0.838695	0.816816	0.835132	0.881831	0.742498	0.807401	0.799422	0.797249	0.80805	0.833551	0.832774	0.862877	0.825638	0.877078	0.773642	0.851419	0.815387	0.835486	0.838638	0.818829	0.801547	0.900572	0.917462	0.904042	0.883597	0.932071	0.881302	0.893399
cg24022240	-0.0639854	0.861893	-3.03286	0.00498594	0.0489406	-3.23826	0.908816	0.84483	-0.0639854	10	111794947	F	II	ADD3	5'UTR	opensea	5'UTR-opensea		rs565623072;rs540084195	0;6	0.800825	0.8413	0.861522	0.773688	0.790041	0.691431	0.870942	0.844731	0.904383	0.771609	0.936145	0.860825	0.900084	0.907819	0.899022	0.807121	0.811756	0.880532	0.885398	0.843883	0.836943	0.866266	0.91566	0.885844	0.91505	0.932866	0.882287	0.969949	0.920162
cg20531563	-0.0944792	0.801952	-4.01673	0.000368782	0.0146426	-0.73248	0.871237	0.776758	-0.0944792	10	111723625	F	II	ADD3-AS1	Body	opensea	Body-opensea		rs562473500	5	0.747647	0.766891	0.780002	0.758549	0.735891	0.641104	0.81009	0.718385	0.838345	0.656077	0.86846	0.826172	0.810147	0.849376	0.877695	0.700705	0.744603	0.820147	0.766368	0.849782	0.755665	0.766569	0.798593	0.922062	0.901966	0.883966	0.874189	0.866171	0.879302
cg05490658	-0.0531903	0.920354	-3.11004	0.0041004	0.0442334	-3.05318	0.959361	0.90617	-0.0531903	10	111714023	F	II	ADD3-AS1	Body	opensea	Body-opensea		rs550572764;rs568826512;rs187261318;rs140547010;rs566672129	0;1;6;9;21	0.900737	0.890002	0.922876	0.840968	0.879203	0.732608	0.933507	0.901999	0.927918	0.881155	0.949287	0.898809	0.951612	0.894754	0.954522	0.913818	0.940275	0.944496	0.916466	0.894584	0.919501	0.946649	0.925875	0.977384	0.96505	0.95	0.957835	0.95431	0.971108
cg00851509	-0.0500465	0.872767	-3.19946	0.00326185	0.0393627	-2.83583	0.909468	0.859422	-0.0500465	10	111714898	R	II	ADD3-AS1	Body	opensea	Body-opensea		rs562473515	35	0.834323	0.886428	0.854999	0.86309	0.843084	0.790332	0.907001	0.843019	0.869326	0.839049	0.911443	0.903802	0.885935	0.831464	0.888213	0.847356	0.927116	0.899159	0.815832	0.827599	0.763857	0.874847	0.908231	0.877635	0.91003	0.891824	0.928153	0.906756	0.976463
cg26906037	-0.0507197	0.725553	-3.17543	0.00346951	0.0406395	-2.89454	0.762748	0.712028	-0.0507197	10	134900247	R	II	ADGRA1	TSS1500	shore	TSS1500-shore	chr10:134901198-134902619	rs12262140;rs557101108;rs181556511;rs139086482;rs552560812	49;23;15;2;1	0.702216	0.700376	0.636867	0.732803	0.782946	0.712099	0.704903	0.697487	0.744008	0.647557	0.713769	0.70444	0.750853	0.752573	0.804783	0.674889	0.645715	0.714145	0.673437	0.741443	0.727633	0.699677	0.714596	0.822451	0.765718	0.760306	0.776277	0.737768	0.774563
cg07892720	-0.0575223	0.722694	-4.17906	0.000235859	0.0123156	-0.29569	0.764877	0.707355	-0.0575223	8	37679121	R	II	ADGRA2	Body	opensea	Body-opensea				0.672932	0.651761	0.705949	0.705588	0.748774	0.671884	0.695304	0.709977	0.669247	0.725017	0.72912	0.752735	0.721286	0.736009	0.788329	0.647793	0.699666	0.682222	0.698397	0.737673	0.676045	0.736089	0.787802	0.762995	0.78716	0.748281	0.813751	0.750654	0.751085
cg04015122	-0.0822331	0.844774	-3.46068	0.00165097	0.0282229	-2.18453	0.905078	0.822845	-0.0822331	6	70040888	F	II	ADGRB3	Body	opensea	Body-opensea		rs112200771;rs116415446	15;24	0.885073	0.905326	0.878429	0.747216	0.778926	0.769548	0.864897	0.750115	0.886651	0.688138	0.910103	0.856985	0.799432	0.85987	0.908284	0.797674	0.792649	0.824739	0.772117	0.871594	0.701961	0.852862	0.883092	0.871262	0.892312	0.901121	0.930275	0.916138	0.89671
cg14557845	-0.0777351	0.821961	-4.59762	7.35718e-05	0.00828777	0.848951	0.878967	0.801231	-0.0777351	12	131522868	R	II	ADGRD1	Body	opensea	Body-opensea		rs73477371;rs76502536;rs79017356;rs550338430;rs577660576	43;42;28;25;1	0.751642	0.798023	0.825357	0.756291	0.829472	0.755269	0.702973	0.836391	0.780798	0.746812	0.8627	0.845905	0.851282	0.924013	0.814439	0.767904	0.77832	0.794066	0.800401	0.809616	0.806268	0.789149	0.879988	0.883226	0.899974	0.895135	0.887673	0.853512	0.863604
cg24963286	-0.107865	0.71298	-4.00717	0.000378578	0.0147919	-0.758052	0.792081	0.684217	-0.107865	2	26542627	F	II	ADGRF3	TSS1500	opensea	TSS1500-opensea		rs563581941;rs530658198	1;15	0.734939	0.710918	0.65431	0.632704	0.566042	0.572229	0.702414	0.556669	0.696331	0.695875	0.744404	0.717776	0.718055	0.747794	0.858248	0.586849	0.683501	0.731908	0.710769	0.768824	0.643178	0.619025	0.838047	0.844489	0.811215	0.781915	0.79787	0.765583	0.737084
cg01915107	-0.093043	0.636143	-4.22402	0.000208281	0.0117194	-0.173921	0.704374	0.611331	-0.093043	6	46890942	F	II	ADGRF5	5'UTR	opensea	5'UTR-opensea		rs377128936;rs116123182;rs570155074	1;3;45	0.568573	0.63521	0.52708	0.590915	0.655074	0.545649	0.595289	0.570579	0.548605	0.580514	0.691837	0.626677	0.678339	0.720584	0.738232	0.54795	0.642622	0.567055	0.624253	0.608962	0.566853	0.618436	0.663498	0.767384	0.713996	0.682626	0.710724	0.687776	0.761178
cg18452091	-0.0851248	0.852981	-4.09211	0.000299787	0.0135429	-0.530251	0.915405	0.830281	-0.0851248	6	46856824	F	II	ADGRF5	Body	opensea	Body-opensea		rs113284163	0	0.786783	0.77871	0.848836	0.779085	0.789637	0.70223	0.867299	0.755773	0.864071	0.76062	0.856254	0.906058	0.886568	0.869324	0.923357	0.803741	0.857858	0.931405	0.826536	0.830854	0.780829	0.860344	0.93729	0.903463	0.927185	0.929656	0.91449	0.920198	0.900306
cg09156014	-0.063616	0.875053	-4.23854	0.00020007	0.0115581	-0.134516	0.921705	0.858089	-0.063616	6	46831169	F	II	ADGRF5	Body	opensea	Body-opensea		rs569220776;rs557069441;rs147688752;rs536299384	0;20;47;49	0.796403	0.859506	0.827043	0.837844	0.891623	0.780064	0.799393	0.8676	0.8741	0.814648	0.922906	0.882116	0.897952	0.939885	0.90232	0.829149	0.865866	0.848359	0.837596	0.903833	0.856734	0.843019	0.918185	0.955017	0.911519	0.936356	0.92495	0.911289	0.898923
cg15247143	-0.0806772	0.758273	-4.1162	0.00028054	0.0131922	-0.465396	0.817436	0.736759	-0.0806772	16	57686359	R	II	ADGRG1	5'UTR	opensea	5'UTR-opensea		rs562249628;rs114310048	51;44	0.650941	0.705869	0.738463	0.718298	0.76909	0.658861	0.736793	0.699322	0.74603	0.742098	0.80081	0.743658	0.767209	0.839947	0.853303	0.647528	0.696479	0.768027	0.718449	0.747059	0.720103	0.740366	0.784968	0.861335	0.845495	0.806756	0.862013	0.778939	0.820032
cg01530216	-0.0519308	0.870458	-3.78916	0.000685725	0.0189764	-1.33597	0.90854	0.85661	-0.0519308	3	100328124	R	II	ADGRG7	TSS1500	opensea	TSS1500-opensea		rs142683323	19	0.826514	0.884307	0.822694	0.823217	0.881762	0.83918	0.732398	0.900314	0.84489	0.849138	0.890258	0.860155	0.885782	0.897764	0.891627	0.827442	0.883848	0.86565	0.84586	0.869523	0.876112	0.846975	0.905308	0.925596	0.913518	0.923392	0.936376	0.892031	0.882558
cg17453598	-0.151172	0.552866	-4.89611	3.18394e-05	0.00651318	1.67645	0.663725	0.512553	-0.151172	4	62798567	R	II	ADGRL3	Body	opensea	Body-opensea		rs553163013;rs79639194;rs543122780;rs141330246	45;33;32;1	0.425026	0.540185	0.486864	0.521403	0.594769	0.289629	0.436637	0.429394	0.51844	0.433728	0.681054	0.589229	0.56672	0.636547	0.601922	0.484782	0.523276	0.503973	0.512376	0.542708	0.429479	0.528026	0.64867	0.7234	0.673382	0.664707	0.716601	0.613905	0.657405
cg01341616	-0.0849897	0.858544	-4.14306	0.000260507	0.0127779	-0.39295	0.920869	0.83588	-0.0849897	4	62715266	R	II	ADGRL3	Body	opensea	Body-opensea				0.786529	0.862132	0.87561	0.773173	0.815188	0.754214	0.830506	0.829718	0.887629	0.837937	0.869506	0.83613	0.82439	0.885743	0.934729	0.732255	0.741058	0.888474	0.870393	0.855374	0.772885	0.925783	0.922213	0.882675	0.924419	0.955702	0.958665	0.899168	0.921943
cg07396293	-0.066858	0.670636	-3.87134	0.00054864	0.017222	-1.11935	0.719665	0.652807	-0.066858	4	63011817	F	II	ADGRL3-AS1	Body	opensea	Body-opensea		rs186004831;rs574183023;rs191213934;rs529978284	3;14;16;27	0.644532	0.635359	0.575455	0.668283	0.69536	0.572898	0.627029	0.608218	0.61288	0.636482	0.699152	0.706862	0.667011	0.742825	0.742173	0.6584	0.613525	0.624661	0.65019	0.635921	0.691657	0.65289	0.714533	0.74147	0.736504	0.702844	0.774281	0.687311	0.722198
cg17127390	-0.0744172	0.645057	-3.58441	0.0011889	0.0242216	-1.8684	0.699629	0.625212	-0.0744172	4	100337261	R	II	ADH7	Body	opensea	Body-opensea		rs184535461;rs188186428;rs180988494;rs547065228	47;38;35;11	0.62614	0.604292	0.576565	0.620464	0.697896	0.593964	0.600919	0.566305	0.580586	0.594853	0.669688	0.675942	0.690628	0.734288	0.750901	0.550769	0.602541	0.581115	0.573349	0.617695	0.621113	0.624655	0.657589	0.741833	0.740626	0.729992	0.730466	0.685323	0.667992
cg07990273	-0.0534411	0.900873	-3.79161	0.000681189	0.0189168	-1.32953	0.940063	0.886622	-0.0534411	2	3524596	F	II	ADI1	TSS1500	shore	TSS1500-shore	chr2:3522270-3523617	rs549097854;rs561342585	11;44	0.855783	0.91476	0.867803	0.845388	0.870142	0.799916	0.924105	0.858019	0.916129	0.867859	0.949968	0.905333	0.924108	0.951555	0.941852	0.827061	0.885693	0.859863	0.87155	0.886316	0.895253	0.887233	0.931658	0.951527	0.963352	0.933659	0.957265	0.930852	0.91968
cg09472353	-0.0582517	0.79288	-3.75346	0.000755206	0.0198041	-1.42957	0.835598	0.777346	-0.0582517	20	37210426	R	II	ADIG	Body	opensea	Body-opensea		rs187999523	1	0.75768	0.784317	0.738963	0.75767	0.799859	0.688589	0.774794	0.730835	0.764627	0.735675	0.836445	0.810971	0.850587	0.805315	0.832337	0.716549	0.798207	0.779203	0.799734	0.824715	0.754049	0.760494	0.82204	0.865864	0.833745	0.8248	0.887756	0.809084	0.833102
cg19926660	-0.0730174	0.869955	-4.65853	6.20334e-05	0.00784981	1.01721	0.923501	0.850484	-0.0730174	12	1856701	F	II	ADIPOR2	5'UTR	opensea	5'UTR-opensea		rs181419689	0	0.80108	0.844319	0.819684	0.83156	0.839663	0.753792	0.84998	0.818585	0.895559	0.809526	0.94206	0.836981	0.913486	0.906336	0.893658	0.835016	0.8562	0.893901	0.806533	0.884529	0.832939	0.845255	0.911995	0.931471	0.919575	0.903554	0.945329	0.939079	0.921571
cg07599095	-0.0701927	0.795989	-3.57234	0.0012278	0.0245771	-1.89946	0.847464	0.777271	-0.0701927	12	1821634	R	II	ADIPOR2	5'UTR	opensea	5'UTR-opensea		rs7978818;rs555486831;rs573931703	28;21;13	0.779578	0.779127	0.744765	0.737819	0.84351	0.6344	0.749677	0.742733	0.776629	0.728052	0.823307	0.813713	0.795511	0.859791	0.862233	0.744149	0.814986	0.816435	0.735179	0.826656	0.704902	0.786805	0.843788	0.887881	0.832853	0.830169	0.881155	0.836248	0.833245
cg11212631	-0.0809332	0.578524	-4.00781	0.000377915	0.0147826	-0.756342	0.637875	0.556942	-0.0809332	10	76301968	F	II	ADK	Body	opensea	Body-opensea		rs548732613;rs567130831;rs114540140	8;10;24	0.529561	0.494066	0.520289	0.530453	0.631427	0.474867	0.53093	0.558207	0.530863	0.533372	0.586864	0.584127	0.616793	0.704164	0.635703	0.516359	0.552323	0.527467	0.541669	0.52234	0.562119	0.568759	0.57302	0.65227	0.702876	0.658983	0.663652	0.642191	0.623446
cg03299611	-0.0544742	0.838359	-4.00746	0.000378279	0.0147894	-0.757281	0.878307	0.823833	-0.0544742	10	76310110	F	I	ADK	Body	opensea	Body-opensea		rs142780434;rs185858549	11;19	0.819902	0.888602	0.809908	0.812285	0.822831	0.723643	0.825362	0.818037	0.83165	0.829307	0.835283	0.847204	0.838167	0.845588	0.87325	0.796419	0.853288	0.860516	0.796296	0.847552	0.757196	0.792034	0.886955	0.88023	0.849452	0.859493	0.908814	0.877875	0.908172
cg02888648	-0.0727546	0.809034	-3.6454	0.00101002	0.0225676	-1.71096	0.862388	0.789633	-0.0727546	20	49533615	F	II	ADNP	5'UTR	opensea	5'UTR-opensea		rs112791080	0	0.728657	0.80639	0.78155	0.755635	0.693647	0.696829	0.785525	0.794062	0.869444	0.801643	0.856954	0.808255	0.873025	0.841233	0.894235	0.736848	0.788356	0.788174	0.790194	0.762433	0.753504	0.765335	0.856548	0.853562	0.872635	0.87517	0.851043	0.825592	0.93712
cg20821271	-0.0787502	0.832165	-4.22169	0.000209625	0.0117506	-0.180224	0.889915	0.811165	-0.0787502	18	77869238	F	II	ADNP2	5'UTR	opensea	5'UTR-opensea				0.774337	0.805658	0.812713	0.799582	0.854025	0.689991	0.761394	0.803417	0.807764	0.751193	0.883325	0.873072	0.869461	0.884579	0.872684	0.744005	0.811079	0.798072	0.797115	0.86788	0.792063	0.792212	0.909632	0.900265	0.943655	0.883834	0.879798	0.878444	0.846249
cg23433418	-0.0583749	0.769591	-4.8563	3.56088e-05	0.00667429	1.56572	0.8124	0.754025	-0.0583749	22	24826825	F	II	ADORA2A	5'UTR	opensea	5'UTR-opensea		rs138745403;rs3761423	0;38	0.72246	0.755823	0.759528	0.727242	0.735868	0.766681	0.739323	0.718967	0.725968	0.758328	0.809394	0.765667	0.794385	0.809478	0.813848	0.687664	0.714489	0.756777	0.744314	0.784082	0.747031	0.751225	0.79093	0.831211	0.83578	0.809063	0.822567	0.810695	0.800489
cg08857745	-0.254825	0.565299	-5.67405	3.57619e-06	0.0044492	3.84974	0.752171	0.497346	-0.254825	17	15875915	R	II	ADORA2B	Body	opensea	Body-opensea				0.427334	0.423913	0.621877	0.461604	0.367771	0.272827	0.402271	0.585657	0.554665	0.297307	0.709147	0.612571	0.630768	0.73765	0.574717	0.454061	0.457627	0.555395	0.452613	0.53691	0.30775	0.497169	0.801517	0.721127	0.774015	0.804562	0.734588	0.687773	0.737919
cg10235170	-0.0829815	0.85452	-3.86371	0.000560139	0.0173839	-1.13952	0.915373	0.832391	-0.0829815	17	15846926	F	II	ADORA2B	TSS1500	shore	TSS1500-shore	chr17:15847757-15849513	rs574446206;rs144525187	15;29	0.853795	0.847915	0.729599	0.808235	0.771596	0.777445	0.890853	0.858311	0.877374	0.797941	0.936399	0.850359	0.83242	0.834735	0.902335	0.810102	0.873338	0.904833	0.830221	0.765987	0.818897	0.739921	0.811066	0.885818	0.953046	0.937347	0.965702	0.942765	0.932378
cg00484488	-0.0690649	0.634063	-3.18197	0.00341179	0.0402958	-2.87859	0.68471	0.615646	-0.0690649	15	73076983	F	II	ADPGK	TSS1500	shore	TSS1500-shore	chr15:73075586-73076663	rs554954921	24	0.55383	0.597177	0.51136	0.585562	0.721625	0.543647	0.618258	0.589284	0.549315	0.605259	0.673597	0.646219	0.639412	0.706137	0.73149	0.536852	0.603699	0.592813	0.601409	0.661597	0.626139	0.649521	0.654668	0.733181	0.633534	0.67235	0.719632	0.688807	0.694097
cg19397969	-0.0856023	0.650158	-4.18566	0.000231595	0.0122518	-0.277831	0.712933	0.627331	-0.0856023	13	114096724	F	II	ADPRHL1	Body	shore	Body-shore	chr13:114096050-114096317	rs531544139;rs146967723;rs137905455	0;12;50	0.609703	0.614295	0.598816	0.628524	0.683986	0.489252	0.564799	0.577614	0.606563	0.636929	0.668131	0.662088	0.725498	0.706899	0.695938	0.656234	0.672966	0.604305	0.589138	0.567337	0.655189	0.587073	0.716927	0.757706	0.746199	0.679207	0.740363	0.673579	0.709841
cg26564369	-0.0580758	0.75566	-3.2337	0.00298641	0.0376393	-2.75181	0.798249	0.740173	-0.0580758	2	96783306	F	II	ADRA2B	TSS1500	shore	TSS1500-shore	chr2:96781406-96782971	rs35053873;rs193038910;rs143073686;rs557928345	29;32;38;44	0.718007	0.726066	0.722543	0.76279	0.762337	0.769809	0.712061	0.656592	0.801295	0.761568	0.804882	0.738058	0.699686	0.810402	0.842743	0.708257	0.725392	0.62925	0.752834	0.729754	0.734346	0.715139	0.74967	0.786454	0.840528	0.816852	0.786477	0.784093	0.810921
cg21385616	0.0514308	0.225863	3.63667	0.00103392	0.022769	-1.73357	0.188147	0.239578	0.0514308	2	96782095	F	I	ADRA2B	TSS200	island	TSS200-island	chr2:96781406-96782971	rs369350324	5	0.295564	0.241647	0.223649	0.24464	0.195467	0.321164	0.279829	0.234597	0.230412	0.257112	0.219499	0.177524	0.179258	0.168591	0.26435	0.248169	0.253714	0.257657	0.239402	0.231902	0.236774	0.269788	0.165865	0.158679	0.156974	0.181015	0.192107	0.211161	0.233889
cg15383879	-0.0518154	0.866318	-3.19297	0.0033167	0.0397244	-2.8517	0.904316	0.852501	-0.0518154	8	37825160	F	II	ADRB3	TSS1500	shore	TSS1500-shore	chr8:37822486-37824008			0.780802	0.816443	0.834267	0.815185	0.863441	0.772503	0.859097	0.832619	0.854597	0.882677	0.90407	0.871914	0.897396	0.918774	0.908289	0.787605	0.845507	0.856988	0.882815	0.888296	0.806651	0.875082	0.830667	0.937405	0.893131	0.907408	0.929479	0.924221	0.896409
cg17875481	-0.0547328	0.60215	-4.33766	0.000151958	0.0104112	0.135286	0.642287	0.587554	-0.0547328	11	67043914	F	II	ADRBK1	Body	opensea	Body-opensea		rs548432866;rs577635137	0;50	0.617115	0.563254	0.567582	0.589707	0.581436	0.595853	0.564811	0.544363	0.545996	0.56157	0.629991	0.624671	0.581137	0.648197	0.650396	0.532956	0.539477	0.576155	0.58709	0.609575	0.620983	0.593884	0.648782	0.638034	0.641413	0.663124	0.654326	0.652963	0.641659
cg19363916	0.0516227	0.158348	4.34429	0.000149185	0.0103441	0.153371	0.120491	0.172114	0.0516227	11	67034540	F	I	ADRBK1	Body	island	Body-island	chr11:67033675-67034660	rs568079394	14	0.213401	0.162264	0.166166	0.209331	0.124139	0.235861	0.214475	0.193092	0.16222	0.216155	0.149336	0.141014	0.146499	0.101059	0.14994	0.1913	0.168623	0.161347	0.187179	0.164292	0.154495	0.174322	0.117505	0.102328	0.110319	0.112228	0.117983	0.151653	0.120829
cg02777122	-0.138233	0.802615	-4.15499	0.000252069	0.0126369	-0.360739	0.903986	0.765753	-0.138233	22	26076856	R	II	ADRBK2	Body	opensea	Body-opensea		rs563660742;rs575564238;rs545778863	24;21;2	0.723033	0.725665	0.732322	0.576657	0.797986	0.65435	0.729649	0.760234	0.837158	0.661754	0.874411	0.797955	0.945677	0.858481	0.925005	0.664971	0.756707	0.863751	0.81741	0.745067	0.650537	0.747785	0.914157	0.920821	0.893442	0.871646	0.867831	0.920859	0.955849
cg11037918	-0.0625426	0.855422	-3.69627	0.000881087	0.0211733	-1.57889	0.901287	0.838744	-0.0625426	14	105206380	F	II	ADSSL1	Body	opensea	Body-opensea		rs535290699;rs555567061	33;51	0.798538	0.882052	0.826382	0.79909	0.889924	0.736419	0.756541	0.862406	0.768721	0.802342	0.855938	0.894786	0.840778	0.863843	0.874138	0.813473	0.865619	0.843747	0.867878	0.876776	0.893765	0.839216	0.935054	0.921553	0.90776	0.864614	0.925169	0.88351	0.912934
cg13127574	-0.0591388	0.769454	-3.13559	0.00384188	0.0428007	-2.9914	0.812823	0.753684	-0.0591388	14	105196523	R	II	ADSSL1	1stExon	opensea	1stExon-opensea		rs542781901	17	0.701235	0.763685	0.729766	0.717314	0.812961	0.63873	0.701257	0.743478	0.748224	0.714439	0.787807	0.76779	0.820018	0.831697	0.838335	0.680995	0.794766	0.740364	0.766902	0.760226	0.748039	0.77302	0.756774	0.858869	0.820138	0.82111	0.863481	0.795378	0.793044
cg08701705	-0.0952315	0.77963	-3.92204	0.000477846	0.0162397	-0.984951	0.849466	0.754234	-0.0952315	6	11751361	F	II	ADTRP	Body	opensea	Body-opensea		rs191157404;rs551039064	0;10	0.72446	0.671159	0.697076	0.727068	0.786997	0.641922	0.845995	0.710292	0.64698	0.687464	0.838134	0.771354	0.819695	0.829962	0.854782	0.728186	0.850093	0.723981	0.760881	0.786107	0.736823	0.753749	0.858625	0.878098	0.882469	0.781433	0.817989	0.867078	0.894602
cg18628255	-0.0572049	0.838611	-5.43284	7.03602e-06	0.00484609	3.17535	0.880562	0.823357	-0.0572049	7	44152333	F	I	AEBP1	Body	island	Body-island	chr7:44152227-44152505	rs140025413	49	0.768528	0.827823	0.832562	0.828699	0.836327	0.778228	0.81779	0.792615	0.831637	0.831116	0.836844	0.843284	0.844952	0.893585	0.86258	0.779913	0.828224	0.833534	0.824621	0.823928	0.790316	0.806737	0.883642	0.881317	0.890641	0.884427	0.903618	0.85207	0.879427
cg25289803	0.0706953	0.307859	4.25988	0.000188581	0.0113007	-0.0765486	0.256016	0.326711	0.0706953	7	44143774	F	I	AEBP1	TSS200	opensea	TSS200-opensea		rs547478432;rs565796925	50;51	0.344581	0.397115	0.347064	0.352983	0.290564	0.383733	0.405282	0.329244	0.327408	0.350155	0.261302	0.266131	0.289824	0.262364	0.312915	0.289218	0.300007	0.361469	0.339999	0.291892	0.295177	0.389212	0.2341	0.252751	0.221358	0.258376	0.22123	0.261104	0.296909
cg15555402	0.0598388	0.458164	3.89815	0.000510012	0.0167085	-1.04835	0.414282	0.474121	0.0598388	12	19593456	F	I	AEBP2	Body	island	Body-island	chr12:19592183-19593685	rs7312357	17	0.523398	0.501189	0.482457	0.490845	0.44511	0.536721	0.513581	0.488967	0.44969	0.528608	0.414941	0.451894	0.426697	0.373995	0.474908	0.477006	0.518767	0.446804	0.455082	0.448805	0.499714	0.481483	0.385963	0.457211	0.384562	0.373245	0.411834	0.432171	0.431724
cg17014266	0.0641016	0.306385	3.82189	0.000627527	0.0182498	-1.24989	0.259377	0.323479	0.0641016	12	19593459	F	I	AEBP2	TSS200	island	TSS200-island	chr12:19592183-19593685	rs7312357	14	0.382898	0.330991	0.3296	0.383721	0.301222	0.421285	0.361807	0.321847	0.32423	0.358885	0.266228	0.278184	0.280444	0.231597	0.277019	0.365693	0.366709	0.328393	0.29616	0.27207	0.310206	0.327346	0.251831	0.270725	0.25246	0.255535	0.226639	0.295318	0.238846
cg09935500	-0.0545321	0.837769	-3.33857	0.00227476	0.0328931	-2.49187	0.877759	0.823227	-0.0545321	19	3063286	R	II	AES	TSS1500	shore	TSS1500-shore	chr19:3061188-3061952	rs377195313;rs560073612	10;1	0.76488	0.824043	0.767571	0.77367	0.882661	0.782012	0.86613	0.832438	0.784658	0.834021	0.901512	0.845861	0.821815	0.862318	0.897197	0.813467	0.835397	0.794707	0.778412	0.849865	0.779751	0.818609	0.848229	0.939827	0.872574	0.871521	0.910516	0.847484	0.898072
cg05350224	-0.0516737	0.763049	-3.28455	0.00261815	0.0352677	-2.62626	0.800943	0.749269	-0.0516737	19	3053510	F	II	AES	3'UTR	opensea	3'UTR-opensea		rs534327542;rs558778704	11;21	0.68315	0.739089	0.711303	0.697683	0.84226	0.719399	0.730565	0.747035	0.707871	0.774288	0.76577	0.765165	0.782277	0.797328	0.821571	0.686227	0.74137	0.711782	0.769552	0.808138	0.723719	0.758384	0.79045	0.81351	0.798756	0.810196	0.819462	0.77705	0.826474
cg10135894	-0.264863	0.532501	-5.70573	3.27259e-06	0.00434433	3.93824	0.726734	0.461871	-0.264863	4	7862655	F	I	AFAP1	Body	opensea	Body-opensea		rs188012788;rs144100548;rs551969672;rs138488695;rs528252453	0;2;5;9;25	0.373094	0.446207	0.403119	0.329256	0.460112	0.278006	0.350273	0.457055	0.391238	0.328086	0.754025	0.550013	0.592058	0.751228	0.660103	0.278414	0.427457	0.458258	0.462922	0.476557	0.459035	0.474652	0.678082	0.745865	0.731721	0.727992	0.786729	0.683712	0.750885
cg06651522	-0.0926207	0.58518	-4.82182	3.92313e-05	0.00686169	1.46988	0.653102	0.560481	-0.0926207	4	7862646	F	I	AFAP1	Body	opensea	Body-opensea		rs188012788;rs144100548;rs551969672;rs138488695;rs528252453	9;11;14;18;34	0.488274	0.552402	0.570558	0.523761	0.495721	0.455618	0.528352	0.57559	0.575454	0.514972	0.653606	0.563505	0.621175	0.686963	0.620972	0.51269	0.546974	0.568773	0.577004	0.591988	0.553723	0.552513	0.64611	0.668354	0.66329	0.679635	0.667695	0.624684	0.638943
cg02871827	-0.0845369	0.769071	-5.35123	8.85024e-06	0.0049405	2.94706	0.831065	0.746528	-0.0845369	4	7862659	F	I	AFAP1	Body	opensea	Body-opensea		rs551969672;rs138488695;rs528252453	1;5;21	0.716865	0.735014	0.723542	0.704203	0.700256	0.657226	0.747724	0.71931	0.749216	0.735008	0.810671	0.779521	0.768641	0.831517	0.795992	0.692257	0.764156	0.7453	0.768005	0.7518	0.758479	0.768915	0.813321	0.878437	0.862754	0.838626	0.855799	0.805345	0.827771
cg15526747	-0.0800927	0.773591	-3.44263	0.00173148	0.0288744	-2.23027	0.832326	0.752233	-0.0800927	4	7873974	R	II	AFAP1	5'UTR	opensea	5'UTR-opensea				0.740364	0.745266	0.676505	0.72463	0.764264	0.592339	0.778633	0.727059	0.726805	0.742915	0.834122	0.760046	0.804068	0.846802	0.870948	0.648363	0.824593	0.739941	0.743565	0.796659	0.741202	0.720038	0.792089	0.84659	0.842833	0.839356	0.870483	0.81677	0.869792
cg07906097	-0.0725942	0.78623	-3.25344	0.00283791	0.0367037	-2.70318	0.839466	0.766872	-0.0725942	4	7874092	R	II	AFAP1	5'UTR	opensea	5'UTR-opensea		rs112138036;rs370949145	18;7	0.717862	0.742076	0.708237	0.751875	0.787989	0.626153	0.812977	0.69227	0.799287	0.77527	0.814392	0.822138	0.854059	0.867999	0.860197	0.721673	0.751505	0.800723	0.779592	0.765787	0.671938	0.747178	0.79714	0.892782	0.832511	0.843164	0.864119	0.82748	0.841003
cg17270894	-0.064156	0.731368	-4.69041	5.67294e-05	0.00763043	1.10543	0.778416	0.71426	-0.064156	4	7762705	F	I	AFAP1	3'UTR	opensea	3'UTR-opensea		rs571798051	26	0.697739	0.693885	0.658973	0.687636	0.742479	0.623023	0.701073	0.740475	0.719428	0.673235	0.753316	0.740353	0.717721	0.784368	0.756739	0.682958	0.74831	0.741246	0.726404	0.717942	0.734688	0.671733	0.778695	0.800392	0.802591	0.762973	0.773558	0.761362	0.762597
cg19405718	-0.059042	0.846777	-4.465	0.000106584	0.00927825	0.483874	0.890074	0.831032	-0.059042	4	7764996	R	I	AFAP1	3'UTR	opensea	3'UTR-opensea		rs144573313;rs77372726;rs574670925;rs185036557;rs138332221	39;26;20;13;7	0.79749	0.810027	0.822183	0.808694	0.831992	0.737814	0.803913	0.832749	0.832563	0.838851	0.867007	0.866252	0.877529	0.891227	0.864727	0.794293	0.851804	0.83613	0.851789	0.871115	0.791722	0.802837	0.861679	0.921811	0.889602	0.897924	0.90548	0.863493	0.887027
cg12728606	0.0521629	0.602412	3.38482	0.00201563	0.0310294	-2.37605	0.564159	0.616322	0.0521629	4	7903970	R	II	AFAP1	5'UTR	opensea	5'UTR-opensea		rs569999832;rs537364180;rs559229704	26;11;1	0.657795	0.618468	0.661772	0.618156	0.634159	0.603247	0.565149	0.600013	0.669973	0.607071	0.59953	0.666233	0.667699	0.630313	0.622857	0.65192	0.553672	0.539104	0.585177	0.555411	0.623319	0.628054	0.56557	0.593738	0.587154	0.567727	0.591862	0.5007	0.590666
cg17126990	-0.0507215	0.794051	-3.869	0.000552133	0.0172692	-1.12552	0.831247	0.780526	-0.0507215	10	116061880	F	I	AFAP1L2	Body	opensea	Body-opensea		rs544812874;rs182187499;rs528599180;rs546958843	0;1;20;41	0.731982	0.786308	0.732205	0.757469	0.832729	0.706926	0.737504	0.787671	0.799919	0.757337	0.803405	0.813189	0.828626	0.83985	0.790407	0.765888	0.796326	0.75458	0.799942	0.801248	0.782768	0.765284	0.827651	0.882806	0.822126	0.83201	0.839769	0.821205	0.808669
cg00969680	-0.187551	0.585472	-5.28299	1.07223e-05	0.00513712	2.75624	0.72301	0.535459	-0.187551	1	113466087	F	I	AFARP1	Body	opensea	Body-opensea		rs373620232;rs139144297;rs560075543	13;16;38	0.495734	0.435052	0.669835	0.523737	0.460784	0.310853	0.446585	0.618282	0.635873	0.405776	0.589395	0.604669	0.627184	0.712323	0.554429	0.509484	0.540991	0.594228	0.542908	0.513553	0.445604	0.542814	0.837127	0.738602	0.741379	0.639533	0.781181	0.653458	0.721847
cg19777710	-0.05045	0.690634	-3.46546	0.00163028	0.0280667	-2.17241	0.727631	0.677181	-0.05045	1	113464716	R	II	AFARP1	TSS1500	opensea	TSS1500-opensea		rs148691598	48	0.676312	0.643036	0.630286	0.664499	0.755542	0.708047	0.640346	0.684493	0.674966	0.667137	0.712704	0.710286	0.705911	0.756911	0.71046	0.666228	0.644659	0.627914	0.641365	0.665624	0.662392	0.648858	0.707833	0.732991	0.79041	0.745396	0.738203	0.702822	0.724217
cg26027904	-0.105786	0.605744	-3.23896	0.00294616	0.0373898	-2.73888	0.68332	0.577535	-0.105786	4	88024681	R	II	AFF1	Body	opensea	Body-opensea		rs371862046	16	0.600858	0.291534	0.534655	0.552982	0.415983	0.637281	0.63595	0.550277	0.600661	0.558968	0.629828	0.55568	0.618536	0.633335	0.769524	0.546515	0.631313	0.641874	0.520947	0.57723	0.580144	0.621692	0.690612	0.721206	0.669542	0.678261	0.724017	0.703017	0.659981
cg09121217	-0.0944092	0.375931	-3.42499	0.00181382	0.0294849	-2.27487	0.445164	0.350755	-0.0944092	4	87976571	F	II	AFF1	Body	opensea	Body-opensea		rs548869190;rs570326228	1;9	0.417428	0.418519	0.213508	0.271782	0.521698	0.380073	0.281938	0.252432	0.331738	0.302269	0.357224	0.396259	0.408683	0.347143	0.397898	0.30909	0.408084	0.261443	0.317237	0.435831	0.328958	0.357375	0.513914	0.469568	0.488803	0.368891	0.462261	0.482366	0.3921
cg01198208	-0.0810953	0.672858	-4.48543	0.000100677	0.0091081	0.53998	0.732328	0.651232	-0.0810953	4	87893007	F	II	AFF1	Body	opensea	Body-opensea				0.611777	0.657616	0.588682	0.612664	0.726374	0.550392	0.595073	0.6252	0.644319	0.63427	0.678462	0.71072	0.705544	0.703305	0.75322	0.59783	0.657626	0.688653	0.634299	0.643117	0.680021	0.627945	0.698849	0.761515	0.741054	0.755274	0.721959	0.739662	0.732079
cg18675847	-0.0757099	0.868554	-5.58345	4.60998e-06	0.00464941	3.59654	0.924074	0.848364	-0.0757099	4	87865779	F	I	AFF1	5'UTR	opensea	5'UTR-opensea		rs182837474;rs541022666	1;6	0.817207	0.808222	0.876125	0.793606	0.803169	0.809264	0.876172	0.817812	0.883894	0.823811	0.911459	0.87879	0.885266	0.899577	0.915768	0.796435	0.834961	0.877738	0.839578	0.83212	0.836863	0.846179	0.929116	0.935527	0.93667	0.921725	0.917007	0.913336	0.916627
cg01260895	-0.0579499	0.485099	-3.14666	0.00373473	0.0421685	-2.96454	0.527595	0.469645	-0.0579499	4	87940899	R	II	AFF1	Body	opensea	Body-opensea		rs531806661;rs188896916	2;1	0.469053	0.446461	0.467331	0.477112	0.495359	0.382601	0.466113	0.430697	0.435826	0.454284	0.528972	0.525543	0.492895	0.541302	0.589486	0.405387	0.477959	0.450879	0.398616	0.498477	0.441063	0.456784	0.458262	0.553621	0.540726	0.54314	0.562124	0.511495	0.554053
cg26659958	-0.111693	0.668508	-4.79127	4.27457e-05	0.00705946	1.38504	0.750417	0.638724	-0.111693	2	100289479	R	II	AFF3	Body	opensea	Body-opensea		rs144083932;rs540209490;rs146013609	43;15;2	0.619099	0.62869	0.605857	0.636707	0.718177	0.512997	0.550048	0.56025	0.572531	0.636234	0.73358	0.712491	0.723163	0.71948	0.720763	0.559455	0.661591	0.638213	0.62522	0.687944	0.599627	0.629805	0.720714	0.800499	0.72894	0.768891	0.756559	0.734908	0.778198
cg02379352	-0.102064	0.588312	-3.65211	0.000992013	0.0223813	-1.69358	0.663158	0.561095	-0.102064	2	100289284	F	II	AFF3	Body	opensea	Body-opensea				0.582108	0.433284	0.516807	0.539287	0.482992	0.58383	0.554529	0.449531	0.442554	0.586036	0.564943	0.549092	0.626823	0.712305	0.685633	0.599442	0.520914	0.554284	0.58954	0.499943	0.637567	0.632636	0.696419	0.588324	0.668599	0.750465	0.690693	0.670018	0.656568
cg01649623	-0.0870408	0.765519	-4.97828	2.52701e-05	0.00620575	1.90532	0.829349	0.742308	-0.0870408	2	100260478	R	II	AFF3	Body	opensea	Body-opensea		rs536717627;rs566742058	34;2	0.705634	0.744536	0.716156	0.683725	0.75832	0.663581	0.707434	0.7051	0.741595	0.733124	0.813666	0.765572	0.788708	0.859691	0.83585	0.711174	0.714071	0.734941	0.728534	0.764218	0.726091	0.729065	0.849264	0.852838	0.847893	0.818141	0.851633	0.825682	0.814372
cg24729503	-0.0694304	0.730814	-3.65988	0.000971548	0.0221566	-1.67342	0.78173	0.712299	-0.0694304	2	100645977	F	II	AFF3	Body	opensea	Body-opensea				0.664898	0.705393	0.660062	0.70455	0.759834	0.642423	0.657329	0.762344	0.70716	0.628417	0.756391	0.756055	0.787751	0.826377	0.757839	0.640506	0.711921	0.697872	0.694256	0.734507	0.707279	0.707422	0.768539	0.776953	0.785077	0.794828	0.847699	0.769115	0.771652
cg21959618	-0.0620964	0.844816	-3.98467	0.000402652	0.0151306	-0.818165	0.890353	0.828257	-0.0620964	2	100498600	F	II	AFF3	Body	opensea	Body-opensea				0.78694	0.849346	0.806194	0.823308	0.872203	0.771854	0.79339	0.794293	0.777543	0.840839	0.888221	0.85574	0.886336	0.871832	0.889902	0.815521	0.884735	0.857658	0.772869	0.826123	0.741416	0.815386	0.88467	0.87852	0.887119	0.902197	0.908085	0.885604	0.891935
cg17362661	-0.0575579	0.823753	-3.38582	0.00201031	0.0309913	-2.37352	0.865962	0.808404	-0.0575579	2	100210490	F	II	AFF3	Body	island	Body-island	chr2:100210147-100210491			0.729725	0.816707	0.759123	0.783051	0.877804	0.724236	0.738352	0.784573	0.788168	0.808416	0.87053	0.836852	0.86096	0.885096	0.842189	0.768804	0.854564	0.814433	0.803872	0.822707	0.812116	0.802622	0.834117	0.888069	0.870338	0.876828	0.897302	0.876823	0.859239
cg20012885	0.05678	0.23038	3.8615	0.000563515	0.0174376	-1.14536	0.188742	0.245522	0.05678	18	12377404	R	I	AFG3L2	TSS1500	shore	TSS1500-shore	chr18:12376538-12377306			0.323272	0.208405	0.248282	0.307496	0.186117	0.304676	0.296457	0.249474	0.243243	0.247742	0.205294	0.236772	0.185293	0.175798	0.228066	0.277271	0.268569	0.242539	0.270732	0.219621	0.238808	0.237548	0.158219	0.200491	0.189329	0.181693	0.164501	0.190181	0.2056
cg00631946	-0.0775108	0.833859	-3.35901	0.00215649	0.032026	-2.44076	0.8907	0.813189	-0.0775108	4	74360821	F	II	AFM	Body	opensea	Body-opensea		rs148718875	1	0.851016	0.788133	0.918848	0.798626	0.705349	0.778375	0.840862	0.808521	0.836046	0.78407	0.920398	0.736429	0.790132	0.869763	0.93117	0.703021	0.723212	0.85184	0.800018	0.788442	0.836442	0.829451	0.870408	0.883433	0.912154	0.8438	0.940952	0.883676	0.892849
cg22061523	-0.0576179	0.278704	-3.24528	0.00289841	0.0370841	-2.7233	0.320957	0.263339	-0.0576179	17	76183551	F	II	AFMID	Body	shore	Body-shore	chr17:76183077-76183449	rs183554490;rs2467573;rs73999670	12;21;51	0.270471	0.284892	0.256201	0.228884	0.28337	0.252225	0.344743	0.264346	0.186186	0.256565	0.265812	0.30713	0.182583	0.330325	0.279653	0.198353	0.270643	0.225642	0.264459	0.305295	0.221858	0.313828	0.278696	0.353516	0.379466	0.350118	0.31813	0.257217	0.357292
cg19958956	-0.0872068	0.776755	-3.63113	0.00104937	0.0229285	-1.74789	0.840706	0.753499	-0.0872068	2	64805980	F	II	AFTPH	Body	opensea	Body-opensea		rs146261887;rs375186837;rs144072294	0;16;21	0.698156	0.746498	0.708698	0.764183	0.744365	0.57057	0.823729	0.742869	0.729667	0.74627	0.845184	0.75358	0.786967	0.772594	0.873965	0.702971	0.821459	0.827493	0.704111	0.673995	0.758148	0.781515	0.808818	0.812142	0.826386	0.813702	0.891872	0.872654	0.886407
cg11143796	0.0529654	0.174545	3.57542	0.00121774	0.0244802	-1.89152	0.135704	0.188669	0.0529654	4	178363279	R	I	AGA	Body	island	Body-island	chr4:178363239-178363708	rs570017809	48	0.239773	0.189189	0.181356	0.260465	0.143895	0.233648	0.227738	0.196214	0.209487	0.166732	0.138161	0.133822	0.148684	0.107872	0.19758	0.238248	0.192997	0.240203	0.147772	0.17321	0.166328	0.217348	0.135484	0.13981	0.119192	0.148533	0.114993	0.155166	0.127217
cg17945789	-0.111214	0.760217	-5.86796	2.07935e-06	0.0040883	4.39099	0.841775	0.73056	-0.111214	2	236444284	R	I	AGAP1	Body	shore	Body-shore	chr2:236443815-236444025	rs183795926;rs569755484;rs375931356	20;14;9	0.682423	0.758419	0.708638	0.691228	0.651803	0.624135	0.738525	0.687807	0.754153	0.695743	0.781368	0.673887	0.758557	0.775971	0.837349	0.702713	0.777564	0.780784	0.770804	0.761507	0.700364	0.758582	0.838564	0.892667	0.868881	0.848253	0.8	0.846313	0.824973
cg06836084	-0.0954687	0.707899	-4.75617	4.71722e-05	0.0072196	1.28765	0.777909	0.682441	-0.0954687	2	236722230	R	I	AGAP1	Body	opensea	Body-opensea		rs142828325;rs201293737;rs533518043;rs550535716	48;24;23;2	0.623218	0.70703	0.667476	0.671244	0.667415	0.552697	0.67305	0.680367	0.687974	0.592241	0.773284	0.739251	0.740018	0.776457	0.742802	0.63638	0.715461	0.679115	0.661606	0.705916	0.601091	0.719605	0.765824	0.787703	0.793098	0.772682	0.767442	0.782648	0.772909
cg18757710	-0.0928366	0.795439	-4.16585	0.000244624	0.0124858	-0.331405	0.863519	0.770682	-0.0928366	2	236870909	R	II	AGAP1	Body	shelf	Body-shelf	chr2:236867652-236867906	rs543608919;rs563908367;rs368669082;rs549053385;rs559523798	48;42;25;14;2	0.696762	0.752402	0.725654	0.704854	0.786528	0.640198	0.727312	0.748053	0.780645	0.772512	0.847945	0.806169	0.887142	0.865672	0.830126	0.657932	0.765574	0.814858	0.771291	0.826926	0.78037	0.766088	0.836603	0.887591	0.881422	0.888459	0.857285	0.836631	0.862406
cg04134958	-0.0872046	0.764344	-3.64237	0.00101826	0.0226353	-1.71882	0.828294	0.741089	-0.0872046	2	236761574	F	II	AGAP1	Body	opensea	Body-opensea		rs367772066;rs555718818;rs572479216;rs144935130;rs564567080	1;5;17;40;44	0.689549	0.716363	0.787775	0.695543	0.75827	0.674147	0.689385	0.726483	0.763033	0.759139	0.74416	0.864344	0.788339	0.825772	0.720235	0.68643	0.800031	0.648985	0.741946	0.791479	0.79233	0.640227	0.92001	0.902216	0.884109	0.795017	0.757587	0.787051	0.77227
cg00107099	-0.0807842	0.838833	-3.28448	0.00261864	0.0352692	-2.62644	0.898075	0.817291	-0.0807842	2	236671886	F	II	AGAP1	Body	shore	Body-shore	chr2:236673303-236673994	rs551026433	40	0.758393	0.82266	0.829572	0.785786	0.74803	0.634555	0.798253	0.711136	0.867606	0.826907	0.918226	0.838834	0.883578	0.872396	0.900889	0.768851	0.861183	0.861767	0.803761	0.816686	0.789959	0.881374	0.823759	0.92508	0.906088	0.915697	0.917772	0.858627	0.884664
cg18185672	-0.0747538	0.867289	-3.84659	0.000586827	0.0177331	-1.18475	0.922109	0.847355	-0.0747538	2	236832635	R	II	AGAP1	Body	opensea	Body-opensea		rs7574658	35	0.884249	0.809409	0.803497	0.838512	0.85808	0.716081	0.88591	0.807149	0.79817	0.784226	0.914673	0.932003	0.876555	0.903127	0.926881	0.783275	0.856346	0.904452	0.824027	0.842891	0.826826	0.865471	0.899647	0.956623	0.914412	0.892408	0.92091	0.927946	0.943289
cg14485789	-0.0737374	0.807632	-3.92708	0.000471314	0.0161472	-0.971553	0.861706	0.787969	-0.0737374	2	236586744	F	II	AGAP1	Body	opensea	Body-opensea		rs562858889;rs79048278;rs74821386;rs568544270;rs527922711	13;16;26;39;42	0.728705	0.797893	0.718656	0.786116	0.842234	0.690871	0.755454	0.755254	0.772075	0.753239	0.859881	0.830972	0.855993	0.88103	0.861556	0.713092	0.78692	0.792559	0.771789	0.815475	0.785663	0.779889	0.843741	0.884246	0.861114	0.860545	0.882832	0.85144	0.892584
cg14662385	-0.0693215	0.803226	-3.99883	0.000387334	0.0149201	-0.780351	0.854062	0.78474	-0.0693215	2	236553109	R	II	AGAP1	Body	opensea	Body-opensea		rs142429648	38	0.774815	0.805375	0.744324	0.773341	0.816546	0.708103	0.79521	0.729241	0.762525	0.752199	0.849988	0.836794	0.778078	0.817452	0.87729	0.704673	0.774676	0.841178	0.776511	0.818171	0.739967	0.787827	0.804191	0.850461	0.873533	0.900078	0.89565	0.847546	0.849486
cg06583873	-0.0682517	0.794721	-3.95296	0.000439148	0.0156561	-0.902714	0.844773	0.776521	-0.0682517	2	236722183	R	II	AGAP1	Body	opensea	Body-opensea		rs142828325	1	0.734769	0.761044	0.73219	0.756179	0.846516	0.664802	0.775655	0.747784	0.761366	0.75418	0.818101	0.834062	0.818572	0.865605	0.828557	0.76152	0.81956	0.7585	0.791551	0.752497	0.736371	0.76408	0.834545	0.852584	0.849297	0.891981	0.878009	0.820761	0.808268
cg26655076	-0.0659883	0.679511	-3.78304	0.000697169	0.0191126	-1.35203	0.727902	0.661914	-0.0659883	2	236720373	F	I	AGAP1	Body	opensea	Body-opensea		rs574588916;rs560224558;rs143699697;rs186325850	4;6;12;27	0.620022	0.655828	0.627069	0.58144	0.648317	0.556368	0.653924	0.650467	0.696586	0.633694	0.715478	0.669343	0.708157	0.737614	0.731665	0.632814	0.69263	0.710691	0.693779	0.676333	0.631864	0.638023	0.700946	0.746956	0.773936	0.705629	0.687266	0.722082	0.768947
cg15575017	-0.062546	0.796101	-4.30493	0.000166423	0.0107897	0.0460419	0.841968	0.779422	-0.062546	2	237010430	F	I	AGAP1	Body	island	Body-island	chr2:237010218-237010450	rs180905428;rs543886127;rs116704220	1;11;39	0.766816	0.758306	0.724463	0.792796	0.735241	0.718089	0.839949	0.7091	0.777972	0.775646	0.837749	0.777896	0.805778	0.827233	0.842832	0.761742	0.826292	0.807325	0.760425	0.781042	0.765241	0.755352	0.797615	0.865029	0.834494	0.84481	0.8607	0.836741	0.863077
cg22932195	-0.0619781	0.815452	-3.6759	0.000930675	0.021734	-1.63186	0.860902	0.798924	-0.0619781	2	236801937	R	II	AGAP1	Body	opensea	Body-opensea		rs553434788;rs180781826	35;12	0.74847	0.79561	0.780659	0.745734	0.863701	0.774461	0.697092	0.821114	0.77647	0.818156	0.825182	0.858369	0.851417	0.854598	0.85109	0.744759	0.796074	0.737437	0.804562	0.835809	0.818415	0.777155	0.847666	0.914143	0.863157	0.844446	0.884103	0.846764	0.860365
cg16891361	-0.0608681	0.802399	-3.66683	0.000953596	0.0219601	-1.65539	0.847036	0.786168	-0.0608681	2	236450978	R	II	AGAP1	Body	opensea	Body-opensea		rs576566124;rs80330212	2;1	0.749723	0.799798	0.765659	0.785892	0.86705	0.679748	0.764355	0.780596	0.796732	0.734881	0.83684	0.799011	0.840567	0.842459	0.828289	0.755913	0.823876	0.737046	0.771216	0.776996	0.828874	0.73017	0.838266	0.893989	0.842758	0.852086	0.861336	0.835435	0.841396
cg22926824	-0.0589909	0.634249	-3.09479	0.00426259	0.0451388	-3.08995	0.677509	0.618518	-0.0589909	2	236761421	F	II	AGAP1	Body	opensea	Body-opensea				0.602245	0.585069	0.627374	0.597714	0.624033	0.66804	0.567239	0.561149	0.617571	0.583471	0.571775	0.721394	0.629613	0.657035	0.656459	0.624466	0.669539	0.562447	0.649755	0.687775	0.595849	0.547384	0.748806	0.733012	0.720865	0.633228	0.661484	0.672857	0.644083
cg19302347	-0.0587114	0.823317	-3.67092	0.000943194	0.021855	-1.64478	0.866372	0.807661	-0.0587114	2	236918009	R	II	AGAP1	Body	opensea	Body-opensea		rs538369960	2	0.755802	0.78803	0.779615	0.768605	0.849334	0.734316	0.807502	0.776485	0.81768	0.760562	0.860152	0.8312	0.864425	0.881199	0.877927	0.735019	0.776216	0.812288	0.82006	0.858241	0.812439	0.801436	0.853244	0.88973	0.890209	0.868827	0.875143	0.84367	0.868812
cg05170746	-0.0578119	0.710473	-3.44606	0.0017159	0.0287458	-2.22159	0.752868	0.695057	-0.0578119	2	236765941	R	II	AGAP1	Body	opensea	Body-opensea		rs577458746;rs191383427	48;30	0.674516	0.65172	0.653403	0.687521	0.776909	0.635695	0.66496	0.693428	0.670229	0.697099	0.741525	0.719558	0.722839	0.777348	0.759165	0.658725	0.737371	0.66966	0.682033	0.674468	0.624922	0.718151	0.705205	0.790436	0.795068	0.780162	0.771333	0.723661	0.734851
cg18021271	-0.0567383	0.684453	-3.19345	0.00331263	0.0396981	-2.85053	0.726061	0.669322	-0.0567383	2	236562892	F	II	AGAP1	Body	opensea	Body-opensea		rs6728478;rs184375964	9;17	0.639395	0.660807	0.606137	0.62243	0.720525	0.594655	0.671988	0.610575	0.658772	0.679841	0.728049	0.692797	0.725146	0.739807	0.741685	0.581081	0.661587	0.672864	0.663295	0.684868	0.703413	0.665376	0.716319	0.778499	0.724224	0.745214	0.750003	0.727941	0.711006
cg25889035	-0.0543451	0.79666	-4.09357	0.000298585	0.0135177	-0.526324	0.836513	0.782168	-0.0543451	2	236826311	F	I	AGAP1	Body	opensea	Body-opensea		rs552294662;rs555954129	4;22	0.72502	0.766177	0.773404	0.729931	0.784236	0.723649	0.769371	0.80552	0.800742	0.764046	0.824049	0.818341	0.800871	0.853275	0.848028	0.750562	0.797855	0.792784	0.774542	0.778875	0.746059	0.780348	0.81874	0.881939	0.844906	0.80937	0.851323	0.821175	0.83073
cg13447813	-0.117401	0.600976	-4.0197	0.000365792	0.0146222	-0.724536	0.687069	0.569669	-0.117401	10	88756580	R	II	AGAP11	5'UTR	opensea	5'UTR-opensea		rs555214624	24	0.50499	0.537229	0.563012	0.546833	0.667567	0.440833	0.423709	0.628604	0.545562	0.478291	0.633458	0.657791	0.670487	0.735061	0.630705	0.520105	0.552613	0.531883	0.568784	0.603737	0.561672	0.529787	0.746625	0.65849	0.741323	0.576134	0.737669	0.665796	0.677721
cg06373470	-0.0729919	0.720242	-4.133	0.000267844	0.0129544	-0.420113	0.773769	0.700778	-0.0729919	10	88731875	F	II	AGAP11	5'UTR	shore	5'UTR-shore	chr10:88730554-88731632	rs531775487;rs550193978;rs1240378;rs34447995	12;15;16;23	0.647538	0.70176	0.661146	0.681334	0.78214	0.58444	0.679916	0.687772	0.705423	0.65397	0.755771	0.754188	0.737503	0.728705	0.785837	0.633757	0.696737	0.688908	0.726508	0.723646	0.693974	0.706131	0.785645	0.793825	0.82877	0.76019	0.760338	0.752743	0.756068
cg14795572	-0.0553633	0.714132	-4.18548	0.000231707	0.0122534	-0.278305	0.754732	0.699369	-0.0553633	12	58131681	R	I	AGAP2	1stExon	island	1stExon-island	chr12:58130870-58132047	rs568848196	14	0.633443	0.709338	0.695871	0.697729	0.714597	0.629463	0.639539	0.713114	0.716321	0.70263	0.705728	0.682284	0.722121	0.758981	0.726057	0.661221	0.729336	0.678488	0.749247	0.701835	0.707434	0.711339	0.764635	0.766668	0.795387	0.75762	0.78153	0.727705	0.707832
cg03996001	-0.0547346	0.799013	-3.61979	0.00108171	0.0232262	-1.77721	0.839152	0.784417	-0.0547346	12	58131766	R	I	AGAP2	1stExon	island	1stExon-island	chr12:58130870-58132047			0.748788	0.811351	0.811444	0.750852	0.826996	0.682355	0.769674	0.820135	0.78096	0.748113	0.813641	0.775679	0.806702	0.825328	0.842515	0.753212	0.830445	0.79747	0.808431	0.726376	0.769556	0.757156	0.795815	0.843285	0.897813	0.839465	0.844359	0.823709	0.846771
cg03505148	-0.0524575	0.813085	-4.75207	4.77185e-05	0.00724621	1.27627	0.851554	0.799096	-0.0524575	12	58131345	F	I	AGAP2	1stExon	island	1stExon-island	chr12:58130870-58132047			0.764777	0.755881	0.77134	0.775097	0.843372	0.771757	0.787656	0.784277	0.794603	0.816531	0.831174	0.842041	0.838217	0.847704	0.820032	0.77377	0.814356	0.7901	0.807239	0.801065	0.777104	0.772023	0.823	0.896986	0.860552	0.85013	0.855053	0.840506	0.85731
cg21900829	-0.0666138	0.824615	-4.47388	0.000103974	0.00919885	0.508262	0.873466	0.806852	-0.0666138	7	150818264	F	I	AGAP3	Body	shore	Body-shore	chr7:150819919-150820764	rs144398127;rs555969355;rs551114109;rs561339711	1;19;25;38	0.746948	0.798358	0.779514	0.766926	0.791301	0.73166	0.804496	0.800756	0.785873	0.843064	0.871629	0.819717	0.842028	0.884778	0.853294	0.757884	0.846346	0.80354	0.80984	0.858494	0.767172	0.787123	0.863366	0.89152	0.881739	0.879112	0.897971	0.853703	0.872254
cg16663130	-0.0630807	0.849968	-3.48058	0.00156642	0.0275815	-2.134	0.896227	0.833146	-0.0630807	7	150815168	F	II	AGAP3	Body	shore	Body-shore	chr7:150817005-150817237	rs180977569	0	0.751099	0.879723	0.801596	0.78999	0.858831	0.713755	0.827652	0.833524	0.791334	0.82337	0.869178	0.880219	0.863076	0.922963	0.887858	0.794424	0.859028	0.819713	0.868789	0.823307	0.87356	0.796224	0.873777	0.926582	0.902191	0.903231	0.924893	0.904783	0.899664
cg01501264	-0.0597044	0.838331	-4.24125	0.000198572	0.0115245	-0.127147	0.882114	0.82241	-0.0597044	7	150820526	F	I	AGAP3	3'UTR	island	3'UTR-island	chr7:150819919-150820764	rs569805445	0	0.760189	0.822375	0.821289	0.77124	0.823779	0.739346	0.8103	0.821227	0.839964	0.794563	0.878906	0.829697	0.863073	0.886928	0.869049	0.762556	0.82099	0.845855	0.842754	0.826768	0.831238	0.83093	0.881407	0.920132	0.895197	0.851501	0.895576	0.886925	0.871009
cg15650170	0.0534319	0.191896	4.45677	0.00010906	0.00933884	0.461273	0.152712	0.206144	0.0534319	7	150783791	F	I	AGAP3	TSS200	island	TSS200-island	chr7:150783480-150785040			0.268194	0.192505	0.214221	0.23895	0.178092	0.272142	0.259092	0.208711	0.194679	0.206526	0.190881	0.18009	0.191236	0.129471	0.209023	0.223767	0.188281	0.204354	0.158808	0.19191	0.211708	0.222532	0.138965	0.143358	0.134849	0.167606	0.155447	0.157241	0.163286
cg15684259	-0.0776029	0.863218	-5.07308	1.93548e-05	0.00580152	2.16972	0.920127	0.842524	-0.0776029	15	87458241	F	II	AGBL1	Body	opensea	Body-opensea		rs551566453;rs3743039	0;31	0.863606	0.869853	0.73958	0.789813	0.876118	0.810103	0.876459	0.822209	0.853265	0.839546	0.907758	0.825584	0.883998	0.868589	0.89917	0.793794	0.850061	0.870692	0.832071	0.774025	0.840134	0.849107	0.935326	0.882353	0.920423	0.919856	0.963065	0.916127	0.919962
cg23408976	-0.0665646	0.819659	-3.7189	0.000829006	0.0206511	-1.5199	0.868473	0.801909	-0.0665646	15	86983151	F	II	AGBL1	Body	opensea	Body-opensea		rs150146082;rs374450565;rs574538908;rs541732556;rs138904996	17;28;29;37;45	0.764711	0.832315	0.768307	0.83214	0.847016	0.735495	0.868084	0.743916	0.767956	0.79487	0.831244	0.786453	0.876686	0.872553	0.84424	0.743083	0.797162	0.787109	0.7587	0.828811	0.814904	0.746236	0.881482	0.963853	0.852452	0.832449	0.851539	0.882668	0.841615
cg09119618	-0.0523858	0.867102	-3.14603	0.0037407	0.0422018	-2.96606	0.905518	0.853132	-0.0523858	15	87533107	R	II	AGBL1	Body	opensea	Body-opensea		rs139844987	10	0.861289	0.857901	0.837485	0.793701	0.82352	0.737728	0.857935	0.797051	0.9067	0.890873	0.861939	0.839352	0.865126	0.852486	0.921738	0.848682	0.830125	0.916253	0.900121	0.878642	0.806325	0.883935	0.93812	0.918604	0.857777	0.882624	0.920471	0.937785	0.919605
cg09958418	-0.0892802	0.644567	-3.87824	0.000538426	0.0170916	-1.10108	0.71004	0.620759	-0.0892802	15	86848975	R	II	AGBL1-AS1	Body	opensea	Body-opensea		rs150113805;rs546998484;rs188399786	50;20;1	0.572184	0.613757	0.578835	0.536621	0.680372	0.569701	0.567743	0.578324	0.569232	0.604705	0.69777	0.621268	0.677488	0.755718	0.743514	0.553251	0.593193	0.615635	0.605786	0.660686	0.629649	0.631276	0.650238	0.795297	0.729676	0.739405	0.737124	0.683991	0.695128
cg21939221	-0.090359	0.625931	-4.41561	0.000122322	0.00965134	0.348421	0.692194	0.601835	-0.090359	11	47737371	R	II	AGBL2	TSS1500	shore	TSS1500-shore	chr11:47736739-47737106	rs185238546	10	0.538687	0.555924	0.564169	0.557943	0.655182	0.540367	0.573708	0.559642	0.565184	0.579046	0.65886	0.613573	0.655941	0.705429	0.732806	0.510784	0.661116	0.643285	0.568664	0.590332	0.610657	0.599068	0.731882	0.703304	0.685156	0.691043	0.703797	0.670564	0.664224
cg20064370	-0.0614152	0.410354	-3.74065	0.000781781	0.0201302	-1.46308	0.455392	0.393977	-0.0614152	11	47733615	R	II	AGBL2	Body	shelf	Body-shelf	chr11:47736739-47737106			0.383712	0.355478	0.379663	0.348458	0.428084	0.36175	0.360251	0.354987	0.363508	0.4132	0.41657	0.442051	0.448145	0.458036	0.487056	0.362818	0.364516	0.423381	0.375079	0.412515	0.350173	0.378064	0.393927	0.476233	0.449492	0.485567	0.526509	0.449192	0.454521
cg07626533	-0.0901917	0.868335	-3.73215	0.000799927	0.0203557	-1.48531	0.934476	0.844284	-0.0901917	1	49318591	F	II	AGBL4	Body	opensea	Body-opensea		rs529271280	7	0.790344	0.860343	0.865706	0.796747	0.867324	0.674323	0.859244	0.756537	0.833079	0.794029	0.931013	0.895631	0.883221	0.93596	0.930263	0.725804	0.933836	0.878677	0.856099	0.827714	0.801319	0.877037	0.95575	0.915472	0.928858	0.922967	0.956049	0.932962	0.940962
cg02901828	-0.0870786	0.799941	-4.16474	0.000245379	0.0125035	-0.334417	0.863799	0.776721	-0.0870786	1	49513719	R	II	AGBL4	Body	opensea	Body-opensea		rs145877778;rs528644825;rs114156506;rs114610393	49;28;18;6	0.736494	0.76775	0.738803	0.759213	0.851484	0.638366	0.722933	0.721402	0.798566	0.739328	0.819156	0.838783	0.852742	0.796504	0.832651	0.681171	0.783827	0.831622	0.778913	0.854924	0.76902	0.7742	0.872293	0.876503	0.860529	0.884021	0.901895	0.803619	0.836773
cg11853096	-0.075641	0.462293	-4.311	0.000163642	0.0107022	0.0625823	0.517763	0.442122	-0.075641	1	50332874	R	II	AGBL4	Body	opensea	Body-opensea				0.43236	0.434797	0.42402	0.422595	0.484067	0.422562	0.402255	0.462865	0.44055	0.38296	0.49112	0.502016	0.473977	0.574569	0.479552	0.40223	0.382435	0.435386	0.432683	0.452652	0.383511	0.407513	0.562901	0.476179	0.542914	0.515114	0.562651	0.47227	0.501693
cg10229899	-0.0535582	0.545911	-5.2711	1.10871e-05	0.00517576	2.72299	0.585187	0.531629	-0.0535582	1	49364797	F	I	AGBL4	Body	island	Body-island	chr1:49364554-49364870	rs3121528	28	0.512964	0.552614	0.536941	0.546063	0.543078	0.503656	0.549179	0.502126	0.516051	0.498609	0.570052	0.526794	0.502399	0.575074	0.577389	0.528381	0.549229	0.530142	0.482587	0.52969	0.505357	0.557453	0.585837	0.59185	0.624867	0.56065	0.593249	0.584446	0.568111
cg19624489	-0.0530439	0.830643	-3.73427	0.000795366	0.0203092	-1.47978	0.869541	0.816498	-0.0530439	1	50022440	R	I	AGBL4	Body	opensea	Body-opensea		rs1305488;rs543174786;rs577690640;rs538432111;rs188890829	40;20;9;6;1	0.758631	0.814797	0.767191	0.81681	0.809907	0.710669	0.814179	0.82588	0.815681	0.791492	0.85616	0.84889	0.83654	0.889003	0.845276	0.777768	0.86447	0.832214	0.838363	0.827855	0.820493	0.800677	0.841613	0.905961	0.866537	0.8676	0.882865	0.855659	0.884571
cg12554542	-0.085518	0.826175	-3.51423	0.00143288	0.0264122	-2.04827	0.888888	0.80337	-0.085518	2	228399141	R	II	AGFG1	Body	opensea	Body-opensea		rs151221698	42	0.825013	0.805216	0.812749	0.820251	0.705717	0.664016	0.877269	0.749082	0.75636	0.771946	0.927974	0.83383	0.860252	0.841878	0.88296	0.752264	0.813295	0.799187	0.740222	0.741861	0.88165	0.811151	0.920768	0.804645	0.903748	0.855148	0.960261	0.87312	0.931609
cg13928102	-0.0620429	0.865741	-5.92288	1.78405e-06	0.00389694	4.54402	0.911239	0.849197	-0.0620429	5	76360050	F	II	AGGF1	3'UTR	opensea	3'UTR-opensea				0.810871	0.872193	0.805403	0.872104	0.875669	0.826084	0.833297	0.801551	0.86554	0.79826	0.840915	0.82943	0.883951	0.884828	0.89609	0.84899	0.834542	0.844535	0.882702	0.850004	0.857956	0.86741	0.908313	0.913374	0.892139	0.925014	0.912784	0.911835	0.923349
cg13713663	-0.0855302	0.279795	-4.3436	0.000149469	0.0103461	0.151505	0.342517	0.256987	-0.0855302	7	141258572	R	II	AGK	Body	opensea	Body-opensea		rs71545326;rs557121722;rs575576595	14;3;2	0.264132	0.231292	0.222245	0.259139	0.204093	0.13889	0.257145	0.221569	0.265535	0.250071	0.319156	0.283769	0.304055	0.359922	0.389945	0.234856	0.245575	0.243518	0.215706	0.259816	0.208766	0.27451	0.297195	0.360367	0.365305	0.354712	0.393695	0.329804	0.328008
cg18654122	-0.0731218	0.872849	-3.62847	0.00105688	0.0229897	-1.75478	0.926471	0.853349	-0.0731218	7	141300897	R	II	AGK	Body	opensea	Body-opensea		rs572217303;rs115138716	43;22	0.842707	0.894963	0.881445	0.804346	0.776178	0.740575	0.909382	0.829195	0.918395	0.802139	0.904282	0.810168	0.880001	0.857229	0.941843	0.832045	0.864337	0.918411	0.749748	0.898915	0.837506	0.879878	0.931102	0.92339	0.89798	0.898427	0.980717	0.927123	0.921758
cg01639960	-0.0852975	0.877268	-3.31724	0.00240483	0.033788	-2.54506	0.93982	0.854522	-0.0852975	1	100325963	R	II	AGL	TSS1500	opensea	TSS1500-opensea		rs531479300;rs531928051	50;1	0.960167	0.798144	0.915123	0.849292	0.813319	0.795001	0.908537	0.830499	0.914858	0.855618	0.984584	0.830812	0.867601	0.7938	0.909733	0.846907	0.783459	0.914929	0.711967	0.92067	0.719522	0.874943	0.935887	0.93172	0.933736	0.959517	0.952452	0.980465	0.958758
cg07221451	-0.102415	0.728227	-4.79914	4.1811e-05	0.0070012	1.4069	0.803331	0.700916	-0.102415	7	15416455	R	II	AGMO	Body	opensea	Body-opensea				0.659207	0.648196	0.667823	0.69886	0.753437	0.609555	0.702616	0.609749	0.702183	0.664189	0.765669	0.774672	0.758781	0.791522	0.819972	0.664201	0.650403	0.694556	0.704182	0.718153	0.634464	0.727772	0.788144	0.823061	0.750071	0.826332	0.793295	0.862684	0.79744
cg02432678	-0.0681275	0.811702	-3.09367	0.00427474	0.045202	-3.09264	0.861662	0.793534	-0.0681275	8	141605024	R	II	AGO2	Body	opensea	Body-opensea		rs558971706;rs182170374	10;1	0.749341	0.825185	0.757893	0.726846	0.778887	0.779655	0.800464	0.703907	0.829672	0.731468	0.82582	0.820174	0.795612	0.826515	0.865222	0.725239	0.714448	0.828749	0.793659	0.80081	0.951075	0.827117	0.954023	0.784482	0.857057	0.877319	0.849315	0.878064	0.855434
cg17671846	-0.0896828	0.71909	-4.21747	0.000212087	0.0118125	-0.191662	0.784858	0.695175	-0.0896828	21	45341224	F	II	AGPAT3	5'UTR	opensea	5'UTR-opensea				0.606857	0.720837	0.651975	0.685365	0.753917	0.582906	0.62807	0.662892	0.673813	0.640567	0.762237	0.753397	0.753753	0.826641	0.768771	0.637906	0.67161	0.695932	0.735406	0.714425	0.692063	0.674512	0.767973	0.812887	0.787768	0.785078	0.808351	0.754902	0.770115
cg17547544	-0.0721381	0.680747	-3.7333	0.000797446	0.0203381	-1.48231	0.733648	0.66151	-0.0721381	21	45343385	F	II	AGPAT3	5'UTR	opensea	5'UTR-opensea		rs527681623;rs146318436	0;2	0.587803	0.662188	0.628283	0.628581	0.717783	0.594477	0.602104	0.647569	0.642549	0.607081	0.707497	0.709425	0.729375	0.784412	0.72938	0.619697	0.630456	0.649419	0.644021	0.716999	0.653731	0.660385	0.72728	0.756828	0.768172	0.745949	0.775579	0.697439	0.702017
cg06914655	-0.0541151	0.744028	-3.48679	0.00154092	0.0273557	-2.11822	0.783713	0.729597	-0.0541151	21	45354272	R	II	AGPAT3	5'UTR	opensea	5'UTR-opensea				0.685289	0.746506	0.694518	0.755736	0.787888	0.676208	0.667632	0.739556	0.718175	0.696368	0.778447	0.758669	0.780244	0.824065	0.761638	0.674543	0.728857	0.694369	0.727287	0.695605	0.753491	0.706053	0.76758	0.80311	0.780745	0.787977	0.817832	0.761673	0.800884
cg00504226	-0.0524949	0.790911	-4.34027	0.000150861	0.0103742	0.142403	0.829407	0.776912	-0.0524949	21	45344525	F	I	AGPAT3	5'UTR	opensea	5'UTR-opensea		rs542017923;rs560737289;rs527947952	23;49;50	0.736245	0.763303	0.754969	0.753999	0.788387	0.70397	0.769627	0.770671	0.79449	0.757272	0.81592	0.793221	0.820492	0.827517	0.817872	0.729546	0.795198	0.777955	0.790643	0.797106	0.764978	0.768696	0.819583	0.883776	0.806767	0.836468	0.846319	0.814996	0.821747
cg17504399	-0.0621983	0.878261	-3.92696	0.000471469	0.0161472	-0.971872	0.923874	0.861675	-0.0621983	6	161584875	F	II	AGPAT4	Body	opensea	Body-opensea				0.817648	0.879021	0.816596	0.839455	0.881846	0.731644	0.842464	0.87918	0.872968	0.838187	0.878182	0.874016	0.897177	0.902296	0.924374	0.81568	0.918204	0.888479	0.843468	0.840108	0.889311	0.88655	0.894358	0.963801	0.908442	0.943209	0.945293	0.899877	0.930178
cg26834192	-0.0562085	0.832119	-3.8486	0.000583621	0.0176935	-1.17943	0.873339	0.81713	-0.0562085	6	161561031	R	II	AGPAT4	Body	opensea	Body-opensea		rs546616976	24	0.81257	0.828116	0.840852	0.78013	0.847893	0.817976	0.794618	0.806307	0.849544	0.794641	0.860928	0.847062	0.86766	0.852757	0.85849	0.804022	0.803692	0.814316	0.807521	0.823339	0.79052	0.673915	0.85915	0.896666	0.86589	0.894894	0.878188	0.860947	0.867122
cg26217832	-0.0501695	0.866646	-3.4638	0.00163745	0.0281198	-2.17663	0.903437	0.853267	-0.0501695	6	161638008	F	II	AGPAT4	Body	opensea	Body-opensea				0.809099	0.874829	0.843937	0.843451	0.912788	0.768674	0.859151	0.849681	0.833343	0.876854	0.857803	0.875942	0.869653	0.928789	0.897542	0.758194	0.86204	0.861453	0.830669	0.879228	0.833497	0.845256	0.882667	0.905737	0.927983	0.897722	0.92424	0.892099	0.920262
cg08393183	-0.170834	0.527195	-6.00428	1.42212e-06	0.00371008	4.77064	0.652474	0.481639	-0.170834	8	6595649	R	II	AGPAT5	Body	opensea	Body-opensea		rs555633807;rs574202900;rs150803421;rs114344190;rs139267067	49;34;8;2;1	0.455127	0.402167	0.429615	0.402479	0.520582	0.350797	0.411424	0.475508	0.46726	0.430125	0.62639	0.560128	0.594695	0.631255	0.626185	0.449819	0.465953	0.486138	0.43882	0.522706	0.413712	0.435183	0.643016	0.703002	0.627363	0.645746	0.657657	0.650638	0.634166
cg08576073	-0.0949652	0.797884	-3.92971	0.000467938	0.0161003	-0.964553	0.867525	0.772559	-0.0949652	8	41445193	F	II	AGPAT6	5'UTR	opensea	5'UTR-opensea		rs530848360;rs550031466;rs551779072;rs569991006	0;6;10;27	0.726577	0.76926	0.759463	0.750717	0.75688	0.574163	0.756768	0.825001	0.753677	0.655461	0.841262	0.852756	0.843419	0.842589	0.850293	0.770248	0.821312	0.796817	0.779089	0.823023	0.715777	0.731755	0.906658	0.864534	0.867582	0.884674	0.877259	0.817722	0.864739
cg13035628	-0.0710545	0.737055	-3.77174	0.000718812	0.0193643	-1.38168	0.789162	0.718107	-0.0710545	15	78829362	R	II	AGPHD1	Body	shelf	Body-shelf	chr15:78832664-78833295	rs182985922;rs139445538	6;1	0.660636	0.712157	0.689422	0.670065	0.788769	0.601784	0.644348	0.738294	0.715274	0.675282	0.784471	0.74877	0.781211	0.814199	0.781556	0.711437	0.699263	0.693942	0.735794	0.74006	0.699034	0.712594	0.770227	0.790705	0.801359	0.802159	0.836128	0.761881	0.782506
cg23335195	-0.059834	0.791811	-3.73888	0.000785527	0.0201815	-1.46772	0.83569	0.775856	-0.059834	7	16833752	F	II	AGR2	Body	opensea	Body-opensea				0.724568	0.753137	0.761942	0.780421	0.826028	0.706771	0.716345	0.801511	0.781223	0.730016	0.82619	0.833114	0.819653	0.874559	0.805164	0.748044	0.742226	0.765748	0.774291	0.807583	0.762654	0.727637	0.832593	0.856311	0.816789	0.831639	0.879391	0.820777	0.812607
cg19978910	-0.0690577	0.869412	-3.84237	0.000593587	0.0178185	-1.19588	0.920055	0.850997	-0.0690577	7	16922492	R	II	AGR3	TSS1500	opensea	TSS1500-opensea		rs539886113	1	0.811923	0.923308	0.865339	0.813355	0.833815	0.844783	0.799172	0.807579	0.922886	0.850041	0.914488	0.853853	0.905242	0.865058	0.926561	0.822918	0.830305	0.912918	0.81831	0.741911	0.778451	0.879719	0.922927	0.918656	0.914228	0.939845	0.916888	0.914487	0.920911
cg18272461	-0.0825493	0.676517	-5.05352	2.04496e-05	0.00591476	2.11515	0.737053	0.654504	-0.0825493	1	960761	R	I	AGRN	Body	shelf	Body-shelf	chr1:963795-964507	rs562067842;rs572497698	21;1	0.649966	0.637532	0.569688	0.634069	0.697485	0.647377	0.662625	0.72081	0.604163	0.645379	0.713204	0.68797	0.631083	0.681943	0.69269	0.688457	0.634468	0.660255	0.632223	0.672225	0.62018	0.61529	0.689883	0.834492	0.75812	0.725972	0.727674	0.757596	0.72865
cg24934837	-0.0572271	0.771439	-3.57003	0.00123538	0.0246516	-1.90539	0.813406	0.756179	-0.0572271	1	979057	F	II	AGRN	Body	island	Body-island	chr1:975496-980305	rs201239522;rs141661464;rs199963653	0;1;26	0.708461	0.741237	0.713636	0.698751	0.763639	0.756071	0.725521	0.730875	0.737398	0.74181	0.796808	0.823142	0.802833	0.792341	0.80668	0.696014	0.677905	0.74871	0.792112	0.808512	0.809167	0.764312	0.773724	0.842313	0.820976	0.808952	0.850252	0.801224	0.833483
cg02494066	-0.0501476	0.715609	-3.24922	0.00286909	0.0368918	-2.7136	0.752384	0.702237	-0.0501476	1	983386	F	I	AGRN	Body	island	Body-island	chr1:983174-983612	rs201733530;rs137965991;rs149490453;rs141842070	1;18;19;27	0.716962	0.701533	0.646287	0.689579	0.627698	0.68783	0.679742	0.783335	0.675704	0.660165	0.685469	0.76378	0.760142	0.744839	0.714819	0.727083	0.650998	0.713196	0.700316	0.731698	0.656793	0.73124	0.788297	0.780984	0.776246	0.720154	0.759286	0.751975	0.714496
cg14079243	-0.171239	0.398309	-6.15291	9.41143e-07	0.00350933	5.18352	0.523884	0.352645	-0.171239	9	88358062	R	II	AGTPBP1	TSS1500	shore	TSS1500-shore	chr9:88356140-88357365	rs553625899;rs576756419	2;1	0.30737	0.288255	0.31091	0.350227	0.326577	0.243294	0.348405	0.319621	0.296256	0.267836	0.482768	0.39031	0.391706	0.492038	0.515096	0.224042	0.365529	0.39705	0.366366	0.397729	0.304329	0.372486	0.474136	0.484584	0.559816	0.592658	0.55399	0.509244	0.478485
cg01171161	-0.078223	0.844977	-3.9662	0.00042353	0.0154437	-0.867434	0.90234	0.824117	-0.078223	5	35034238	R	II	AGXT2	Body	opensea	Body-opensea		rs562675140;rs545117250	32;1	0.824905	0.854269	0.812606	0.817096	0.796028	0.649008	0.811083	0.821958	0.780314	0.824924	0.87474	0.873925	0.851996	0.898964	0.884065	0.737496	0.871509	0.871887	0.845349	0.793552	0.815758	0.819148	0.913487	0.857484	0.910762	0.937653	0.895104	0.878686	0.9078
cg01605517	-0.0558092	0.86925	-3.36946	0.00209834	0.0316307	-2.41459	0.910177	0.854367	-0.0558092	1	247081873	F	II	AHCTF1	Body	opensea	Body-opensea		rs553934518;rs10924865	10;31	0.874341	0.847537	0.849539	0.845481	0.873011	0.715957	0.855054	0.810597	0.833322	0.776513	0.925054	0.884226	0.886463	0.910128	0.901582	0.809863	0.861514	0.891708	0.869536	0.863862	0.852577	0.858219	0.885763	0.941275	0.92375	0.931645	0.910325	0.906205	0.896139
cg16714998	-0.0637054	0.836901	-3.62515	0.0010663	0.0230731	-1.76335	0.883618	0.819913	-0.0637054	7	129027294	R	II	AHCYL2	Body	opensea	Body-opensea		rs116892104;rs974557	35;1	0.819038	0.808555	0.788086	0.798319	0.865606	0.697284	0.791391	0.828194	0.826644	0.762693	0.870052	0.869108	0.877845	0.885266	0.882968	0.744893	0.856285	0.862525	0.779287	0.828553	0.790241	0.805253	0.861866	0.891363	0.913688	0.892647	0.900458	0.865853	0.875625
cg16492195	-0.0547933	0.825473	-3.73286	0.000798394	0.0203401	-1.48346	0.865655	0.810862	-0.0547933	7	128908852	R	II	AHCYL2	Body	opensea	Body-opensea		rs551383450	24	0.781695	0.738628	0.843407	0.793888	0.881391	0.779836	0.798431	0.759448	0.796967	0.781787	0.870698	0.826969	0.784646	0.836654	0.876434	0.815641	0.820702	0.787395	0.810779	0.825708	0.822257	0.805599	0.88838	0.907921	0.90726	0.842148	0.882994	0.84947	0.843277
cg13375463	-0.0574505	0.755676	-3.03944	0.00490385	0.0485318	-3.22257	0.797806	0.740356	-0.0574505	1	27899025	F	II	AHDC1	5'UTR	shelf	5'UTR-shelf	chr1:27901660-27902688	rs565461836;rs145059696	0;1	0.719311	0.745507	0.645583	0.739424	0.759805	0.753501	0.730272	0.820056	0.680305	0.739241	0.74222	0.794974	0.787639	0.731257	0.801136	0.681209	0.708116	0.847685	0.777436	0.712736	0.669236	0.701173	0.766738	0.782583	0.735606	0.832637	0.832238	0.812064	0.802171
cg14925865	-0.0504461	0.836324	-4.76936	4.54576e-05	0.00716323	1.32424	0.873318	0.822872	-0.0504461	1	27873349	R	II	AHDC1	3'UTR	shore	3'UTR-shore	chr1:27874417-27874638			0.797825	0.801032	0.815084	0.757918	0.827685	0.836526	0.825957	0.803175	0.842037	0.829604	0.843933	0.800444	0.849815	0.866257	0.86064	0.796372	0.767815	0.854432	0.83514	0.851109	0.828771	0.811614	0.86972	0.899067	0.879842	0.869882	0.878551	0.839701	0.876511
cg14357619	-0.0738198	0.86617	-3.44287	0.00173038	0.0288685	-2.22966	0.920304	0.846485	-0.0738198	6	135763803	F	II	AHI1	Body	opensea	Body-opensea		rs374009466;rs372575428;rs150425546	0;11;38	0.845437	0.848106	0.84187	0.843799	0.779233	0.678352	0.857832	0.768128	0.925603	0.813031	0.862305	0.871353	0.941945	0.876068	0.906637	0.869994	0.852944	0.90928	0.749547	0.884041	0.849982	0.847173	0.950103	0.945861	0.907889	0.91091	0.905505	0.884867	0.919994
cg23693695	-0.0670964	0.818236	-3.67691	0.000928148	0.0217045	-1.62923	0.86744	0.800344	-0.0670964	6	135787208	F	II	AHI1	Body	opensea	Body-opensea		rs531024131;rs551136002	34;38	0.756563	0.755472	0.772892	0.72567	0.820565	0.694731	0.791545	0.770821	0.79255	0.798306	0.844456	0.826748	0.898958	0.851524	0.891923	0.726593	0.820527	0.811825	0.825497	0.849942	0.790292	0.790155	0.857905	0.895527	0.862952	0.868357	0.89368	0.846776	0.859415
cg14893980	-0.0775393	0.726255	-4.17051	0.000241496	0.0124258	-0.31881	0.783117	0.705578	-0.0775393	11	62296776	R	II	AHNAK	Body	opensea	Body-opensea				0.682885	0.676054	0.659412	0.698654	0.785551	0.636971	0.645657	0.673897	0.663396	0.677821	0.785246	0.780488	0.773066	0.810696	0.738649	0.727902	0.68872	0.659737	0.666928	0.705319	0.693965	0.691704	0.788507	0.799225	0.802354	0.784107	0.811766	0.792618	0.744572
cg09477089	-0.0585002	0.763256	-4.11134	0.000284322	0.0132572	-0.478488	0.806156	0.747656	-0.0585002	11	62297658	R	II	AHNAK	Body	opensea	Body-opensea				0.729975	0.742687	0.724684	0.74763	0.80815	0.700595	0.716664	0.729073	0.747383	0.701218	0.81032	0.78231	0.802473	0.812607	0.806036	0.707461	0.733808	0.751861	0.743154	0.726483	0.717376	0.706485	0.783183	0.837189	0.821605	0.819623	0.82523	0.773196	0.809494
cg16097532	-0.0596292	0.660239	-3.12632	0.00393378	0.0433163	-3.01383	0.703967	0.644338	-0.0596292	14	105416166	R	II	AHNAK2	Body	opensea	Body-opensea		rs371962152;rs199978944;rs573354991;rs369355582;rs199997021;rs200659301;rs550534577;rs529969665;rs201655658;rs201221327;rs200570508;rs368113443;rs200366012	50;45;44;38;30;22;18;17;14;11;7;2;1	0.60157	0.658494	0.634076	0.613962	0.666834	0.532956	0.584772	0.636135	0.627185	0.61596	0.649547	0.686439	0.727585	0.77404	0.69949	0.602065	0.618761	0.634039	0.632129	0.664506	0.651735	0.663158	0.729843	0.740719	0.721333	0.716174	0.739767	0.666545	0.635699
cg24980413	-0.0780662	0.775157	-3.6652	0.000957785	0.0220065	-1.65963	0.832405	0.754339	-0.0780662	5	346987	R	II	AHRR	Body	shelf	Body-shelf	chr5:343449-344535	rs182671787;rs7727676	40;25	0.831992	0.677867	0.684228	0.749628	0.759342	0.837365	0.776545	0.806695	0.719819	0.641861	0.735998	0.718751	0.736138	0.779707	0.729752	0.778416	0.787176	0.824374	0.737613	0.739824	0.71318	0.829187	0.855656	0.893465	0.875846	0.837877	0.81706	0.719444	0.854986
cg17668415	-0.0682768	0.868398	-3.72245	0.000821123	0.0205709	-1.51065	0.918468	0.850191	-0.0682768	5	337848	R	II	AHRR	Body	opensea	Body-opensea		rs555460852;rs573675793	29;17	0.819407	0.825871	0.758212	0.824371	0.852618	0.728577	0.845488	0.852534	0.845102	0.8289	0.910704	0.848566	0.90203	0.923239	0.907639	0.788555	0.940763	0.838697	0.861539	0.890872	0.8395	0.87101	0.932721	0.93364	0.933805	0.911286	0.902601	0.940469	0.912263
cg03891523	-0.0618633	0.818271	-4.90025	3.14707e-05	0.00650144	1.68798	0.863638	0.801774	-0.0618633	5	342271	F	II	AHRR	Body	shore	Body-shore	chr5:343449-344535			0.785723	0.774754	0.760277	0.749732	0.803588	0.768456	0.774493	0.788263	0.830107	0.790597	0.865105	0.826925	0.844048	0.853718	0.853033	0.795638	0.776365	0.767975	0.808606	0.825484	0.793349	0.802797	0.895517	0.856695	0.879951	0.847946	0.875527	0.890776	0.84197
cg24081180	-0.0591371	0.747493	-3.99814	0.000388058	0.0149304	-0.782171	0.79086	0.731723	-0.0591371	5	350579	F	II	AHRR	Body	opensea	Body-opensea		rs147280072	0	0.694893	0.747147	0.719877	0.669261	0.775541	0.672278	0.71086	0.726925	0.710425	0.721309	0.759506	0.781428	0.759267	0.798904	0.79709	0.703768	0.737166	0.670909	0.749292	0.756217	0.713714	0.72213	0.788424	0.822176	0.820503	0.806812	0.812902	0.761033	0.783344
cg10841124	-0.0526958	0.821036	-4.20481	0.000219652	0.0119656	-0.22599	0.85968	0.806984	-0.0526958	5	433274	R	I	AHRR	Body	opensea	Body-opensea		rs576640133;rs543920231;rs35664198	38;29;18	0.78789	0.76529	0.789273	0.837453	0.871207	0.812578	0.833009	0.800154	0.832476	0.802849	0.792581	0.823739	0.828833	0.795901	0.809729	0.766227	0.841469	0.775924	0.798782	0.780499	0.843211	0.764574	0.881734	0.868005	0.890746	0.819361	0.910162	0.868599	0.831873
cg20433154	-0.0500995	0.748339	-3.43232	0.00177915	0.029214	-2.25635	0.785078	0.734979	-0.0500995	5	325118	R	II	AHRR	Body	shelf	Body-shelf	chr5:320788-323010	rs561439671;rs73023477;rs550430481	38;10;1	0.695507	0.711893	0.720273	0.713927	0.773138	0.682425	0.769523	0.764289	0.735341	0.743378	0.767205	0.757551	0.748207	0.758574	0.807004	0.638172	0.738971	0.719389	0.763962	0.747118	0.685582	0.728103	0.811909	0.802173	0.791453	0.745525	0.839975	0.769046	0.761533
cg05575921	0.190393	0.753921	3.6307	0.00105057	0.0229364	-1.749	0.6143	0.804693	0.190393	5	373378	F	I	AHRR	Body	shore	Body-shore	chr5:373842-374426			0.813711	0.734316	0.798636	0.805517	0.797386	0.838786	0.791607	0.853	0.526743	0.835516	0.82329	0.833515	0.813006	0.896915	0.865598	0.742743	0.795616	0.843236	0.850284	0.836081	0.809556	0.798185	0.447858	0.544235	0.374733	0.867936	0.28979	0.716925	0.806529
cg16922981	-0.119287	0.664113	-4.42597	0.000118842	0.00957348	0.376801	0.75159	0.632303	-0.119287	1	222880644	F	II	AIDA	Body	opensea	Body-opensea		rs569165136	1	0.580777	0.589632	0.599484	0.657879	0.619906	0.48136	0.582286	0.570455	0.564744	0.700275	0.731248	0.672961	0.686933	0.719772	0.787345	0.57375	0.67558	0.716562	0.58267	0.676485	0.586351	0.554206	0.727942	0.695105	0.788411	0.796027	0.79048	0.717834	0.769107
cg17470095	-0.0690829	0.753469	-3.36668	0.00211369	0.0317326	-2.42157	0.80413	0.735047	-0.0690829	22	21318106	R	II	AIFM3	TSS1500	shore	TSS1500-shore	chr22:21319178-21319912	rs548289887;rs561780756;rs527465509	47;2;1	0.677438	0.76161	0.656379	0.680386	0.824972	0.656831	0.641979	0.756379	0.671365	0.707938	0.767103	0.736937	0.833025	0.827398	0.773297	0.692605	0.748233	0.747574	0.761744	0.762192	0.744782	0.740865	0.82903	0.776031	0.865917	0.82215	0.787707	0.767419	0.790306
cg26552913	-0.176295	0.557754	-5.41311	7.43714e-06	0.00489048	3.12016	0.687037	0.510742	-0.176295	6	143379006	F	II	AIG1	TSS1500	shelf	TSS1500-shelf	chr6:143381444-143381918			0.476689	0.457391	0.457566	0.461118	0.520854	0.353693	0.536674	0.440734	0.489519	0.47619	0.624341	0.607247	0.596463	0.67491	0.744574	0.416393	0.52177	0.505811	0.464414	0.498923	0.418108	0.492955	0.600483	0.721581	0.717844	0.691202	0.725027	0.701821	0.661858
cg13609645	-0.0595242	0.859016	-3.43351	0.00177359	0.0291688	-2.25334	0.902667	0.843143	-0.0595242	6	143555173	R	II	AIG1	Body	opensea	Body-opensea		rs532207764	50	0.812515	0.87654	0.847988	0.805679	0.841245	0.768524	0.858888	0.727507	0.908813	0.778909	0.916522	0.862876	0.912274	0.874409	0.908828	0.830588	0.825011	0.852025	0.861053	0.814806	0.813886	0.850262	0.903765	0.88946	0.89907	0.923257	0.938393	0.895889	0.886749
cg05276195	-0.0515801	0.823887	-3.70416	0.000862574	0.0209849	-1.55833	0.861713	0.810133	-0.0515801	6	143557754	R	II	AIG1	Body	opensea	Body-opensea		rs551177732;rs369129371;rs115857216;rs113852683;rs557916336	51;47;33;2;1	0.772577	0.813934	0.778422	0.803835	0.855459	0.743262	0.812558	0.79675	0.792877	0.766792	0.861291	0.853723	0.832533	0.865926	0.868944	0.736931	0.821073	0.791734	0.821143	0.788424	0.819146	0.825585	0.847342	0.894345	0.880283	0.866196	0.882966	0.832655	0.8566
cg20935933	0.0633892	0.150228	4.31451	0.000162055	0.0106642	0.0721452	0.103742	0.167131	0.0633892	6	143382018	F	I	AIG1	TSS200	shore	TSS200-shore	chr6:143381444-143381918	rs202230415	11	0.221444	0.179464	0.178784	0.155225	0.122099	0.221747	0.202174	0.182571	0.169065	0.248358	0.130055	0.123557	0.158259	0.0742892	0.134069	0.182871	0.183123	0.200738	0.134115	0.152277	0.155364	0.167244	0.118596	0.124557	0.078823	0.102791	0.0907965	0.0590378	0.121209
cg15851515	-0.0506361	0.917354	-3.65991	0.000971488	0.0221566	-1.67336	0.954487	0.903851	-0.0506361	6	107009006	F	II	AIM1	Body	opensea	Body-opensea		rs192823781	35	0.859762	0.85755	0.913998	0.855441	0.871623	0.852072	0.894978	0.876621	0.907525	0.920559	0.962726	0.950631	0.936914	0.947012	0.952531	0.90895	0.961285	0.900671	0.898951	0.842433	0.922274	0.890206	0.954664	0.956627	0.931916	0.944298	0.950341	0.929824	0.985834
cg27169492	-0.0799411	0.600393	-3.95197	0.000440328	0.0156672	-0.905328	0.659016	0.579075	-0.0799411	1	26666834	F	II	AIM1L	Body	shelf	Body-shelf	chr1:26662538-26663466	rs185915959	16	0.535228	0.559423	0.524671	0.592084	0.642634	0.491429	0.560031	0.568055	0.553708	0.542339	0.648119	0.588908	0.646053	0.693405	0.674115	0.511465	0.618411	0.532729	0.518954	0.579973	0.58076	0.577159	0.619689	0.690258	0.649036	0.673545	0.710003	0.640301	0.675071
cg15004555	-0.111893	0.578351	-5.20014	1.35369e-05	0.00542501	2.52462	0.660406	0.548513	-0.111893	1	159043116	R	II	AIM2	Body	opensea	Body-opensea		rs145394745;rs35430875;rs564558495;rs149324922	50;42;25;1	0.500351	0.553148	0.556275	0.551861	0.57805	0.531834	0.466466	0.575013	0.504506	0.494246	0.602201	0.602768	0.580792	0.731224	0.59463	0.502624	0.515401	0.502127	0.533404	0.547224	0.500113	0.543025	0.69565	0.622436	0.671767	0.713575	0.714625	0.594404	0.632158
cg10636246	-0.0545987	0.0687659	-3.29189	0.00256874	0.0349363	-2.60807	0.108805	0.0542063	-0.0545987	1	159046973	F	II	AIM2	TSS1500	opensea	TSS1500-opensea		rs184579859;rs3834102	6;36	0.0479133	0.0249236	0.0351527	0.105481	0.0162341	0.00303464	0.0638327	0.0275377	0.075529	0.0536409	0.0839422	0.0566313	0.0459446	0.0935642	0.00128167	0.01462	0.0992756	0.0250516	0.0700412	0.0224615	0.143285	0.0831594	0.172471	0.0747096	0.173002	0.0312652	0.101331	0.0843941	0.0813119
cg18957455	-0.124039	0.514774	-3.51865	0.00141618	0.0262579	-2.03699	0.605736	0.481697	-0.124039	1	4802225	R	II	AJAP1	Body	opensea	Body-opensea				0.456243	0.425484	0.453097	0.490119	0.46574	0.416957	0.403007	0.443099	0.585573	0.535201	0.47327	0.530363	0.438163	0.444208	0.49025	0.451757	0.410224	0.530517	0.382372	0.681318	0.59418	0.496191	0.71712	0.522613	0.727698	0.573079	0.740483	0.469325	0.671374
cg02482718	-0.114863	0.422063	-3.25144	0.0028526	0.0367861	-2.70811	0.506296	0.391433	-0.114863	1	4726759	R	I	AJAP1	Body	island	Body-island	chr1:4726576-4726867	rs563044134	2	0.341757	0.45063	0.503545	0.351492	0.28579	0.269783	0.452782	0.391548	0.413406	0.247679	0.50742	0.279201	0.358709	0.521223	0.510428	0.218009	0.380175	0.48672	0.459217	0.43627	0.286818	0.45892	0.466847	0.403852	0.525802	0.444011	0.578618	0.554164	0.56129
cg00535618	-0.0537341	0.649487	-3.17624	0.00346229	0.0405992	-2.89256	0.688892	0.635158	-0.0537341	1	4770161	R	II	AJAP1	Body	shore	Body-shore	chr1:4771652-4772545	rs568770371;rs182448469	23;2	0.592644	0.635416	0.61409	0.583935	0.674457	0.625005	0.613985	0.628696	0.580451	0.607412	0.668429	0.630201	0.670923	0.722729	0.722334	0.569516	0.563771	0.633403	0.63307	0.689249	0.654017	0.659746	0.688431	0.73652	0.704241	0.694964	0.714298	0.668127	0.679702
cg01357956	-0.0907865	0.733521	-3.95485	0.00043688	0.0156258	-0.89767	0.800098	0.709312	-0.0907865	9	4738840	R	II	AK3	Body	shore	Body-shore	chr9:4740694-4741868	rs113927806;rs574818380;rs182801808	28;16;15	0.590362	0.696708	0.68181	0.648399	0.794565	0.616704	0.614079	0.691465	0.740833	0.732746	0.796996	0.74497	0.787841	0.768485	0.829253	0.627453	0.704624	0.703112	0.7376	0.702029	0.701595	0.693226	0.812325	0.804958	0.792347	0.775699	0.818083	0.811061	0.836305
cg07966869	-0.0835538	0.775026	-3.79337	0.000677958	0.018874	-1.32492	0.836299	0.752745	-0.0835538	1	77759077	R	II	AK5	Body	opensea	Body-opensea				0.695814	0.698272	0.723103	0.700332	0.810281	0.677414	0.742386	0.714012	0.753312	0.718262	0.818443	0.827971	0.829915	0.871625	0.847956	0.646074	0.785852	0.764778	0.723565	0.725893	0.72672	0.7584	0.823319	0.882307	0.884806	0.7948	0.850987	0.797558	0.843126
cg26372202	-0.0841962	0.557	-3.84967	0.000581941	0.0176766	-1.17663	0.618744	0.534547	-0.0841962	14	96900455	F	II	AK7	Body	opensea	Body-opensea				0.503118	0.509936	0.496833	0.541315	0.576923	0.466489	0.480092	0.536994	0.462837	0.477557	0.610133	0.597451	0.627441	0.644543	0.653143	0.461956	0.510287	0.507358	0.503611	0.557577	0.51277	0.521682	0.573284	0.675002	0.634726	0.624856	0.65285	0.605682	0.611123
cg25951811	0.0735411	0.295981	4.83252	3.80697e-05	0.00679568	1.4996	0.242051	0.315592	0.0735411	14	96858416	F	I	AK7	TSS200	shore	TSS200-shore	chr14:96857611-96858125	rs559142105;rs533020457	41;51	0.371054	0.315204	0.348076	0.359175	0.330935	0.363242	0.360875	0.295029	0.298359	0.343949	0.253441	0.281324	0.297125	0.204628	0.324606	0.345326	0.334959	0.298933	0.354962	0.274694	0.273367	0.313755	0.216359	0.232687	0.207215	0.239945	0.24875	0.253968	0.27142
cg15156500	-0.112314	0.500239	-4.1013	0.000292297	0.0133884	-0.505524	0.582603	0.470289	-0.112314	6	109873165	R	II	AK9	Body	opensea	Body-opensea		rs548315646;rs567910885;rs148222284	37;2;1	0.432228	0.392901	0.514824	0.463783	0.476955	0.330533	0.448104	0.424809	0.413791	0.390228	0.587719	0.570215	0.526309	0.59749	0.601574	0.473199	0.440468	0.508187	0.471496	0.489929	0.40223	0.389381	0.592972	0.571175	0.647452	0.549803	0.637407	0.506972	0.597423
cg14322546	-0.0768042	0.904219	-3.26707	0.0027395	0.0360638	-2.66951	0.960542	0.883738	-0.0768042	17	19812512	F	II	AKAP10	ExonBnd	opensea	ExonBnd-opensea		rs138663265;rs203462;rs200392888;rs147421767;rs139686167	0;29;30;31;35	0.931453	0.916958	0.902559	0.895044	0.722498	0.805149	0.920042	0.78338	0.959756	0.866649	0.954383	0.883284	0.909103	0.846922	0.918041	0.813411	0.928947	0.931299	0.981904	0.861405	0.787058	0.922992	0.947623	0.977363	0.967491	0.954343	0.981982	0.90779	0.974056
cg06761360	-0.109116	0.67495	-3.75043	0.000761419	0.0198956	-1.43751	0.754968	0.645852	-0.109116	6	151601878	R	II	AKAP12	Body	opensea	Body-opensea		rs9479002;rs4870008;rs34829951	50;36;13	0.633749	0.630748	0.586521	0.585805	0.654577	0.47386	0.670185	0.562921	0.704729	0.645886	0.745087	0.69739	0.742443	0.761997	0.82225	0.499997	0.670337	0.639309	0.60546	0.660328	0.617331	0.597837	0.762658	0.77532	0.771658	0.769167	0.756803	0.728413	0.780953
cg13039393	-0.0757754	0.802404	-4.00133	0.000384686	0.0148761	-0.773661	0.857972	0.782197	-0.0757754	6	151639747	F	II	AKAP12	Body	opensea	Body-opensea		rs141915924;rs532183206	0;20	0.703847	0.789127	0.746406	0.753036	0.830093	0.673456	0.763681	0.767064	0.759994	0.735508	0.834484	0.842999	0.832694	0.884363	0.850378	0.71928	0.789872	0.744129	0.803362	0.82252	0.802895	0.759141	0.82834	0.879095	0.867179	0.836723	0.897541	0.860572	0.859099
cg03658790	-0.0538214	0.774615	-3.59991	0.00114073	0.023787	-1.82849	0.814084	0.760263	-0.0538214	6	151609952	F	II	AKAP12	Body	opensea	Body-opensea		rs569459794	20	0.740733	0.772519	0.700772	0.727529	0.78305	0.704966	0.759741	0.735863	0.709812	0.76067	0.775964	0.779261	0.814437	0.859336	0.852398	0.738656	0.744636	0.754487	0.747453	0.756359	0.758365	0.748773	0.779784	0.838659	0.82202	0.818883	0.849161	0.801632	0.812824
cg19568022	-0.150607	0.499189	-3.83549	0.000604786	0.0179763	-1.21404	0.609634	0.459027	-0.150607	15	86162993	R	II	AKAP13	TSS200	opensea	TSS200-opensea		rs149922699;rs144050745	47;2	0.621654	0.334446	0.448217	0.36971	0.516089	0.4724	0.369222	0.414685	0.318874	0.349757	0.305408	0.59148	0.613079	0.582167	0.501498	0.380769	0.426046	0.518853	0.555743	0.383181	0.519297	0.506021	0.601153	0.713308	0.643678	0.722704	0.529164	0.668271	0.475968
cg09239016	-0.105581	0.766336	-4.01046	0.000375172	0.0147429	-0.749237	0.843762	0.738181	-0.105581	15	86130320	R	II	AKAP13	Body	opensea	Body-opensea				0.77008	0.704905	0.648694	0.743094	0.712711	0.598194	0.795465	0.681081	0.714062	0.786472	0.836647	0.781227	0.773611	0.783285	0.837653	0.69302	0.913401	0.712037	0.678453	0.695914	0.712158	0.667812	0.760555	0.879776	0.841483	0.897726	0.8536	0.847098	0.84462
cg17207772	-0.072176	0.800737	-3.02807	0.00504648	0.049272	-3.24966	0.853666	0.78149	-0.072176	15	86062747	R	II	AKAP13	Body	opensea	Body-opensea		rs577381653;rs539906304	33;13	0.708767	0.711127	0.757792	0.757819	0.815784	0.838179	0.818079	0.674918	0.81015	0.633607	0.885538	0.810116	0.771648	0.875346	0.890351	0.770014	0.729536	0.771706	0.800556	0.761318	0.758653	0.841784	0.82627	0.856706	0.863365	0.856238	0.921338	0.835402	0.856369
cg05467318	-0.0679991	0.639352	-3.09156	0.00429771	0.045328	-3.09772	0.689218	0.621219	-0.0679991	15	86064014	F	II	AKAP13	Body	opensea	Body-opensea		rs544639679	0	0.597041	0.585907	0.556029	0.655812	0.725229	0.522998	0.570732	0.579648	0.578962	0.54824	0.683521	0.700615	0.684966	0.68708	0.711606	0.560809	0.669683	0.594054	0.625863	0.608395	0.623747	0.595878	0.620419	0.72353	0.737509	0.701462	0.721232	0.673222	0.664103
cg25737169	-0.0567207	0.862434	-3.33465	0.00229815	0.0330698	-2.50166	0.90403	0.847309	-0.0567207	15	86107540	R	II	AKAP13	Body	opensea	Body-opensea		rs577138886	31	0.850475	0.813521	0.839485	0.831375	0.756839	0.808338	0.887334	0.864101	0.900231	0.857841	0.912051	0.863524	0.898107	0.905231	0.899672	0.789599	0.888989	0.871017	0.774774	0.781497	0.792328	0.854466	0.893106	0.901922	0.916618	0.9086	0.934619	0.867206	0.91249
cg23535882	-0.0543524	0.910392	-4.47063	0.000104921	0.00922404	0.499342	0.950251	0.895898	-0.0543524	15	86095329	R	II	AKAP13	Body	opensea	Body-opensea		rs184880559;rs116862262;rs147623025;rs552587185	45;24;18;1	0.915335	0.884464	0.917148	0.88525	0.856739	0.828611	0.903674	0.883016	0.929442	0.870252	0.910143	0.930394	0.945507	0.88534	0.943927	0.85925	0.881039	0.889718	0.888912	0.916078	0.869108	0.916419	0.975845	0.972425	0.97452	0.956465	0.95309	0.957324	0.929225
cg22527572	-0.0570994	0.882791	-3.74612	0.000770329	0.0199939	-1.44878	0.924664	0.867564	-0.0570994	12	4740542	F	II	AKAP3	Body	opensea	Body-opensea		rs11063271	46	0.893063	0.869861	0.850554	0.843464	0.83983	0.821899	0.88755	0.826621	0.840906	0.847741	0.920885	0.899306	0.930913	0.943331	0.905765	0.850778	0.847318	0.923801	0.794128	0.820056	0.862443	0.866199	0.966209	0.932334	0.93835	0.890499	0.956859	0.908825	0.918723
cg12526676	-0.0841433	0.809592	-3.92013	0.000480341	0.01627	-0.990021	0.871297	0.787153	-0.0841433	14	33204921	R	II	AKAP6	Body	opensea	Body-opensea		rs199940158;rs145850608;rs138488196	39;7;2	0.797183	0.742292	0.72556	0.859656	0.732474	0.729398	0.787702	0.656761	0.788624	0.724296	0.910176	0.839343	0.831622	0.820165	0.872344	0.744446	0.792961	0.756602	0.762811	0.841173	0.798368	0.803418	0.814949	0.886806	0.886388	0.877885	0.876952	0.833121	0.906959
cg03403507	-0.0738017	0.829614	-4.34416	0.000149237	0.0103448	0.153027	0.883736	0.809934	-0.0738017	14	32798387	F	II	AKAP6	TSS200	opensea	TSS200-opensea		rs562961913	7	0.733045	0.797542	0.749756	0.791429	0.84046	0.717812	0.796775	0.76019	0.845128	0.808137	0.861884	0.855744	0.859902	0.879038	0.889734	0.778382	0.847497	0.823044	0.796738	0.778659	0.821646	0.786004	0.853745	0.911398	0.858202	0.894477	0.908319	0.897205	0.860507
cg15884951	-0.111876	0.756385	-5.00866	2.32004e-05	0.00608471	1.99001	0.838427	0.726551	-0.111876	19	15475940	F	II	AKAP8	Body	shelf	Body-shelf	chr19:15479756-15480141	rs140121095;rs187878065	15;18	0.688	0.756442	0.704358	0.65509	0.720423	0.54577	0.687601	0.741368	0.76704	0.688993	0.782824	0.750149	0.841783	0.797732	0.803941	0.657425	0.759734	0.70728	0.739202	0.744657	0.705908	0.738404	0.842673	0.831777	0.852997	0.840064	0.849998	0.779713	0.828359
cg22968137	-0.090751	0.872819	-5.13746	1.61476e-05	0.00556679	2.3495	0.93937	0.848619	-0.090751	7	91654971	F	II	AKAP9	Body	opensea	Body-opensea		rs570159857	1	0.851113	0.840638	0.864744	0.831268	0.802691	0.706651	0.842369	0.783077	0.89002	0.801537	0.918824	0.847019	0.889027	0.9076	0.92437	0.810125	0.846561	0.892581	0.834517	0.880521	0.84084	0.863529	0.935636	0.945214	0.918864	0.976128	0.939186	0.940588	0.939589
cg11749264	-0.0792861	0.824098	-3.51345	0.00143584	0.0264353	-2.05026	0.882242	0.802955	-0.0792861	6	109940408	F	II	AKD1	Body	opensea	Body-opensea		rs545311766;rs181600843;rs186769008	20;21;31	0.772145	0.812227	0.785394	0.710317	0.786467	0.759854	0.775393	0.786035	0.834753	0.725667	0.8996	0.876311	0.868348	0.887011	0.904352	0.724676	0.732281	0.830993	0.795195	0.866122	0.699157	0.83272	0.857881	0.850152	0.920151	0.899867	0.874736	0.882907	0.908348
cg17882033	-0.0686105	0.485179	-3.77765	0.000707425	0.0192295	-1.36619	0.535493	0.466883	-0.0686105	6	109960018	F	II	AKD1	Body	opensea	Body-opensea		rs574389714	0	0.441541	0.451562	0.398986	0.487392	0.570406	0.448383	0.427743	0.433018	0.418956	0.431568	0.492262	0.502298	0.531936	0.558611	0.558547	0.42054	0.464423	0.439219	0.426256	0.47263	0.448325	0.446816	0.524049	0.548443	0.598617	0.509215	0.540967	0.525533	0.521447
cg16314441	-0.0712979	0.79599	-3.59476	0.00115652	0.0239323	-1.84177	0.848275	0.776977	-0.0712979	1	39470631	R	II	AKIRIN1	3'UTR	opensea	3'UTR-opensea				0.70018	0.813051	0.755353	0.767983	0.79129	0.687567	0.691947	0.717065	0.776274	0.684704	0.868356	0.811272	0.833575	0.85448	0.825115	0.809199	0.790411	0.775087	0.748309	0.83398	0.749683	0.808613	0.865992	0.876798	0.850734	0.844034	0.885877	0.828318	0.816438
cg27018005	-0.073381	0.493996	-3.79743	0.000670544	0.0187809	-1.31425	0.547808	0.474428	-0.073381	7	134249247	R	II	AKR1B15	TSS1500	opensea	TSS1500-opensea		rs67816149;rs554474397;rs184496840	50;38;2	0.464719	0.418666	0.425793	0.47463	0.524086	0.382457	0.460158	0.452863	0.430294	0.449955	0.520504	0.543682	0.531837	0.564596	0.580615	0.445174	0.463074	0.461849	0.432153	0.462639	0.434918	0.512742	0.530514	0.553605	0.596535	0.548402	0.600833	0.52644	0.535026
cg17342491	-0.0657583	0.8565	-3.32039	0.00238519	0.0336561	-2.53721	0.904723	0.838965	-0.0657583	7	134239320	F	II	AKR1B15	5'UTR	opensea	5'UTR-opensea		rs531803037;rs148835870;rs74198683	8;14;23	0.83126	0.83029	0.902114	0.828345	0.842221	0.676777	0.749294	0.827773	0.923862	0.758247	0.858051	0.840793	0.883441	0.893383	0.855567	0.856466	0.897862	0.845921	0.85738	0.830099	0.852992	0.815088	0.939902	0.913724	0.898827	0.873272	0.944562	0.876647	0.903855
cg26551029	-0.051792	0.803829	-3.73116	0.000802057	0.0203751	-1.48789	0.84181	0.790018	-0.051792	7	134233191	R	II	AKR1B15	TSS1500	opensea	TSS1500-opensea		rs578106795;rs540856944;rs76534183	45;39;35	0.79422	0.766024	0.732611	0.809837	0.797654	0.735166	0.819499	0.746183	0.731364	0.776382	0.831365	0.8305	0.836333	0.828214	0.873082	0.773114	0.784214	0.778085	0.777219	0.814218	0.768241	0.776877	0.829435	0.865169	0.852117	0.848914	0.863361	0.855081	0.798827
cg13828331	-0.0611007	0.853858	-3.27082	0.00271304	0.0358942	-2.66025	0.898665	0.837565	-0.0611007	10	5047602	R	II	AKR1C2	TSS1500	opensea	TSS1500-opensea				0.808872	0.813846	0.835674	0.785588	0.900764	0.712451	0.839893	0.776822	0.883433	0.821489	0.900491	0.888612	0.907914	0.813702	0.900408	0.784826	0.910331	0.85628	0.823826	0.799056	0.833316	0.828827	0.879002	0.877304	0.955875	0.902594	0.900986	0.880141	0.895406
cg08001853	-0.134167	0.705331	-3.89038	0.000520922	0.0168553	-1.06894	0.80372	0.669553	-0.134167	10	4958974	F	II	AKR1C6P	TSS1500	opensea	TSS1500-opensea		rs551972527;rs191844539	0;23	0.562044	0.677304	0.67577	0.487201	0.725306	0.557427	0.651559	0.67124	0.610673	0.631877	0.794469	0.752722	0.756099	0.816836	0.863621	0.518311	0.561265	0.741898	0.648668	0.70006	0.617161	0.70866	0.763672	0.829144	0.858337	0.796477	0.806653	0.76914	0.809951
cg16885684	-0.0648644	0.896466	-3.46798	0.00161948	0.027993	-2.16602	0.944033	0.879169	-0.0648644	10	4933728	F	II	AKR1C6P	Body	opensea	Body-opensea		rs548167180;rs569968321	9;50	0.868501	0.92	0.928558	0.832292	0.85076	0.756126	0.896232	0.791127	0.951919	0.872615	0.938843	0.90089	0.910356	0.895864	0.955919	0.856414	0.878601	0.926205	0.873782	0.877893	0.798252	0.860568	0.964545	0.975223	0.915202	0.966611	0.940344	0.938738	0.943855
cg06696666	-0.108141	0.820858	-4.80768	4.08207e-05	0.00695508	1.4306	0.900162	0.79202	-0.108141	7	137759961	R	II	AKR1D1	TSS1500	opensea	TSS1500-opensea		rs575823173;rs186128115;rs142528391	24;9;1	0.770231	0.718374	0.760805	0.729024	0.767238	0.647355	0.834041	0.780749	0.804769	0.728361	0.887539	0.801303	0.901612	0.844164	0.86801	0.72022	0.820062	0.874912	0.834829	0.801398	0.741719	0.787736	0.910008	0.893635	0.907741	0.921169	0.882895	0.864464	0.909933
cg01509621	-0.0736261	0.646172	-3.48772	0.00153713	0.0273225	-2.11585	0.700164	0.626538	-0.0736261	1	19615942	F	II	AKR7A3	TSS1500	shore	TSS1500-shore	chr1:19614998-19615660	rs531930984;rs572256183;rs546038436;rs564545607	0;1;24;44	0.617891	0.600115	0.561407	0.604013	0.742199	0.545606	0.559136	0.62605	0.602325	0.611732	0.655776	0.647329	0.734135	0.752483	0.708462	0.639286	0.600419	0.585579	0.58978	0.612866	0.605563	0.58169	0.718572	0.70813	0.729003	0.670642	0.724508	0.680751	0.708288
cg00959238	-0.08664	0.80449	-3.89884	0.000509056	0.0166879	-1.04652	0.868025	0.781386	-0.08664	19	40749359	R	II	AKT2	Body	opensea	Body-opensea				0.734577	0.771241	0.736951	0.751294	0.810862	0.631098	0.771831	0.739748	0.750408	0.752749	0.848288	0.810167	0.854994	0.903019	0.889952	0.716892	0.8444	0.799642	0.760288	0.794479	0.726241	0.791363	0.822934	0.874378	0.879716	0.882106	0.894211	0.860376	0.886163
cg13351352	-0.0517462	0.816418	-3.01725	0.00518586	0.0499756	-3.27539	0.854365	0.802619	-0.0517462	19	40751858	F	II	AKT2	Body	opensea	Body-opensea				0.728799	0.781796	0.776752	0.765466	0.836654	0.695381	0.797453	0.757069	0.858401	0.797328	0.836521	0.821742	0.827434	0.869092	0.882211	0.760839	0.832902	0.791402	0.821051	0.831666	0.818497	0.769163	0.835259	0.893725	0.868623	0.85049	0.893495	0.808617	0.862788
cg07375276	-0.0509597	0.827197	-3.73687	0.000789793	0.0202414	-1.47296	0.864567	0.813607	-0.0509597	19	40771242	R	II	AKT2	ExonBnd	opensea	ExonBnd-opensea				0.787059	0.811252	0.74235	0.782487	0.838701	0.743024	0.79449	0.777647	0.819312	0.817168	0.854882	0.817512	0.848835	0.880131	0.867583	0.755578	0.827852	0.803838	0.841524	0.819248	0.837807	0.831085	0.851232	0.89391	0.87018	0.870268	0.885332	0.846498	0.847632
cg22629515	-0.0694687	0.727186	-3.32454	0.00235955	0.0334953	-2.52688	0.778129	0.708661	-0.0694687	1	243712954	R	II	AKT3	Body	opensea	Body-opensea		rs572307397	1	0.669401	0.722339	0.626201	0.726591	0.835687	0.628773	0.655109	0.701867	0.68901	0.664572	0.756923	0.747372	0.774997	0.795269	0.797077	0.635713	0.698818	0.690068	0.676057	0.702817	0.703218	0.692654	0.774616	0.83193	0.762747	0.760346	0.828266	0.753048	0.779641
cg07082891	-0.0553174	0.795248	-4.87083	3.41841e-05	0.00659418	1.60612	0.835814	0.780497	-0.0553174	1	243893473	R	II	AKT3	Body	opensea	Body-opensea		rs142827887;rs565102405	43;17	0.765393	0.764439	0.7944	0.754079	0.81275	0.745855	0.731339	0.79053	0.755553	0.763124	0.820813	0.78544	0.791166	0.840016	0.839556	0.737991	0.772507	0.760959	0.787267	0.81735	0.766948	0.773454	0.850912	0.851151	0.856204	0.835823	0.83776	0.837052	0.812137
cg08443345	0.0566459	0.22361	3.77014	0.000721936	0.0193948	-1.38589	0.18207	0.238716	0.0566459	3	52232454	F	I	ALAS1	5'UTR	island	5'UTR-island	chr3:52231942-52232541			0.279884	0.244544	0.257745	0.274968	0.174203	0.317043	0.282986	0.251025	0.250427	0.258184	0.239093	0.204977	0.164289	0.189748	0.210472	0.241151	0.208907	0.250662	0.174487	0.249812	0.236643	0.290493	0.181397	0.148551	0.169417	0.176953	0.204494	0.228197	0.193133
cg24002522	-0.0927552	0.594571	-4.59061	7.50296e-05	0.0083175	0.829606	0.662592	0.569837	-0.0927552	3	105247852	R	I	ALCAM	Body	opensea	Body-opensea		rs538392037;rs187867587;rs191263983	21;10;2	0.513845	0.577453	0.585949	0.512626	0.506378	0.455403	0.553733	0.539852	0.598933	0.504751	0.639424	0.537329	0.588019	0.661902	0.664149	0.50789	0.556799	0.640222	0.584573	0.638769	0.576826	0.591582	0.663973	0.660469	0.689573	0.643242	0.692108	0.652268	0.637381
cg26677892	-0.0505335	0.901452	-3.46436	0.00163503	0.0281051	-2.17521	0.93851	0.887976	-0.0505335	15	101437181	R	II	ALDH1A3	Body	opensea	Body-opensea		rs140838542	13	0.85415	0.909436	0.834479	0.850938	0.885205	0.765213	0.927816	0.860636	0.934109	0.879587	0.934767	0.917831	0.923693	0.909785	0.944451	0.856393	0.907504	0.906659	0.897665	0.869089	0.883367	0.882708	0.923919	0.949651	0.946781	0.936267	0.954298	0.93242	0.943886
cg09105889	-0.062468	0.804274	-4.68749	5.71969e-05	0.00764197	1.09733	0.850084	0.787616	-0.062468	3	125824732	R	II	ALDH1L1-AS1	Body	opensea	Body-opensea		rs139413481;rs202021917;rs72965956;rs538821586	46;37;15;1	0.750566	0.787681	0.771169	0.768275	0.847161	0.754923	0.749542	0.78121	0.750865	0.754802	0.82223	0.802958	0.817741	0.842757	0.847955	0.738201	0.739199	0.797797	0.776293	0.823551	0.837854	0.764829	0.847734	0.866432	0.85646	0.849283	0.875055	0.834381	0.841624
cg03296424	-0.056128	0.735281	-3.27697	0.00267013	0.0356125	-2.64503	0.776442	0.720314	-0.056128	17	19646818	R	II	ALDH3A1	Body	shore	Body-shore	chr17:19648139-19648492	rs200396225;rs887239	42;27	0.634896	0.72384	0.699246	0.698606	0.79703	0.676269	0.706464	0.669977	0.676787	0.691257	0.761557	0.752325	0.7661	0.779983	0.778817	0.652329	0.709012	0.747292	0.69896	0.770092	0.729724	0.726339	0.731084	0.798476	0.79241	0.816867	0.81239	0.757213	0.779998
cg10206070	-0.06682	0.612112	-3.37052	0.00209253	0.031591	-2.41193	0.661113	0.594293	-0.06682	11	67791338	R	II	ALDH3B1	Body	shore	Body-shore	chr11:67789044-67789339	rs562630412;rs529936763	13;4	0.562657	0.577606	0.503938	0.618676	0.678977	0.515053	0.586811	0.594263	0.538148	0.602164	0.661971	0.629812	0.664332	0.682778	0.679188	0.579261	0.612512	0.576538	0.563192	0.559899	0.536476	0.550202	0.65653	0.669081	0.700389	0.688029	0.686075	0.604783	0.657414
cg01577760	-0.0628117	0.689717	-3.12089	0.00398864	0.0436334	-3.02697	0.735779	0.672967	-0.0628117	11	67776123	F	I	ALDH3B1	1stExon	opensea	1stExon-opensea		rs542479972;rs376286126	0;30	0.663096	0.681718	0.674425	0.66418	0.666512	0.69632	0.591529	0.746167	0.671969	0.688404	0.735208	0.680509	0.647292	0.752032	0.774703	0.635901	0.584713	0.68329	0.712279	0.577039	0.649583	0.628416	0.797217	0.784269	0.699502	0.696612	0.769984	0.695922	0.747314
cg25864978	-0.0552818	0.847359	-4.16008	0.000248555	0.0125663	-0.347002	0.887899	0.832617	-0.0552818	11	67786269	F	II	ALDH3B1	Body	shelf	Body-shelf	chr11:67789044-67789339	rs567220624;rs574684933;rs375089662	4;21;34	0.794785	0.816035	0.778699	0.829658	0.857873	0.78548	0.796956	0.856667	0.798104	0.801591	0.887801	0.864984	0.865635	0.896091	0.86034	0.814746	0.817356	0.854012	0.811493	0.876999	0.815903	0.836368	0.910233	0.922883	0.91135	0.899084	0.883778	0.863758	0.866241
cg18492926	-0.0796465	0.726909	-3.85082	0.000580112	0.0176559	-1.17357	0.785316	0.70567	-0.0796465	11	67442195	F	II	ALDH3B2	5'UTR	opensea	5'UTR-opensea		rs543922033	0	0.637205	0.704285	0.628161	0.644868	0.817609	0.607715	0.67415	0.692328	0.716087	0.658311	0.77602	0.737501	0.76964	0.800734	0.778045	0.638319	0.702044	0.714393	0.713674	0.714775	0.705312	0.693557	0.788153	0.816807	0.80107	0.792345	0.816977	0.75704	0.760232
cg21631409	-0.0539243	0.82498	-3.11995	0.00399823	0.0436827	-3.02925	0.864524	0.8106	-0.0539243	11	67449882	R	II	ALDH3B2	TSS1500	opensea	TSS1500-opensea				0.81904	0.807397	0.75713	0.840749	0.785974	0.769234	0.822095	0.8479	0.828515	0.720475	0.898387	0.82729	0.843664	0.855937	0.853975	0.80674	0.811828	0.764219	0.762353	0.86212	0.818456	0.729722	0.91413	0.892615	0.882031	0.859076	0.878335	0.805703	0.824789
cg16899307	-0.091781	0.768215	-4.60306	7.24606e-05	0.00826064	0.863956	0.835521	0.74374	-0.091781	5	125915478	R	II	ALDH7A1	Body	opensea	Body-opensea				0.735825	0.703006	0.704174	0.663051	0.812196	0.682257	0.735777	0.722256	0.743466	0.642668	0.799888	0.766719	0.82235	0.825432	0.818281	0.691918	0.795485	0.768224	0.694947	0.756934	0.686375	0.791041	0.826415	0.8125	0.866127	0.839201	0.875232	0.822474	0.829243
cg08046604	-0.0735315	0.844515	-3.4087	0.00189319	0.030105	-2.31597	0.898439	0.824907	-0.0735315	6	135238772	R	II	ALDH8A1	3'UTR	opensea	3'UTR-opensea		rs577574653;rs544047723	48;2	0.793781	0.790659	0.84295	0.811505	0.885467	0.778003	0.900983	0.813215	0.881933	0.728812	0.902149	0.863443	0.845167	0.803212	0.884869	0.743604	0.786488	0.923238	0.780155	0.745194	0.79319	0.849941	0.953921	0.901596	0.921488	0.812869	0.910637	0.909941	0.926033
cg14834865	-0.119118	0.790788	-4.72788	5.10698e-05	0.00742661	1.20922	0.878141	0.759023	-0.119118	1	165663597	R	II	ALDH9A1	Body	shelf	Body-shelf	chr1:165667544-165667817	rs542457631	17	0.702909	0.72823	0.774565	0.790238	0.820377	0.568327	0.682395	0.803811	0.798091	0.632572	0.799349	0.835032	0.792523	0.873245	0.773463	0.755462	0.851561	0.79436	0.744878	0.755869	0.722775	0.698485	0.896215	0.886111	0.895929	0.904798	0.858499	0.867567	0.852825
cg00894606	-0.106212	0.574352	-5.18574	1.40967e-05	0.00547359	2.48437	0.652241	0.546029	-0.106212	1	165650204	F	II	ALDH9A1	Body	opensea	Body-opensea		rs541699475;rs183329646;rs147930687	0;1;31	0.516865	0.482193	0.537276	0.499244	0.578322	0.493531	0.503381	0.496541	0.558446	0.520703	0.621484	0.599134	0.604233	0.64008	0.665986	0.472761	0.533701	0.526275	0.49501	0.586171	0.51409	0.567211	0.590477	0.680921	0.696451	0.6714	0.670862	0.606705	0.668689
cg12754953	-0.0604761	0.777197	-3.20077	0.00325091	0.0392965	-2.83264	0.821546	0.76107	-0.0604761	1	165656459	F	II	ALDH9A1	Body	opensea	Body-opensea		rs535306857;rs12090132	31;43	0.756864	0.736684	0.754948	0.72462	0.709531	0.677285	0.770039	0.795802	0.707889	0.733578	0.832587	0.782836	0.779866	0.84592	0.867467	0.678324	0.801625	0.753776	0.700941	0.782554	0.751811	0.798595	0.774135	0.837381	0.82087	0.848484	0.851237	0.853026	0.784818
cg01667953	-0.0522076	0.741476	-3.34079	0.00226166	0.0327931	-2.48635	0.779762	0.727554	-0.0522076	16	30080799	F	II	ALDOA	Body	shelf	Body-shelf	chr16:30076310-30077872	rs75559164;rs560915717;rs146109120;rs140201659;rs546577561	1;12;32;33;38	0.66315	0.750145	0.70141	0.688094	0.800124	0.684162	0.689477	0.71032	0.736228	0.709638	0.753337	0.743183	0.78367	0.815275	0.768354	0.673922	0.729726	0.6987	0.710004	0.740591	0.717549	0.739132	0.779971	0.811345	0.820959	0.784184	0.806402	0.745325	0.769016
cg22334320	-0.10457	0.80498	-4.6573	6.22473e-05	0.00786069	1.01382	0.881665	0.777095	-0.10457	12	38718698	F	II	ALG10B	3'UTR	opensea	3'UTR-opensea				0.712124	0.741266	0.76179	0.701589	0.836785	0.678812	0.687706	0.806016	0.814137	0.682394	0.831859	0.875181	0.846166	0.902127	0.81324	0.814198	0.774302	0.793818	0.770364	0.776651	0.721472	0.754089	0.909318	0.898083	0.900036	0.876196	0.900452	0.839254	0.865147
cg02693227	-0.093113	0.59476	-3.37704	0.00205713	0.0313378	-2.39558	0.663043	0.56993	-0.093113	3	129799733	R	II	ALG1L2	TSS1500	opensea	TSS1500-opensea		rs143628169;rs6768545;rs73208690	51;24;3	0.569696	0.60249	0.516516	0.50449	0.631757	0.611456	0.466844	0.511477	0.585496	0.56887	0.618004	0.539981	0.539475	0.592169	0.720582	0.466897	0.443425	0.641645	0.545602	0.60352	0.603205	0.654859	0.686704	0.724137	0.610964	0.696539	0.721956	0.552617	0.730732
cg26960464	-0.0522223	0.843637	-3.21842	0.00310644	0.0383994	-2.78935	0.881933	0.829711	-0.0522223	3	129799752	R	II	ALG1L2	TSS1500	opensea	TSS1500-opensea		rs6768545;rs73208690	43;22	0.762822	0.867112	0.862353	0.842592	0.87754	0.723448	0.795351	0.841709	0.79708	0.785723	0.803832	0.856831	0.841671	0.826906	0.882994	0.833612	0.879532	0.765188	0.830864	0.873091	0.866385	0.837011	0.894878	0.89816	0.908372	0.898091	0.891888	0.887237	0.859692
cg26883884	-0.0941388	0.635255	-4.67004	6.00637e-05	0.00775568	1.04906	0.70429	0.610151	-0.0941388	1	63874464	F	I	ALG6	Body	opensea	Body-opensea		rs540940603;rs550334096	29;48	0.579268	0.560572	0.625182	0.536244	0.604085	0.562663	0.559347	0.578683	0.579193	0.617624	0.692674	0.644903	0.680769	0.731697	0.662264	0.545232	0.607309	0.659526	0.629093	0.647742	0.589803	0.529461	0.718932	0.667891	0.734729	0.679249	0.754115	0.663891	0.734874
cg19101624	-0.083498	0.804345	-3.54805	0.00130982	0.0253711	-1.96179	0.865576	0.782078	-0.083498	1	63871257	F	II	ALG6	Body	opensea	Body-opensea		rs551145161	12	0.702026	0.818321	0.7342	0.776102	0.819071	0.668932	0.765278	0.754243	0.809312	0.714629	0.846602	0.804483	0.897264	0.845803	0.858594	0.650326	0.851789	0.816267	0.723455	0.792143	0.766392	0.790494	0.84712	0.911811	0.869569	0.886393	0.899868	0.801167	0.886859
cg00334411	-0.0763572	0.87663	-3.07642	0.00446591	0.0462122	-3.13408	0.932625	0.856268	-0.0763572	1	63836060	R	II	ALG6	5'UTR	shelf	5'UTR-shelf	chr1:63833109-63833821	rs79343650;rs115204443	2;1	0.822022	0.806661	0.950921	0.916127	0.741165	0.717342	0.897839	0.78682	0.927682	0.774122	0.91194	0.826572	0.901844	0.856777	0.94874	0.771218	0.863411	0.906487	0.851069	0.893032	0.842778	0.92333	0.894992	0.934594	0.98852	0.919457	0.932809	0.945758	0.969568
cg08646202	-0.091231	0.638587	-3.54289	0.00132788	0.0255165	-1.97498	0.70549	0.614259	-0.091231	11	111692209	R	II	ALG9	Body	opensea	Body-opensea		rs7113067;rs142981178;rs562925129;rs532068420;rs151078100;rs537197158	29;27;7;6;2;1	0.595547	0.477989	0.496453	0.616183	0.673621	0.572613	0.574704	0.605251	0.567194	0.611505	0.690364	0.678824	0.66382	0.733718	0.778851	0.603428	0.624955	0.587189	0.561952	0.632809	0.569184	0.597543	0.691319	0.772787	0.674227	0.676373	0.762222	0.675706	0.730539
cg26626184	-0.0889191	0.810095	-4.56391	8.08505e-05	0.00852511	0.755962	0.875302	0.786383	-0.0889191	11	111705365	R	II	ALG9	Body	opensea	Body-opensea		rs190237522;rs566847164	48;44	0.744062	0.810609	0.750632	0.727382	0.850324	0.662063	0.78654	0.768176	0.74164	0.715409	0.864968	0.805789	0.825739	0.882546	0.867538	0.713689	0.803275	0.792136	0.806849	0.806817	0.779542	0.794703	0.866609	0.896795	0.87922	0.87151	0.891703	0.856234	0.864435
cg04353985	-0.0708434	0.864517	-4.4705	0.000104959	0.0092241	0.498986	0.916468	0.845625	-0.0708434	2	29439321	R	II	ALK	Body	opensea	Body-opensea		rs529084574;rs550531041	41;34	0.805155	0.870377	0.76146	0.840045	0.817432	0.749369	0.819674	0.868339	0.871094	0.839895	0.884815	0.867003	0.903545	0.886852	0.887924	0.773625	0.894675	0.850516	0.804393	0.890778	0.851764	0.865022	0.929903	0.920027	0.907652	0.896978	0.943486	0.907866	0.918037
cg26647242	-0.0511128	0.794933	-3.10536	0.0041495	0.0444923	-3.06446	0.832416	0.781303	-0.0511128	2	30040525	R	II	ALK	Body	opensea	Body-opensea		rs558141311	1	0.705293	0.726766	0.753318	0.736883	0.829271	0.716997	0.761289	0.773249	0.735708	0.767459	0.833244	0.799765	0.828139	0.862556	0.841981	0.745219	0.817307	0.785841	0.783654	0.803824	0.816099	0.764802	0.793387	0.862717	0.86317	0.840045	0.858756	0.791694	0.833779
cg20156187	-0.0802211	0.816616	-4.2958	0.000170694	0.0108867	0.0211836	0.875445	0.795224	-0.0802211	12	109526161	R	II	ALKBH2	Body	opensea	Body-opensea		rs144639687;rs148504183	51;1	0.769597	0.819852	0.773827	0.693871	0.837292	0.678735	0.770346	0.743608	0.818363	0.799321	0.853513	0.817213	0.835095	0.861068	0.879768	0.770756	0.735252	0.837434	0.767798	0.840229	0.778657	0.813322	0.851692	0.869416	0.896179	0.872181	0.914337	0.85495	0.873041
cg17004038	-0.0536174	0.778535	-3.04093	0.00488541	0.0484327	-3.21901	0.817855	0.764237	-0.0536174	12	109532235	R	II	ALKBH2	TSS1500	shore	TSS1500-shore	chr12:109531107-109531359	rs570172826;rs112541561;rs558558514	17;6;1	0.713156	0.751249	0.689501	0.741944	0.855897	0.698052	0.762447	0.741237	0.723909	0.784654	0.794312	0.780866	0.800993	0.852405	0.841509	0.730129	0.761528	0.69499	0.756105	0.789364	0.777084	0.771892	0.787931	0.878209	0.807614	0.811636	0.841562	0.803393	0.825757
cg22868425	-0.113882	0.538707	-6.19552	8.36352e-07	0.00341721	5.30165	0.622221	0.508338	-0.113882	11	43918016	R	I	ALKBH3	Body	opensea	Body-opensea		rs35224339;rs561269159;rs528541455	42;41;1	0.470116	0.493138	0.469136	0.484851	0.461133	0.441185	0.526165	0.449104	0.518604	0.431845	0.620411	0.497811	0.548127	0.588214	0.609128	0.491114	0.52083	0.54863	0.479831	0.542744	0.5003	0.491025	0.62083	0.652194	0.637797	0.619589	0.640832	0.588374	0.614495
cg09715269	-0.070253	0.819373	-3.8484	0.000583942	0.0176979	-1.17996	0.870892	0.800639	-0.070253	11	43942682	F	II	ALKBH3-AS1	TSS200	opensea	TSS200-opensea		rs559862492;rs146489817;rs551515838;rs139955371;rs530785161	1;17;21;31;45	0.779962	0.792807	0.768079	0.741404	0.848619	0.701538	0.799797	0.774291	0.819221	0.744317	0.858934	0.813396	0.858894	0.848891	0.864356	0.726865	0.842841	0.725252	0.791325	0.874798	0.820246	0.818219	0.848207	0.905508	0.907441	0.860519	0.867633	0.86575	0.845738
cg19743721	-0.095697	0.680579	-3.83576	0.00060435	0.0179728	-1.21334	0.750757	0.65506	-0.095697	7	102100957	R	II	ALKBH4	Body	shelf	Body-shelf	chr7:102097927-102098384	rs545079925;rs532710084;rs77151960;rs144447380	31;13;9;2	0.550608	0.615087	0.630716	0.651035	0.671144	0.510296	0.590371	0.636473	0.631509	0.569197	0.738202	0.723297	0.749829	0.773384	0.788243	0.614041	0.671636	0.666859	0.657346	0.654583	0.666006	0.651466	0.747827	0.745296	0.760176	0.78764	0.788498	0.755631	0.730058
cg24318076	-0.0559933	0.597556	-3.04905	0.00478626	0.0479095	-3.19962	0.638618	0.582624	-0.0559933	17	18091662	R	II	ALKBH5	Body	shelf	Body-shelf	chr17:18086258-18088360	rs77769752;rs560135136	7;1	0.516448	0.522528	0.574919	0.548422	0.557987	0.52979	0.5469	0.579425	0.590113	0.548451	0.607173	0.629555	0.637214	0.707477	0.697675	0.543796	0.574636	0.568033	0.590847	0.59609	0.563745	0.586511	0.574418	0.658132	0.65867	0.662097	0.658926	0.620518	0.646048
cg23275064	0.0583576	0.847803	4.33089	0.000154845	0.0104684	0.116814	0.805007	0.863365	0.0583576	2	3749979	R	II	ALLC	Body	shore	Body-shore	chr2:3750828-3751927			0.867345	0.891253	0.820461	0.852346	0.840228	0.895622	0.821365	0.826083	0.869047	0.8492	0.858714	0.844536	0.908839	0.884975	0.862103	0.899162	0.840354	0.830536	0.90355	0.866247	0.935544	0.826524	0.796484	0.845901	0.77757	0.737833	0.843812	0.832473	0.815255
cg08897493	-0.102109	0.740801	-4.45609	0.000109266	0.00934842	0.45942	0.815681	0.713572	-0.102109	2	73788156	F	II	ALMS1	Body	opensea	Body-opensea		rs563484806;rs530955843	0;1	0.656901	0.750317	0.70671	0.703686	0.821119	0.630605	0.606375	0.702107	0.717464	0.64437	0.774567	0.763964	0.792282	0.835432	0.723304	0.654406	0.725677	0.706832	0.734365	0.733864	0.611296	0.70294	0.819168	0.866862	0.80345	0.806902	0.865565	0.75907	0.791021
cg11401699	-0.062148	0.772719	-4.21503	0.000213523	0.0118467	-0.198271	0.818295	0.756147	-0.062148	2	73715806	R	II	ALMS1	Body	opensea	Body-opensea		rs200929381;rs114848007;rs199916979	30;9;1	0.709853	0.711956	0.738351	0.740023	0.831037	0.703131	0.757215	0.721623	0.746488	0.742903	0.793028	0.759664	0.772198	0.839932	0.829269	0.743445	0.738634	0.785209	0.736939	0.730659	0.758364	0.745302	0.822275	0.842048	0.841888	0.797702	0.832332	0.807924	0.846273
cg11313429	-0.118798	0.702321	-3.81047	0.000647263	0.0185172	-1.27995	0.789439	0.670641	-0.118798	17	6756633	R	I	ALOX12P2	TSS1500	opensea	TSS1500-opensea				0.510229	0.692651	0.585929	0.571395	0.674444	0.581758	0.604512	0.652736	0.694996	0.582123	0.793406	0.734553	0.756383	0.764402	0.796121	0.517974	0.62941	0.70974	0.701469	0.75592	0.713413	0.730541	0.816596	0.720308	0.852723	0.793611	0.827004	0.769402	0.795375
cg01492604	-0.0743525	0.705356	-4.09678	0.000295951	0.0134525	-0.517665	0.759881	0.685528	-0.0743525	10	45906434	R	II	ALOX5	Body	opensea	Body-opensea				0.687086	0.662237	0.643912	0.673153	0.74492	0.655667	0.685603	0.614504	0.622628	0.736259	0.739048	0.711363	0.778218	0.75584	0.708365	0.648273	0.647369	0.650337	0.647641	0.699622	0.640037	0.729539	0.779853	0.819536	0.731842	0.761323	0.783008	0.761046	0.681922
cg03501777	0.0501325	0.184531	3.7333	0.000797451	0.0203381	-1.48231	0.147767	0.1979	0.0501325	10	45869613	R	I	ALOX5	TSS200	island	TSS200-island	chr10:45868718-45870156			0.265613	0.157783	0.188197	0.215606	0.160694	0.246187	0.228582	0.187202	0.221688	0.221901	0.154182	0.164601	0.174844	0.112585	0.19139	0.192692	0.209315	0.213097	0.225302	0.174631	0.205039	0.242662	0.112274	0.175196	0.138183	0.147823	0.124379	0.151887	0.183526
cg05921713	-0.0682258	0.783925	-3.23186	0.00300062	0.037737	-2.75634	0.833957	0.765732	-0.0682258	13	31293491	R	II	ALOX5AP	Body	opensea	Body-opensea		rs77747057;rs74568693;rs536530568	38;25;2	0.756411	0.709149	0.672235	0.776679	0.828139	0.783758	0.698307	0.749109	0.760801	0.842565	0.826331	0.786859	0.789441	0.747511	0.79608	0.703015	0.755663	0.871683	0.832252	0.698895	0.671112	0.7901	0.902901	0.854869	0.823934	0.78206	0.806811	0.868024	0.825192
cg12307638	-0.0540435	0.65368	-3.92965	0.000468013	0.0161015	-0.96471	0.693311	0.639268	-0.0540435	2	233323532	F	I	ALPI	Body	island	Body-island	chr2:233323380-233323936	rs553764942;rs552251603	10;41	0.661026	0.630454	0.67759	0.667059	0.625676	0.638145	0.634625	0.604119	0.585843	0.655597	0.589355	0.673866	0.628932	0.70743	0.660283	0.608315	0.663491	0.601724	0.598221	0.603632	0.673587	0.674928	0.70646	0.745753	0.699567	0.628196	0.679931	0.711487	0.676707
cg08331733	-0.0588617	0.81035	-3.75693	0.000748172	0.0197179	-1.4205	0.853516	0.794654	-0.0588617	4	113332969	F	I	ALPK1	Body	island	Body-island	chr4:113332941-113333323			0.755747	0.784027	0.728829	0.743047	0.784821	0.68586	0.795663	0.784215	0.827964	0.811982	0.81574	0.842791	0.823476	0.86169	0.876009	0.768173	0.824893	0.775913	0.809696	0.783188	0.816281	0.782383	0.855919	0.843388	0.8346	0.838423	0.896493	0.852824	0.862723
cg10855342	-0.0549652	0.867999	-4.18221	0.000233816	0.0122963	-0.287178	0.908307	0.853342	-0.0549652	4	113276902	R	II	ALPK1	5'UTR	opensea	5'UTR-opensea		rs543810763;rs188842845	26;20	0.824339	0.895256	0.87032	0.828261	0.855177	0.766083	0.833092	0.828924	0.838727	0.834642	0.910255	0.851085	0.881729	0.875393	0.904183	0.770587	0.872349	0.856558	0.863522	0.87256	0.886605	0.853864	0.88386	0.909379	0.904269	0.928608	0.911233	0.903567	0.909267
cg02735381	-0.0542734	0.885496	-3.79166	0.000681106	0.0189167	-1.32941	0.925297	0.871024	-0.0542734	4	113297357	R	II	ALPK1	5'UTR	shelf	5'UTR-shelf	chr4:113300552-113300769	rs139514871	1	0.839786	0.847327	0.805158	0.870576	0.880621	0.770316	0.870594	0.842727	0.87507	0.860193	0.90017	0.905774	0.918732	0.947036	0.928223	0.846396	0.88388	0.880559	0.851898	0.895357	0.88541	0.856717	0.945146	0.939326	0.91441	0.934565	0.942433	0.924028	0.916262
cg16431888	-0.0762229	0.671287	-3.81789	0.000634369	0.0183412	-1.26042	0.727184	0.650961	-0.0762229	18	56220870	R	II	ALPK2	Body	opensea	Body-opensea		rs75051298;rs567908999	43;2	0.596571	0.612599	0.628129	0.589043	0.651877	0.58932	0.605547	0.632304	0.620811	0.622235	0.723374	0.721413	0.742274	0.784094	0.711087	0.575981	0.642417	0.65104	0.674942	0.673156	0.644018	0.62891	0.694748	0.726246	0.758075	0.739446	0.768056	0.721477	0.718742
cg01478665	-0.0575526	0.811232	-3.52931	0.00137667	0.0259178	-2.00974	0.853438	0.795885	-0.0575526	18	56267787	F	II	ALPK2	Body	opensea	Body-opensea		rs188509584;rs540840949;rs565435072	0;11;17	0.776535	0.731311	0.714958	0.771322	0.834298	0.730025	0.786278	0.811135	0.735759	0.749535	0.845744	0.788371	0.81386	0.839365	0.877989	0.752468	0.833647	0.795563	0.854629	0.836752	0.820111	0.809812	0.881579	0.844791	0.846146	0.833127	0.871705	0.848024	0.851279
cg25104558	-0.131547	0.363081	-4.06551	0.000322546	0.0139391	-0.601729	0.459549	0.328002	-0.131547	1	21872684	R	II	ALPL	5'UTR	opensea	5'UTR-opensea		rs536539727;rs554791006	33;2	0.369927	0.17516	0.358602	0.418893	0.252285	0.340769	0.279991	0.355352	0.394819	0.284021	0.413182	0.297714	0.346531	0.410292	0.402422	0.346918	0.312688	0.466406	0.167705	0.184438	0.332752	0.305176	0.354078	0.467397	0.534053	0.513817	0.446708	0.407134	0.581738
cg23731408	-0.0745019	0.803637	-5.02017	2.24612e-05	0.00603736	2.02211	0.858271	0.78377	-0.0745019	2	202217643	F	II	ALS2CR12	5'UTR	opensea	5'UTR-opensea		rs539358166	1	0.768467	0.755398	0.782128	0.763975	0.827564	0.725256	0.7381	0.783274	0.785072	0.75533	0.842067	0.820291	0.825989	0.873534	0.846027	0.73033	0.776243	0.808941	0.742615	0.799073	0.732154	0.761103	0.874253	0.875518	0.862306	0.863712	0.852407	0.841197	0.839785
cg13837679	-0.0525168	0.560064	-3.47393	0.00159419	0.0277869	-2.1509	0.598577	0.54606	-0.0525168	11	44329915	R	I	ALX4	Body	shore	Body-shore	chr11:44330542-44331761	rs181730784;rs543083196;rs561641223;rs528838548	44;43;35;22	0.537827	0.570803	0.511468	0.516363	0.501126	0.511087	0.590153	0.515439	0.599964	0.532845	0.556775	0.592797	0.568713	0.546879	0.598223	0.550461	0.555265	0.539573	0.543556	0.502131	0.534834	0.537034	0.627436	0.640428	0.512146	0.661439	0.564414	0.633483	0.541742
cg18689929	-0.0598349	0.810333	-3.51482	0.00143065	0.0263944	-2.04678	0.854212	0.794377	-0.0598349	5	34005493	F	II	AMACR	Body	shelf	Body-shelf	chr5:34007796-34008105	rs192334318;rs1501695	2;31	0.764921	0.689309	0.814884	0.783442	0.777722	0.768371	0.766113	0.729117	0.818465	0.812798	0.853247	0.810197	0.806466	0.816118	0.920668	0.784137	0.860495	0.760048	0.766695	0.802626	0.776418	0.794042	0.861283	0.884252	0.810035	0.847847	0.860325	0.876516	0.839004
cg14322040	-0.0629698	0.84012	-3.52511	0.00139212	0.026056	-2.02049	0.886298	0.823328	-0.0629698	4	71457880	R	II	AMBN	TSS200	opensea	TSS200-opensea		rs536197066;rs554335470;rs572713251	44;34;4	0.784594	0.822182	0.91783	0.845958	0.835057	0.711869	0.793208	0.800204	0.793116	0.803563	0.878906	0.85677	0.848563	0.872901	0.864446	0.863469	0.733914	0.833215	0.820432	0.818314	0.802724	0.811979	0.962236	0.900746	0.878563	0.868899	0.873252	0.884529	0.829601
cg01969433	-0.0699722	0.757818	-3.01802	0.00517581	0.0499282	-3.27356	0.809131	0.739159	-0.0699722	11	46564392	R	I	AMBRA1	Body	opensea	Body-opensea				0.62456	0.751654	0.710965	0.773279	0.798115	0.617671	0.70079	0.758956	0.755793	0.679146	0.831387	0.78031	0.831008	0.844283	0.810256	0.63287	0.743382	0.761207	0.684386	0.739501	0.725379	0.706592	0.797828	0.815719	0.850715	0.81766	0.823363	0.783271	0.791845
cg07335179	-0.0660302	0.880525	-3.65381	0.000987505	0.0223267	-1.68917	0.928947	0.862917	-0.0660302	11	46517474	F	II	AMBRA1	Body	opensea	Body-opensea				0.917029	0.9253	0.843076	0.741609	0.862163	0.837404	0.876733	0.807402	0.906036	0.819837	0.88377	0.837206	0.897238	0.858801	0.923495	0.803491	0.871285	0.871026	0.959669	0.848408	0.850161	0.843028	0.945603	0.851975	0.956132	0.933302	0.939912	0.934256	0.928378
cg11649671	-0.0615329	0.879765	-3.52221	0.00140287	0.0261512	-2.0279	0.92489	0.863357	-0.0615329	11	46515637	F	II	AMBRA1	Body	opensea	Body-opensea		rs150402312	23	0.804077	0.887657	0.846708	0.83857	0.865876	0.69718	0.85197	0.877993	0.904518	0.827145	0.90016	0.897699	0.849359	0.918644	0.932584	0.843956	0.843738	0.914968	0.865433	0.877468	0.895624	0.852517	0.914673	0.93248	0.937031	0.91704	0.948507	0.907368	0.909297
cg03761084	0.0795022	0.690138	3.48664	0.00154152	0.027361	-2.11859	0.631836	0.711339	0.0795022	11	46511608	F	II	AMBRA1	Body	opensea	Body-opensea		rs150549602	43	0.751935	0.682508	0.629062	0.825212	0.698166	0.773594	0.773558	0.733417	0.668453	0.806137	0.574824	0.672339	0.744303	0.658444	0.684239	0.784851	0.778671	0.647638	0.692765	0.700189	0.691624	0.677518	0.591583	0.658522	0.643439	0.619122	0.693839	0.591928	0.623436
cg01818391	-0.0606854	0.839598	-4.22724	0.000206428	0.0116826	-0.165169	0.884101	0.823416	-0.0606854	12	96349543	R	II	AMDHD1	Body	shore	Body-shore	chr12:96350518-96350721			0.773758	0.825317	0.799341	0.803767	0.840311	0.720573	0.79862	0.830734	0.803261	0.832332	0.881985	0.859567	0.860992	0.857553	0.899724	0.768136	0.837654	0.830698	0.819285	0.816086	0.819047	0.836401	0.863123	0.908483	0.897722	0.879013	0.916519	0.851875	0.878979
cg09709592	-0.114628	0.577049	-4.51475	9.276e-05	0.00888607	0.620603	0.66111	0.546482	-0.114628	16	2580833	R	II	AMDHD2	3'UTR	shore	3'UTR-shore	chr16:2581726-2582648	rs200977329	2	0.457612	0.568558	0.516285	0.505537	0.604489	0.434771	0.481637	0.530206	0.502783	0.459091	0.648917	0.577136	0.604299	0.692348	0.645345	0.473046	0.565012	0.532539	0.525967	0.56502	0.567899	0.564098	0.718228	0.66805	0.725541	0.661529	0.696678	0.605718	0.618024
cg16732884	-0.0611319	0.803617	-5.18305	1.42037e-05	0.00549094	2.47686	0.848447	0.787315	-0.0611319	16	2569654	F	I	AMDHD2	TSS1500	island	TSS1500-island	chr16:2569559-2571071	rs143553028;rs200837309;rs146819964	20;41;50	0.755805	0.752716	0.81287	0.797918	0.804766	0.72687	0.719098	0.825715	0.786872	0.776824	0.772878	0.803595	0.812886	0.850494	0.78745	0.813104	0.798566	0.790408	0.798159	0.768408	0.762592	0.802941	0.860467	0.878958	0.862229	0.858898	0.847809	0.809185	0.825091
cg03664054	-0.0831105	0.800753	-3.55844	0.00127408	0.0250294	-1.93513	0.861701	0.77859	-0.0831105	16	56404536	F	II	AMFR	Body	opensea	Body-opensea		rs544727840	0	0.673991	0.716506	0.747039	0.759834	0.756842	0.624443	0.766242	0.73803	0.855566	0.745982	0.879112	0.850822	0.842837	0.84577	0.880039	0.699437	0.805579	0.800093	0.791933	0.804283	0.747678	0.796924	0.875698	0.878845	0.872436	0.862547	0.868372	0.829818	0.853075
cg13005781	-0.0771263	0.82655	-4.21479	0.000213665	0.0118499	-0.198925	0.883109	0.805983	-0.0771263	16	56460672	F	II	AMFR	TSS1500	shore	TSS1500-shore	chr16:56458735-56459748			0.825599	0.792385	0.860564	0.79788	0.795724	0.746132	0.834997	0.756361	0.803286	0.866687	0.855584	0.78413	0.815798	0.815134	0.890093	0.763445	0.779759	0.883856	0.810174	0.663826	0.787163	0.80305	0.864086	0.878197	0.866713	0.892296	0.904079	0.842399	0.896774
cg05838358	-0.103104	0.765077	-4.13165	0.000268838	0.0129771	-0.423735	0.840686	0.737582	-0.103104	12	47469754	F	II	AMIGO2	3'UTR	shelf	3'UTR-shelf	chr12:47473177-47474120	rs142658135;rs35416930	0;45	0.653822	0.699572	0.711784	0.682561	0.750224	0.599497	0.751148	0.71187	0.705919	0.681433	0.817712	0.80933	0.809442	0.854755	0.878121	0.626473	0.750435	0.757833	0.765476	0.765063	0.70592	0.738421	0.874986	0.818593	0.839036	0.87533	0.870528	0.832663	0.816889
cg27149388	0.0921537	0.246309	4.27526	0.000180709	0.0111015	-0.0347367	0.17873	0.270883	0.0921537	12	47473796	R	I	AMIGO2	TSS200	island	TSS200-island	chr12:47473177-47474120	rs563554784	29	0.374474	0.254421	0.200788	0.320334	0.247059	0.374364	0.372841	0.257752	0.241033	0.308121	0.220613	0.209855	0.236809	0.142557	0.297604	0.296107	0.291792	0.297981	0.260841	0.203521	0.259116	0.291452	0.142637	0.188314	0.154812	0.202312	0.139798	0.194719	0.180307
cg27508979	-0.0515385	0.842915	-4.50356	9.57059e-05	0.00896119	0.589821	0.88071	0.829171	-0.0515385	3	49755499	F	II	AMIGO3	1stExon	shore	1stExon-shore	chr3:49755763-49757317	rs532935522	37	0.781462	0.825494	0.827418	0.79155	0.85468	0.815126	0.828375	0.802783	0.820565	0.800233	0.881785	0.84289	0.884154	0.848602	0.862537	0.772883	0.79084	0.835954	0.815107	0.867594	0.848629	0.843109	0.869253	0.895915	0.904056	0.886479	0.893856	0.870614	0.858994
cg09982326	-0.0654813	0.872697	-3.6152	0.00109506	0.0233666	-1.78905	0.920716	0.855235	-0.0654813	11	94568871	R	II	AMOTL1	Body	opensea	Body-opensea		rs545924078;rs557816670	10;1	0.854969	0.879154	0.873484	0.840661	0.756302	0.735714	0.858156	0.805905	0.900602	0.850553	0.937502	0.886412	0.896011	0.88398	0.906637	0.837473	0.831798	0.916543	0.889732	0.803767	0.81703	0.852784	0.892098	0.925789	0.960235	0.89995	0.889739	0.924033	0.940021
cg15740508	-0.0949858	0.849733	-4.05549	0.000331552	0.0140599	-0.628618	0.919389	0.824403	-0.0949858	1	115238559	R	II	AMPD1	TSS1500	opensea	TSS1500-opensea		rs562084675;rs573928203;rs577061364;rs146675064;rs544625990	31;19;9;8;4	0.737497	0.842359	0.844462	0.743283	0.829129	0.690214	0.82795	0.77126	0.897588	0.793639	0.920413	0.8579	0.87485	0.93926	0.910196	0.747925	0.757632	0.855319	0.770986	0.8807	0.832892	0.811411	0.924212	0.944821	0.920383	0.908377	0.938418	0.894693	0.927905
cg03937605	-0.0564498	0.879536	-3.84993	0.000581525	0.0176725	-1.17593	0.920932	0.864482	-0.0564498	1	110167976	F	I	AMPD2	TSS200	opensea	TSS200-opensea		rs536855870;rs142999810	7;49	0.812809	0.875926	0.79958	0.821284	0.880686	0.743966	0.877991	0.844955	0.869688	0.852507	0.890672	0.892359	0.908326	0.935343	0.897834	0.847768	0.869416	0.872687	0.880388	0.898487	0.868627	0.877312	0.910481	0.931619	0.935945	0.924025	0.934568	0.922482	0.900073
cg18593305	-0.0979543	0.766307	-4.48983	9.94475e-05	0.00907903	0.55207	0.83814	0.740186	-0.0979543	11	10476023	F	II	AMPD3	TSS1500	shelf	TSS1500-shelf	chr11:10472000-10472857	rs34972496;rs116470766;rs527260729	0;1;11	0.670689	0.717221	0.728277	0.748019	0.823521	0.606404	0.651967	0.766797	0.741833	0.673967	0.827141	0.778964	0.809284	0.846781	0.752762	0.692953	0.759616	0.69659	0.774403	0.789476	0.688736	0.738694	0.824439	0.867718	0.85582	0.852346	0.846569	0.809769	0.839191
cg18543596	-0.0507342	0.785094	-4.32855	0.000155855	0.0104913	0.110428	0.8223	0.771565	-0.0507342	11	10522077	R	II	AMPD3	Body	opensea	Body-opensea				0.730821	0.750414	0.754259	0.7299	0.779077	0.760168	0.729592	0.760429	0.771337	0.764099	0.81373	0.774112	0.816133	0.800455	0.836224	0.727026	0.727719	0.774944	0.778726	0.824915	0.788751	0.781607	0.807437	0.829007	0.837728	0.839984	0.823951	0.803084	0.825317
cg02050512	-0.258008	0.501521	-5.33186	9.34562e-06	0.00498579	2.89289	0.690727	0.432719	-0.258008	7	38503404	F	II	AMPH	Body	opensea	Body-opensea		rs186890061;rs561662537	0;47	0.346759	0.34237	0.710687	0.354951	0.506352	0.29679	0.698908	0.363346	0.370078	0.383801	0.510553	0.446679	0.496903	0.465267	0.557037	0.35201	0.369885	0.431038	0.317952	0.453819	0.400637	0.343994	0.813088	0.619573	0.564535	0.765975	0.594843	0.94036	0.516833
cg11417985	0.0559978	0.174042	3.86572	0.000557088	0.0173456	-1.13421	0.132977	0.188975	0.0559978	7	38671144	R	I	AMPH	1stExon	shore	1stExon-shore	chr7:38670439-38671008	rs542095185;rs561876582;rs574849193	47;36;8	0.233472	0.183683	0.177993	0.27526	0.17097	0.233718	0.230312	0.256075	0.14123	0.179747	0.121303	0.151289	0.14916	0.145339	0.166848	0.233109	0.176276	0.152505	0.189541	0.168319	0.213034	0.208268	0.142658	0.151646	0.126684	0.13298	0.120102	0.143461	0.123992
cg20489317	-0.155551	0.549237	-4.28533	0.000175728	0.0109883	-0.00732505	0.663308	0.507757	-0.155551	1	104111877	R	II	AMY2B	5'UTR	opensea	5'UTR-opensea		rs538992632;rs546579879	23;1	0.463613	0.451881	0.393237	0.428834	0.540613	0.326068	0.471953	0.408904	0.507244	0.474147	0.671127	0.61883	0.620054	0.667815	0.719883	0.388639	0.510594	0.507539	0.4912	0.523126	0.484016	0.501338	0.571336	0.690424	0.716853	0.680016	0.721483	0.63993	0.689477
cg11046169	-0.124295	0.696286	-5.73836	2.98696e-06	0.00431254	4.02937	0.787436	0.66314	-0.124295	4	25383077	F	II	ANAPC4	Body	shelf	Body-shelf	chr4:25378793-25379275	rs147705886;rs114783141;rs561076248	0;1;37	0.606464	0.683396	0.585538	0.622501	0.735616	0.546407	0.603742	0.633939	0.667143	0.632648	0.74306	0.749338	0.708409	0.736278	0.772151	0.628051	0.716559	0.657308	0.645143	0.661614	0.623747	0.630037	0.760873	0.742449	0.809596	0.78665	0.836342	0.779984	0.798849
cg13557301	-0.0678202	0.722285	-3.1244	0.00395313	0.043425	-3.01848	0.77202	0.7042	-0.0678202	12	110838588	R	II	ANAPC7	Body	shelf	Body-shelf	chr12:110841021-110841548	rs147146618;rs564666418;rs531967056	15;11;1	0.618759	0.740564	0.605151	0.668282	0.767429	0.632808	0.716509	0.694784	0.623719	0.674022	0.749113	0.741397	0.71294	0.790663	0.813002	0.651425	0.812364	0.665886	0.67162	0.702941	0.74962	0.689394	0.730021	0.78283	0.79775	0.781743	0.787807	0.769233	0.75174
cg11943753	-0.0587762	0.627927	-3.37626	0.00206131	0.0313615	-2.39753	0.67103	0.612254	-0.0587762	12	110842879	F	II	ANAPC7	TSS1500	shore	TSS1500-shore	chr12:110841021-110841548	rs28595030	21	0.589643	0.576883	0.609316	0.610091	0.688252	0.555488	0.561964	0.629174	0.591276	0.601974	0.633495	0.68383	0.651023	0.710346	0.670109	0.568627	0.580842	0.547602	0.613297	0.598851	0.625659	0.571837	0.685572	0.703148	0.679407	0.698167	0.709559	0.653304	0.626716
cg05349242	-0.0707116	0.790761	-3.89325	0.000516861	0.0168005	-1.06132	0.842616	0.771904	-0.0707116	14	77255429	R	II	ANGEL1	3'UTR	opensea	3'UTR-opensea		rs543720039;rs563403453	29;16	0.704989	0.760591	0.685637	0.751952	0.849302	0.688276	0.757588	0.786736	0.756082	0.769104	0.841388	0.817775	0.785102	0.849131	0.870633	0.741206	0.723432	0.75435	0.742993	0.785988	0.767859	0.79178	0.831232	0.889351	0.827264	0.849636	0.842651	0.842179	0.818085
cg07797560	-0.121778	0.597513	-4.56699	8.01555e-05	0.00849943	0.764469	0.686816	0.565039	-0.121778	1	213176991	R	II	ANGEL2	Body	opensea	Body-opensea		rs115912000;rs114572173	44;25	0.524033	0.554197	0.55634	0.549632	0.627729	0.410234	0.514409	0.524308	0.561522	0.521703	0.671044	0.604902	0.670813	0.699014	0.677005	0.432665	0.56223	0.576166	0.547523	0.595182	0.502669	0.547528	0.649589	0.715746	0.701953	0.736025	0.728367	0.653944	0.665804
cg06876347	-0.113233	0.659863	-4.72324	5.17389e-05	0.00745199	1.19636	0.7429	0.629667	-0.113233	1	213176123	F	II	ANGEL2	Body	opensea	Body-opensea		rs560641359;rs190474019;rs557759445	10;27;51	0.57595	0.598508	0.539981	0.656235	0.701652	0.534168	0.575724	0.609212	0.602951	0.584059	0.716975	0.707988	0.690847	0.740033	0.746183	0.588599	0.655103	0.61969	0.651945	0.589571	0.554757	0.612549	0.717771	0.763273	0.746425	0.747354	0.812156	0.73144	0.76402
cg08306262	-0.0623168	0.862127	-3.04927	0.00478356	0.0478999	-3.19909	0.907826	0.84551	-0.0623168	1	213186477	R	II	ANGEL2	Body	shelf	Body-shelf	chr1:213188519-213189261	rs147737101;rs138048743	3;1	0.789087	0.859472	0.850997	0.736973	0.857998	0.711901	0.783867	0.864665	0.867149	0.801267	0.891708	0.909564	0.886176	0.912739	0.927404	0.802173	0.823009	0.905497	0.80213	0.852824	0.885475	0.879133	0.93552	0.883849	0.894936	0.924364	0.925791	0.887049	0.919814
cg09935466	-0.061099	0.765262	-3.20157	0.00324418	0.039255	-2.83066	0.810067	0.748968	-0.061099	8	108336093	R	II	ANGPT1	Body	opensea	Body-opensea		rs549039529;rs71524704	11;1	0.703484	0.768276	0.703461	0.738407	0.788164	0.630178	0.734731	0.711437	0.791016	0.758837	0.700282	0.782695	0.8081	0.791198	0.819778	0.722369	0.708578	0.714721	0.847278	0.766687	0.748546	0.739082	0.761246	0.79507	0.81902	0.893174	0.838444	0.777906	0.810095
cg24810735	-0.0533894	0.876919	-4.38904	0.000131719	0.00991634	0.275675	0.916071	0.862682	-0.0533894	8	108441547	R	I	ANGPT1	Body	opensea	Body-opensea		rs546343340;rs16876280;rs538512129;rs1283696	48;34;22;18	0.818926	0.899486	0.857978	0.86837	0.833427	0.7881	0.834773	0.862764	0.880841	0.85587	0.905132	0.906241	0.864932	0.904839	0.906407	0.799956	0.838597	0.872801	0.885816	0.875036	0.877358	0.841352	0.927301	0.93338	0.91137	0.898755	0.931152	0.912605	0.908742
cg00159682	-0.115638	0.667388	-4.7437	4.88532e-05	0.00730574	1.25306	0.752189	0.636551	-0.115638	8	6386150	F	II	ANGPT2	Body	opensea	Body-opensea		rs553440883;rs141013359;rs545658131;rs562425494;rs575957950;rs78177277	12;19;23;24;38;51	0.563827	0.641364	0.625653	0.69022	0.652854	0.503676	0.639951	0.630023	0.565719	0.591707	0.704342	0.659732	0.752508	0.759607	0.685125	0.548004	0.573543	0.687987	0.629751	0.684564	0.592128	0.621844	0.773556	0.728624	0.723774	0.723776	0.789492	0.80637	0.797034
cg13548314	-0.0791208	0.746846	-3.62642	0.0010627	0.0230375	-1.76008	0.804868	0.725747	-0.0791208	8	6420841	F	II	ANGPT2	TSS200	shelf	TSS200-shelf	chr8:6424215-6424888	rs191759958;rs551303688;rs571109371;rs559050400	11;18;29;48	0.68164	0.664765	0.702646	0.661778	0.742447	0.640656	0.717202	0.716001	0.746562	0.711024	0.816883	0.758216	0.807859	0.835817	0.825333	0.65183	0.649436	0.75435	0.759475	0.686192	0.740203	0.696115	0.750057	0.76012	0.808776	0.796668	0.869697	0.813458	0.830311
cg00139683	-0.0501912	0.832878	-4.27481	0.000180932	0.011109	-0.0359462	0.869685	0.819494	-0.0501912	20	896564	F	II	ANGPT4	1stExon	opensea	1stExon-opensea		rs116327782;rs199745156;rs139001653;rs149874461	10;15;26;41	0.756958	0.804515	0.807168	0.77366	0.855329	0.784534	0.809525	0.830714	0.843719	0.798815	0.850826	0.831029	0.832595	0.884423	0.835872	0.80075	0.789637	0.807485	0.881958	0.82667	0.819226	0.803457	0.8511	0.889442	0.884405	0.869503	0.88619	0.854856	0.87772
cg07044282	-0.069153	0.711117	-3.19166	0.00332796	0.039783	-2.85493	0.76183	0.692677	-0.069153	1	178840137	F	II	ANGPTL1	1stExon	opensea	1stExon-opensea		rs536806387	15	0.657176	0.641785	0.606081	0.645836	0.674032	0.618009	0.659236	0.637464	0.689895	0.731133	0.756819	0.729776	0.775146	0.80392	0.814698	0.625029	0.682147	0.67632	0.682288	0.747717	0.673802	0.710578	0.708862	0.765729	0.800719	0.750564	0.818207	0.75264	0.753936
cg14292072	-0.0573403	0.883343	-3.67328	0.000937247	0.0218119	-1.63867	0.925392	0.868052	-0.0573403	11	101778741	R	II	ANGPTL5	5'UTR	opensea	5'UTR-opensea		rs1661410;rs571759946	33;2	0.87725	0.849957	0.854961	0.854792	0.800352	0.794167	0.909632	0.834297	0.861257	0.898739	0.942945	0.878818	0.933513	0.909221	0.931138	0.795348	0.851479	0.908472	0.860488	0.882144	0.842024	0.826153	0.929781	0.903483	0.903486	0.934226	0.951895	0.935569	0.918843
cg22249956	-0.0909965	0.779862	-4.07508	0.000314168	0.0137927	-0.576026	0.846593	0.755596	-0.0909965	19	10210875	F	II	ANGPTL6	5'UTR	shelf	5'UTR-shelf	chr19:10206624-10207351	rs533404585	14	0.707766	0.75115	0.683769	0.735524	0.849156	0.6465	0.720231	0.748486	0.752636	0.725144	0.816838	0.807448	0.835183	0.860419	0.832991	0.662959	0.833021	0.739701	0.740354	0.743815	0.697504	0.732524	0.810354	0.829902	0.840184	0.826058	0.869324	0.860201	0.909087
cg20825834	-0.0842685	0.859134	-3.9646	0.000425379	0.0154665	-0.87168	0.92093	0.836662	-0.0842685	8	41679818	F	II	ANK1	Body	opensea	Body-opensea		rs529058435;rs4466386;rs150809833	15;35;48	0.780746	0.804157	0.814034	0.798959	0.681448	0.774848	0.885183	0.816899	0.860106	0.88917	0.877096	0.866058	0.901844	0.838672	0.939156	0.771395	0.808471	0.884422	0.901399	0.79815	0.845999	0.86835	0.955549	0.880451	0.955857	0.907097	0.931228	0.949894	0.90686
cg20461812	-0.0803378	0.589759	-3.42459	0.00181574	0.0295034	-2.27588	0.648673	0.568335	-0.0803378	8	41614559	F	II	ANK1	Body	opensea	Body-opensea		rs7831530	8	0.534755	0.639822	0.466738	0.507565	0.578861	0.55779	0.437701	0.536643	0.540071	0.577508	0.538675	0.556873	0.595326	0.507159	0.597102	0.609965	0.578734	0.536287	0.62339	0.597543	0.718066	0.6668	0.640449	0.61681	0.653217	0.662037	0.729684	0.595884	0.631269
cg05986168	-0.0692064	0.682703	-3.54765	0.00131119	0.025385	-1.9628	0.733454	0.664248	-0.0692064	8	41529109	F	II	ANK1	Body	opensea	Body-opensea		rs71519907;rs147427996	25;51	0.593374	0.677053	0.592671	0.620995	0.749563	0.606808	0.594639	0.627807	0.672328	0.658575	0.732121	0.687598	0.742666	0.749274	0.72832	0.609893	0.665877	0.636227	0.681678	0.640156	0.677131	0.668701	0.711637	0.803029	0.732622	0.727426	0.727232	0.762635	0.726685
cg26101582	-0.064542	0.760853	-3.06921	0.00454827	0.0466446	-3.15137	0.808183	0.743641	-0.064542	8	41687651	R	II	ANK1	Body	shore	Body-shore	chr8:41685748-41686674	rs528543642;rs548583164	45;2	0.67844	0.7322	0.718028	0.676717	0.830303	0.650503	0.659717	0.721114	0.732094	0.741976	0.784813	0.79919	0.781889	0.869803	0.789146	0.66627	0.713889	0.728987	0.751389	0.814049	0.749319	0.770272	0.760013	0.827984	0.831126	0.834377	0.838484	0.797395	0.804726
cg05885688	0.0523943	0.921451	3.86875	0.000552517	0.0172762	-1.1262	0.883028	0.935423	0.0523943	8	41628552	F	II	ANK1	Body	shelf	Body-shelf	chr8:41624555-41625380			0.959268	0.954566	0.94977	0.93665	0.902006	0.935439	0.95618	0.932331	0.94961	0.960184	0.826187	0.901604	0.935807	0.868257	0.935245	0.968123	0.966194	0.961645	0.94375	0.937229	0.939948	0.9593	0.929907	0.905507	0.854501	0.867491	0.92214	0.867138	0.844191
cg06938954	-0.115672	0.717375	-4.13835	0.000263914	0.0128545	-0.405659	0.802201	0.686529	-0.115672	4	114286281	R	II	ANK2	Body	opensea	Body-opensea		rs143932461;rs145856327;rs370699621;rs556640912	42;32;2;1	0.632032	0.652468	0.700314	0.600132	0.697371	0.576594	0.681477	0.619734	0.70688	0.582371	0.803578	0.704608	0.759407	0.824728	0.845499	0.58996	0.647221	0.753163	0.679937	0.708502	0.629771	0.707888	0.747758	0.844122	0.869447	0.768455	0.838413	0.791439	0.770686
cg19685106	-0.0768699	0.893907	-3.57984	0.00120347	0.0243519	-1.88016	0.950279	0.873409	-0.0768699	4	113738257	F	II	ANK2	TSS1500	opensea	TSS1500-opensea				0.931244	0.870106	0.814676	0.814965	0.71612	0.839143	0.94418	0.787126	0.907137	0.883496	0.9348	0.914397	0.871188	0.904573	0.897406	0.839368	0.860974	0.94103	0.879634	0.864197	0.818664	0.980568	0.934326	0.94487	0.929691	0.981427	0.964045	0.969689	0.927362
cg26153922	-0.0698501	0.872608	-4.11737	0.000279637	0.013177	-0.462246	0.923832	0.853982	-0.0698501	4	114262880	R	II	ANK2	Body	opensea	Body-opensea		rs567570285;rs563444325;rs34065266	5;2;1	0.858634	0.860836	0.830965	0.850897	0.739721	0.827637	0.885823	0.791448	0.901929	0.8435	0.932881	0.856146	0.892952	0.812491	0.913593	0.868514	0.832079	0.903728	0.817813	0.831876	0.872326	0.861806	0.975504	0.88021	0.916982	0.872743	0.939923	0.942415	0.961533
cg21338340	-0.0658243	0.674304	-4.13156	0.000268908	0.0129771	-0.42399	0.722576	0.656751	-0.0658243	4	114130825	F	II	ANK2	Body	opensea	Body-opensea				0.636091	0.641835	0.594627	0.660408	0.736364	0.605018	0.591874	0.681219	0.642513	0.6204	0.715397	0.695784	0.695996	0.73628	0.68677	0.645102	0.638488	0.604899	0.621485	0.668035	0.673148	0.656794	0.752604	0.762255	0.686159	0.735593	0.737365	0.706853	0.704479
cg04522984	-0.0616043	0.509418	-3.3795	0.0020439	0.0312445	-2.3894	0.554595	0.492991	-0.0616043	4	114238277	R	II	ANK2	Body	opensea	Body-opensea		rs542507801;rs534342007	25;2	0.459254	0.452677	0.379056	0.51306	0.602184	0.501744	0.461382	0.483967	0.476557	0.485225	0.526411	0.498966	0.546419	0.519441	0.58754	0.451302	0.463235	0.418087	0.49375	0.512339	0.500343	0.512856	0.522254	0.596743	0.545465	0.554775	0.594009	0.526321	0.550778
cg14050816	-0.0588021	0.860768	-4.05647	0.000330664	0.0140518	-0.626	0.903889	0.845087	-0.0588021	4	113994401	F	II	ANK2	Body	opensea	Body-opensea				0.809662	0.872524	0.795865	0.784463	0.870871	0.791779	0.811618	0.83069	0.776707	0.87013	0.898955	0.844316	0.880578	0.899658	0.908736	0.803079	0.862358	0.847628	0.858392	0.86689	0.82763	0.879388	0.914301	0.9034	0.892792	0.913795	0.923319	0.87951	0.876219
cg13555290	-0.0569504	0.813444	-3.65424	0.000986374	0.0223165	-1.68807	0.855208	0.798257	-0.0569504	4	113781793	F	II	ANK2	5'UTR	opensea	5'UTR-opensea		rs536770812;rs558652876;rs556610028	0;1;26	0.766911	0.767639	0.792851	0.700465	0.824461	0.740467	0.78406	0.740354	0.820615	0.791752	0.828651	0.800956	0.798805	0.826485	0.888788	0.762807	0.783049	0.838845	0.844894	0.797996	0.832341	0.828471	0.894193	0.858895	0.865868	0.87591	0.865306	0.839925	0.83235
cg26002272	-0.0519841	0.818298	-3.26568	0.00274941	0.0361233	-2.67296	0.85642	0.804436	-0.0519841	4	114082427	F	II	ANK2	Body	opensea	Body-opensea		rs547211584;rs78845030;rs79048437;rs77137327	6;17;28;32	0.797	0.806082	0.789214	0.818992	0.891958	0.864562	0.816725	0.736572	0.800607	0.768385	0.871203	0.808489	0.792086	0.849707	0.832714	0.728897	0.799304	0.810879	0.770502	0.835752	0.716411	0.791552	0.866602	0.883321	0.857196	0.833858	0.82678	0.861915	0.846722
cg01802114	-0.0625304	0.802177	-3.43939	0.00174631	0.0289799	-2.23846	0.848032	0.785502	-0.0625304	10	62204885	F	II	ANK3	Body	opensea	Body-opensea		rs545053778;rs181012844	33;43	0.735366	0.785579	0.819628	0.770847	0.767955	0.71244	0.751226	0.796405	0.713636	0.812166	0.814443	0.811127	0.829851	0.844353	0.912831	0.697119	0.772474	0.806738	0.744278	0.846636	0.761129	0.774813	0.851081	0.836894	0.875825	0.829409	0.865687	0.815639	0.845749
cg19424533	-0.0611368	0.882984	-3.0934	0.00427767	0.0452194	-3.09329	0.927818	0.866681	-0.0611368	10	62464624	R	II	ANK3	Body	opensea	Body-opensea		rs558339191	48	0.875208	0.946511	0.917263	0.913037	0.871306	0.814397	0.873242	0.862133	0.82016	0.840217	0.936088	0.868227	0.92635	0.849314	0.907002	0.901179	0.764093	0.910393	0.882971	0.837482	0.734097	0.816307	0.961918	0.934593	0.973342	0.907271	0.935133	0.898733	0.915895
cg01575450	-0.114206	0.554243	-3.85112	0.000579652	0.0176508	-1.1728	0.637994	0.523788	-0.114206	2	190540690	F	II	ANKAR	TSS200	shore	TSS200-shore	chr2:190539026-190539533	rs2019099	26	0.487982	0.49116	0.445468	0.448113	0.58301	0.424506	0.4912	0.464964	0.467458	0.427746	0.617959	0.581766	0.602943	0.692338	0.718843	0.45466	0.537187	0.508396	0.54234	0.491686	0.529611	0.514006	0.605762	0.736752	0.616191	0.657566	0.664519	0.629762	0.620686
cg06463775	-0.0525288	0.848731	-3.02863	0.00503939	0.0492376	-3.24833	0.887252	0.834724	-0.0525288	5	74916857	F	II	ANKDD1B	Body	opensea	Body-opensea		rs1863934	15	0.830796	0.822863	0.800954	0.773002	0.858162	0.744252	0.804818	0.817969	0.73965	0.89294	0.867588	0.83444	0.893335	0.884754	0.842102	0.800532	0.907805	0.877436	0.8281	0.850863	0.887562	0.803996	0.913907	0.909838	0.905155	0.83924	0.891011	0.898858	0.8877
cg00000221	-0.0588292	0.846696	-3.4429	0.00173027	0.0288679	-2.2296	0.889837	0.831008	-0.0588292	17	54534248	R	II	ANKFN1	Body	opensea	Body-opensea		rs575170744	35	0.781878	0.819183	0.832543	0.801539	0.868827	0.73179	0.844395	0.775625	0.8254	0.768291	0.89095	0.855285	0.900703	0.908284	0.873095	0.765151	0.895572	0.817622	0.839859	0.864279	0.791417	0.830483	0.899071	0.897075	0.874792	0.88965	0.885626	0.893124	0.894131
cg03747697	-0.0517188	0.888179	-3.04266	0.00486416	0.0483165	-3.21489	0.926106	0.874387	-0.0517188	17	54518796	F	II	ANKFN1	Body	opensea	Body-opensea		rs534768280;rs151063940	0;12	0.875909	0.887189	0.897139	0.87334	0.79043	0.826425	0.900962	0.810147	0.904644	0.790145	0.895933	0.876713	0.884843	0.845709	0.942504	0.942941	0.900743	0.921823	0.832307	0.933578	0.809736	0.893366	0.96008	0.894779	0.924465	0.902688	0.954878	0.916563	0.932285
cg23942064	-0.133716	0.729927	-4.7815	4.39348e-05	0.00711065	1.35792	0.827985	0.694269	-0.133716	17	4089210	F	II	ANKFY1	Body	opensea	Body-opensea		rs562168707	1	0.696927	0.663136	0.59967	0.684679	0.604735	0.496405	0.713571	0.601336	0.695577	0.670159	0.823918	0.716433	0.753725	0.777452	0.801992	0.648564	0.797887	0.761972	0.63369	0.725308	0.681036	0.725749	0.876685	0.832117	0.828409	0.781981	0.818498	0.813893	0.866589
cg17526357	-0.122597	0.654104	-5.59106	4.51262e-06	0.00464941	3.61782	0.744009	0.621412	-0.122597	17	4112498	R	II	ANKFY1	Body	opensea	Body-opensea		rs559435461	1	0.678121	0.634922	0.683586	0.694899	0.63889	0.58634	0.49484	0.63715	0.613755	0.518193	0.688057	0.562527	0.626764	0.731293	0.618162	0.558927	0.611481	0.644207	0.588135	0.659771	0.668139	0.532899	0.74866	0.751781	0.760904	0.780389	0.767527	0.715876	0.70108
cg07686834	-0.118023	0.747603	-4.46076	0.000107854	0.00930838	0.47222	0.834153	0.716131	-0.118023	17	4096057	F	II	ANKFY1	Body	opensea	Body-opensea		rs192085906;rs138632094;rs557855472;rs113280903;rs537058971;rs375812104	4;14;15;18;23;39	0.707252	0.627208	0.707301	0.670068	0.527563	0.642938	0.781976	0.641573	0.773371	0.721971	0.77206	0.738582	0.779342	0.776097	0.864215	0.660021	0.742614	0.78352	0.691447	0.77619	0.627693	0.741876	0.870673	0.821905	0.81616	0.859963	0.83788	0.810498	0.836145
cg15888693	-0.0524724	0.822944	-3.75244	0.000757295	0.0198316	-1.43224	0.861424	0.808952	-0.0524724	17	4074172	R	II	ANKFY1	Body	opensea	Body-opensea		rs144397517;rs376973799;rs202011309	50;36;10	0.734609	0.783768	0.775268	0.806972	0.872617	0.735544	0.783511	0.814396	0.79768	0.778532	0.832225	0.841248	0.838971	0.870282	0.853419	0.770509	0.818456	0.818299	0.80263	0.824485	0.828326	0.81519	0.839275	0.878592	0.882265	0.86496	0.903775	0.855129	0.839969
cg23525657	-0.119999	0.72381	-3.62254	0.00107378	0.0231521	-1.7701	0.811809	0.69181	-0.119999	5	139800228	R	II	ANKHD1	Body	opensea	Body-opensea		rs550861188	3	0.604916	0.565414	0.579097	0.73206	0.698486	0.489361	0.736533	0.565682	0.724531	0.703972	0.810548	0.709776	0.800668	0.739968	0.834573	0.559573	0.804931	0.722965	0.658627	0.711619	0.708314	0.758216	0.81442	0.802302	0.806774	0.847047	0.842367	0.773719	0.766002
cg16671421	-0.116204	0.58456	-4.25465	0.000191334	0.0113528	-0.0907551	0.669777	0.553572	-0.116204	5	139785679	R	II	ANKHD1	Body	shelf	Body-shelf	chr5:139780307-139782108	rs142379439	2	0.513019	0.568501	0.489027	0.533644	0.684472	0.463856	0.58464	0.535456	0.429788	0.537611	0.640344	0.618963	0.601923	0.665937	0.701128	0.409816	0.567235	0.52071	0.519077	0.548814	0.540648	0.503982	0.656258	0.726975	0.693157	0.677341	0.678882	0.623402	0.646961
cg01023982	-0.0637695	0.858615	-3.94582	0.000447795	0.0157839	-0.921707	0.905379	0.84161	-0.0637695	5	139891775	F	II	ANKHD1	Body	opensea	Body-opensea		rs546037572	8	0.794955	0.80549	0.752155	0.860029	0.819271	0.778298	0.883577	0.796063	0.864539	0.866453	0.91565	0.894118	0.906413	0.886424	0.895117	0.831475	0.841698	0.873619	0.808759	0.806384	0.795805	0.839124	0.892827	0.89327	0.926284	0.901443	0.916263	0.896889	0.913372
cg15304674	-0.0985727	0.645083	-3.03776	0.00492462	0.0486236	-3.22656	0.71737	0.618797	-0.0985727	7	91923194	R	II	ANKIB1	5'UTR	opensea	5'UTR-opensea		rs563445151;rs529320058;rs542627038;rs11974646	37;30;18;14	0.663513	0.550303	0.467193	0.664234	0.621038	0.53926	0.605198	0.616363	0.563946	0.539264	0.748854	0.659117	0.715028	0.688067	0.833583	0.58029	0.593487	0.558672	0.554989	0.742818	0.517226	0.591095	0.7511	0.603645	0.768778	0.679932	0.712148	0.74795	0.758997
cg19797536	-0.075917	0.85948	-3.23847	0.00294988	0.0374112	-2.74008	0.915152	0.839235	-0.075917	7	91909243	F	II	ANKIB1	5'UTR	opensea	5'UTR-opensea		rs142759969	0	0.79963	0.724869	0.854515	0.83291	0.873623	0.697906	0.861273	0.784095	0.917249	0.788631	0.934023	0.82271	0.942461	0.886025	0.876405	0.836896	0.858598	0.901346	0.798185	0.863733	0.757261	0.850835	0.889707	0.908845	0.905181	0.957652	0.959426	0.930608	0.928453
cg01169979	-0.0809057	0.719992	-3.50687	0.00146113	0.0266602	-2.06706	0.779323	0.698417	-0.0809057	12	133339662	F	II	ANKLE2	TSS1500	shore	TSS1500-shore	chr12:133337981-133338989	rs72624267	6	0.676311	0.727847	0.623046	0.728312	0.749953	0.608286	0.683188	0.630535	0.658734	0.687073	0.768564	0.780367	0.806293	0.720604	0.818522	0.60158	0.738742	0.677312	0.630367	0.664818	0.712055	0.672667	0.708092	0.817799	0.782742	0.80784	0.8251	0.764957	0.784793
cg08981980	-0.0531698	0.692371	-3.23058	0.00301056	0.0378024	-2.75949	0.731362	0.678193	-0.0531698	12	133302266	R	II	ANKLE2	3'UTR	shore	3'UTR-shore	chr12:133303808-133304234	rs183994605;rs143321702;rs552501926	49;29;8	0.681835	0.632714	0.664554	0.636785	0.721317	0.645976	0.677839	0.637688	0.649843	0.654568	0.692572	0.718581	0.71943	0.774814	0.797439	0.649529	0.662974	0.671019	0.647095	0.676556	0.650803	0.656307	0.697232	0.77239	0.738181	0.73715	0.778125	0.711228	0.711109
cg11795753	-0.0505887	0.498943	-3.27132	0.00270956	0.0358739	-2.65902	0.536041	0.485452	-0.0505887	12	133337036	R	II	ANKLE2	Body	shore	Body-shore	chr12:133337981-133338989			0.468905	0.432908	0.45152	0.469015	0.424407	0.504698	0.478873	0.457452	0.511794	0.510914	0.483335	0.560137	0.578312	0.50828	0.550501	0.444112	0.451897	0.512866	0.44764	0.499629	0.465593	0.467166	0.518871	0.569746	0.549828	0.56523	0.549044	0.482376	0.523887
cg04433647	-0.0778375	0.670359	-3.51975	0.00141206	0.026229	-2.03418	0.727439	0.649602	-0.0778375	2	241430164	F	II	ANKMY1	Body	opensea	Body-opensea				0.621661	0.701952	0.623082	0.632859	0.728069	0.541451	0.629755	0.628911	0.545052	0.640813	0.690675	0.710732	0.741802	0.778116	0.741127	0.586838	0.634328	0.638298	0.617919	0.639177	0.62377	0.594853	0.731479	0.748809	0.702915	0.734319	0.756165	0.726437	0.722117
cg23645768	-0.0588672	0.89762	-4.25015	0.000193734	0.0114102	-0.102972	0.940789	0.881922	-0.0588672	2	241457438	R	II	ANKMY1	Body	shelf	Body-shelf	chr2:241459632-241460047	rs181250570;rs564923000	33;1	0.858712	0.870764	0.897486	0.87786	0.855384	0.832815	0.890662	0.851593	0.917513	0.891294	0.939077	0.813487	0.893177	0.899646	0.954045	0.850032	0.858466	0.946751	0.885115	0.857449	0.846698	0.914259	0.974936	0.93705	0.897431	0.960057	0.950338	0.941578	0.952133
cg02741393	-0.0564242	0.720676	-3.44714	0.00171102	0.028708	-2.21885	0.762053	0.705629	-0.0564242	2	241501875	F	II	ANKMY1	TSS1500	shore	TSS1500-shore	chr2:241499582-241500785	rs146018793;rs566744507	22;27	0.664178	0.681593	0.679383	0.730242	0.791273	0.67796	0.682221	0.748062	0.64359	0.676634	0.734229	0.766405	0.735995	0.801248	0.70307	0.674251	0.723127	0.63892	0.674115	0.696129	0.722863	0.678353	0.782817	0.735711	0.76879	0.761244	0.804931	0.77973	0.733946
cg05665651	-0.111168	0.713828	-4.49545	9.7898e-05	0.00902939	0.567527	0.795351	0.684183	-0.111168	16	89525202	F	II	ANKRD11	5'UTR	opensea	5'UTR-opensea		rs118029756;rs149154819;rs534676963;rs553455780	3;17;21;37	0.635738	0.684324	0.656279	0.64407	0.699064	0.529177	0.6513	0.63432	0.70384	0.584121	0.784512	0.71526	0.750924	0.82176	0.807688	0.607888	0.675772	0.700395	0.691597	0.728489	0.662758	0.682753	0.771904	0.840883	0.812436	0.817321	0.801954	0.77802	0.776781
cg12426245	-0.0934212	0.559728	-4.5856	7.60883e-05	0.00835471	0.815794	0.628237	0.534816	-0.0934212	16	89488703	R	II	ANKRD11	Body	shore	Body-shore	chr16:89487760-89488158	rs570946715;rs191126255;rs550377178;rs146955894	49;31;22;6	0.519007	0.542453	0.473652	0.513741	0.595935	0.497361	0.527252	0.452657	0.492783	0.500563	0.599253	0.569376	0.602942	0.637914	0.628048	0.48263	0.559394	0.511411	0.50926	0.514701	0.539487	0.49613	0.620742	0.65995	0.644076	0.623358	0.698494	0.556054	0.660981
cg10164272	-0.0695139	0.712377	-5.56944	4.79478e-06	0.00464941	3.55737	0.763353	0.693839	-0.0695139	16	89456328	R	I	ANKRD11	5'UTR	island	5'UTR-island	chr16:89456147-89456770	rs552382637;rs564411555;rs181866835;rs186077135;rs112030139	39;33;28;3;1	0.668331	0.708619	0.692734	0.653812	0.627655	0.640885	0.691218	0.708065	0.712198	0.653666	0.737951	0.707935	0.695777	0.769668	0.705051	0.658452	0.719771	0.70643	0.718784	0.694629	0.674164	0.718673	0.75116	0.770388	0.746126	0.739977	0.801041	0.749392	0.787345
cg05504729	-0.0608887	0.689839	-3.12718	0.00392514	0.0432606	-3.01174	0.73449	0.673602	-0.0608887	16	89399490	F	II	ANKRD11	5'UTR	opensea	5'UTR-opensea				0.607974	0.6361	0.632686	0.64691	0.750572	0.643969	0.667526	0.614087	0.659731	0.657206	0.700044	0.752708	0.741605	0.730308	0.780622	0.611617	0.676855	0.668277	0.692851	0.705281	0.592927	0.649381	0.747457	0.747005	0.749902	0.742084	0.792484	0.694741	0.716013
cg09607566	-0.0570286	0.792619	-5.21607	1.29436e-05	0.00534006	2.56913	0.83444	0.777411	-0.0570286	16	89367323	F	I	ANKRD11	Body	opensea	Body-opensea				0.747051	0.767442	0.774309	0.756268	0.757494	0.707223	0.786535	0.768045	0.787889	0.783537	0.803852	0.807723	0.831453	0.818413	0.811103	0.729252	0.798401	0.790522	0.760573	0.768947	0.777453	0.769563	0.824024	0.840644	0.849079	0.818021	0.874076	0.8199	0.829419
cg12460598	-0.0540743	0.851881	-4.00517	0.000380654	0.0148219	-0.763385	0.891535	0.837461	-0.0540743	16	89439294	F	II	ANKRD11	Body	shore	Body-shore	chr16:89438503-89438850	rs533115472;rs551867252;rs146935722;rs537530912;rs187491241;rs76284882	1;5;7;8;19;48	0.810095	0.849368	0.820927	0.834879	0.849672	0.773632	0.812699	0.814239	0.835161	0.80244	0.889617	0.836915	0.898716	0.9098	0.880309	0.791777	0.823059	0.851626	0.812533	0.878892	0.824048	0.823734	0.84139	0.905767	0.898353	0.878307	0.911072	0.896704	0.926706
cg00432497	-0.0521864	0.8508	-3.19823	0.00327216	0.0394291	-2.83884	0.88907	0.836883	-0.0521864	16	89438714	R	I	ANKRD11	5'UTR	island	5'UTR-island	chr16:89438503-89438850	rs3114863;rs537213407;rs556046026	49;29;4	0.759106	0.855859	0.742358	0.791626	0.881226	0.744714	0.847609	0.851788	0.835963	0.850444	0.881766	0.868714	0.885021	0.885095	0.876018	0.775055	0.875386	0.849953	0.854046	0.83399	0.82115	0.844546	0.879355	0.917166	0.886797	0.906838	0.900772	0.858021	0.881454
cg26479658	-0.0509585	0.839123	-4.4438	0.000113078	0.00943345	0.425685	0.876493	0.825534	-0.0509585	16	89342677	R	II	ANKRD11	Body	shelf	Body-shelf	chr16:89345463-89348521	rs140577374	38	0.798878	0.821693	0.851142	0.788302	0.83426	0.829239	0.804044	0.766908	0.807784	0.81869	0.869746	0.840186	0.843491	0.879796	0.846965	0.776302	0.780055	0.844471	0.838819	0.879467	0.805546	0.835966	0.867041	0.898019	0.877947	0.881685	0.884899	0.871869	0.874273
cg01443339	-0.0546288	0.834456	-3.55266	0.00129384	0.0252258	-1.94996	0.874517	0.819888	-0.0546288	18	9285911	F	II	ANKRD12	3'UTR	opensea	3'UTR-opensea		rs546073774	7	0.760152	0.841867	0.797761	0.791785	0.847081	0.725983	0.799753	0.795997	0.85183	0.797192	0.869242	0.842581	0.851733	0.876335	0.874384	0.73505	0.843977	0.854424	0.843597	0.815213	0.819624	0.801984	0.864838	0.885518	0.903221	0.871969	0.907724	0.862113	0.852203
cg18348060	-0.100348	0.861958	-4.79619	4.21591e-05	0.00703265	1.3987	0.935546	0.835198	-0.100348	12	110465522	R	II	ANKRD13A	ExonBnd	opensea	ExonBnd-opensea				0.791467	0.882005	0.857742	0.78848	0.771852	0.682403	0.854714	0.766688	0.847539	0.773575	0.939513	0.863938	0.89934	0.888867	0.901053	0.803643	0.855024	0.889717	0.834887	0.850174	0.795829	0.835905	0.927048	0.954709	0.961501	0.89367	0.951138	0.948302	0.931817
cg10145428	-0.0736454	0.882846	-4.47379	0.000104	0.00919992	0.508016	0.936852	0.863207	-0.0736454	12	110465221	F	II	ANKRD13A	Body	opensea	Body-opensea		rs535932521	49	0.836859	0.84525	0.847109	0.827122	0.923049	0.81004	0.841916	0.831632	0.856859	0.793547	0.901322	0.922427	0.920334	0.929786	0.957146	0.790178	0.84583	0.894872	0.877879	0.835592	0.84193	0.859877	0.943544	0.934971	0.936226	0.96818	0.937314	0.926538	0.940512
cg22695402	-0.0796954	0.795025	-3.3251	0.0023561	0.0334721	-2.52548	0.853469	0.773773	-0.0796954	4	73968229	R	II	ANKRD17	Body	opensea	Body-opensea				0.730955	0.796692	0.73497	0.677846	0.824401	0.604478	0.711229	0.728021	0.844969	0.726485	0.849629	0.789301	0.840553	0.845189	0.844199	0.692973	0.770449	0.766572	0.829549	0.835926	0.764771	0.813854	0.809795	0.9004	0.853325	0.864522	0.863207	0.858336	0.868636
cg24476709	-0.0582598	0.61769	-3.69899	0.00087465	0.0211093	-1.57179	0.660414	0.602154	-0.0582598	4	74089886	F	II	ANKRD17	TSS1500	opensea	TSS1500-opensea				0.619234	0.595957	0.566088	0.566214	0.658125	0.529602	0.587218	0.58797	0.543291	0.59419	0.654603	0.603701	0.671767	0.661148	0.683675	0.554461	0.606043	0.571516	0.606544	0.602442	0.588124	0.595473	0.601775	0.687663	0.643665	0.683416	0.689837	0.656113	0.676817
cg01108144	-0.0619546	0.692328	-3.76462	0.000732777	0.0195207	-1.40034	0.737762	0.675807	-0.0619546	9	33549539	F	II	ANKRD18B	Body	opensea	Body-opensea				0.645964	0.627279	0.615037	0.666688	0.716765	0.654822	0.664742	0.635939	0.671727	0.698263	0.710826	0.716719	0.708965	0.749586	0.770436	0.64917	0.66144	0.645166	0.647331	0.710083	0.659163	0.641643	0.689082	0.797984	0.766599	0.729443	0.780518	0.700336	0.741352
cg13532174	-0.0957641	0.585229	-4.611	7.08673e-05	0.00819526	0.88588	0.655456	0.559692	-0.0957641	3	197798864	F	II	ANKRD18DP	Body	opensea	Body-opensea		rs565900709;rs539853489;rs145700722	0;5;24	0.495369	0.522542	0.547189	0.554842	0.631606	0.499809	0.475665	0.608654	0.541235	0.479713	0.616734	0.612166	0.620858	0.702393	0.587578	0.525554	0.526684	0.528657	0.542402	0.582802	0.558213	0.552564	0.709724	0.627156	0.683074	0.683604	0.668391	0.614023	0.64683
cg01052723	-0.10359	0.624077	-3.7717	0.000718887	0.0193643	-1.38178	0.700044	0.596453	-0.10359	9	42366868	R	I	ANKRD20A2	TSS1500	shore	TSS1500-shore	chr9:42367086-42368730	rs554985320;rs576544125;rs371000033	49;24;18	0.566865	0.529014	0.503875	0.528562	0.605461	0.596899	0.59414	0.639067	0.586749	0.622234	0.727729	0.740628	0.626629	0.708064	0.603622	0.560144	0.593835	0.541773	0.577607	0.457893	0.58231	0.628875	0.597146	0.775174	0.756202	0.617795	0.6683	0.699388	0.779083
cg20159543	-0.0867686	0.626394	-3.97006	0.00041908	0.0153781	-0.857141	0.690025	0.603256	-0.0867686	18	14190814	R	II	ANKRD20A5P	Body	opensea	Body-opensea		rs181339223;rs543608692;rs115530353;rs577232454	45;24;8;2	0.562868	0.552473	0.54447	0.608472	0.691426	0.589274	0.605248	0.552317	0.539214	0.574593	0.633191	0.678497	0.661707	0.738727	0.700924	0.600826	0.58723	0.530413	0.567656	0.583306	0.563853	0.60495	0.674858	0.727385	0.730249	0.702669	0.744998	0.620261	0.655719
cg12316181	-0.133018	0.462841	-4.79569	4.22189e-05	0.00703308	1.3973	0.560388	0.42737	-0.133018	13	19432967	R	II	ANKRD20A9P	Body	opensea	Body-opensea		rs552167531;rs570486635;rs181681460;rs575704871	48;35;24;1	0.375911	0.404381	0.411517	0.387173	0.456594	0.269861	0.37065	0.49342	0.448119	0.332726	0.541384	0.489712	0.524952	0.525588	0.528042	0.439425	0.369034	0.489411	0.405211	0.446646	0.301268	0.39111	0.645596	0.533687	0.592529	0.584324	0.552019	0.540728	0.536854
cg05573902	-0.126676	0.678707	-4.33269	0.000154071	0.0104502	0.121732	0.771603	0.644927	-0.126676	10	90584927	R	II	ANKRD22	Body	opensea	Body-opensea		rs181999559	2	0.572228	0.653606	0.596003	0.561673	0.746505	0.502844	0.610063	0.568685	0.645125	0.593264	0.790915	0.680322	0.719086	0.78747	0.806296	0.539531	0.609365	0.650638	0.611326	0.648867	0.645633	0.648942	0.762076	0.813309	0.80099	0.765177	0.791738	0.749867	0.766049
cg16700669	-0.0518098	0.802884	-3.68895	0.000898596	0.0213667	-1.59793	0.840878	0.789068	-0.0518098	19	4185624	R	II	ANKRD24	5'UTR	shelf	5'UTR-shelf	chr19:4182259-4182803	rs149163563;rs352494;rs571457770;rs112952272	43;12;11;1	0.767579	0.791664	0.755939	0.75076	0.835989	0.765134	0.72866	0.816441	0.709501	0.774753	0.816744	0.803539	0.824209	0.847222	0.85794	0.756717	0.74599	0.808513	0.780536	0.816062	0.795054	0.810545	0.838161	0.868432	0.861143	0.845579	0.838032	0.822356	0.812249
cg09486988	-0.0721657	0.87038	-3.6648	0.000958824	0.0220171	-1.66068	0.923302	0.851136	-0.0721657	10	27303706	R	II	ANKRD26	Body	opensea	Body-opensea		rs74128529;rs2274742;rs536121096	47;14;4	0.83703	0.800725	0.883899	0.822211	0.818276	0.753518	0.877421	0.80792	0.934304	0.87258	0.913439	0.88016	0.892819	0.83339	0.900777	0.7361	0.775245	0.888799	0.847638	0.836717	0.87998	0.932043	0.878872	0.891878	0.925229	0.937613	0.920362	0.957222	0.944765
cg27413643	-0.138362	0.117342	-3.05618	0.00470084	0.0474734	-3.18259	0.218808	0.0804454	-0.138362	19	33165484	R	II	ANKRD27	5'UTR	island	5'UTR-island	chr19:33165266-33168099	rs184439841;rs528866221;rs10711405;rs548715848	46;37;8;7	0.0564919	0.0707121	0.0488298	0.0600317	0.057144	0.0424897	0.217425	0.25763	0.0615014	0.0512869	0.0985834	0.0807127	0.0702643	0.075111	0.122168	0.0445556	0.0571082	0.0596905	0.038339	0.0610688	0.0726521	0.066003	0.0665767	0.0617655	0.452264	0.485358	0.10163	0.0710947	0.460108
cg06714871	-0.0618508	0.700776	-3.21278	0.00315195	0.0386833	-2.80321	0.746134	0.684283	-0.0618508	3	15795889	F	II	ANKRD28	5'UTR	opensea	5'UTR-opensea		rs577983708	1	0.653572	0.691577	0.669295	0.63656	0.660705	0.581352	0.682262	0.672557	0.704372	0.622496	0.7452	0.678488	0.72968	0.782219	0.77747	0.68649	0.759529	0.657224	0.667561	0.667045	0.672929	0.655641	0.721929	0.711036	0.780892	0.733324	0.840756	0.729097	0.730085
cg13474920	-0.0547391	0.737707	-3.4099	0.00188724	0.030055	-2.31294	0.777849	0.72311	-0.0547391	3	15779935	F	II	ANKRD28	5'UTR	opensea	5'UTR-opensea		rs113426348	2	0.694308	0.690727	0.656047	0.721006	0.808294	0.677705	0.713839	0.772691	0.700846	0.698758	0.760822	0.719973	0.757735	0.806339	0.779797	0.684856	0.762093	0.65368	0.704748	0.714134	0.722895	0.707135	0.777819	0.789314	0.786319	0.812774	0.79974	0.742759	0.757755
cg24280247	-0.0665234	0.762479	-3.23217	0.00299822	0.0377167	-2.75557	0.811263	0.744739	-0.0665234	18	21230387	F	II	ANKRD29	Body	opensea	Body-opensea		rs191586590;rs140235331;rs546956064	6;8;22	0.736762	0.695062	0.633001	0.754748	0.792663	0.711608	0.766458	0.670276	0.706191	0.687425	0.794194	0.767979	0.817416	0.843829	0.84594	0.669655	0.790946	0.75358	0.742632	0.737894	0.735651	0.730349	0.756104	0.843976	0.818726	0.814591	0.865343	0.794146	0.800542
cg20894270	-0.0643747	0.791753	-4.03053	0.000355077	0.014446	-0.695531	0.838961	0.774587	-0.0643747	18	21200993	R	II	ANKRD29	Body	shore	Body-shore	chr18:21199431-21199798	rs142950282;rs151118762	27;26	0.706108	0.766024	0.739669	0.724467	0.844415	0.733128	0.754972	0.743976	0.719365	0.766707	0.825155	0.807095	0.817572	0.840822	0.847966	0.713219	0.782106	0.768794	0.801614	0.82507	0.750355	0.762309	0.826279	0.856657	0.845981	0.843978	0.847491	0.843006	0.83866
cg15023313	-0.104395	0.820001	-5.41949	7.30505e-06	0.00486999	3.138	0.896558	0.792163	-0.104395	10	37414759	F	I	ANKRD30A	TSS200	island	TSS200-island	chr10:37414145-37414769	rs551041767;rs546050115	0;31	0.758145	0.782962	0.770256	0.727505	0.764515	0.66945	0.766592	0.801455	0.78472	0.805455	0.876374	0.863565	0.847456	0.848215	0.856712	0.77017	0.824604	0.809341	0.800925	0.754669	0.763429	0.781066	0.884318	0.881188	0.992594	0.880731	0.903536	0.89054	0.828088
cg05293209	-0.0533974	0.815566	-3.35519	0.00217816	0.0321731	-2.45034	0.854724	0.801326	-0.0533974	10	45655979	R	II	ANKRD30BP3	Body	opensea	Body-opensea				0.783892	0.898719	0.758068	0.73679	0.842372	0.789065	0.866028	0.789561	0.794755	0.768798	0.802085	0.758368	0.874994	0.793366	0.835648	0.771239	0.790162	0.817977	0.808928	0.7767	0.770434	0.801229	0.905909	0.878721	0.894557	0.828045	0.804132	0.835012	0.86411
cg13317725	-0.10182	0.656504	-4.09842	0.000294622	0.0134282	-0.513269	0.731172	0.629352	-0.10182	12	52281482	F	II	ANKRD33	TSS1500	opensea	TSS1500-opensea		rs192455062	32	0.591712	0.665236	0.59291	0.588169	0.667002	0.531119	0.626228	0.573435	0.611548	0.493774	0.677295	0.64553	0.723045	0.70901	0.736401	0.552789	0.721309	0.645203	0.616565	0.601995	0.619397	0.65608	0.702638	0.79228	0.792502	0.712096	0.758545	0.644606	0.779198
cg24959663	-0.135831	0.617411	-4.91907	2.98488e-05	0.00642129	1.74037	0.71702	0.581189	-0.135831	5	10578618	R	II	ANKRD33B	Body	opensea	Body-opensea		rs527617696;rs540905762	5;1	0.506709	0.567537	0.572655	0.487544	0.631019	0.437663	0.527006	0.52999	0.582646	0.503138	0.703915	0.633706	0.665855	0.706285	0.7269	0.484962	0.563295	0.616444	0.589132	0.613206	0.575075	0.561477	0.671767	0.773682	0.731532	0.750283	0.734619	0.69676	0.700938
cg05162281	-0.0872947	0.584893	-4.05836	0.000328944	0.0140228	-0.620909	0.648909	0.561614	-0.0872947	5	10652296	F	II	ANKRD33B	3'UTR	shore	3'UTR-shore	chr5:10649367-10650352	rs532910159;rs6898416;rs560072335	7;17;41	0.527621	0.477608	0.582141	0.525938	0.65007	0.458831	0.479479	0.588167	0.537365	0.49215	0.635	0.595487	0.633316	0.676501	0.637895	0.524625	0.536393	0.535146	0.559748	0.586028	0.54983	0.566175	0.665522	0.640329	0.683139	0.656628	0.679165	0.630672	0.605714
cg25612428	-0.0766911	0.783802	-4.82827	3.8527e-05	0.00683313	1.4878	0.840043	0.763351	-0.0766911	5	10649867	R	I	ANKRD33B	Body	island	Body-island	chr5:10649367-10650352	rs551808813;rs565382800;rs114562258	28;27;15	0.675285	0.764113	0.722945	0.707736	0.774563	0.683397	0.741261	0.763872	0.743222	0.768386	0.802615	0.788754	0.807798	0.862869	0.801529	0.72814	0.787732	0.762205	0.789795	0.791964	0.769403	0.756149	0.87881	0.857635	0.847075	0.819602	0.861048	0.833603	0.798343
cg23907453	-0.0619738	0.85541	-3.35273	0.00219219	0.032268	-2.45649	0.900858	0.838884	-0.0619738	5	10629463	R	II	ANKRD33B	Body	opensea	Body-opensea		rs187438772;rs11739495;rs142603352	20;14;1	0.776487	0.830486	0.823395	0.8296	0.820749	0.729468	0.810572	0.8228	0.885003	0.808443	0.894008	0.90344	0.878105	0.887442	0.90298	0.788253	0.88901	0.906381	0.831271	0.866682	0.743728	0.827145	0.923002	0.872837	0.893725	0.889821	0.894643	0.904409	0.944336
cg14489425	-0.0766618	0.805817	-3.28887	0.00258891	0.0350726	-2.61554	0.862036	0.785374	-0.0766618	5	79866923	R	II	ANKRD34B	TSS1500	shore	TSS1500-shore	chr5:79864842-79866447			0.752839	0.77545	0.788243	0.762326	0.799954	0.598666	0.816887	0.765731	0.771614	0.707714	0.844095	0.811298	0.845364	0.868628	0.89465	0.688685	0.867437	0.823359	0.746722	0.765504	0.821659	0.761402	0.849074	0.844407	0.867659	0.867188	0.886353	0.83433	0.87093
cg21346425	-0.0756211	0.367135	-3.1306	0.00389107	0.0430773	-3.00347	0.42259	0.346969	-0.0756211	15	79589142	F	II	ANKRD34C	3'UTR	opensea	3'UTR-opensea		rs1434464;rs536409032	32;36	0.365043	0.299685	0.264451	0.40079	0.390963	0.374539	0.361744	0.341074	0.320913	0.298013	0.370986	0.379006	0.476035	0.40729	0.449731	0.292574	0.271501	0.33575	0.338885	0.325174	0.297996	0.271182	0.39445	0.386716	0.407738	0.572548	0.474011	0.40119	0.383
cg20527733	-0.128081	0.525723	-4.03278	0.000352887	0.0144176	-0.689492	0.61965	0.491568	-0.128081	2	97866355	R	II	ANKRD36	Body	opensea	Body-opensea		rs112920594;rs573397732;rs545346291;rs565559644;rs531153101	36;27;23;22;1	0.475198	0.398125	0.489612	0.496243	0.488961	0.290087	0.403181	0.595491	0.482138	0.38047	0.527993	0.570294	0.547426	0.718006	0.564579	0.492255	0.473061	0.48213	0.490029	0.51378	0.495789	0.439659	0.643464	0.555357	0.692687	0.642735	0.699273	0.60178	0.563353
cg17325912	-0.050208	0.867805	-4.24749	0.00019517	0.011447	-0.110213	0.904625	0.854417	-0.050208	2	97520089	F	I	ANKRD39	Body	shelf	Body-shelf	chr2:97523356-97524186	rs566177154;rs142094652;rs147783814;rs143823472;rs34176013	0;4;5;10;49	0.804764	0.847412	0.841971	0.809957	0.845319	0.776131	0.844227	0.836828	0.851577	0.838487	0.904191	0.881231	0.895098	0.908267	0.884643	0.819914	0.855823	0.872151	0.872287	0.87488	0.862323	0.869686	0.89391	0.926867	0.91249	0.902024	0.918182	0.900978	0.893954
cg05061846	-0.0533672	0.547418	-3.33763	0.00228037	0.0329262	-2.49423	0.586554	0.533187	-0.0533672	11	82931224	F	II	ANKRD42	Body	opensea	Body-opensea				0.492738	0.539199	0.488853	0.533153	0.603805	0.501389	0.488982	0.571212	0.51259	0.486735	0.555979	0.57117	0.593136	0.617305	0.554922	0.488112	0.50857	0.527587	0.521809	0.517457	0.53704	0.51836	0.596895	0.574132	0.630542	0.594717	0.656376	0.549952	0.55665
cg11998835	-0.0671364	0.877591	-3.20854	0.00318652	0.0388984	-2.81359	0.926824	0.859688	-0.0671364	2	198055135	F	II	ANKRD44	Body	opensea	Body-opensea		rs186401757;rs528144807	25;43	0.83427	0.875752	0.922517	0.878783	0.829362	0.714613	0.875984	0.779068	0.962759	0.865157	0.878686	0.833694	0.833535	0.878809	0.931274	0.836042	0.92328	0.853188	0.894286	0.803283	0.826049	0.882743	0.961833	0.914675	0.963554	0.906597	0.966171	0.843094	0.899131
cg27594502	-0.0525058	0.897091	-3.88585	0.000527389	0.0169568	-1.08094	0.935596	0.88309	-0.0525058	2	198062260	R	II	ANKRD44	Body	opensea	Body-opensea		rs17389141;rs570074968	30;6	0.812278	0.894194	0.897172	0.869997	0.907871	0.769345	0.866633	0.901255	0.88945	0.880267	0.920327	0.899218	0.910789	0.947609	0.914272	0.860429	0.909507	0.880432	0.87896	0.899784	0.862582	0.855603	0.949462	0.927267	0.933783	0.92957	0.947751	0.921262	0.917192
cg18508448	-0.131184	0.527916	-5.82171	2.36603e-06	0.00416322	4.262	0.624117	0.492933	-0.131184	1	173612055	F	II	ANKRD45	Body	opensea	Body-opensea		rs565687586;rs186458263;rs73033104	0;23;24	0.45949	0.476235	0.45664	0.429907	0.566543	0.387414	0.44049	0.479212	0.475414	0.412005	0.589063	0.557019	0.571329	0.620077	0.606067	0.455446	0.471683	0.477522	0.474839	0.48697	0.467297	0.483867	0.640777	0.628497	0.638772	0.635287	0.634774	0.574615	0.632644
cg16373381	-0.0519872	0.870244	-3.0332	0.00498162	0.0489146	-3.23744	0.908368	0.856381	-0.0519872	4	125635220	R	II	ANKRD50	TSS1500	shore	TSS1500-shore	chr4:125633390-125634275	rs555442427	39	0.832489	0.868279	0.89185	0.806643	0.762477	0.826235	0.904655	0.789985	0.887237	0.84581	0.854157	0.910216	0.915042	0.844247	0.915152	0.820899	0.87725	0.933779	0.850348	0.798879	0.80787	0.896886	0.944112	0.880276	0.919259	0.880882	0.891312	0.934354	0.912053
cg26690332	-0.0667546	0.732059	-3.4631	0.00164045	0.0281473	-2.17839	0.781013	0.714258	-0.0667546	22	38231641	F	II	ANKRD54	Body	opensea	Body-opensea		rs570148043;rs112577567;rs75712130	1;11;16	0.672285	0.691749	0.612906	0.681057	0.794865	0.609833	0.678321	0.74679	0.716241	0.662701	0.730076	0.767174	0.768467	0.767132	0.795582	0.687218	0.703491	0.703595	0.698549	0.76074	0.732759	0.732144	0.74923	0.802382	0.809269	0.803035	0.825312	0.788356	0.732164
cg18244589	-0.0652771	0.807791	-3.6554	0.000983306	0.0222829	-1.68505	0.855661	0.790384	-0.0652771	22	38231593	F	II	ANKRD54	Body	opensea	Body-opensea		rs116689265;rs570148043	45;49	0.758978	0.774366	0.696434	0.779636	0.848928	0.706244	0.729337	0.791071	0.756311	0.810494	0.836309	0.828312	0.817498	0.847984	0.861861	0.766591	0.867544	0.772553	0.792882	0.755432	0.790691	0.798988	0.801257	0.899079	0.897955	0.835273	0.872643	0.852326	0.863121
cg11203914	-0.136998	0.639759	-5.00937	2.31544e-05	0.00608057	1.99198	0.740224	0.603226	-0.136998	5	55463281	R	II	ANKRD55	Body	opensea	Body-opensea		rs186391418	2	0.562697	0.618945	0.530416	0.592615	0.644396	0.479393	0.583854	0.554627	0.588018	0.501511	0.692972	0.695313	0.668686	0.711275	0.749964	0.538294	0.560699	0.636337	0.614032	0.615457	0.479344	0.65213	0.689062	0.743675	0.74883	0.75782	0.764943	0.695435	0.819628
cg09577966	-0.0568197	0.904405	-3.97496	0.000413498	0.0152974	-0.844072	0.946073	0.889253	-0.0568197	5	55411971	F	II	ANKRD55	Body	opensea	Body-opensea		rs564538251;rs573452804;rs6887238;rs561306939	0;15;38;46	0.890226	0.896734	0.906756	0.944284	0.920282	0.776707	0.868248	0.843621	0.901246	0.873825	0.941079	0.915739	0.917361	0.911993	0.926391	0.846319	0.891914	0.921363	0.89326	0.865113	0.879352	0.831754	0.939155	0.925934	0.964789	0.942777	0.981342	0.944582	0.941011
cg24000259	-0.0512822	0.329181	-3.47686	0.00158189	0.027696	-2.14345	0.366788	0.315506	-0.0512822	5	55488291	R	I	ANKRD55	Body	opensea	Body-opensea				0.362731	0.317213	0.357898	0.351548	0.238198	0.2607	0.369676	0.295706	0.305114	0.284827	0.378437	0.319536	0.310518	0.305743	0.34821	0.326265	0.339818	0.350825	0.266962	0.298984	0.249573	0.302645	0.346305	0.35715	0.384683	0.407179	0.338279	0.341825	0.393628
cg19399885	-0.0677127	0.811099	-3.0893	0.00432237	0.0454486	-3.10314	0.860755	0.793042	-0.0677127	2	110373776	F	II	ANKRD57	3'UTR	shore	3'UTR-shore	chr2:110370906-110373301	rs4953847;rs564670087	29;31	0.749721	0.781145	0.782727	0.729922	0.825056	0.622225	0.824388	0.771761	0.808221	0.768289	0.840646	0.81897	0.877922	0.86947	0.850844	0.699306	0.873737	0.818264	0.786995	0.831531	0.763605	0.75219	0.865586	0.900591	0.863172	0.858487	0.879209	0.800852	0.86025
cg00556616	-0.18446	0.489863	-5.39089	7.91653e-06	0.00491572	3.05799	0.625134	0.440673	-0.18446	18	12098198	F	II	ANKRD62	Body	opensea	Body-opensea		rs527315121;rs549241773	0;8	0.361977	0.362092	0.466714	0.389817	0.463493	0.269333	0.310306	0.489738	0.461521	0.306663	0.593958	0.538734	0.54095	0.66595	0.513314	0.425409	0.406153	0.449104	0.424581	0.450942	0.394497	0.409569	0.690416	0.575441	0.6506	0.644968	0.68474	0.57969	0.600308
cg19318885	-0.0890374	0.821574	-3.20648	0.00320344	0.0390004	-2.81863	0.886869	0.797831	-0.0890374	12	100162201	R	II	ANKS1B	Body	opensea	Body-opensea		rs548547861	51	0.950159	0.774695	0.841443	0.794854	0.648053	0.72951	0.861134	0.649228	0.833126	0.798955	0.842785	0.83331	0.813878	0.870289	0.879618	0.746951	0.731614	0.890748	0.780174	0.818819	0.704739	0.758203	0.942212	0.828318	0.936229	0.897684	0.83481	0.872406	0.895676
cg21443763	-0.0786913	0.78318	-3.87872	0.00053773	0.0170812	-1.09982	0.840887	0.762196	-0.0786913	12	100116540	R	II	ANKS1B	Body	opensea	Body-opensea				0.700957	0.818046	0.715753	0.697997	0.798254	0.648359	0.716093	0.762525	0.756793	0.731356	0.794146	0.808261	0.837967	0.867336	0.843553	0.669843	0.755003	0.760353	0.785606	0.802934	0.764304	0.732865	0.833828	0.860423	0.829471	0.854538	0.873811	0.827183	0.831852
cg00854315	-0.0589366	0.853578	-3.94978	0.000442974	0.0157039	-0.911165	0.896798	0.837861	-0.0589366	12	100305873	R	II	ANKS1B	Body	opensea	Body-opensea		rs190170623;rs578134744	33;1	0.853588	0.772987	0.859627	0.777194	0.856228	0.785864	0.872378	0.794764	0.85887	0.782565	0.864689	0.882285	0.870947	0.893671	0.883152	0.874863	0.789759	0.873582	0.842589	0.817584	0.78407	0.84169	0.891	0.920929	0.89797	0.893276	0.897917	0.861121	0.927663
cg00596283	-0.0531778	0.885526	-3.44367	0.00172673	0.0288401	-2.22763	0.924523	0.871345	-0.0531778	12	99549704	F	II	ANKS1B	TSS1500	opensea	TSS1500-opensea				0.954149	0.83138	0.864482	0.87513	0.82794	0.858016	0.910114	0.842575	0.885562	0.867664	0.943798	0.880767	0.909076	0.876587	0.935252	0.794293	0.8525	0.871302	0.872639	0.867973	0.784239	0.86416	0.947774	0.935554	0.900318	0.948392	0.904533	0.902225	0.944986
cg06207722	-0.0653908	0.74407	-3.78903	0.000685959	0.0189775	-1.3363	0.792023	0.726632	-0.0653908	16	21244064	F	II	ANKS4B	TSS1500	opensea	TSS1500-opensea		rs529270686;rs551017536;rs185714586;rs9929761	1;7;27;49	0.727214	0.782083	0.66539	0.722953	0.705919	0.665531	0.713606	0.668989	0.729705	0.701439	0.778736	0.733466	0.79588	0.796199	0.800422	0.680602	0.719995	0.709296	0.72406	0.781815	0.649754	0.732856	0.749884	0.775476	0.837408	0.826861	0.780686	0.814121	0.794341
cg14281264	-0.0658608	0.736858	-3.27791	0.00266364	0.0355781	-2.64271	0.785156	0.719295	-0.0658608	9	101556171	R	II	ANKS6	Body	shelf	Body-shelf	chr9:101558329-101559214			0.690012	0.712783	0.630921	0.713803	0.79698	0.622037	0.719703	0.685227	0.730027	0.69699	0.755306	0.748692	0.742327	0.821133	0.817708	0.663989	0.760651	0.616328	0.691244	0.759328	0.73081	0.718489	0.785082	0.804504	0.801584	0.771037	0.811927	0.742527	0.778677
cg00614873	-0.0575348	0.875695	-3.55609	0.0012821	0.0251134	-1.94118	0.917888	0.860353	-0.0575348	9	101541686	F	II	ANKS6	Body	opensea	Body-opensea		rs552605046;rs566332388;rs527307998	0;6;23	0.837851	0.896687	0.881123	0.842377	0.855881	0.761509	0.835127	0.887027	0.837139	0.753739	0.878899	0.872741	0.924466	0.893307	0.895652	0.807692	0.915517	0.899497	0.877719	0.84113	0.869845	0.862836	0.954687	0.939621	0.913429	0.929967	0.931356	0.902265	0.894392
cg08095183	-0.0629408	0.760928	-3.32382	0.00236396	0.033518	-2.52867	0.807085	0.744144	-0.0629408	11	69947048	R	II	ANO1	Body	opensea	Body-opensea		rs78387940;rs540166919	36;7	0.723202	0.768182	0.720071	0.723478	0.780591	0.626295	0.708393	0.695717	0.68933	0.70623	0.806113	0.773853	0.800383	0.823936	0.841914	0.665214	0.753724	0.72836	0.755474	0.783794	0.755698	0.741211	0.770994	0.840504	0.818829	0.80097	0.833719	0.822694	0.777669
cg11622614	-0.0502999	0.897786	-3.61899	0.00108402	0.0232469	-1.77927	0.934673	0.884373	-0.0502999	11	69921415	F	II	ANO1-AS2	Body	shelf	Body-shelf	chr11:69924338-69925197	rs191595745	26	0.881782	0.865389	0.844139	0.881845	0.891399	0.806318	0.887101	0.838233	0.852096	0.827376	0.933497	0.95305	0.901519	0.914329	0.922472	0.831562	0.919608	0.909444	0.884912	0.921441	0.887822	0.900876	0.964875	0.941097	0.95154	0.905186	0.930683	0.94219	0.928176
cg23920787	-0.120453	0.706952	-4.66166	6.14916e-05	0.00781918	1.02587	0.795284	0.674831	-0.120453	3	43435007	F	II	ANO10	Body	opensea	Body-opensea		rs528974405;rs542279187	0;37	0.61487	0.690259	0.585289	0.656821	0.629147	0.51888	0.635517	0.67264	0.686359	0.634631	0.756522	0.700334	0.780792	0.82616	0.817376	0.589338	0.658993	0.711233	0.66119	0.710069	0.663926	0.645939	0.799797	0.803994	0.811339	0.788012	0.809408	0.785879	0.791383
cg07580010	-0.0551013	0.877099	-4.2165	0.000212661	0.0118264	-0.194309	0.917507	0.862405	-0.0551013	3	43664647	F	II	ANO10	TSS1500	shore	TSS1500-shore	chr3:43663169-43663484	rs575019889	48	0.876613	0.821134	0.904522	0.873988	0.832561	0.772821	0.874876	0.903041	0.90751	0.852597	0.85444	0.898575	0.890183	0.834291	0.907057	0.856048	0.900364	0.875286	0.830516	0.829124	0.84083	0.836538	0.926077	0.911123	0.955819	0.918398	0.927897	0.891336	0.894702
cg11723647	-0.060104	0.89778	-4.1428	0.000260696	0.0127828	-0.39366	0.941856	0.881752	-0.060104	12	5815452	F	II	ANO2	Body	opensea	Body-opensea		rs528421640	8	0.857554	0.835655	0.859467	0.841066	0.833325	0.785287	0.892937	0.900214	0.876856	0.864665	0.924699	0.871264	0.929536	0.939045	0.905367	0.837052	0.886107	0.906306	0.933125	0.9344	0.896245	0.888382	0.920101	0.942311	0.951091	0.970521	0.947688	0.952696	0.907991
cg01443946	-0.0557211	0.835601	-3.35372	0.00218655	0.0322309	-2.45402	0.876463	0.820742	-0.0557211	12	5936980	R	II	ANO2	Body	island	Body-island	chr12:5936876-5937085	rs201073269;rs557197006	43;1	0.780085	0.825381	0.796056	0.834299	0.882306	0.857953	0.778208	0.868613	0.797902	0.850421	0.87543	0.806546	0.803582	0.867262	0.815851	0.775091	0.86544	0.906222	0.742691	0.77055	0.791734	0.764697	0.885091	0.914104	0.846382	0.885266	0.90522	0.855819	0.878695
cg21476599	-0.0545879	0.813682	-3.11275	0.00407219	0.044096	-3.04663	0.853713	0.799125	-0.0545879	12	5937105	F	II	ANO2	Body	shore	Body-shore	chr12:5936876-5937085	rs192192814;rs574962324;rs543788379	0;29;34	0.769213	0.794059	0.803395	0.767174	0.812603	0.862381	0.779845	0.850935	0.822297	0.790313	0.843032	0.780299	0.769301	0.869984	0.814596	0.79832	0.843843	0.844346	0.739783	0.766439	0.772393	0.686194	0.860431	0.898955	0.834425	0.886916	0.898906	0.773911	0.85336
cg13238856	-0.0534071	0.783923	-3.53588	0.00135288	0.0257278	-1.99295	0.823088	0.769681	-0.0534071	12	5934251	R	II	ANO2	Body	shelf	Body-shelf	chr12:5936876-5937085	rs187541269;rs542818019	48;32	0.758533	0.754796	0.713984	0.757299	0.811332	0.68039	0.722293	0.789771	0.811601	0.738658	0.782887	0.782486	0.819836	0.842611	0.826468	0.77197	0.803166	0.697319	0.755991	0.768025	0.771495	0.772068	0.810739	0.848997	0.80993	0.827818	0.838824	0.823731	0.837667
cg16368619	-0.1359	0.665468	-4.68944	5.68837e-05	0.00763719	1.10275	0.765128	0.629228	-0.1359	11	26352489	R	II	ANO3	TSS1500	shore	TSS1500-shore	chr11:26353537-26353812	rs541071499	10	0.582548	0.580053	0.627495	0.585364	0.638341	0.498053	0.659604	0.52179	0.639672	0.62724	0.73804	0.634295	0.70363	0.740132	0.821154	0.562198	0.699373	0.70561	0.54582	0.578641	0.55675	0.597205	0.801411	0.76649	0.75634	0.74599	0.849799	0.721111	0.747092
cg18228834	-0.0795185	0.483274	-3.83662	0.00060294	0.017951	-1.21107	0.541587	0.462069	-0.0795185	11	26630512	R	II	ANO3	Body	opensea	Body-opensea		rs141468775	1	0.435952	0.429249	0.433187	0.469862	0.5808	0.403389	0.42881	0.435335	0.433108	0.413657	0.511074	0.461976	0.471137	0.626713	0.560691	0.435291	0.436578	0.433156	0.41427	0.45177	0.446576	0.452929	0.503901	0.56754	0.578627	0.551154	0.561865	0.521815	0.533071
cg11434884	-0.085369	0.743305	-4.33177	0.000154467	0.0104615	0.119211	0.805908	0.720539	-0.085369	12	101350521	F	II	ANO4	Body	opensea	Body-opensea		rs376393498;rs577124121;rs546224983;rs184951255	11;15;33;49	0.667986	0.698139	0.647346	0.673669	0.75415	0.643746	0.729587	0.685823	0.704366	0.754573	0.810048	0.77161	0.761608	0.818146	0.823668	0.673708	0.696342	0.739804	0.690375	0.734895	0.676008	0.696272	0.763428	0.847368	0.832927	0.831324	0.825186	0.788539	0.795732
cg00605628	-0.0560925	0.882777	-3.08639	0.00435447	0.0456249	-3.11015	0.923911	0.867819	-0.0560925	12	101413143	R	II	ANO4	Body	opensea	Body-opensea		rs529678628;rs563651775;rs116706201	49;19;11	0.91656	0.840409	0.932326	0.857945	0.833432	0.74843	0.897661	0.78448	0.920304	0.850715	0.95582	0.864904	0.904	0.913302	0.910829	0.813674	0.866155	0.885554	0.870029	0.840073	0.824865	0.860548	0.934582	0.938289	0.946516	0.905098	0.955782	0.899005	0.881666
cg14566563	-0.084286	0.856711	-3.13576	0.00384022	0.0427916	-2.99099	0.918521	0.834235	-0.084286	11	22291892	R	II	ANO5	Body	opensea	Body-opensea		rs540339861;rs200265848;rs146341538;rs199532484;rs139303302	31;13;11;10;2	0.829311	0.822754	0.790385	0.789541	0.825624	0.603727	0.882528	0.772332	0.873951	0.760644	0.938393	0.868962	0.880447	0.909797	0.906398	0.718183	0.913441	0.888222	0.862963	0.879849	0.816837	0.818874	0.913801	0.929733	0.95634	0.921829	0.87316	0.901509	0.922256
cg10033958	-0.101749	0.808579	-4.35353	0.000145397	0.0102636	0.178623	0.883195	0.781446	-0.101749	12	45729326	R	II	ANO6	Body	opensea	Body-opensea		rs571723006	8	0.771714	0.764955	0.895188	0.777877	0.722213	0.625038	0.775247	0.627502	0.830822	0.744105	0.839853	0.769398	0.826869	0.856463	0.872563	0.766806	0.755209	0.794724	0.79154	0.815965	0.781347	0.786413	0.910537	0.894863	0.880322	0.910314	0.887915	0.853891	0.884962
cg23954890	-0.0930233	0.648738	-3.85941	0.000566733	0.0174815	-1.15089	0.716955	0.623931	-0.0930233	12	45809263	F	II	ANO6	Body	opensea	Body-opensea				0.55142	0.699941	0.559307	0.629968	0.661884	0.504949	0.658313	0.699571	0.651909	0.578831	0.615295	0.65136	0.558844	0.697161	0.682859	0.557816	0.553567	0.575192	0.666124	0.653487	0.666364	0.652329	0.807777	0.593692	0.741937	0.682681	0.779665	0.711872	0.697483
cg15917640	-0.0845957	0.86681	-4.41215	0.000123508	0.0096821	0.338938	0.928847	0.844252	-0.0845957	12	45727991	F	II	ANO6	Body	opensea	Body-opensea		rs187781044;rs192567247;rs184137899	0;4;48	0.872148	0.823791	0.899995	0.822695	0.777448	0.795668	0.890548	0.719757	0.886623	0.839768	0.874732	0.854892	0.861873	0.906857	0.938057	0.812455	0.900613	0.869378	0.780742	0.835897	0.773343	0.836255	0.977953	0.896002	0.910869	0.927874	0.921636	0.913617	0.951901
cg13213089	-0.0681997	0.880166	-4.18123	0.000234449	0.0122998	-0.289824	0.930179	0.86198	-0.0681997	12	45722113	F	II	ANO6	Body	opensea	Body-opensea				0.825843	0.843889	0.827311	0.872915	0.869899	0.782505	0.810825	0.796902	0.897647	0.823812	0.931887	0.882317	0.915219	0.825717	0.945886	0.903521	0.853962	0.872051	0.872113	0.897009	0.851093	0.861231	0.917228	0.938042	0.922829	0.861552	0.935224	0.970608	0.946319
cg08831034	-0.0570588	0.757831	-4.03292	0.000352755	0.0144176	-0.689126	0.799674	0.742616	-0.0570588	2	242138408	R	II	ANO7	Body	shore	Body-shore	chr2:242139773-242139985			0.67956	0.713004	0.713755	0.71733	0.780542	0.713892	0.689202	0.746774	0.750405	0.729897	0.74934	0.780022	0.732947	0.8242	0.800994	0.675931	0.759208	0.724682	0.774402	0.783398	0.757573	0.740484	0.807497	0.808771	0.827889	0.80436	0.822066	0.781491	0.777875
cg19372178	-0.052536	0.815739	-4.78718	4.32394e-05	0.00707997	1.37369	0.854265	0.801729	-0.052536	2	242126680	F	II	ANO7	TSS1500	opensea	TSS1500-opensea		rs372232488;rs11414479;rs546087296	12;23;36	0.804998	0.786048	0.739155	0.79055	0.825419	0.806492	0.800064	0.783782	0.804191	0.792255	0.822453	0.810986	0.836824	0.820746	0.833605	0.759099	0.801851	0.805335	0.799812	0.804527	0.749279	0.86057	0.855549	0.859124	0.906772	0.838195	0.854459	0.852052	0.845538
cg22098317	-0.0847813	0.767391	-5.14806	1.56732e-05	0.00554795	2.3791	0.829564	0.744783	-0.0847813	11	431659	F	I	ANO9	Body	island	Body-island	chr11:430814-431775	rs549110645;rs559370621;rs199652544;rs201645248;rs200786399	0;9;12;29;32	0.689495	0.775456	0.777362	0.699077	0.679537	0.632607	0.739271	0.740421	0.742572	0.718054	0.802856	0.788164	0.767227	0.82331	0.807617	0.725977	0.729469	0.786595	0.751737	0.740281	0.743026	0.725117	0.851854	0.862017	0.838179	0.800754	0.844529	0.810839	0.816594
cg26634409	-0.0785863	0.11367	-5.27054	1.11044e-05	0.00517905	2.72143	0.1713	0.0927134	-0.0785863	15	69111375	F	II	ANP32A	Body	island	Body-island	chr15:69109708-69114001			0.0624059	0.0949137	0.0870828	0.06882	0.139202	0.0680305	0.0480308	0.0703718	0.0449134	0.0670953	0.179294	0.146586	0.137077	0.103028	0.14959	0.0369211	0.0843907	0.11204	0.0715692	0.0893384	0.0636763	0.115319	0.138421	0.183821	0.166328	0.158713	0.235282	0.127674	0.176733
cg00341072	-0.0521836	0.90929	-3.74069	0.000781695	0.02013	-1.46298	0.947557	0.895374	-0.0521836	9	100751274	R	II	ANP32B	Body	shelf	Body-shelf	chr9:100744982-100747768	rs542329556	25	0.929456	0.850141	0.953436	0.850013	0.833364	0.883693	0.895768	0.886272	0.894482	0.899504	0.88065	0.912982	0.921287	0.928716	0.96347	0.837932	0.898776	0.939437	0.842901	0.919595	0.845979	0.930373	0.962769	0.949836	0.969781	0.9357	0.95833	0.928162	0.931098
cg21068149	-0.0973549	0.789124	-3.7853	0.000692921	0.0190648	-1.3461	0.860518	0.763163	-0.0973549	4	165118870	F	II	ANP32C	TSS200	opensea	TSS200-opensea		rs201716134;rs72987729	4;8	0.721035	0.785827	0.715628	0.715762	0.799758	0.624411	0.67249	0.717132	0.794134	0.65562	0.899361	0.787291	0.830417	0.875636	0.866687	0.692643	0.786307	0.76492	0.796411	0.799354	0.745854	0.742899	0.830021	0.888403	0.874419	0.869281	0.925016	0.82591	0.852547
cg27475349	-0.0539928	0.829119	-3.0253	0.00508173	0.049468	-3.25623	0.868714	0.814721	-0.0539928	4	165119222	F	II	ANP32C	TSS1500	opensea	TSS1500-opensea		rs544754320;rs554781414;rs574848368	0;7;41	0.738265	0.832067	0.823988	0.81842	0.725806	0.801821	0.86621	0.79456	0.840327	0.815098	0.864788	0.848231	0.803206	0.841206	0.898702	0.825741	0.75275	0.895493	0.743986	0.805342	0.761295	0.826564	0.883383	0.847636	0.895914	0.889736	0.878428	0.890856	0.86301
cg16269379	-0.152773	0.479963	-4.50748	9.46643e-05	0.00893604	0.600595	0.591997	0.439224	-0.152773	12	48866440	R	II	ANP32D	TSS200	opensea	TSS200-opensea		rs150406578;rs376682025	9;1	0.403202	0.435932	0.39381	0.417969	0.406224	0.275478	0.491107	0.438368	0.402544	0.429837	0.604114	0.42756	0.496343	0.640409	0.646691	0.297089	0.399115	0.44011	0.424797	0.472774	0.335761	0.383691	0.568389	0.598931	0.663384	0.608987	0.602118	0.56772	0.612788
cg05834728	-0.0973436	0.598525	-4.22286	0.000208946	0.0117346	-0.177048	0.66991	0.572566	-0.0973436	4	80823062	R	II	ANTXR2	3'UTR	opensea	3'UTR-opensea		rs114779758;rs533063623	28;6	0.541139	0.549386	0.55106	0.510571	0.658495	0.48896	0.530173	0.584134	0.567843	0.496505	0.636905	0.611184	0.629744	0.69712	0.669729	0.52985	0.598713	0.535999	0.539248	0.634153	0.505857	0.529693	0.671665	0.656107	0.730926	0.680442	0.741861	0.631834	0.639203
cg20156679	-0.0826436	0.17257	-3.57285	0.00122611	0.0245603	-1.89813	0.233175	0.150532	-0.0826436	4	80958240	R	II	ANTXR2	Body	opensea	Body-opensea		rs73829347;rs560858128	37;2	0.224511	0.111193	0.114105	0.13935	0.128519	0.173799	0.0988679	0.178356	0.202735	0.157648	0.238904	0.0524607	0.103777	0.238537	0.1822	0.0850813	0.20238	0.155944	0.0573212	0.124496	0.158069	0.183448	0.215205	0.147663	0.31604	0.244112	0.139835	0.255897	0.319897
cg25029444	-0.0789328	0.75177	-4.71589	5.28174e-05	0.00748462	1.17599	0.809654	0.730721	-0.0789328	10	47623455	F	II	ANTXRLP1	Body	opensea	Body-opensea		rs367664267;rs547105812;rs571914408;rs78583066;rs80322146	0;1;33;37;38	0.684808	0.674171	0.752487	0.717722	0.759495	0.63716	0.673002	0.751525	0.800939	0.692046	0.764795	0.785784	0.786198	0.791525	0.782659	0.68207	0.684941	0.734368	0.699573	0.740093	0.737557	0.742949	0.783256	0.824996	0.805826	0.844678	0.819627	0.787572	0.82281
cg12216772	-0.0967806	0.551563	-3.89883	0.000509071	0.0166879	-1.04655	0.622536	0.525755	-0.0967806	10	46164062	R	II	ANUBL1	5'UTR	shelf	5'UTR-shelf	chr10:46167677-46168642	rs191140838;rs182198317;rs554465990	44;32;4	0.508278	0.504947	0.468173	0.521517	0.597784	0.448563	0.549652	0.460679	0.456958	0.505932	0.630035	0.547871	0.536383	0.646591	0.678166	0.431977	0.577278	0.518907	0.453908	0.525797	0.497139	0.500077	0.542854	0.689903	0.61947	0.646872	0.655809	0.607596	0.635149
cg10438252	-0.0557495	0.863716	-3.03722	0.00493135	0.0486592	-3.22785	0.904599	0.848849	-0.0557495	9	75774298	R	II	ANXA1	Body	opensea	Body-opensea		rs76459132;rs536986668;rs144842081	17;2;1	0.846426	0.79675	0.843774	0.840476	0.806685	0.816108	0.872123	0.831737	0.905295	0.79273	0.905053	0.928298	0.86996	0.874806	0.915463	0.86608	0.808138	0.953793	0.757837	0.790932	0.811952	0.840269	0.940998	0.886378	0.91784	0.887449	0.909087	0.933175	0.866378
cg13246776	-0.130301	0.63404	-4.60834	7.13974e-05	0.00822097	0.878531	0.729593	0.599293	-0.130301	4	169019585	R	II	ANXA10	Body	opensea	Body-opensea				0.517085	0.530453	0.654344	0.576188	0.484204	0.518526	0.559976	0.480772	0.645979	0.603675	0.684132	0.637807	0.671482	0.698703	0.757414	0.530901	0.517097	0.674442	0.629139	0.697992	0.526662	0.587469	0.748947	0.748663	0.747015	0.700337	0.762187	0.692383	0.71362
cg03674388	-0.0646593	0.880695	-3.77126	0.000719757	0.0193757	-1.38295	0.928112	0.863453	-0.0646593	4	169040653	R	II	ANXA10	Body	opensea	Body-opensea		rs574928000	41	0.846771	0.902334	0.944387	0.851363	0.824706	0.756359	0.849686	0.811029	0.898817	0.801684	0.925066	0.883322	0.86113	0.862218	0.932411	0.813879	0.867955	0.914454	0.904577	0.854205	0.812611	0.877001	0.901957	0.936207	0.907017	0.940179	0.924312	0.911827	0.943336
cg01651870	-0.0999054	0.845206	-4.98028	2.51286e-05	0.00620252	1.91088	0.91847	0.818565	-0.0999054	10	81929431	F	II	ANXA11	Body	opensea	Body-opensea		rs536864399;rs140893494	10;32	0.804441	0.828776	0.817908	0.74843	0.735911	0.749809	0.759731	0.813234	0.865874	0.79842	0.919758	0.756498	0.801712	0.823802	0.92043	0.767747	0.852044	0.904923	0.838066	0.867127	0.785087	0.848697	0.884715	0.935024	0.949814	0.900881	0.953067	0.910757	0.938238
cg26653326	-0.0904518	0.370538	-4.95752	2.67897e-05	0.0062704	1.84746	0.436869	0.346418	-0.0904518	8	124742606	F	II	ANXA13	Body	opensea	Body-opensea				0.304769	0.32756	0.313672	0.345753	0.364184	0.254903	0.335117	0.345878	0.343451	0.293826	0.441069	0.368254	0.410885	0.435721	0.449476	0.280675	0.34845	0.338245	0.296502	0.361222	0.316261	0.345313	0.426956	0.437215	0.460156	0.449104	0.445497	0.419281	0.455118
cg24765219	-0.0676607	0.878928	-4.09265	0.000299341	0.013532	-0.528794	0.928546	0.860885	-0.0676607	8	124705207	F	II	ANXA13	Body	opensea	Body-opensea		rs184628083	43	0.839434	0.846613	0.804405	0.801976	0.903716	0.74904	0.821784	0.855834	0.861802	0.881869	0.930337	0.911181	0.918996	0.917164	0.879024	0.805211	0.920428	0.860646	0.867798	0.840582	0.865946	0.855693	0.905382	0.961053	0.930581	0.946162	0.92596	0.922202	0.925694
cg25825810	-0.0657119	0.654618	-4.05782	0.000329433	0.0140275	-0.622359	0.702807	0.637095	-0.0657119	8	124730225	F	II	ANXA13	Body	opensea	Body-opensea		rs549315346;rs183202310;rs141236213	0;39;44	0.636822	0.626771	0.586204	0.695175	0.728883	0.62739	0.623828	0.646555	0.638571	0.592815	0.680909	0.642503	0.686844	0.702045	0.665636	0.632505	0.646765	0.575907	0.614534	0.618251	0.58642	0.560761	0.716361	0.696151	0.730553	0.69392	0.755514	0.670031	0.681987
cg14903688	-0.0933945	0.465074	-4.46899	0.000105403	0.00924001	0.494831	0.533563	0.440169	-0.0933945	2	69997309	R	II	ANXA4	5'UTR	opensea	5'UTR-opensea		rs536751255;rs553454708;rs573094656	15;2;1	0.48802	0.396078	0.400928	0.504693	0.455681	0.494821	0.379434	0.330435	0.443223	0.432485	0.496152	0.514415	0.494288	0.434818	0.527373	0.393777	0.421655	0.406858	0.35151	0.501345	0.430492	0.385227	0.575442	0.51607	0.500308	0.536687	0.576288	0.540426	0.552485
cg10534439	0.0605592	0.207516	4.92898	2.90288e-05	0.00638379	1.76795	0.163106	0.223665	0.0605592	2	69969029	R	I	ANXA4	TSS200	island	TSS200-island	chr2:69968749-69969592	rs549642301	11	0.276134	0.235414	0.248835	0.274084	0.205004	0.289094	0.25623	0.210948	0.219365	0.218223	0.175682	0.179488	0.176239	0.153046	0.199648	0.249476	0.238416	0.237849	0.212927	0.217837	0.228778	0.217916	0.162435	0.165074	0.156278	0.153772	0.157474	0.158752	0.183285
cg08211405	-0.0570005	0.797237	-3.2715	0.00270825	0.0358687	-2.65856	0.839038	0.782037	-0.0570005	4	122589621	R	II	ANXA5	3'UTR	opensea	3'UTR-opensea		rs571381447;rs200562990	33;8	0.750528	0.785089	0.78168	0.736019	0.861019	0.715851	0.720302	0.756011	0.761827	0.732596	0.804655	0.816766	0.828011	0.863489	0.831774	0.722398	0.764912	0.781057	0.806154	0.793064	0.810418	0.781199	0.806516	0.880294	0.862077	0.874232	0.892705	0.80471	0.817052
cg15817341	-0.0841071	0.673475	-3.15849	0.0036234	0.0415303	-2.9358	0.735153	0.651046	-0.0841071	5	150538450	F	II	ANXA6	TSS1500	shore	TSS1500-shore	chr5:150537019-150537418	rs568244358;rs555800984	0;49	0.601852	0.627127	0.546327	0.673994	0.73571	0.515712	0.638948	0.624777	0.598051	0.623533	0.724504	0.679839	0.741881	0.772909	0.795026	0.577307	0.737313	0.599298	0.601529	0.638089	0.658023	0.611263	0.662102	0.786096	0.756587	0.753087	0.744295	0.722868	0.735286
cg21868570	-0.0574986	0.789901	-3.43729	0.001756	0.029059	-2.24377	0.832067	0.774568	-0.0574986	5	150512939	F	II	ANXA6	Body	opensea	Body-opensea		rs549088468;rs567270888;rs534781313;rs546487482;rs141553409;rs34820236;rs76905078	1;10;14;15;20;31;45	0.749855	0.70364	0.709635	0.756654	0.786809	0.712644	0.781615	0.781166	0.748796	0.717418	0.841629	0.832879	0.846209	0.808843	0.867563	0.756884	0.75485	0.765348	0.778356	0.826277	0.743495	0.769938	0.79726	0.835565	0.818074	0.829564	0.870538	0.835136	0.83342
cg03005407	-0.0767375	0.811666	-3.02179	0.0051269	0.0496765	-3.26459	0.86794	0.791203	-0.0767375	10	75151349	F	II	ANXA7	Body	opensea	Body-opensea		rs115205479	6	0.795761	0.740283	0.913577	0.8163	0.745826	0.632522	0.853357	0.748349	0.772094	0.706204	0.860077	0.791229	0.868538	0.743272	0.867827	0.769509	0.852418	0.821423	0.773337	0.842028	0.668341	0.824194	0.902603	0.843478	0.810241	0.884949	0.918171	0.822661	0.879881
cg23016347	-0.0572999	0.575051	-3.12862	0.00391079	0.043193	-3.00827	0.617071	0.559771	-0.0572999	10	75170966	F	II	ANXA7	5'UTR	shelf	5'UTR-shelf	chr10:75173411-75173950	rs111753351	47	0.524184	0.572238	0.532647	0.550181	0.636579	0.493553	0.532053	0.537093	0.524533	0.533365	0.602485	0.534914	0.60966	0.648898	0.675418	0.495289	0.562825	0.515032	0.51287	0.583306	0.585508	0.552324	0.581023	0.633077	0.649838	0.652592	0.64349	0.590412	0.598204
cg09633443	-0.0850262	0.752355	-5.0318	2.17382e-05	0.00602038	2.05455	0.814707	0.729681	-0.0850262	17	40997065	R	II	AOC2	1stExon	opensea	1stExon-opensea		rs142436284;rs35833794	15;2	0.701605	0.733821	0.717465	0.716042	0.802047	0.684236	0.669922	0.698954	0.740314	0.679363	0.809603	0.790815	0.793112	0.8226	0.768362	0.709883	0.707894	0.709847	0.670081	0.735673	0.691827	0.699523	0.823078	0.833933	0.817902	0.796525	0.84397	0.804573	0.790957
cg08562004	-0.0719544	0.816404	-4.11808	0.000279091	0.0131655	-0.460334	0.869171	0.797216	-0.0719544	17	41008835	F	II	AOC3	3'UTR	opensea	3'UTR-opensea		rs150739682;rs564378160	0;17	0.707914	0.818427	0.802032	0.749467	0.859876	0.695017	0.753844	0.793859	0.762786	0.753734	0.842195	0.812837	0.839063	0.873066	0.852868	0.729754	0.812086	0.818553	0.813093	0.842579	0.799638	0.806071	0.851312	0.858705	0.869191	0.870036	0.894688	0.840931	0.884289
cg25512683	-0.051446	0.825037	-4.76576	4.59202e-05	0.00717873	1.31424	0.862764	0.811318	-0.051446	17	41003399	R	II	AOC3	1stExon	opensea	1stExon-opensea		rs199748517;rs564234975;rs33954211;rs138725349;rs199563140;rs150796667	48;36;27;20;2;1	0.805036	0.791542	0.835853	0.804478	0.786756	0.796196	0.813852	0.817843	0.81445	0.777375	0.803452	0.826431	0.825959	0.856374	0.851848	0.773627	0.737368	0.844039	0.832432	0.848234	0.79674	0.809117	0.846363	0.886673	0.852069	0.894277	0.856465	0.837884	0.868566
cg05031737	-0.0595136	0.874951	-3.71059	0.000847772	0.0208412	-1.54157	0.918594	0.85908	-0.0595136	2	201463985	R	II	AOX1	Body	opensea	Body-opensea		rs555549443;rs184388279;rs541757598;rs138993310	31;19;6;2	0.812912	0.818413	0.86277	0.79624	0.8356	0.770574	0.888054	0.78901	0.87297	0.852319	0.87323	0.882997	0.918817	0.894512	0.952267	0.847768	0.917516	0.846714	0.90801	0.859705	0.823151	0.876214	0.909882	0.918141	0.917248	0.929263	0.912205	0.915579	0.931624
cg24256251	-0.0508676	0.869235	-3.92607	0.000472614	0.0161625	-0.974234	0.906538	0.85567	-0.0508676	2	201643194	R	II	AOX2P	Body	opensea	Body-opensea		rs559416970;rs533236223	45;5	0.796371	0.823033	0.804905	0.852406	0.937784	0.801322	0.850662	0.826477	0.849573	0.827093	0.886409	0.876497	0.907463	0.867993	0.906968	0.827277	0.857498	0.86506	0.863366	0.882873	0.869078	0.844636	0.88778	0.912072	0.913541	0.908532	0.908	0.882597	0.913182
cg02289743	-0.0535788	0.753351	-3.27702	0.0026698	0.0356113	-2.64492	0.792642	0.739063	-0.0535788	22	29738181	F	II	AP1B1	Body	opensea	Body-opensea		rs572132548	50	0.655301	0.705384	0.753033	0.713451	0.760739	0.670306	0.699463	0.673949	0.735985	0.730938	0.758848	0.774696	0.770754	0.818808	0.822468	0.689118	0.745726	0.728851	0.764405	0.748454	0.79266	0.746054	0.770957	0.827283	0.815791	0.792341	0.815265	0.768208	0.777639
cg04882359	-0.0646352	0.808039	-4.88271	3.30615e-05	0.00654016	1.63917	0.855438	0.790803	-0.0646352	14	24032626	F	II	AP1G2	Body	shelf	Body-shelf	chr14:24036399-24037076	rs201586390;rs143631339;rs146876582;rs572740402;rs140628752;rs150451648;rs145360826;rs558439142	0;1;11;27;34;36;49;51	0.764634	0.764079	0.754042	0.755978	0.779748	0.8089	0.784893	0.758242	0.786359	0.779618	0.864749	0.789455	0.829782	0.829617	0.859662	0.756461	0.740755	0.810745	0.801009	0.813323	0.761284	0.804321	0.854072	0.892544	0.853754	0.886561	0.875715	0.814004	0.840439
cg01654627	-0.0794666	0.767001	-4.50165	9.62179e-05	0.00897282	0.584569	0.825277	0.74581	-0.0794666	19	10697690	R	II	AP1M2	Body	shore	Body-shore	chr19:10697786-10698099	rs538921650	40	0.682724	0.743859	0.706744	0.747037	0.793321	0.632278	0.740298	0.723534	0.708853	0.714598	0.749496	0.772716	0.825913	0.806575	0.851542	0.675356	0.752147	0.739153	0.760947	0.768744	0.763189	0.748801	0.818207	0.836028	0.85892	0.811407	0.838953	0.807526	0.824222
cg25054202	-0.0715942	0.852342	-3.83669	0.00060281	0.0179506	-1.21086	0.904844	0.83325	-0.0715942	19	10698717	F	II	AP1M2	TSS1500	shore	TSS1500-shore	chr19:10697786-10698099	rs143128165;rs537217602;rs558485798;rs138875749;rs114170287	1;20;22;46;48	0.779714	0.74903	0.872186	0.815526	0.747651	0.857337	0.886547	0.863773	0.876187	0.795646	0.865197	0.831714	0.947859	0.821494	0.87617	0.823144	0.773107	0.872555	0.763651	0.826515	0.790689	0.895806	0.910889	0.882291	0.921774	0.88387	0.919877	0.901532	0.902532
cg09716949	-0.0556085	0.892412	-3.22506	0.00305375	0.0380856	-2.77306	0.933191	0.877583	-0.0556085	2	224683896	F	II	AP1S3	Body	opensea	Body-opensea				0.837973	0.913892	0.874535	0.842806	0.896908	0.741384	0.875724	0.798536	0.88744	0.871882	0.919273	0.899048	0.920054	0.941913	0.941398	0.865904	0.925292	0.907391	0.89251	0.869573	0.814287	0.869095	0.950158	0.917414	0.935358	0.92324	0.950645	0.925382	0.907243
cg21185674	-0.111988	0.667929	-3.66176	0.00096667	0.0221044	-1.66856	0.750054	0.638066	-0.111988	11	980634	R	II	AP2A2	Body	shore	Body-shore	chr11:980023-980568	rs552411140	1	0.532095	0.697993	0.541769	0.637501	0.676669	0.440719	0.534125	0.598683	0.61149	0.611459	0.728944	0.623392	0.726234	0.758085	0.706992	0.525507	0.641844	0.627585	0.68097	0.752581	0.709628	0.673177	0.79516	0.776188	0.739401	0.774003	0.763779	0.732935	0.772323
cg07741193	-0.081445	0.838274	-4.26156	0.000187704	0.0112847	-0.0719751	0.898001	0.816556	-0.081445	11	955922	R	II	AP2A2	Body	opensea	Body-opensea		rs530337850	7	0.814336	0.779101	0.760424	0.803773	0.835395	0.699225	0.871707	0.82804	0.816482	0.749753	0.880996	0.841269	0.856264	0.909238	0.890453	0.731605	0.803849	0.878842	0.777598	0.844279	0.79606	0.795536	0.909571	0.910806	0.890738	0.890208	0.913227	0.90608	0.902178
cg09345754	-0.0715051	0.795566	-3.88002	0.000535833	0.0170594	-1.09638	0.848003	0.776498	-0.0715051	11	965647	R	II	AP2A2	Body	opensea	Body-opensea		rs114431541	43	0.711924	0.78307	0.704878	0.710063	0.805811	0.69141	0.781562	0.742726	0.807814	0.778314	0.81381	0.816156	0.811533	0.832153	0.850615	0.686496	0.847377	0.815203	0.770379	0.804117	0.75037	0.767182	0.8875	0.857618	0.855401	0.816509	0.864635	0.809507	0.873263
cg27402845	-0.0653026	0.764375	-3.99393	0.000392566	0.0150069	-0.793434	0.812263	0.746961	-0.0653026	11	1000533	F	I	AP2A2	Body	opensea	Body-opensea				0.686864	0.752157	0.682808	0.709034	0.754652	0.661676	0.726593	0.740729	0.757875	0.722338	0.787449	0.759241	0.789962	0.845093	0.771627	0.734837	0.798814	0.743874	0.765699	0.776447	0.747682	0.717687	0.77443	0.889763	0.819594	0.796604	0.840579	0.790757	0.796991
cg04282723	-0.0651921	0.736943	-3.48393	0.0015526	0.0274385	-2.12548	0.784751	0.719559	-0.0651921	11	975233	R	II	AP2A2	Body	island	Body-island	chr11:975211-975776	rs115616230;rs531888638	41;2	0.701299	0.704656	0.638834	0.681295	0.851099	0.67896	0.667979	0.729484	0.684685	0.683489	0.773131	0.766529	0.764874	0.811033	0.765763	0.663344	0.678486	0.705272	0.714962	0.719714	0.721998	0.723409	0.79477	0.816441	0.804236	0.792126	0.806038	0.750109	0.77319
cg11002026	-0.0650944	0.792316	-3.19104	0.00333326	0.0398133	-2.85644	0.840052	0.774958	-0.0650944	11	966552	R	II	AP2A2	Body	opensea	Body-opensea		rs186628073	1	0.808963	0.775955	0.757537	0.793022	0.857017	0.676112	0.67782	0.708143	0.756034	0.751474	0.746472	0.822232	0.779043	0.776563	0.862228	0.771771	0.772077	0.719994	0.821557	0.801841	0.81901	0.794202	0.897782	0.847356	0.792806	0.781553	0.858685	0.804812	0.931714
cg05252434	-0.0639901	0.771094	-3.29509	0.00254743	0.0347857	-2.60011	0.81802	0.75403	-0.0639901	5	77339114	R	II	AP3B1	Body	opensea	Body-opensea		rs529960961;rs389879;rs566674177;rs193142925	35;15;9;1	0.704268	0.750555	0.666544	0.703535	0.805962	0.688739	0.727337	0.769983	0.758502	0.741563	0.846162	0.825282	0.779274	0.835793	0.845746	0.66023	0.772387	0.736417	0.747975	0.744627	0.739439	0.738347	0.812573	0.8615	0.839344	0.820797	0.817779	0.811223	0.816556
cg15522161	-0.0597536	0.668607	-3.151	0.00369355	0.0419456	-2.95401	0.712426	0.652673	-0.0597536	15	83377743	F	II	AP3B2	Body	shore	Body-shore	chr15:83378007-83379068	rs529960254	18	0.608817	0.600443	0.659303	0.6401	0.739003	0.682369	0.641738	0.610377	0.608515	0.679761	0.671784	0.727085	0.672005	0.636009	0.736447	0.581689	0.697443	0.596271	0.611212	0.645415	0.612982	0.700032	0.672051	0.714742	0.652631	0.754688	0.762867	0.770238	0.66447
cg12059904	-0.0691389	0.671097	-3.60081	0.00113799	0.0237659	-1.82617	0.721799	0.65266	-0.0691389	19	2146340	R	II	AP3D1	Body	opensea	Body-opensea		rs138840488;rs577582510	49;2	0.615487	0.63035	0.604339	0.603594	0.717115	0.590355	0.638411	0.631512	0.614488	0.637073	0.679905	0.672452	0.71791	0.724058	0.767838	0.609823	0.659204	0.663951	0.651239	0.645515	0.634298	0.649609	0.711883	0.821225	0.748203	0.710514	0.749058	0.686007	0.714591
cg13680246	-0.0734581	0.892032	-5.23529	1.22622e-05	0.00528955	2.62287	0.945902	0.872444	-0.0734581	8	42013960	R	II	AP3M2	Body	shelf	Body-shelf	chr8:42009723-42011098			0.849647	0.862341	0.884078	0.820343	0.862983	0.761964	0.869015	0.861275	0.91413	0.84972	0.924749	0.90735	0.910792	0.916039	0.93414	0.856463	0.857172	0.909555	0.85012	0.881741	0.847521	0.862621	0.960651	0.948799	0.925238	0.943858	0.937343	0.947488	0.970609
cg24770230	-0.161037	0.660205	-5.10181	1.78516e-05	0.00570556	2.24993	0.778299	0.617262	-0.161037	5	115194332	R	II	AP3S1	Body	opensea	Body-opensea		rs141107628;rs536993831	35;24	0.670254	0.791357	0.50471	0.538995	0.664577	0.623251	0.502754	0.535102	0.520383	0.720511	0.682972	0.635205	0.711811	0.749543	0.682349	0.543481	0.690597	0.49964	0.550724	0.562769	0.562789	0.635981	0.797308	0.737393	0.788665	0.747514	0.844721	0.780481	0.786362
cg16627211	-0.0899292	0.77722	-3.69247	0.000890128	0.0212705	-1.58877	0.843168	0.753239	-0.0899292	5	115233711	R	II	AP3S1	Body	opensea	Body-opensea		rs147385801	8	0.687729	0.710779	0.661374	0.753446	0.782102	0.637681	0.795195	0.712129	0.758899	0.738868	0.807021	0.780106	0.837683	0.825087	0.863855	0.690967	0.911492	0.694515	0.70671	0.760453	0.727937	0.727222	0.817167	0.893434	0.807104	0.838737	0.877991	0.841377	0.854854
cg00083959	-0.0824888	0.832511	-3.1284	0.00391295	0.0432016	-3.00879	0.893002	0.810514	-0.0824888	15	51243589	R	II	AP4E1	Body	opensea	Body-opensea		rs541187148	42	0.703939	0.799039	0.77854	0.74919	0.774087	0.624437	0.829378	0.765784	0.869196	0.72213	0.91552	0.864955	0.818856	0.874218	0.908025	0.714522	0.818925	0.838492	0.878309	0.859278	0.869197	0.855285	0.913869	0.89741	0.913104	0.904943	0.874841	0.834173	0.89894
cg00502901	-0.0809644	0.518722	-3.23094	0.0030078	0.0377819	-2.75861	0.578096	0.497132	-0.0809644	15	51296625	R	II	AP4E1	3'UTR	opensea	3'UTR-opensea		rs533890372	27	0.502473	0.348913	0.45752	0.490417	0.458016	0.598491	0.588605	0.485798	0.509678	0.531101	0.53627	0.548178	0.51811	0.583466	0.549213	0.396662	0.51504	0.489569	0.388262	0.467404	0.40156	0.572148	0.608286	0.583834	0.613362	0.573882	0.610396	0.580291	0.565318
cg13357497	-0.0537113	0.835035	-4.98429	2.4847e-05	0.00616923	1.92205	0.874423	0.820712	-0.0537113	7	99703161	F	II	AP4M1	Body	shelf	Body-shelf	chr7:99698173-99699646	rs373162905;rs200552467;rs551847933	0;7;39	0.788972	0.775637	0.853264	0.794027	0.839132	0.811629	0.811414	0.777506	0.81934	0.806276	0.868721	0.834665	0.844802	0.869249	0.86005	0.790878	0.823738	0.843294	0.805628	0.835664	0.774968	0.826809	0.858016	0.897116	0.887279	0.871462	0.878204	0.878941	0.872236
cg15911493	-0.107858	0.519583	-5.06666	1.97075e-05	0.00584404	2.15181	0.598679	0.490821	-0.107858	14	31529383	R	II	AP4S1	5'UTR	opensea	5'UTR-opensea		rs540414075;rs561869832	12;2	0.46334	0.475519	0.452428	0.472967	0.556666	0.382183	0.460311	0.459635	0.449776	0.424877	0.59684	0.561305	0.544483	0.567282	0.609388	0.43824	0.480659	0.475002	0.468754	0.497717	0.487534	0.473162	0.568937	0.623642	0.631475	0.607384	0.633173	0.543667	0.621189
cg08723372	-0.0570705	0.89692	-3.8938	0.000516091	0.0167936	-1.05987	0.938772	0.881701	-0.0570705	14	57752749	R	II	AP5M1	Body	opensea	Body-opensea		rs541690685;rs111908049	29;1	0.911402	0.863093	0.829527	0.922222	0.842897	0.790809	0.915915	0.856091	0.935212	0.859715	0.940594	0.865582	0.887079	0.890735	0.951737	0.889576	0.869671	0.930311	0.863021	0.887499	0.832579	0.862158	0.948475	0.921583	0.932839	0.907941	0.960852	0.951558	0.943273
cg12687125	-0.0617277	0.847773	-4.18905	0.000229432	0.0122092	-0.268645	0.89304	0.831312	-0.0617277	15	29406767	R	II	APBA2	Body	shore	Body-shore	chr15:29407695-29408229	rs80215575;rs576029104	42;14	0.816793	0.775134	0.803385	0.840638	0.795496	0.773664	0.876011	0.842991	0.871776	0.784607	0.859785	0.81585	0.843718	0.892073	0.907514	0.785833	0.809005	0.871705	0.80068	0.858664	0.797982	0.865566	0.88193	0.919182	0.90835	0.863561	0.899022	0.864902	0.924545
cg15605858	0.0672994	0.159689	4.11647	0.000280326	0.0131884	-0.46465	0.110336	0.177636	0.0672994	15	29395932	R	I	APBA2	Body	island	Body-island	chr15:29395641-29396290			0.146233	0.155168	0.308098	0.22698	0.256098	0.12718	0.141362	0.178231	0.159353	0.170242	0.148393	0.175948	0.123549	0.128307	0.181138	0.208101	0.204094	0.14443	0.20898	0.17507	0.164717	0.176315	0.10907	0.0752323	0.103117	0.0860148	0.107921	0.106866	0.138179
cg16230121	-0.055778	0.871571	-3.82433	0.000623386	0.0182021	-1.24346	0.912475	0.856697	-0.055778	11	6435089	F	II	APBB1	5'UTR	opensea	5'UTR-opensea		rs188473387	14	0.834996	0.848871	0.905587	0.849011	0.807596	0.761886	0.867025	0.865799	0.827285	0.863926	0.88963	0.864346	0.913425	0.880609	0.90389	0.780827	0.906583	0.853747	0.876991	0.841719	0.816689	0.886899	0.907987	0.908467	0.95301	0.921244	0.914303	0.890307	0.891839
cg13829717	-0.167294	0.602769	-4.91731	2.9997e-05	0.00642162	1.73546	0.725452	0.558158	-0.167294	10	26741185	F	II	APBB1IP	5'UTR	opensea	5'UTR-opensea		rs544277769;rs2992263;rs76173675	0;22;36	0.488307	0.531023	0.469162	0.512446	0.587363	0.420859	0.59675	0.45922	0.537635	0.568556	0.713141	0.57391	0.681014	0.691526	0.776925	0.425566	0.606574	0.564986	0.559374	0.457886	0.490899	0.566344	0.630524	0.771256	0.722812	0.730065	0.750861	0.705071	0.776626
cg07572246	-0.0961522	0.600447	-3.43325	0.0017748	0.0291828	-2.254	0.670959	0.574807	-0.0961522	10	26777441	F	II	APBB1IP	5'UTR	opensea	5'UTR-opensea		rs111569396;rs190992359;rs182077308	1;31;50	0.590925	0.517342	0.483094	0.577746	0.611206	0.492653	0.623418	0.575952	0.566844	0.589051	0.665685	0.590721	0.618396	0.618806	0.716966	0.584949	0.607647	0.634006	0.497216	0.534343	0.429806	0.518972	0.716462	0.662947	0.647658	0.528025	0.65301	0.65767	0.815713
cg01329901	-0.0664327	0.833022	-3.17785	0.00344799	0.0405174	-2.88863	0.881739	0.815306	-0.0664327	10	26850740	F	II	APBB1IP	Body	opensea	Body-opensea		rs530330239;rs144747612	0;29	0.823039	0.750172	0.819311	0.764935	0.752694	0.670137	0.880113	0.84315	0.84415	0.816087	0.79759	0.807515	0.921959	0.867799	0.888233	0.772069	0.807063	0.866332	0.831681	0.813627	0.76029	0.838795	0.869266	0.816047	0.87089	0.952355	0.897087	0.872225	0.892095
cg16547382	-0.0955284	0.746543	-3.32327	0.00236735	0.0335358	-2.53004	0.816597	0.721068	-0.0955284	4	40863050	F	II	APBB2	Body	shelf	Body-shelf	chr4:40858884-40859162	rs567930920;rs537059890	33;43	0.79014	0.714498	0.697136	0.748892	0.698947	0.658711	0.823464	0.4541	0.726208	0.682338	0.809313	0.763588	0.707082	0.723365	0.861755	0.735589	0.778848	0.729911	0.685396	0.697633	0.663024	0.713566	0.788088	0.830036	0.808594	0.836048	0.80588	0.889625	0.825685
cg23681495	-0.076175	0.673577	-4.14422	0.000259678	0.0127684	-0.389832	0.729439	0.653264	-0.076175	4	40982188	F	II	APBB2	Body	opensea	Body-opensea		rs190907856;rs560088791;rs552484853;rs559895929;rs183231960	8;11;29;39;43	0.620686	0.635391	0.643641	0.644444	0.713098	0.623706	0.627116	0.619201	0.6172	0.615984	0.706052	0.679289	0.700762	0.757454	0.762454	0.586516	0.676252	0.603267	0.621896	0.643231	0.622363	0.6518	0.659165	0.783966	0.739263	0.738338	0.75941	0.697925	0.732755
cg08665312	-0.066587	0.86031	-3.96225	0.000428123	0.015508	-0.877944	0.909141	0.842554	-0.066587	4	41180048	R	II	APBB2	5'UTR	opensea	5'UTR-opensea		rs75826606;rs544758363;rs564250230	22;7;1	0.838594	0.796395	0.828788	0.807331	0.807546	0.779859	0.881059	0.773853	0.878138	0.831769	0.903642	0.845974	0.904496	0.855774	0.897239	0.788291	0.82385	0.904131	0.835322	0.843554	0.828093	0.882488	0.92159	0.849739	0.889489	0.937302	0.98405	0.8634	0.901951
cg17514720	-0.0613181	0.834894	-3.48358	0.00155405	0.0274531	-2.12637	0.87986	0.818542	-0.0613181	4	41074719	R	II	APBB2	5'UTR	opensea	5'UTR-opensea		rs550941609	3	0.796157	0.854409	0.796723	0.74249	0.847843	0.742728	0.826952	0.80092	0.823959	0.741341	0.89606	0.78908	0.863903	0.89823	0.849404	0.777032	0.789376	0.855089	0.83248	0.850391	0.859334	0.774026	0.896008	0.924409	0.906306	0.83853	0.885041	0.866003	0.893651
cg03396005	-0.0503268	0.87567	-4.46694	0.000106008	0.00925859	0.4892	0.912576	0.862249	-0.0503268	18	10474524	R	I	APCDD1	Body	shelf	Body-shelf	chr18:10471656-10471867			0.814302	0.86257	0.845864	0.85712	0.877508	0.773534	0.846002	0.87755	0.856413	0.856077	0.884908	0.868144	0.897131	0.913748	0.91345	0.825204	0.876758	0.878475	0.880273	0.8467	0.849221	0.868531	0.907915	0.922821	0.909915	0.905381	0.935036	0.902622	0.908443
cg25926500	-0.0819448	0.864079	-3.95027	0.000442379	0.0156911	-0.909855	0.924172	0.842227	-0.0819448	20	57169288	R	II	APCDD1L-AS1	Body	opensea	Body-opensea		rs368538206	31	0.84863	0.836739	0.709057	0.826935	0.802103	0.726711	0.865443	0.820527	0.905238	0.824232	0.915137	0.859418	0.902931	0.928325	0.925733	0.78448	0.870265	0.868686	0.85864	0.856205	0.777804	0.815761	0.948979	0.929219	0.947019	0.926641	0.928141	0.892807	0.915038
cg04553327	-0.0998801	0.425544	-4.01425	0.000371296	0.0146923	-0.739106	0.49879	0.398909	-0.0998801	4	165813346	F	II	APELA	3'UTR	opensea	3'UTR-opensea		rs557683137	10	0.358046	0.362149	0.356494	0.392368	0.494592	0.333772	0.372124	0.358484	0.396933	0.336816	0.490659	0.456379	0.464075	0.534863	0.546218	0.332128	0.313651	0.381178	0.348076	0.396619	0.360348	0.390036	0.452978	0.532293	0.548656	0.516465	0.516242	0.458198	0.517108
cg25710796	-0.0893882	0.71645	-4.15187	0.000254251	0.0126717	-0.369171	0.782002	0.692613	-0.0893882	15	63573227	R	II	APH1B	Body	shelf	Body-shelf	chr15:63569296-63570100	rs183203531	13	0.675685	0.689887	0.661594	0.721638	0.769092	0.618614	0.644011	0.633946	0.643631	0.669431	0.764166	0.739865	0.797596	0.768689	0.786245	0.610198	0.708958	0.672952	0.695154	0.673694	0.670218	0.622231	0.727759	0.827172	0.82584	0.752376	0.836463	0.758953	0.753546
cg06876628	-0.110846	0.470986	-3.53654	0.00135051	0.0257035	-1.99127	0.552274	0.441427	-0.110846	11	43333132	R	II	API5	TSS1500	shore	TSS1500-shore	chr11:43333439-43333887	rs549973808	13	0.425056	0.372999	0.346098	0.407482	0.487636	0.384506	0.454813	0.45055	0.369658	0.466791	0.531932	0.497552	0.576934	0.554513	0.600994	0.369445	0.322413	0.466972	0.464498	0.424824	0.282692	0.453042	0.491988	0.573489	0.612965	0.501205	0.53819	0.678832	0.497583
cg21312337	-0.0507362	0.824002	-3.21152	0.00316217	0.0387466	-2.80629	0.861208	0.810472	-0.0507362	2	68754759	R	I	APLF	Body	opensea	Body-opensea		rs182096427;rs573861361;rs542797069;rs115543306;rs145326147;rs545131576	43;25;20;19;2;1	0.739413	0.823922	0.841487	0.773186	0.745347	0.753176	0.807916	0.830409	0.824824	0.771469	0.846397	0.847311	0.815557	0.82862	0.907973	0.801708	0.820737	0.837375	0.799358	0.782338	0.78069	0.851175	0.916058	0.892063	0.854198	0.792094	0.854032	0.849233	0.869454
cg15021224	-0.050328	0.833287	-3.53917	0.00134108	0.0256296	-1.98452	0.870194	0.819866	-0.050328	2	68756480	R	II	APLF	Body	opensea	Body-opensea		rs73934388;rs540238445	10;2	0.758312	0.792168	0.809716	0.774	0.838928	0.770167	0.820106	0.838927	0.823135	0.811754	0.868942	0.855878	0.849092	0.890392	0.867183	0.774457	0.832568	0.81239	0.841652	0.856425	0.812876	0.737987	0.842963	0.873467	0.89277	0.890838	0.876323	0.861125	0.874298
cg07185165	-0.055157	0.785584	-3.67641	0.000929382	0.0217216	-1.63052	0.826033	0.770876	-0.055157	19	36365514	F	II	APLP1	Body	island	Body-island	chr19:36365453-36365824	rs141378715;rs150801773	1;42	0.706694	0.76989	0.717562	0.729667	0.819419	0.699369	0.771219	0.749119	0.770226	0.786444	0.820601	0.77054	0.845135	0.810021	0.836811	0.776594	0.724812	0.752007	0.733811	0.801804	0.783921	0.783596	0.808935	0.854788	0.830617	0.82568	0.852541	0.796897	0.829887
cg16168311	0.057854	0.206302	3.65719	0.000978587	0.0222367	-1.6804	0.163876	0.22173	0.057854	1	156561947	R	II	APOA1BP	Body	shore	Body-shore	chr1:156561485-156561880	rs150398831;rs149164071;rs142268064	48;37;16	0.258744	0.210326	0.192761	0.235069	0.254305	0.292363	0.268907	0.196219	0.196932	0.234309	0.17853	0.199255	0.180282	0.154043	0.327747	0.185147	0.184769	0.20249	0.219763	0.212815	0.221543	0.271745	0.110868	0.163314	0.15852	0.177723	0.142778	0.167778	0.200579
cg02567500	-0.0628649	0.823912	-3.92383	0.000475514	0.0162024	-0.980188	0.870013	0.807149	-0.0628649	16	28509238	R	II	APOB48R	Body	island	Body-island	chr16:28509237-28509509	rs201246198	2	0.762563	0.823329	0.843444	0.761235	0.842778	0.701934	0.769931	0.803063	0.820718	0.79195	0.847283	0.859217	0.85527	0.869562	0.856212	0.7329	0.837543	0.801501	0.785971	0.831743	0.771753	0.787368	0.892839	0.861711	0.880229	0.851188	0.898267	0.861229	0.867774
cg21345826	-0.143253	0.406304	-3.10894	0.00411191	0.0442945	-3.05584	0.511356	0.368103	-0.143253	22	39353650	R	II	APOBEC3A	1stExon	opensea	1stExon-opensea		rs373304916;rs574825947	16;14	0.46328	0.459023	0.431467	0.293185	0.355047	0.461242	0.223915	0.0863233	0.335526	0.363951	0.597175	0.269978	0.397302	0.566065	0.50701	0.269454	0.398225	0.256457	0.217535	0.330774	0.41694	0.398386	0.658473	0.399246	0.626937	0.52757	0.500723	0.429574	0.518188
cg05368949	-0.0914751	0.759816	-4.82934	3.84105e-05	0.00682517	1.49079	0.826898	0.735423	-0.0914751	22	39474371	F	II	APOBEC3G	Body	opensea	Body-opensea		rs182519572;rs531796648	1;27	0.687168	0.734058	0.732298	0.682952	0.796038	0.657979	0.642704	0.758475	0.756302	0.672961	0.807488	0.779554	0.793546	0.851715	0.789701	0.703202	0.705573	0.73102	0.706202	0.762579	0.712448	0.715333	0.851227	0.815963	0.844332	0.820173	0.838674	0.795139	0.837472
cg24795932	-0.0746788	0.831337	-4.37039	0.000138736	0.0100796	0.224684	0.886101	0.811422	-0.0746788	19	45422541	F	II	APOC1	3'UTR	opensea	3'UTR-opensea		rs541033049;rs1064725;rs12721054	17;20;46	0.787433	0.812539	0.816748	0.775612	0.832768	0.714142	0.786767	0.755051	0.785677	0.861521	0.89703	0.835254	0.84945	0.840526	0.882972	0.712785	0.838895	0.801145	0.801621	0.788754	0.84955	0.825052	0.889462	0.905894	0.873883	0.874285	0.93095	0.881009	0.857526
cg00670714	-0.0505209	0.91881	-3.56731	0.00124434	0.0247437	-1.91236	0.955858	0.905337	-0.0505209	3	195310145	F	II	APOD	5'UTR	opensea	5'UTR-opensea				0.87711	0.901839	0.92453	0.902016	0.895051	0.821649	0.922378	0.860397	0.931069	0.897355	0.950723	0.896535	0.949211	0.915677	0.93606	0.829972	0.914624	0.958042	0.841609	0.946935	0.929925	0.914714	0.992799	0.92438	0.97013	0.94765	0.949326	0.936915	0.964461
cg14024899	-0.0901098	0.597269	-3.75856	0.00074489	0.0196854	-1.41623	0.663349	0.573239	-0.0901098	12	56756885	R	II	APOF	TSS1500	shelf	TSS1500-shelf	chr12:56753861-56754323	rs7303708;rs192383027	12;1	0.527814	0.520266	0.52494	0.616203	0.66291	0.484196	0.589222	0.516174	0.505494	0.586102	0.660478	0.562264	0.618783	0.684194	0.72378	0.477686	0.602568	0.517803	0.584048	0.52126	0.541931	0.583151	0.64738	0.649924	0.651857	0.657743	0.725004	0.641315	0.665611
cg19276318	-0.0559397	0.83171	-3.35921	0.00215537	0.032019	-2.44027	0.872733	0.816793	-0.0559397	12	56755499	F	II	APOF	Body	shore	Body-shore	chr12:56753861-56754323	rs267603581	5	0.762642	0.83692	0.777627	0.793724	0.879327	0.738897	0.808818	0.785327	0.792503	0.800963	0.87365	0.858253	0.87113	0.85652	0.861221	0.743209	0.854745	0.833651	0.813127	0.830244	0.767132	0.829814	0.843032	0.922979	0.914079	0.846643	0.908388	0.830728	0.862214
cg15909948	-0.0590977	0.891195	-4.92768	2.91352e-05	0.00638379	1.76433	0.934534	0.875436	-0.0590977	22	36553970	R	II	APOL3	Body	opensea	Body-opensea		rs146677814;rs187657366;rs532196306	36;14;2	0.858217	0.896626	0.849238	0.853677	0.90908	0.80631	0.852448	0.851258	0.843381	0.861439	0.917703	0.888486	0.923165	0.899716	0.929093	0.861262	0.917713	0.870585	0.886801	0.871845	0.875786	0.835761	0.950285	0.944573	0.953865	0.959973	0.929807	0.925204	0.910852
cg11116910	-0.0567196	0.691689	-3.75052	0.000761235	0.0198956	-1.43727	0.733284	0.676564	-0.0567196	22	36602051	F	II	APOL4	TSS1500	opensea	TSS1500-opensea		rs185942581;rs143901704;rs190750641	0;1;10	0.623374	0.664169	0.683878	0.677292	0.77938	0.678588	0.637487	0.633533	0.654979	0.702502	0.694664	0.72579	0.723421	0.727983	0.700695	0.613638	0.643566	0.645575	0.661404	0.717164	0.650177	0.645152	0.727357	0.759208	0.749169	0.7383	0.75837	0.730182	0.697038
cg16753494	-0.0979253	0.758354	-4.78018	4.40983e-05	0.00711793	1.35425	0.830166	0.732241	-0.0979253	22	36058848	R	II	APOL6	3'UTR	opensea	3'UTR-opensea		rs192932522;rs548648058	24;2	0.679865	0.674163	0.718735	0.759136	0.823803	0.617661	0.670724	0.695672	0.743055	0.685906	0.794003	0.788317	0.758632	0.844646	0.78847	0.724998	0.756402	0.660311	0.731212	0.78293	0.710928	0.699723	0.844171	0.844804	0.836916	0.834503	0.863425	0.805422	0.816876
cg25045868	-0.059278	0.881518	-3.6085	0.00111484	0.0235634	-1.80633	0.924988	0.86571	-0.059278	22	36052486	R	II	APOL6	Body	opensea	Body-opensea		rs200976901	7	0.834868	0.855764	0.86578	0.839105	0.850296	0.764094	0.90107	0.800205	0.84545	0.875191	0.922397	0.921	0.91716	0.942681	0.949531	0.822155	0.830495	0.89593	0.863201	0.845969	0.842058	0.861226	0.931026	0.930075	0.916096	0.936688	0.937063	0.928362	0.893295
cg22252462	-0.082956	0.55491	-3.59248	0.00116357	0.0239922	-1.84763	0.615745	0.532789	-0.082956	6	31622318	R	II	APOM	TSS1500	shore	TSS1500-shore	chr6:31619856-31620525	rs576232655	26	0.491146	0.505439	0.464289	0.521047	0.6086	0.445156	0.483759	0.540614	0.495553	0.474691	0.601031	0.563716	0.62086	0.662402	0.662703	0.502579	0.541264	0.522657	0.514308	0.530565	0.514164	0.454806	0.554942	0.614483	0.662923	0.632379	0.657254	0.578014	0.627849
cg15132055	-0.0690173	0.738604	-5.67501	3.56656e-06	0.00444797	3.85243	0.789217	0.7202	-0.0690173	6	31624649	R	I	APOM	Body	shelf	Body-shelf	chr6:31628338-31628658	rs570654148	18	0.670555	0.71901	0.71501	0.702453	0.717225	0.651322	0.752169	0.688256	0.70789	0.700104	0.741178	0.749469	0.76226	0.787425	0.760532	0.703356	0.754334	0.705619	0.720082	0.69386	0.737134	0.705146	0.787575	0.800227	0.825471	0.792285	0.79862	0.776989	0.781041
cg09177998	-0.0719017	0.907736	-3.95934	0.000431552	0.015556	-0.885715	0.960464	0.888563	-0.0719017	21	27305243	R	II	APP	Body	opensea	Body-opensea		rs571338547;rs537284650	38;1	0.814867	0.880192	0.843029	0.887627	0.872563	0.765065	0.90343	0.797773	0.921863	0.820031	0.953257	0.905814	0.952723	0.936732	0.955841	0.881697	0.920831	0.919694	0.918045	0.899388	0.879403	0.918512	0.953452	0.969302	0.955468	0.95758	0.963477	0.951355	0.969288
cg04604869	-0.067965	0.788643	-3.7882	0.000687517	0.0189941	-1.3385	0.838484	0.770519	-0.067965	21	27440704	F	II	APP	Body	opensea	Body-opensea		rs192358105;rs116353402	1;20	0.744739	0.791439	0.767428	0.752998	0.71679	0.654417	0.760963	0.686587	0.729811	0.763104	0.811627	0.818469	0.81719	0.83141	0.864569	0.726223	0.777113	0.82325	0.790196	0.766382	0.796748	0.759968	0.824733	0.813183	0.856843	0.864658	0.862746	0.852382	0.837371
cg26153954	-0.0548377	0.383418	-3.55709	0.00127869	0.0250735	-1.93861	0.423632	0.368794	-0.0548377	21	27543721	R	I	APP	TSS1500	shore	TSS1500-shore	chr21:27541893-27543524	rs146250662	39	0.34978	0.366646	0.323056	0.364083	0.311384	0.299229	0.350495	0.374761	0.389042	0.327457	0.399955	0.34744	0.375181	0.403495	0.399967	0.354072	0.344227	0.431343	0.427714	0.39565	0.344666	0.433833	0.419766	0.381037	0.466023	0.385548	0.445121	0.430707	0.480004
cg05869737	-0.0789725	0.502778	-3.36584	0.00211834	0.0317605	-2.42367	0.560691	0.481718	-0.0789725	17	58583631	F	II	APPBP2	Body	opensea	Body-opensea		rs545124688;rs75230044;rs182209373;rs550800735	1;12;16;45	0.446809	0.484426	0.43781	0.448403	0.555839	0.377695	0.470267	0.433253	0.447464	0.413384	0.568026	0.537747	0.549235	0.556421	0.629648	0.401263	0.449181	0.463562	0.477985	0.506661	0.482616	0.460107	0.492041	0.651799	0.561039	0.564837	0.588686	0.537594	0.558305
cg23029041	-0.0730281	0.620068	-3.58286	0.00119383	0.0242651	-1.87239	0.673622	0.600594	-0.0730281	3	57264838	F	II	APPL1	Body	shelf	Body-shelf	chr3:57261455-57262598	rs550393645;rs144428907;rs188603448;rs150636410;rs6789847;rs139749529;rs180735297	17;26;30;31;34;43;44	0.542867	0.559355	0.514448	0.578653	0.629203	0.579672	0.567665	0.534989	0.550974	0.577636	0.688809	0.61704	0.656841	0.7276	0.71006	0.562834	0.596898	0.617808	0.587158	0.591778	0.565456	0.655325	0.653211	0.674074	0.675064	0.677669	0.723348	0.678355	0.665198
cg12170649	-0.0761237	0.769409	-3.18616	0.00337529	0.0400624	-2.86836	0.825233	0.74911	-0.0761237	12	105622107	R	II	APPL2	Body	opensea	Body-opensea		rs570102782;rs1196776;rs111360010	33;31;19	0.720731	0.723255	0.771266	0.672856	0.779842	0.608761	0.713233	0.790526	0.730972	0.683466	0.794241	0.853248	0.85346	0.834724	0.875331	0.722795	0.711796	0.782724	0.746551	0.71711	0.689911	0.703608	0.863054	0.862574	0.814721	0.787273	0.854862	0.803733	0.809952
cg27262702	0.0634098	0.171747	4.15296	0.000253486	0.0126594	-0.366225	0.125247	0.188656	0.0634098	16	88878803	R	I	APRT	TSS1500	island	TSS1500-island	chr16:88877712-88878936	rs559794419;rs571755723;rs545474076	38;29;8	0.24786	0.206442	0.132577	0.223531	0.168271	0.249416	0.270104	0.149974	0.152836	0.267557	0.15718	0.143656	0.162662	0.115712	0.183152	0.185699	0.169989	0.203714	0.215056	0.154496	0.180825	0.209733	0.116506	0.123431	0.130878	0.122374	0.114234	0.130763	0.130098
cg15783933	-0.0537091	0.701522	-3.43453	0.00176884	0.0291399	-2.25076	0.740909	0.6872	-0.0537091	9	33002679	R	II	APTX	TSS1500	shore	TSS1500-shore	chr9:33001216-33001668	rs549431247	6	0.633396	0.687345	0.650479	0.700049	0.685602	0.594241	0.681602	0.668323	0.697932	0.650439	0.740498	0.759935	0.70734	0.759209	0.768589	0.679197	0.715576	0.641042	0.661073	0.687476	0.673654	0.6754	0.73908	0.763434	0.733013	0.743152	0.765782	0.750274	0.732502
cg12044338	-0.0678199	0.658735	-3.57815	0.00120891	0.0244047	-1.8845	0.70847	0.64065	-0.0678199	1	154292429	F	II	AQP10	TSS1500	opensea	TSS1500-opensea		rs545606623	0	0.593626	0.578634	0.62237	0.579605	0.718788	0.604508	0.576027	0.682994	0.62251	0.579423	0.694394	0.692077	0.685495	0.755687	0.650331	0.6092	0.642857	0.61926	0.653642	0.624021	0.670302	0.638539	0.721653	0.675316	0.725158	0.736976	0.78095	0.668841	0.66929
cg17439122	-0.065145	0.809465	-3.89168	0.000519073	0.0168306	-1.06548	0.857238	0.792093	-0.065145	12	50343552	F	II	AQP2	TSS1500	opensea	TSS1500-opensea				0.724334	0.805052	0.773293	0.766906	0.845053	0.705953	0.771013	0.793644	0.746775	0.798428	0.865998	0.836764	0.812997	0.879506	0.846635	0.712018	0.799949	0.789069	0.783698	0.802631	0.782176	0.78416	0.830528	0.898182	0.87393	0.859858	0.881303	0.843401	0.823996
cg05186188	-0.0796647	0.814563	-4.28879	0.00017405	0.0109615	0.00208528	0.872984	0.793319	-0.0796647	16	25228569	R	II	AQP8	Body	opensea	Body-opensea		rs149183320;rs139992979;rs142212512;rs201271698	20;5;2;1	0.746652	0.789246	0.730585	0.757359	0.861213	0.709058	0.760074	0.747951	0.781645	0.773607	0.861326	0.839832	0.85042	0.872018	0.884038	0.718846	0.77477	0.799537	0.761853	0.812102	0.813282	0.807606	0.853176	0.910067	0.897741	0.887722	0.88113	0.854342	0.866835
cg11062168	-0.0680424	0.47705	-3.32366	0.00236498	0.033528	-2.52908	0.526948	0.458905	-0.0680424	15	35262789	F	II	AQR	TSS1500	shore	TSS1500-shore	chr15:35261686-35262124	rs538341005;rs116244993;rs574876470;rs566845886;rs535870601	1;12;21;27;37	0.449835	0.422869	0.419725	0.428801	0.517099	0.421637	0.490243	0.482718	0.386524	0.417009	0.560342	0.470607	0.481646	0.531267	0.607258	0.380525	0.458779	0.41793	0.40191	0.472755	0.450213	0.426227	0.496669	0.554106	0.53591	0.526893	0.545545	0.477017	0.547577
cg05892295	-0.0643722	0.886651	-3.72592	0.000813459	0.0204948	-1.50156	0.933857	0.869485	-0.0643722	15	35223437	F	II	AQR	Body	opensea	Body-opensea				0.844871	0.869805	0.836612	0.822363	0.876573	0.745233	0.851505	0.878706	0.904489	0.815567	0.891674	0.891285	0.933476	0.936342	0.950067	0.826733	0.81831	0.875177	0.874938	0.90848	0.928532	0.847922	0.934629	0.940218	0.919291	0.937156	0.960046	0.947142	0.918015
cg03735712	-0.0559935	0.889607	-3.43721	0.00175637	0.029059	-2.24398	0.930669	0.874675	-0.0559935	15	35263065	R	II	AQR	TSS1500	shore	TSS1500-shore	chr15:35261686-35262124	rs540434971	13	0.878718	0.832102	0.842968	0.849242	0.889285	0.753693	0.937864	0.934748	0.842421	0.88024	0.922974	0.861616	0.927796	0.881833	0.924689	0.846474	0.858903	0.89696	0.862014	0.833683	0.92229	0.862349	0.950941	0.923433	0.899463	0.967441	0.944767	0.892886	0.913095
cg04521279	-0.0627187	0.791149	-3.98563	0.000401595	0.0151174	-0.815602	0.837143	0.774424	-0.0627187	11	72424620	R	I	ARAP1	5'UTR	opensea	5'UTR-opensea		rs61894161;rs375431217	13;2	0.704322	0.76745	0.786003	0.760174	0.770712	0.70363	0.648643	0.779456	0.813639	0.749104	0.79975	0.841239	0.792468	0.82301	0.821638	0.768117	0.7884	0.781284	0.795136	0.798214	0.785848	0.75909	0.839254	0.857169	0.852458	0.846163	0.854861	0.825265	0.822445
cg13180703	-0.0914335	0.746433	-3.82802	0.000617177	0.018116	-1.23374	0.813484	0.72205	-0.0914335	4	36161034	F	II	ARAP2	Body	opensea	Body-opensea		rs150304991;rs201187237;rs200667693;rs137892911	0;9;10;24	0.691949	0.715485	0.729481	0.724894	0.679911	0.576688	0.738998	0.652575	0.732436	0.694871	0.874585	0.811957	0.758595	0.799081	0.828977	0.653878	0.674869	0.737996	0.742275	0.650425	0.661262	0.753921	0.823742	0.802148	0.788854	0.84281	0.815249	0.804507	0.821997
cg17565485	-0.0736565	0.693282	-4.92281	2.95365e-05	0.00640701	1.75078	0.747297	0.673641	-0.0736565	4	36235665	F	II	ARAP2	5'UTR	opensea	5'UTR-opensea		rs541266547	0	0.625319	0.673482	0.638959	0.682053	0.724399	0.637244	0.643818	0.690479	0.627423	0.650715	0.71378	0.699656	0.715457	0.767265	0.733496	0.621854	0.681921	0.669766	0.633624	0.668981	0.678703	0.641701	0.743235	0.764423	0.770391	0.745309	0.783066	0.695456	0.754569
cg04915791	-0.0701846	0.707581	-3.03374	0.00497488	0.0488712	-3.23616	0.75905	0.688865	-0.0701846	4	36210705	F	II	ARAP2	Body	opensea	Body-opensea		rs139971513;rs537201569	1;18	0.705519	0.748412	0.656913	0.753723	0.741559	0.663985	0.652143	0.58825	0.701842	0.59387	0.773308	0.635842	0.807993	0.710588	0.739751	0.646089	0.654667	0.750334	0.635244	0.694806	0.673173	0.627027	0.817755	0.836406	0.725322	0.721906	0.809219	0.726027	0.721088
cg22518157	-0.0640468	0.328236	-3.77011	0.000721986	0.0193948	-1.38595	0.375204	0.311157	-0.0640468	4	36210723	R	II	ARAP2	Body	opensea	Body-opensea		rs77117717;rs545045594;rs139971513;rs537201569	47;26;19;2	0.321574	0.296031	0.300065	0.313216	0.320371	0.266709	0.301938	0.286485	0.339481	0.245153	0.363909	0.28351	0.365714	0.414215	0.388929	0.302844	0.286005	0.311827	0.276089	0.310383	0.266963	0.284048	0.361349	0.406759	0.343499	0.336216	0.463202	0.344801	0.399272
cg22972978	-0.0513812	0.921531	-3.06338	0.00461589	0.0470208	-3.16534	0.95921	0.907829	-0.0513812	4	36075604	F	II	ARAP2	Body	opensea	Body-opensea		rs548015596;rs13140154	1;24	0.943578	0.936539	0.947675	0.922656	0.797488	0.84704	0.908254	0.832561	0.93806	0.932878	0.960434	0.892544	0.907534	0.905389	0.981395	0.902805	0.862769	0.941831	0.855983	0.865955	0.918449	0.97042	0.965428	0.940298	0.944939	0.981203	0.960953	0.942056	0.972999
cg05612392	-0.0769207	0.76383	-4.00626	0.000379525	0.0148062	-0.760489	0.820238	0.743318	-0.0769207	5	141042378	F	II	ARAP3	Body	opensea	Body-opensea		rs568790021;rs537845875	3;12	0.755235	0.735755	0.706595	0.718769	0.781784	0.616235	0.683178	0.688535	0.779595	0.656516	0.786109	0.806842	0.7759	0.829254	0.806264	0.70119	0.767933	0.723372	0.778381	0.755994	0.771506	0.728046	0.80758	0.869677	0.82816	0.821871	0.845022	0.809476	0.788177
cg07553500	-0.0602374	0.689417	-5.003	2.35728e-05	0.00611841	1.97423	0.733591	0.673353	-0.0602374	5	141037889	R	II	ARAP3	Body	opensea	Body-opensea		rs147360290	14	0.642769	0.672931	0.640364	0.646091	0.733798	0.6633	0.648226	0.651347	0.641358	0.656556	0.682256	0.701571	0.699323	0.716228	0.752268	0.645	0.664561	0.658284	0.681184	0.693485	0.675716	0.647159	0.726418	0.739105	0.775745	0.730244	0.761607	0.713296	0.710941
cg15043642	0.070384	0.329556	3.83537	0.000604976	0.0179797	-1.21434	0.277941	0.348325	0.070384	5	141061863	F	I	ARAP3	TSS200	opensea	TSS200-opensea				0.425927	0.336599	0.362074	0.377249	0.290155	0.493503	0.397022	0.345412	0.354863	0.372657	0.289606	0.31019	0.286685	0.251421	0.337978	0.363021	0.326897	0.350153	0.341105	0.338622	0.326812	0.385196	0.292788	0.272168	0.264565	0.273589	0.248044	0.268258	0.313785
cg24450303	-0.0589025	0.85259	-4.94918	2.74257e-05	0.00633656	1.82422	0.895785	0.836883	-0.0589025	8	143694010	R	I	ARC	1stExon	shore	1stExon-shore	chr8:143694430-143696166	rs146636611;rs587613359;rs374317823	21;10;2	0.785338	0.838495	0.827335	0.802414	0.86071	0.768901	0.845656	0.824325	0.818507	0.814418	0.860948	0.875096	0.869073	0.888875	0.877433	0.817538	0.859805	0.84299	0.832021	0.863294	0.839869	0.798382	0.889836	0.932392	0.853368	0.901702	0.907732	0.884075	0.902855
cg10956275	-0.0810282	0.676628	-3.35427	0.00218339	0.0322078	-2.45263	0.736049	0.65502	-0.0810282	14	75134591	R	II	AREL1	Body	opensea	Body-opensea				0.673877	0.597583	0.585493	0.631297	0.804572	0.551984	0.651663	0.526115	0.672639	0.673937	0.716289	0.663838	0.698275	0.744562	0.733286	0.605546	0.689672	0.700434	0.616741	0.636159	0.634961	0.601526	0.808103	0.713854	0.697863	0.68087	0.725594	0.742725	0.755418
cg12525736	0.0759959	0.158635	5.02362	2.22442e-05	0.00602457	2.03173	0.102905	0.178901	0.0759959	1	228269915	F	I	ARF1	TSS1500	island	TSS1500-island	chr1:228269729-228271501	rs562091520	23	0.231546	0.146295	0.186039	0.217371	0.153369	0.27108	0.252131	0.178661	0.165735	0.240883	0.114357	0.151308	0.140034	0.0994689	0.162121	0.192203	0.18987	0.17422	0.170205	0.15859	0.155003	0.185326	0.0933922	0.0873288	0.0953644	0.0994397	0.0990611	0.107236	0.128859
cg10713137	-0.052527	0.751836	-3.57587	0.00121629	0.0244678	-1.89038	0.790356	0.737829	-0.052527	20	61918367	F	II	ARFGAP1	Body	shore	Body-shore	chr20:61919024-61919803			0.671032	0.738166	0.724656	0.688483	0.81188	0.687906	0.702546	0.722141	0.731026	0.722468	0.767641	0.753571	0.752826	0.826557	0.79673	0.703104	0.700335	0.743124	0.752596	0.75347	0.728043	0.753936	0.782867	0.819401	0.812425	0.796788	0.817179	0.76069	0.775053
cg22015966	0.0553041	0.267864	3.71098	0.000846884	0.0208307	-1.54056	0.227308	0.282612	0.0553041	11	47198573	R	I	ARFGAP2	TSS200	island	TSS200-island	chr11:47198027-47198885	rs569167858;rs537769212	10;2	0.343859	0.301156	0.304834	0.319409	0.247793	0.371121	0.316817	0.2949	0.28031	0.284238	0.245216	0.257895	0.211273	0.203254	0.267752	0.320656	0.295539	0.272639	0.254955	0.276619	0.251196	0.296029	0.236093	0.193857	0.189603	0.241722	0.218034	0.224225	0.255553
cg06566806	-0.0619465	0.809218	-3.82668	0.000619427	0.0181429	-1.23727	0.854645	0.792699	-0.0619465	22	43254872	F	II	ARFGAP3	TSS1500	shore	TSS1500-shore	chr22:43252653-43253667	rs555891787;rs147430448	3;32	0.786327	0.786379	0.776809	0.774664	0.842661	0.690181	0.768224	0.741437	0.824435	0.754877	0.830266	0.82039	0.846288	0.859209	0.866721	0.732537	0.77817	0.802895	0.779862	0.814865	0.750216	0.811963	0.815536	0.877081	0.877609	0.883233	0.867309	0.838175	0.83892
cg00590881	-0.0704971	0.890837	-3.83352	0.000608033	0.01802	-1.21924	0.942535	0.872038	-0.0704971	8	68144090	F	II	ARFGEF1	Body	opensea	Body-opensea		rs527816041;rs547749053	1;6	0.872416	0.928774	0.895653	0.862518	0.828426	0.7598	0.959922	0.91634	0.880051	0.83784	0.902213	0.853002	0.905335	0.877178	0.927999	0.807242	0.902755	0.876342	0.875379	0.788672	0.79485	0.932119	0.940542	0.946406	0.936677	0.975492	0.945992	0.915862	0.928813
cg02434372	-0.0860237	0.868874	-3.59034	0.00117025	0.0240443	-1.85315	0.931958	0.845934	-0.0860237	4	153821116	R	II	ARFIP1	Body	opensea	Body-opensea		rs544956983;rs577638512	16;1	0.826124	0.93776	0.863378	0.817318	0.677985	0.683002	0.897584	0.795164	0.904847	0.821682	0.9093	0.873658	0.874457	0.884181	0.942786	0.796817	0.81328	0.890019	0.823169	0.886518	0.857427	0.834095	0.91719	0.945962	0.918995	0.942242	0.946648	0.941624	0.933558
cg25771052	-0.125208	0.723467	-4.68362	5.78203e-05	0.00765445	1.08663	0.815286	0.690078	-0.125208	3	121307887	F	II	ARGFX	3'UTR	opensea	3'UTR-opensea		rs140176733;rs192396038	0;28	0.639452	0.64444	0.73881	0.638452	0.715359	0.547516	0.66145	0.724195	0.743701	0.609368	0.786991	0.521362	0.758341	0.811837	0.806885	0.638593	0.699866	0.7357	0.687753	0.674574	0.651782	0.745294	0.827926	0.806555	0.805206	0.824494	0.842558	0.808591	0.815094
cg00035296	-0.109241	0.64378	-3.86221	0.000562438	0.0174182	-1.1435	0.72389	0.614649	-0.109241	3	121288492	F	II	ARGFX	5'UTR	opensea	5'UTR-opensea		rs6765072	16	0.695909	0.594981	0.546268	0.647052	0.574591	0.470143	0.610804	0.581049	0.593472	0.569259	0.730667	0.624312	0.68347	0.704662	0.769016	0.530137	0.643306	0.651065	0.631513	0.50293	0.541048	0.626633	0.680799	0.713877	0.699875	0.778004	0.703491	0.639172	0.762427
cg05864151	-0.0736459	0.674952	-3.28261	0.00263135	0.0353423	-2.63107	0.728959	0.655313	-0.0736459	3	121293537	F	II	ARGFX	Body	opensea	Body-opensea		rs567762476;rs66483754;rs193125201	1;42;49	0.606448	0.611186	0.621626	0.667224	0.765545	0.579845	0.644108	0.615006	0.597122	0.61459	0.70224	0.67237	0.685138	0.767492	0.740411	0.634634	0.647968	0.660998	0.731188	0.632255	0.596663	0.622826	0.652562	0.788882	0.791548	0.747041	0.73054	0.637919	0.756129
cg03031322	-0.070637	0.514918	-3.7271	0.000810889	0.0204654	-1.4985	0.566719	0.496082	-0.070637	3	121286354	F	II	ARGFX	TSS1500	opensea	TSS1500-opensea				0.45818	0.471739	0.460659	0.495832	0.538712	0.453354	0.452294	0.470898	0.479281	0.434471	0.551341	0.528597	0.533375	0.594808	0.640515	0.426052	0.495762	0.489333	0.470396	0.500299	0.489302	0.478599	0.526485	0.573432	0.606367	0.596746	0.597175	0.547264	0.550125
cg07199906	-0.051503	0.914896	-3.51089	0.00144562	0.0265108	-2.05679	0.952665	0.901162	-0.051503	13	107210187	F	II	ARGLU1	Body	opensea	Body-opensea		rs570963972;rs527393590;rs183876135	13;15;41	0.888709	0.905766	0.922496	0.867378	0.885071	0.858014	0.94301	0.769735	0.893357	0.883157	0.946134	0.870184	0.894346	0.915934	0.958669	0.906971	0.913507	0.939606	0.8908	0.934386	0.888531	0.949802	0.940399	0.956757	0.939299	0.956196	0.971358	0.930906	0.978993
cg03357431	-0.113209	0.732564	-4.09859	0.000294486	0.0134282	-0.512818	0.815584	0.702375	-0.113209	4	148802162	R	II	ARHGAP10	Body	opensea	Body-opensea		rs530788762	34	0.681328	0.667767	0.787169	0.748982	0.664537	0.541459	0.77691	0.574572	0.676635	0.666359	0.808638	0.735939	0.802364	0.734093	0.795086	0.673014	0.76499	0.668318	0.633335	0.724506	0.658414	0.66783	0.933643	0.735598	0.839405	0.778365	0.773756	0.815887	0.81739
cg17490149	-0.0918212	0.747513	-4.74534	4.86278e-05	0.00728975	1.25762	0.814849	0.723027	-0.0918212	4	148802355	R	II	ARHGAP10	Body	opensea	Body-opensea		rs148485230	18	0.70878	0.74191	0.62029	0.72777	0.780581	0.661519	0.750666	0.707756	0.660227	0.718598	0.826274	0.71907	0.752902	0.750247	0.813452	0.660194	0.760843	0.666162	0.728828	0.631991	0.762056	0.756485	0.837068	0.8186	0.791872	0.818074	0.815438	0.833201	0.80135
cg17598704	-0.0883888	0.661309	-4.57218	7.90008e-05	0.00845273	0.77877	0.726128	0.637739	-0.0883888	4	148885518	R	II	ARHGAP10	Body	opensea	Body-opensea		rs528073303	5	0.584747	0.607051	0.62681	0.637367	0.712602	0.55572	0.570247	0.630949	0.623503	0.58304	0.689802	0.68186	0.702026	0.764826	0.686974	0.596866	0.598256	0.618321	0.621108	0.681338	0.628417	0.628422	0.745299	0.740083	0.755559	0.720314	0.773367	0.698729	0.696145
cg13845366	-0.0868248	0.689411	-4.00206	0.000383914	0.0148603	-0.771703	0.753083	0.666258	-0.0868248	4	148698685	F	II	ARHGAP10	Body	opensea	Body-opensea		rs528793599	0	0.621709	0.642373	0.588214	0.614439	0.769184	0.592828	0.646549	0.622355	0.647518	0.646735	0.724132	0.677895	0.738243	0.730615	0.801107	0.560261	0.648398	0.673927	0.655337	0.669167	0.695836	0.690849	0.742493	0.775719	0.752332	0.756648	0.767315	0.743337	0.798455
cg14870636	-0.121778	0.651714	-4.08281	0.000307554	0.0136986	-0.55524	0.741018	0.61924	-0.121778	10	32199021	F	II	ARHGAP12	TSS1500	opensea	TSS1500-opensea		rs184351904	40	0.624454	0.582906	0.552674	0.615577	0.678601	0.454474	0.610164	0.589381	0.584457	0.553635	0.776278	0.628209	0.7008	0.764631	0.755892	0.532322	0.68882	0.603349	0.569154	0.552356	0.593477	0.61166	0.698435	0.805005	0.7812	0.647215	0.799087	0.747391	0.716382
cg03057072	-0.0823694	0.650015	-3.57495	0.00121927	0.024497	-1.89273	0.710419	0.62805	-0.0823694	10	32186554	R	II	ARHGAP12	Body	opensea	Body-opensea				0.565636	0.627692	0.613338	0.59467	0.734342	0.491459	0.534013	0.651306	0.606672	0.573725	0.690061	0.652719	0.730897	0.728309	0.707806	0.581964	0.61093	0.626814	0.61947	0.61782	0.614968	0.642482	0.678421	0.767902	0.713961	0.704847	0.764095	0.685949	0.701958
cg21242032	-0.0797718	0.864002	-3.18519	0.00338365	0.0401187	-2.87071	0.922501	0.842729	-0.0797718	10	32119854	F	II	ARHGAP12	Body	opensea	Body-opensea		rs149067085;rs558880498;rs576912882;rs559065808	0;19;20;30	0.889227	0.778195	0.873215	0.869778	0.662089	0.702315	0.888571	0.840281	0.894761	0.81084	0.912457	0.855409	0.889417	0.791712	0.907113	0.812464	0.840279	0.97962	0.793026	0.893962	0.819873	0.835437	0.966996	0.900927	0.910904	0.930933	0.938617	0.897056	0.913311
cg01943987	-0.142017	0.537325	-4.61631	6.98219e-05	0.00816304	0.900536	0.641471	0.499454	-0.142017	2	144288694	F	II	ARHGAP15	Body	opensea	Body-opensea		rs570854374;rs6755978;rs112976767;rs150382104	0;2;3;46	0.445831	0.444647	0.468271	0.424908	0.483942	0.378614	0.479977	0.443091	0.483768	0.445917	0.632229	0.550171	0.613423	0.667979	0.686751	0.384983	0.489384	0.518435	0.469703	0.540151	0.473353	0.462457	0.590022	0.727927	0.68979	0.64253	0.649467	0.624555	0.618177
cg23010925	-0.0523471	0.654206	-3.04474	0.00483862	0.0481885	-3.20991	0.692594	0.640247	-0.0523471	2	143915955	R	II	ARHGAP15	Body	opensea	Body-opensea		rs150912905	6	0.601469	0.676189	0.585027	0.656079	0.60413	0.626697	0.682732	0.624638	0.602181	0.669782	0.614633	0.651373	0.71772	0.682709	0.717489	0.581951	0.696007	0.616953	0.544037	0.608138	0.621503	0.703988	0.686554	0.677514	0.669497	0.712065	0.716791	0.668122	0.716591
cg16953845	-0.0530897	0.529123	-3.36297	0.00213429	0.0318771	-2.43085	0.568056	0.514966	-0.0530897	10	99027034	R	II	ARHGAP19	Body	opensea	Body-opensea		rs185311300;rs145299376	28;27	0.507539	0.491917	0.486492	0.493239	0.540643	0.485298	0.50561	0.490303	0.499114	0.480358	0.526282	0.519211	0.551631	0.628503	0.6235	0.50287	0.484249	0.498955	0.471483	0.528544	0.507106	0.506408	0.570581	0.580767	0.585216	0.583042	0.610031	0.571892	0.544063
cg12242928	-0.0569816	0.904735	-3.1727	0.0034939	0.040795	-2.9012	0.946521	0.889539	-0.0569816	11	110561723	R	II	ARHGAP20	5'UTR	opensea	5'UTR-opensea		rs200225301;rs554079414;rs572715812;rs369921455	44;26;22;3	0.913883	0.925755	0.937253	0.874081	0.804833	0.845505	0.884766	0.783352	0.891067	0.90718	0.959916	0.870942	0.919087	0.951831	0.933289	0.882008	0.842729	0.954657	0.875777	0.875975	0.804013	0.931968	0.931049	0.960653	0.975093	0.942703	0.934082	0.955739	0.959892
cg22753919	-0.100303	0.708727	-3.9896	0.000397254	0.0150552	-0.805007	0.782283	0.68198	-0.100303	10	24928307	F	II	ARHGAP21	Body	opensea	Body-opensea		rs181541771	0	0.661472	0.695889	0.61043	0.623449	0.728044	0.559922	0.662959	0.62444	0.655243	0.651505	0.769353	0.7485	0.749738	0.824536	0.820835	0.612616	0.657997	0.712868	0.620208	0.693138	0.674532	0.645879	0.738308	0.844141	0.803868	0.792311	0.81188	0.735177	0.783863
cg23005084	-0.0704652	0.749642	-3.79341	0.000677886	0.018874	-1.32482	0.801317	0.730851	-0.0704652	10	24962528	R	II	ARHGAP21	Body	opensea	Body-opensea		rs533950237;rs12570122;rs577298728;rs546367289	17;12;7;2	0.707831	0.69574	0.702569	0.691886	0.812745	0.672941	0.7133	0.702083	0.719191	0.750054	0.79015	0.712308	0.776052	0.821422	0.806582	0.644688	0.778657	0.763668	0.679199	0.735468	0.725133	0.677067	0.787189	0.856543	0.813947	0.781839	0.818054	0.780827	0.823838
cg03321051	-0.0512542	0.905764	-4.08157	0.000308605	0.013718	-0.558574	0.94335	0.892096	-0.0512542	10	24928480	R	II	ARHGAP21	Body	opensea	Body-opensea		rs551300913	3	0.878494	0.895812	0.911515	0.834667	0.847035	0.8529	0.894388	0.882624	0.901344	0.87785	0.938938	0.914642	0.91779	0.922612	0.942876	0.821323	0.835239	0.931716	0.902798	0.918404	0.883997	0.919146	0.935896	0.952748	0.92468	0.956384	0.957036	0.947178	0.941355
cg09023869	-0.12233	0.621097	-4.72507	5.1474e-05	0.00743505	1.20143	0.710806	0.588476	-0.12233	10	49699321	F	II	ARHGAP22	Body	opensea	Body-opensea		rs557795616	16	0.492408	0.535297	0.54612	0.565322	0.657734	0.464911	0.540903	0.567183	0.60931	0.515029	0.69176	0.648696	0.670453	0.675891	0.728139	0.508863	0.502864	0.622198	0.564027	0.635729	0.593246	0.610392	0.728266	0.711235	0.757078	0.689345	0.722398	0.713355	0.71876
cg16777810	-0.0625855	0.825489	-3.83232	0.000610006	0.0180494	-1.22238	0.871385	0.808799	-0.0625855	10	49814629	F	II	ARHGAP22	TSS1500	shore	TSS1500-shore	chr10:49812852-49813352	rs112950906;rs150433106;rs547166374	0;6;21	0.74375	0.812651	0.734881	0.77743	0.799032	0.729006	0.812973	0.789592	0.800309	0.831564	0.887144	0.844086	0.830104	0.874567	0.865036	0.788421	0.848861	0.75071	0.777035	0.817574	0.837795	0.841065	0.878664	0.896781	0.896224	0.8898	0.882628	0.844125	0.843906
cg08524474	0.0554064	0.282149	3.39426	0.00196634	0.0306614	-2.35232	0.241518	0.296924	0.0554064	10	49813208	R	I	ARHGAP22	TSS200	island	TSS200-island	chr10:49812852-49813352	rs114935270	12	0.350974	0.312268	0.306984	0.323867	0.203217	0.352992	0.321076	0.300361	0.327012	0.338137	0.244783	0.249614	0.248703	0.190181	0.293313	0.324535	0.323596	0.308958	0.328547	0.281769	0.27353	0.327914	0.224083	0.200034	0.253912	0.236721	0.234779	0.277829	0.243602
cg07398541	-0.052979	0.858512	-3.96116	0.00042941	0.0155302	-0.880868	0.897364	0.844385	-0.052979	17	36613455	R	II	ARHGAP23	TSS200	shelf	TSS200-shelf	chr17:36609705-36610320			0.823074	0.83877	0.852228	0.831068	0.838672	0.758578	0.869717	0.873028	0.832394	0.836132	0.89081	0.880285	0.887207	0.875706	0.883339	0.783414	0.826216	0.851417	0.879033	0.854507	0.77512	0.835748	0.903752	0.893862	0.912508	0.924436	0.906218	0.885937	0.896695
cg03930313	-0.0524231	0.871105	-3.30027	0.00251337	0.0345644	-2.58725	0.909549	0.857126	-0.0524231	17	36621405	R	I	ARHGAP23	Body	island	Body-island	chr17:36621138-36621406	rs563380943;rs529061552;rs548841276	5;2;1	0.807067	0.868456	0.828996	0.796679	0.863438	0.705198	0.847134	0.877428	0.858462	0.843805	0.900312	0.867244	0.885284	0.905525	0.900957	0.817892	0.878677	0.889103	0.874612	0.892843	0.8749	0.872755	0.907857	0.921485	0.903319	0.90102	0.924933	0.905496	0.909503
cg22866565	-0.0915367	0.645312	-3.26332	0.00276629	0.0362394	-2.6788	0.712439	0.620903	-0.0915367	4	86718190	R	II	ARHGAP24	Body	opensea	Body-opensea		rs555929011	11	0.595231	0.629878	0.544447	0.624482	0.707306	0.517805	0.603249	0.598357	0.613431	0.504707	0.63716	0.651313	0.695556	0.658681	0.592242	0.609486	0.693201	0.531915	0.725607	0.676378	0.626873	0.622556	0.604767	0.745818	0.837275	0.768381	0.78989	0.740705	0.586534
cg14212045	-0.0837182	0.610366	-3.60568	0.00112327	0.0236342	-1.81361	0.67176	0.588041	-0.0837182	5	142179386	R	II	ARHGAP26	Body	opensea	Body-opensea		rs565930400;rs112540925;rs548119571;rs568008505	29;27;22;2	0.570008	0.549945	0.505341	0.538583	0.664062	0.450256	0.576162	0.566168	0.538489	0.529611	0.671858	0.639214	0.659721	0.671812	0.693395	0.546027	0.632611	0.546649	0.590855	0.621905	0.609391	0.564847	0.610935	0.688119	0.741549	0.676891	0.685442	0.672127	0.669961
cg18324877	-0.054921	0.837461	-3.25089	0.00285669	0.0368152	-2.70948	0.877736	0.822815	-0.054921	5	142541913	F	II	ARHGAP26	Body	opensea	Body-opensea		rs566220677;rs144183147;rs555495942	3;4;25	0.863447	0.755234	0.824204	0.805301	0.848755	0.728625	0.832605	0.784719	0.821845	0.847819	0.841882	0.82711	0.841653	0.864085	0.873579	0.836467	0.752601	0.776934	0.794253	0.894928	0.810425	0.875463	0.947661	0.860729	0.91744	0.865244	0.864388	0.873052	0.824844
cg04122422	-0.148362	0.391685	-4.93476	2.85606e-05	0.00638145	1.78405	0.500484	0.352122	-0.148362	11	128996095	F	II	ARHGAP32	Body	opensea	Body-opensea				0.355979	0.227023	0.357757	0.322135	0.258473	0.224436	0.396133	0.363363	0.309429	0.277344	0.500644	0.378233	0.317832	0.489972	0.533493	0.328069	0.378561	0.36933	0.32856	0.403533	0.269796	0.356584	0.499276	0.578944	0.512565	0.522735	0.531063	0.4159	0.50571
cg25309998	-0.0803972	0.783217	-4.18412	0.00023258	0.0122739	-0.281986	0.842175	0.761778	-0.0803972	11	129018498	F	II	ARHGAP32	Body	opensea	Body-opensea		rs528948008	1	0.681726	0.773134	0.729865	0.755124	0.80525	0.662363	0.704508	0.753862	0.772282	0.669477	0.83863	0.753415	0.836352	0.880982	0.79001	0.731779	0.783256	0.769988	0.763472	0.762033	0.752054	0.78955	0.844157	0.840063	0.847077	0.844778	0.881219	0.805235	0.816371
cg06788850	-0.0797249	0.766325	-4.21522	0.000213415	0.0118434	-0.197779	0.82479	0.745065	-0.0797249	11	128931343	R	II	ARHGAP32	Body	opensea	Body-opensea		rs565282009;rs116276051	15;2	0.699495	0.745966	0.718919	0.751638	0.798984	0.671996	0.659705	0.768228	0.721381	0.664256	0.792347	0.818239	0.82913	0.833107	0.747143	0.734236	0.779968	0.720298	0.738695	0.792997	0.692258	0.712445	0.817822	0.803497	0.84015	0.847143	0.85996	0.770064	0.828219
cg24978636	-0.0750574	0.862643	-4.0021	0.000383877	0.0148596	-0.771607	0.917685	0.842628	-0.0750574	11	128996554	R	II	ARHGAP32	Body	opensea	Body-opensea		rs185972676	16	0.797191	0.854314	0.807522	0.746049	0.848966	0.744341	0.84021	0.837103	0.862521	0.859787	0.910218	0.85988	0.910705	0.921882	0.92626	0.764697	0.89143	0.862136	0.818664	0.866306	0.804342	0.803283	0.907492	0.909727	0.938895	0.933652	0.933119	0.895517	0.925146
cg18841660	-0.0507443	0.912912	-3.34033	0.00226434	0.0328132	-2.48748	0.950125	0.899381	-0.0507443	11	128936723	R	II	ARHGAP32	Body	opensea	Body-opensea		rs185995910;rs371255312	15;2	0.898198	0.903653	0.89475	0.944697	0.855383	0.854203	0.942865	0.840978	0.939705	0.880858	0.943796	0.927967	0.929898	0.900811	0.924441	0.938435	0.874931	0.931329	0.879087	0.90647	0.771479	0.902437	0.959051	0.936681	0.926988	0.966997	0.934496	0.939082	0.974527
cg17049996	-0.0525197	0.830585	-4.71803	5.25006e-05	0.00747358	1.18193	0.869099	0.816579	-0.0525197	19	47497449	F	II	ARHGAP35	Body	opensea	Body-opensea		rs146240730;rs138168126	27;28	0.78952	0.81906	0.785604	0.807947	0.780692	0.812091	0.815559	0.835942	0.813931	0.761108	0.844695	0.830762	0.857011	0.837016	0.871972	0.778893	0.780737	0.859374	0.834757	0.819267	0.79511	0.833702	0.851437	0.904854	0.871791	0.867845	0.886495	0.84398	0.87624
cg17411401	-0.066824	0.660342	-3.75881	0.000744386	0.0196809	-1.41558	0.709346	0.642522	-0.066824	8	145873547	F	II	ARHGAP39	5'UTR	opensea	5'UTR-opensea		rs578118974;rs142185001	0;27	0.618139	0.631207	0.567989	0.632999	0.697046	0.571588	0.626515	0.642037	0.604788	0.598273	0.681414	0.665474	0.732216	0.721275	0.742512	0.566265	0.660798	0.617111	0.629697	0.663273	0.610991	0.653873	0.723762	0.705907	0.718363	0.701113	0.732637	0.706283	0.709582
cg19050943	-0.0572634	0.754911	-3.86644	0.000555996	0.0173277	-1.1323	0.796904	0.739641	-0.0572634	8	145845991	F	II	ARHGAP39	5'UTR	shore	5'UTR-shore	chr8:145844625-145844855	rs569539406;rs539783966;rs558312958	0;1;47	0.679705	0.741378	0.700825	0.697661	0.720137	0.673297	0.70986	0.729047	0.727865	0.746605	0.764044	0.773572	0.799577	0.805862	0.799166	0.692933	0.721431	0.727288	0.754363	0.788414	0.767649	0.751415	0.778549	0.828598	0.81178	0.810999	0.819065	0.753714	0.811317
cg04391954	-0.0534385	0.807989	-3.17264	0.00349438	0.0407957	-2.90134	0.847177	0.793738	-0.0534385	8	145870107	F	II	ARHGAP39	5'UTR	opensea	5'UTR-opensea		rs111243144;rs563806428;rs572794583;rs116450808	0;11;18;19	0.752087	0.819655	0.688327	0.792056	0.823502	0.704889	0.786252	0.759123	0.812247	0.785409	0.822211	0.846828	0.877331	0.795978	0.848865	0.746274	0.852217	0.796789	0.809375	0.812723	0.75393	0.776173	0.849117	0.880515	0.853711	0.818225	0.845339	0.829115	0.87262
cg09905353	-0.068182	0.82054	-3.01826	0.00517265	0.0499174	-3.27298	0.87054	0.802358	-0.068182	11	100583378	R	II	ARHGAP42	Body	opensea	Body-opensea				0.73842	0.800265	0.868916	0.712174	0.809471	0.69958	0.922531	0.747495	0.813698	0.791578	0.870037	0.743505	0.848269	0.780761	0.864935	0.792752	0.779041	0.879755	0.845396	0.833238	0.67577	0.834293	0.899994	0.884883	0.878986	0.860647	0.880871	0.869615	0.842096
cg10389002	-0.0570484	0.854978	-3.82531	0.000621735	0.0181793	-1.24088	0.896813	0.839765	-0.0570484	11	100590879	R	II	ARHGAP42	Body	opensea	Body-opensea		rs11224407	39	0.823735	0.832414	0.874781	0.82551	0.851032	0.825093	0.811796	0.819816	0.879053	0.767193	0.868827	0.816041	0.845534	0.900588	0.902316	0.805472	0.880632	0.853322	0.857139	0.844585	0.760918	0.829031	0.946413	0.844635	0.855194	0.921552	0.916709	0.930121	0.881485
cg01106201	-0.0870445	0.841056	-4.44395	0.000113031	0.00943057	0.426096	0.904888	0.817844	-0.0870445	14	32563101	F	II	ARHGAP5	Body	opensea	Body-opensea				0.776074	0.827995	0.817135	0.773131	0.803859	0.659879	0.844567	0.787253	0.821334	0.80035	0.926467	0.820599	0.876778	0.861648	0.832527	0.779228	0.794362	0.89527	0.807748	0.821182	0.839279	0.825899	0.94654	0.878293	0.945752	0.879152	0.954889	0.872344	0.885997
cg04181864	-0.0624328	0.827088	-4.36157	0.000142182	0.0101704	0.200583	0.872872	0.810439	-0.0624328	22	45182358	R	I	ARHGAP8	5'UTR	shore	5'UTR-shore	chr22:45182016-45182223	rs67401095;rs552312500;rs376879064;rs201502371	38;27;4;1	0.787248	0.827321	0.744755	0.787494	0.790618	0.703299	0.809486	0.801832	0.823594	0.809732	0.855539	0.824835	0.857537	0.866976	0.840331	0.743716	0.837963	0.840103	0.822979	0.822383	0.813505	0.818421	0.863752	0.904568	0.890136	0.849866	0.876234	0.858728	0.884358
cg11326429	-0.0529569	0.601012	-4.3064	0.000165746	0.0107683	0.0500413	0.639847	0.58689	-0.0529569	17	79827632	F	I	ARHGDIA	Body	island	Body-island	chr17:79826700-79827675	rs201423516;rs534218449	33;40	0.576327	0.534261	0.559417	0.584689	0.52772	0.547584	0.6051	0.584109	0.610084	0.561305	0.610582	0.615902	0.60693	0.656081	0.570391	0.563734	0.637336	0.596891	0.626661	0.565169	0.578613	0.592691	0.654926	0.642862	0.64392	0.613957	0.678569	0.606202	0.641974
cg25389250	-0.124676	0.705377	-4.65543	6.25746e-05	0.00787183	1.00864	0.796806	0.672131	-0.124676	8	1814835	F	II	ARHGEF10	Body	opensea	Body-opensea		rs576827197	0	0.574692	0.661914	0.618921	0.615788	0.778835	0.520214	0.675923	0.618826	0.638738	0.580083	0.792654	0.665737	0.720693	0.820306	0.795934	0.64291	0.713897	0.70477	0.659007	0.672345	0.643051	0.671634	0.829394	0.811603	0.810343	0.800205	0.792132	0.781973	0.792798
cg21394273	-0.088758	0.750599	-3.95497	0.000436737	0.0156254	-0.897351	0.815689	0.72693	-0.088758	8	1899231	F	I	ARHGEF10	Body	opensea	Body-opensea		rs543103066	18	0.692002	0.726604	0.704119	0.685522	0.625613	0.708407	0.691195	0.752315	0.757038	0.677365	0.763006	0.790189	0.833072	0.770179	0.763915	0.703064	0.780784	0.755775	0.799054	0.690419	0.742466	0.580369	0.851637	0.710771	0.836233	0.85309	0.845317	0.7911	0.809108
cg08980014	-0.0877761	0.623621	-3.37676	0.00205862	0.0313475	-2.39628	0.68799	0.600214	-0.0877761	8	1824904	R	II	ARHGEF10	Body	shelf	Body-shelf	chr8:1821602-1821914	rs145821459;rs138769512;rs548442576	25;21;6	0.567533	0.60109	0.498343	0.582635	0.5819	0.526532	0.615379	0.544263	0.531407	0.578128	0.658094	0.699991	0.666824	0.700356	0.792431	0.5711	0.538833	0.548854	0.598827	0.590182	0.59339	0.61862	0.654532	0.755078	0.689113	0.69869	0.710925	0.676676	0.733526
cg01291398	-0.0861451	0.72656	-3.88189	0.000533109	0.0170203	-1.09143	0.789733	0.703588	-0.0861451	8	1830682	R	II	ARHGEF10	Body	shore	Body-shore	chr8:1830748-1831008	rs544943551;rs180672623;rs140241371	39;6;5	0.641762	0.704949	0.662886	0.650503	0.738045	0.588704	0.648015	0.710445	0.668135	0.621098	0.788444	0.7249	0.793134	0.802247	0.804558	0.633628	0.694656	0.698837	0.730549	0.759289	0.696427	0.717722	0.74804	0.810497	0.807205	0.825368	0.821481	0.748547	0.790561
cg17010522	-0.0687851	0.748928	-3.83083	0.000612483	0.0180756	-1.22632	0.79937	0.730585	-0.0687851	8	1893977	R	II	ARHGEF10	Body	island	Body-island	chr8:1893696-1894083	rs113514810;rs73546708;rs529402230	33;17;13	0.655373	0.739394	0.740472	0.710316	0.800981	0.633675	0.677736	0.752133	0.70005	0.715545	0.752741	0.764232	0.753578	0.81967	0.820257	0.642251	0.746728	0.718872	0.760748	0.718263	0.761072	0.688782	0.798581	0.807235	0.813767	0.80146	0.797259	0.806854	0.779951
cg18024053	-0.0674701	0.818713	-3.52345	0.00139826	0.0261055	-2.02473	0.868191	0.800721	-0.0674701	8	1796568	R	II	ARHGEF10	Body	shore	Body-shore	chr8:1797406-1798775	rs185427261;rs74719293;rs577557518	44;35;2	0.737679	0.824207	0.79902	0.73763	0.825847	0.652715	0.787854	0.790051	0.802475	0.767418	0.844439	0.799269	0.902621	0.834913	0.883265	0.747106	0.832338	0.842384	0.821507	0.81489	0.769957	0.798274	0.869897	0.8797	0.881489	0.829643	0.89512	0.836427	0.873584
cg06807837	-0.0632847	0.793134	-3.49968	0.00148922	0.0269009	-2.08539	0.839543	0.776258	-0.0632847	8	1877952	F	II	ARHGEF10	Body	opensea	Body-opensea		rs578007264;rs537031925	11;26	0.714641	0.803924	0.749384	0.740177	0.815428	0.663068	0.729384	0.765005	0.775362	0.763508	0.831403	0.789582	0.8273	0.866126	0.851595	0.695938	0.748011	0.782442	0.80025	0.812588	0.777282	0.775275	0.82556	0.861329	0.85368	0.851897	0.876181	0.828405	0.820141
cg05596468	-0.0537019	0.854938	-3.95417	0.000437687	0.0156346	-0.899469	0.89432	0.840618	-0.0537019	8	1885915	R	I	ARHGEF10	Body	opensea	Body-opensea		rs561368783;rs530074511;rs190996265	49;2;1	0.819258	0.77708	0.770886	0.826026	0.807619	0.809828	0.866474	0.83251	0.847212	0.864462	0.887769	0.886127	0.860715	0.899443	0.91069	0.837184	0.872872	0.856248	0.805146	0.805615	0.82233	0.8281	0.884556	0.921213	0.890921	0.912303	0.886907	0.893836	0.884316
cg07203894	-0.0530057	0.65271	-3.03777	0.00492456	0.0486236	-3.22655	0.691581	0.638575	-0.0530057	8	1807169	R	II	ARHGEF10	Body	opensea	Body-opensea		rs78372577	39	0.651592	0.625718	0.628485	0.644803	0.685888	0.598266	0.526038	0.644497	0.636417	0.590844	0.691766	0.686415	0.687802	0.664053	0.668604	0.60242	0.651264	0.596693	0.606261	0.699876	0.624329	0.636631	0.63075	0.767657	0.699833	0.720656	0.737571	0.67218	0.645925
cg09145019	-0.0781449	0.834626	-5.2632	1.13364e-05	0.00521402	2.70089	0.891932	0.813787	-0.0781449	1	17972199	R	I	ARHGEF10L	Body	opensea	Body-opensea				0.79578	0.779987	0.782545	0.8148	0.79609	0.72302	0.841961	0.778143	0.823309	0.805797	0.878562	0.837046	0.847166	0.904304	0.86735	0.773795	0.848116	0.797397	0.809079	0.824488	0.784747	0.789842	0.897353	0.921565	0.893138	0.907948	0.901275	0.880552	0.885584
cg24658837	-0.058681	0.8495	-4.56331	8.09855e-05	0.00852511	0.754318	0.892533	0.833852	-0.058681	1	18001329	R	II	ARHGEF10L	Body	opensea	Body-opensea		rs545453782;rs559414104	19;2	0.795401	0.812629	0.78883	0.82661	0.892126	0.753331	0.793858	0.854435	0.817566	0.841128	0.876663	0.869939	0.862286	0.834601	0.837997	0.810081	0.894986	0.84291	0.798789	0.872377	0.820682	0.847521	0.890412	0.917499	0.886007	0.887583	0.890595	0.882777	0.889798
cg10543503	-0.05858	0.792961	-3.75495	0.000752191	0.0197646	-1.42569	0.83592	0.77734	-0.05858	1	17906342	F	II	ARHGEF10L	TSS1500	opensea	TSS1500-opensea		rs377059184;rs556662097	17;37	0.773335	0.727723	0.811096	0.77334	0.794907	0.757956	0.744696	0.720086	0.747156	0.791475	0.78032	0.825486	0.81515	0.760588	0.842284	0.788546	0.698775	0.740944	0.787359	0.79906	0.830437	0.790751	0.856395	0.845388	0.843574	0.825184	0.919449	0.826317	0.789284
cg16624729	-0.0602733	0.848321	-3.21966	0.00309655	0.038335	-2.78632	0.892521	0.832248	-0.0602733	1	156929634	F	II	ARHGEF11	Body	opensea	Body-opensea		rs534634007;rs143797328;rs146834547	0;1;2	0.813673	0.815775	0.849576	0.818004	0.790992	0.689028	0.884854	0.855585	0.77145	0.826572	0.94772	0.879425	0.86094	0.841134	0.893971	0.818652	0.800447	0.849304	0.822261	0.854647	0.792722	0.832724	0.86834	0.9042	0.903459	0.953104	0.881659	0.850889	0.882451
cg07702916	-0.0594125	0.645946	-3.14378	0.00376233	0.0423323	-2.97153	0.689515	0.630102	-0.0594125	1	156931687	F	II	ARHGEF11	Body	opensea	Body-opensea		rs530367345;rs548482351;rs567106758	0;16;43	0.586239	0.625187	0.577133	0.593353	0.694584	0.561087	0.614239	0.588392	0.614734	0.595277	0.66597	0.657026	0.671141	0.711945	0.742085	0.556769	0.593728	0.635544	0.635346	0.669184	0.635694	0.637592	0.638757	0.708472	0.714225	0.720412	0.749602	0.681263	0.675458
cg09155765	-0.055406	0.838423	-3.22557	0.00304975	0.0380615	-2.77181	0.879054	0.823648	-0.055406	1	156978197	R	II	ARHGEF11	Body	opensea	Body-opensea		rs569982131;rs376954050	6;0	0.77627	0.775688	0.752931	0.768912	0.861399	0.807368	0.806281	0.78784	0.823993	0.828357	0.856581	0.833896	0.886236	0.918389	0.877642	0.783123	0.885001	0.797501	0.837467	0.803327	0.872059	0.779997	0.87936	0.901274	0.892433	0.911113	0.905298	0.882017	0.840548
cg06646020	-0.0796831	0.752503	-4.12526	0.000273615	0.0130608	-0.44096	0.810937	0.731254	-0.0796831	17	8212583	R	II	ARHGEF15	TSS1500	opensea	TSS1500-opensea		rs544594413;rs200107737;rs114037331	48;20;16	0.691832	0.682637	0.692666	0.776197	0.774303	0.632328	0.701087	0.685016	0.723668	0.723995	0.790908	0.77383	0.815878	0.826429	0.827651	0.721978	0.723278	0.71109	0.672828	0.742696	0.720137	0.677163	0.805227	0.795611	0.826979	0.788305	0.859325	0.827535	0.799943
cg01725445	-0.0622678	0.798315	-3.20269	0.00323487	0.0391943	-2.82793	0.843978	0.781711	-0.0622678	17	8212587	R	II	ARHGEF15	TSS1500	opensea	TSS1500-opensea		rs200107737;rs114037331;rs182470556	24;20;2	0.748502	0.799193	0.726888	0.769327	0.828847	0.718677	0.792202	0.721392	0.725804	0.77196	0.860561	0.840766	0.784536	0.874175	0.900026	0.720051	0.772285	0.78325	0.750941	0.818819	0.75083	0.738599	0.881629	0.846948	0.889634	0.830448	0.846975	0.794182	0.835603
cg03933062	-0.0570254	0.801602	-4.20194	0.000221398	0.0120198	-0.233743	0.843421	0.786395	-0.0570254	17	8225715	R	II	ARHGEF15	3'UTR	opensea	3'UTR-opensea		rs181130635;rs573445288;rs373197054	28;14;2	0.730861	0.804696	0.773733	0.761668	0.78701	0.733812	0.750206	0.781578	0.765577	0.748443	0.82554	0.803995	0.828557	0.8523	0.828642	0.713187	0.813833	0.792976	0.794808	0.808465	0.804916	0.795891	0.809496	0.883956	0.860637	0.846869	0.86576	0.828123	0.837732
cg16104263	-0.0877087	0.787755	-3.82642	0.000619865	0.0181484	-1.23796	0.852075	0.764366	-0.0877087	1	3394709	R	I	ARHGEF16	Body	island	Body-island	chr1:3394701-3395191	rs544117442;rs4534324;rs573700436;rs542612018;rs559687884	45;37;27;3;1	0.728337	0.730979	0.799938	0.790415	0.777344	0.762801	0.809158	0.718305	0.730277	0.787135	0.806904	0.768256	0.801754	0.807735	0.752951	0.802643	0.865654	0.836432	0.752387	0.714194	0.536279	0.736177	0.838842	0.831917	0.85404	0.854679	0.897915	0.83924	0.834427
cg05403147	-0.0544066	0.769655	-3.45099	0.00169374	0.0285617	-2.2091	0.809553	0.755147	-0.0544066	1	3389331	R	II	ARHGEF16	Body	opensea	Body-opensea		rs2487687	12	0.70937	0.744478	0.716837	0.706619	0.832317	0.705428	0.731645	0.704697	0.720849	0.726903	0.770251	0.783577	0.818629	0.822002	0.805693	0.701717	0.7787	0.748444	0.754406	0.775881	0.775022	0.779767	0.81004	0.840217	0.822865	0.807202	0.814035	0.779435	0.847625
cg18252633	-0.0824054	0.654136	-4.80067	4.16321e-05	0.00698901	1.41114	0.714567	0.632161	-0.0824054	11	73054401	R	I	ARHGEF17	Body	shore	Body-shore	chr11:73053648-73054302	rs572938033;rs544835060	35;7	0.557063	0.661859	0.613643	0.636431	0.581262	0.551317	0.567928	0.661841	0.614369	0.564129	0.678214	0.671135	0.652082	0.718312	0.656409	0.599458	0.646942	0.676971	0.62287	0.693077	0.641617	0.640622	0.747045	0.730564	0.728709	0.709261	0.749969	0.675406	0.68562
cg23626200	-0.064267	0.814088	-3.14803	0.00372166	0.0420911	-2.96121	0.861217	0.79695	-0.064267	11	73039129	R	II	ARHGEF17	Body	opensea	Body-opensea				0.733889	0.749217	0.744977	0.753336	0.775249	0.679403	0.816627	0.746481	0.819868	0.839703	0.886302	0.835992	0.861512	0.888741	0.885645	0.810196	0.755145	0.771441	0.801363	0.801186	0.742585	0.834042	0.829065	0.858226	0.902077	0.870061	0.88257	0.825859	0.84499
cg12155917	-0.0557932	0.893539	-3.8596	0.00056643	0.0174779	-1.15037	0.934454	0.878661	-0.0557932	11	73063526	R	II	ARHGEF17	Body	opensea	Body-opensea		rs181289172;rs112463271;rs572128910	37;24;5	0.832956	0.87895	0.870842	0.877595	0.857831	0.859097	0.890944	0.947516	0.867827	0.854986	0.888823	0.839771	0.930571	0.936541	0.915941	0.773294	0.935916	0.881642	0.888338	0.840832	0.883942	0.876393	0.936297	0.940661	0.946035	0.910756	0.963721	0.908881	0.922618
cg23460145	-0.0526416	0.812128	-5.02988	2.18563e-05	0.00602038	2.04918	0.850732	0.79809	-0.0526416	11	73073425	F	I	ARHGEF17	Body	island	Body-island	chr11:73073118-73073733	rs577409969;rs539731277	36;43	0.767431	0.792262	0.777144	0.748357	0.832111	0.737262	0.771814	0.805708	0.80632	0.792222	0.785862	0.839946	0.834457	0.850155	0.800635	0.780444	0.808404	0.804694	0.802074	0.820529	0.798596	0.80155	0.867373	0.85204	0.842541	0.846078	0.885715	0.843485	0.833467
cg07648709	-0.0518983	0.865533	-4.07955	0.00031033	0.0137437	-0.564018	0.903592	0.851693	-0.0518983	11	73043675	R	II	ARHGEF17	Body	opensea	Body-opensea		rs117457134;rs372358542	33;1	0.819663	0.827421	0.837992	0.828671	0.886415	0.809581	0.817485	0.796292	0.903479	0.860019	0.89241	0.879357	0.912885	0.878004	0.874157	0.831866	0.86876	0.811716	0.876014	0.853841	0.817522	0.8537	0.903322	0.924636	0.890914	0.897309	0.951791	0.87717	0.901403
cg22776421	-0.0668524	0.824288	-3.79337	0.000677949	0.018874	-1.3249	0.873313	0.80646	-0.0668524	19	7522204	R	II	ARHGEF18	Body	opensea	Body-opensea		rs79860098	44	0.774288	0.805798	0.738761	0.799261	0.879113	0.722695	0.810355	0.793919	0.762641	0.819145	0.857887	0.821561	0.84572	0.871364	0.890164	0.728772	0.839999	0.776752	0.799577	0.82448	0.806151	0.773724	0.824427	0.931935	0.885833	0.895182	0.886658	0.870822	0.858416
cg18216292	-0.0502147	0.878797	-4.1007	0.000292776	0.0133979	-0.507125	0.915621	0.865406	-0.0502147	1	155920810	F	I	ARHGEF2	Body	island	Body-island	chr1:155920651-155920898			0.808519	0.871158	0.82585	0.838059	0.877269	0.785184	0.863395	0.865722	0.853686	0.857347	0.897713	0.869895	0.902368	0.934206	0.905608	0.838417	0.902846	0.863933	0.878634	0.892172	0.857188	0.849771	0.912925	0.935964	0.917199	0.902963	0.935584	0.912574	0.900596
cg05147995	-0.106314	0.777449	-5.13496	1.62619e-05	0.00557111	2.3425	0.855413	0.749099	-0.106314	5	72982878	F	II	ARHGEF28	Body	opensea	Body-opensea		rs192518112	40	0.708629	0.722612	0.724064	0.724677	0.785329	0.709274	0.74027	0.679014	0.727538	0.744604	0.848347	0.750649	0.832111	0.827889	0.824365	0.659924	0.69786	0.769876	0.803266	0.796889	0.660801	0.74218	0.868003	0.898414	0.875632	0.788673	0.882237	0.859221	0.809018
cg17513571	-0.0599787	0.855477	-3.78689	0.000689942	0.0190261	-1.34192	0.899462	0.839483	-0.0599787	5	73213406	R	II	ARHGEF28	Body	opensea	Body-opensea				0.796408	0.857979	0.814892	0.80295	0.891452	0.751276	0.802467	0.874401	0.826155	0.801041	0.875056	0.877448	0.893298	0.901464	0.893857	0.757503	0.841408	0.877341	0.821516	0.862208	0.795505	0.853002	0.888277	0.923134	0.904661	0.902971	0.89737	0.885724	0.890637
cg02538667	-0.0589635	0.859462	-3.27747	0.00266665	0.0355956	-2.64379	0.902702	0.843738	-0.0589635	5	73130143	R	II	ARHGEF28	Body	opensea	Body-opensea		rs555076454;rs139881963;rs59179391	51;17;14	0.84692	0.792981	0.858262	0.819518	0.914916	0.709158	0.835011	0.84519	0.846855	0.817386	0.873389	0.86568	0.873479	0.905243	0.893046	0.792726	0.905198	0.865295	0.794895	0.791455	0.903489	0.812153	0.911711	0.881618	0.926703	0.887833	0.924343	0.912333	0.915696
cg06200818	-0.0815235	0.70404	-3.99885	0.000387311	0.0149201	-0.780293	0.763824	0.682301	-0.0815235	3	57042329	F	II	ARHGEF3	Body	opensea	Body-opensea		rs144830664	28	0.647645	0.664935	0.68458	0.63637	0.734288	0.585226	0.6712	0.638833	0.671037	0.650699	0.734454	0.697093	0.743675	0.774813	0.832235	0.614434	0.685266	0.650799	0.670383	0.713544	0.633744	0.675364	0.729071	0.815284	0.788654	0.750547	0.778071	0.766232	0.757595
cg14483378	-0.0502148	0.857999	-3.17193	0.00350076	0.0408267	-2.90307	0.894823	0.844608	-0.0502148	3	57042323	F	II	ARHGEF3	Body	opensea	Body-opensea		rs528874075;rs144830664	0;34	0.771652	0.81811	0.794547	0.828064	0.869843	0.755318	0.840111	0.872742	0.826833	0.833852	0.888109	0.879777	0.921093	0.890707	0.884122	0.78611	0.859129	0.807186	0.852028	0.893281	0.869491	0.839268	0.863441	0.937171	0.903275	0.88533	0.905547	0.876764	0.909833
cg17012573	-0.110037	0.605096	-3.54682	0.00131411	0.0254026	-1.96494	0.68579	0.575752	-0.110037	2	131678812	R	II	ARHGEF4	5'UTR	opensea	5'UTR-opensea		rs551795416	22	0.57389	0.561187	0.436179	0.540653	0.577126	0.45014	0.596473	0.509775	0.497652	0.524804	0.689184	0.635965	0.659953	0.744112	0.730877	0.494072	0.639247	0.522808	0.588997	0.590061	0.533223	0.570173	0.555054	0.677387	0.662013	0.741724	0.723785	0.714	0.736126
cg17336423	-0.0537058	0.818766	-4.34201	0.000150131	0.010355	0.147163	0.85815	0.804444	-0.0537058	2	131749301	F	II	ARHGEF4	Body	opensea	Body-opensea		rs546050876;rs558628480;rs571078218	25;42;50	0.744688	0.79285	0.778977	0.794465	0.809341	0.748195	0.774213	0.804534	0.796323	0.776063	0.840803	0.822522	0.84775	0.865511	0.838824	0.744531	0.83092	0.813157	0.793084	0.828515	0.832491	0.820016	0.875236	0.875911	0.876099	0.841207	0.863082	0.825816	0.856312
cg17084937	-0.0506824	0.778803	-3.3196	0.00239008	0.0336852	-2.53917	0.81597	0.765287	-0.0506824	2	131722722	R	II	ARHGEF4	Body	shore	Body-shore	chr2:131720819-131721867	rs543821828;rs562217248;rs139113992	50;44;8	0.790432	0.73997	0.720881	0.771363	0.785231	0.7778	0.740444	0.794953	0.806815	0.707045	0.780477	0.775281	0.802677	0.75301	0.84705	0.685881	0.799226	0.765992	0.755739	0.796597	0.713397	0.72606	0.843393	0.825885	0.813219	0.83645	0.867961	0.792479	0.789775
cg19903604	0.0546779	0.269169	3.42385	0.00181923	0.0295359	-2.27773	0.229072	0.283749	0.0546779	2	131674149	R	I	ARHGEF4	TSS1500	island	TSS1500-island	chr2:131673686-131674150			0.238813	0.306864	0.273277	0.286633	0.285259	0.251043	0.3146	0.358669	0.256298	0.297731	0.209583	0.233191	0.262164	0.228697	0.270336	0.391261	0.275706	0.313214	0.275209	0.287752	0.330276	0.295913	0.277308	0.209385	0.263631	0.202536	0.242246	0.199282	0.205728
cg07815799	0.061939	0.380163	3.54754	0.00131157	0.0253896	-1.96308	0.334741	0.39668	0.061939	2	131674140	R	I	ARHGEF4	TSS200	island	TSS200-island	chr2:131673686-131674150			0.342284	0.352897	0.435739	0.431957	0.397218	0.357088	0.448923	0.415292	0.407454	0.371918	0.277586	0.366145	0.413579	0.379043	0.392296	0.499273	0.410182	0.413038	0.392936	0.42214	0.412827	0.387139	0.425548	0.311103	0.324803	0.317444	0.347652	0.33006	0.283097
cg00028678	0.0655914	0.367687	3.66406	0.000960718	0.022041	-1.66259	0.319586	0.385178	0.0655914	2	131674175	R	I	ARHGEF4	TSS200	shore	TSS200-shore	chr2:131673686-131674150			0.356543	0.355987	0.435624	0.414168	0.358837	0.384906	0.438895	0.420887	0.389076	0.347367	0.284859	0.356766	0.398529	0.269411	0.380747	0.475566	0.391924	0.420441	0.38518	0.438878	0.392632	0.376687	0.341705	0.344836	0.355246	0.260877	0.325073	0.305533	0.288895
cg09015973	0.0789767	0.247045	3.54173	0.00133198	0.0255537	-1.97796	0.189129	0.268105	0.0789767	2	131673771	R	I	ARHGEF4	TSS1500	island	TSS1500-island	chr2:131673686-131674150	rs534062776	1	0.219003	0.185244	0.253009	0.276311	0.26795	0.264829	0.371028	0.317764	0.342232	0.261037	0.155246	0.1903	0.225251	0.305395	0.22481	0.37497	0.352616	0.289414	0.19685	0.259454	0.260074	0.305535	0.260135	0.171122	0.203394	0.139081	0.173645	0.185286	0.176862
cg09655766	-0.146756	0.658626	-4.24875	0.000194487	0.0114236	-0.106774	0.766247	0.619491	-0.146756	13	111811320	R	II	ARHGEF7	5'UTR	opensea	5'UTR-opensea		rs551222448;rs142740411	33;12	0.5452	0.597119	0.564808	0.632964	0.623331	0.423253	0.655381	0.586264	0.572509	0.472054	0.782518	0.681743	0.721292	0.789535	0.738896	0.564327	0.64593	0.662327	0.679628	0.598607	0.521318	0.569792	0.733778	0.759449	0.795305	0.819673	0.878118	0.73866	0.733283
cg21821108	-0.125624	0.611776	-4.32717	0.000156452	0.0105168	0.106677	0.703901	0.578277	-0.125624	13	111871461	R	II	ARHGEF7	Body	opensea	Body-opensea		rs12583689;rs559818163;rs149321290;rs146075524	45;26;15;1	0.557066	0.555397	0.52438	0.539547	0.616819	0.445038	0.578297	0.547152	0.556637	0.475414	0.684038	0.646401	0.675881	0.71219	0.757185	0.456129	0.515139	0.57218	0.571061	0.615557	0.532405	0.58817	0.625776	0.767287	0.720748	0.732964	0.712536	0.681081	0.706052
cg24784868	-0.111804	0.720217	-4.52475	9.02051e-05	0.00881568	0.648107	0.802206	0.690403	-0.111804	1	27069579	F	II	ARID1A	Body	opensea	Body-opensea				0.648623	0.681121	0.650337	0.644671	0.720535	0.570287	0.714036	0.624429	0.724863	0.607548	0.803218	0.723208	0.776617	0.790838	0.840002	0.623005	0.691495	0.69653	0.657396	0.694103	0.646053	0.659945	0.733325	0.838921	0.83446	0.823602	0.838675	0.781805	0.779603
cg20385686	0.051466	0.175845	4.01726	0.000368245	0.0146375	-0.731059	0.138104	0.18957	0.051466	1	27024451	F	I	ARID1A	Body	shore	Body-shore	chr1:27021833-27024101	rs546567287	4	0.252448	0.215556	0.1619	0.207083	0.154977	0.238225	0.242491	0.180656	0.197569	0.198888	0.160188	0.122098	0.151128	0.1352	0.162732	0.184525	0.212075	0.1976	0.188512	0.208563	0.172163	0.225959	0.127194	0.127418	0.111236	0.160895	0.138764	0.156531	0.163265
cg12568245	-0.086321	0.581463	-3.69322	0.000888338	0.0212564	-1.58682	0.644765	0.558444	-0.086321	6	157376879	R	II	ARID1B	Body	opensea	Body-opensea		rs113265282;rs567324160	36;28	0.499921	0.563431	0.492202	0.51967	0.696395	0.468515	0.525312	0.52321	0.509472	0.514032	0.626121	0.605253	0.614922	0.657567	0.662898	0.478257	0.571686	0.520011	0.550693	0.558268	0.584053	0.543883	0.587121	0.692089	0.671328	0.698025	0.651143	0.613116	0.644569
cg02068883	-0.0843257	0.71342	-3.3243	0.002361	0.0334992	-2.52747	0.775258	0.690933	-0.0843257	6	157367097	R	II	ARID1B	Body	opensea	Body-opensea		rs559802998	3	0.705843	0.617362	0.60072	0.577971	0.738478	0.637767	0.734207	0.639001	0.649324	0.635793	0.768438	0.776958	0.789985	0.757202	0.809638	0.577997	0.693114	0.697301	0.668079	0.729236	0.639907	0.756197	0.742946	0.787195	0.830191	0.804136	0.728615	0.761213	0.764006
cg00877708	-0.0819577	0.660901	-3.01746	0.00518315	0.0499656	-3.27489	0.721004	0.639046	-0.0819577	6	157140947	R	II	ARID1B	Body	opensea	Body-opensea		rs552329001	36	0.579661	0.56992	0.612235	0.542911	0.66061	0.626178	0.703049	0.61993	0.637198	0.551272	0.799277	0.698825	0.730194	0.683345	0.802685	0.565586	0.572301	0.63768	0.636382	0.527206	0.63596	0.666604	0.714357	0.711452	0.761518	0.750444	0.756853	0.697398	0.712715
[truncated: 21,806 more rows]
[truncated: 1 more columns]
