# Supplementary material for: Abrupt and altered cell-type specific DNA methylation profiles in blood during acute HIV infection persists despite prompt initiation of ART
Source: PLoS Pathog. 2021 Aug 13;17(8):e1009785. doi: 10.1371/journal.ppat.1009785 (PMC8386872; doi:10.1371/journal.ppat.1009785)
Supplement: S2 Data — (XLSX) [file ppat.1009785.s016.xlsx]

## Sheet: 5%
names	control_to_hiv.logFC	control_to_hiv.AveExpr	control_to_hiv.t	control_to_hiv.P.Value	control_to_hiv.adj.P.Val	control_to_hiv.B	control_to_hiv.control_AVG	control_to_hiv.hiv_AVG	control_to_hiv.deltaBeta	control_to_hiv.CHR	control_to_hiv.MAPINFO	control_to_hiv.Strand	control_to_hiv.Type	control_to_hiv.gene	control_to_hiv.feature	control_to_hiv.cgi	control_to_hiv.feat.cgi	control_to_hiv.UCSC_Islands_Name	control_to_hiv.SNP_ID	control_to_hiv.SNP_DISTANCE	AHI_1_CD4	AHI_2_CD4	AHI_3_CD4	AHI_4_CD4	AHI_5_CD4	AHI_6_CD4	AHI_7_CD4	AHI_8_CD4	AHI_9_CD4	AHI_10_CD4	AHI_11_CD4	AHI_12_CD4	AHI_13_CD4	AHI_14_CD4	AHI_15_CD4	AHI_16_CD4	AHI_17_CD4	AHI_18_CD4	AHI_19_CD4	AHI_20_CD4	AHI_21_CD4	AHI_22_CD4	Control_1_CD4	Control_2_CD4	Control_3_CD4	Control_4_CD4	Control_5_CD4	Control_6_CD4	Control_7_CD4
cg10169393	-0.23783	0.537713	-5.91879	1.88671e-06	0.0107734	4.58897	0.712121	0.474291	-0.23783	1	12615900	R	II		IGR	opensea	IGR-opensea		rs111734123;rs11121928	28;14	0.42361	0.373023	0.515972	0.686637	0.601584	0.494457	0.521043	0.437066	0.32812	0.522637	0.50143	0.400557	0.564744	0.68971	0.524669	0.424529	0.399107	0.39303	0.362691	0.452291	0.432748	0.384751	0.750151	0.821907	0.660214	0.631111	0.647483	0.800735	0.83123
cg08857745	-0.223253	0.574803	-5.9812	1.58735e-06	0.00971828	4.76131	0.738522	0.515269	-0.223253	17	15875915	R	II	ADORA2B	Body	opensea	Body-opensea				0.432747	0.533362	0.609621	0.69294	0.5334	0.558277	0.673258	0.574099	0.38189	0.5945	0.427919	0.451377	0.592212	0.636904	0.49641	0.411718	0.490045	0.478094	0.414317	0.503404	0.465755	0.383661	0.767565	0.869441	0.695039	0.629632	0.666964	0.823494	0.822325
cg08585897	-0.19299	0.547659	-5.36679	8.77468e-06	0.0220141	3.05892	0.689185	0.496195	-0.19299	16	75680535	F	II	KARS	5'UTR	shore	5'UTR-shore	chr16:75681264-75682579	rs561515699;rs530410388	22;43	0.404227	0.472173	0.563955	0.692402	0.601823	0.515391	0.604808	0.451159	0.394432	0.586379	0.537162	0.394448	0.560025	0.67188	0.488389	0.40844	0.482967	0.440375	0.414438	0.445987	0.461185	0.324249	0.682925	0.735615	0.627421	0.626604	0.682246	0.769926	0.77241
cg11792281	-0.192729	0.32167	-6.41165	4.85903e-07	0.00555836	5.94378	0.463004	0.270275	-0.192729	17	26443366	R	II	NLK	Body	opensea	Body-opensea		rs115227945	8	0.243821	0.243656	0.320926	0.337408	0.268564	0.32564	0.34201	0.204978	0.213203	0.362671	0.230491	0.201236	0.242052	0.353422	0.263757	0.265774	0.291509	0.291475	0.253221	0.204586	0.273039	0.212615	0.507941	0.592262	0.322085	0.361832	0.419191	0.611421	0.559404
cg03278573	-0.182001	0.437001	-6.3539	5.69049e-07	0.00602187	5.78586	0.570468	0.388467	-0.182001	5	10741861	R	II	DAP	Body	opensea	Body-opensea		rs568490351	47	0.369424	0.361373	0.444866	0.520998	0.396865	0.409125	0.460965	0.377315	0.334683	0.433253	0.387687	0.320044	0.353714	0.472634	0.365078	0.371637	0.409063	0.376505	0.310338	0.361648	0.402131	0.306932	0.613781	0.696906	0.498483	0.461337	0.497707	0.703845	0.648941
cg00583731	-0.18183	0.703134	-5.16335	1.55003e-05	0.029503	2.49427	0.836475	0.654646	-0.18183	17	66707367	R	II		IGR	opensea	IGR-opensea		rs530821542;rs142252225;rs564052134	27;2;1	0.549507	0.62555	0.758099	0.831865	0.698951	0.695175	0.763433	0.655252	0.538236	0.71664	0.687419	0.562972	0.737285	0.8314	0.697198	0.533658	0.656177	0.567435	0.543309	0.624238	0.60397	0.524432	0.832731	0.882602	0.839922	0.788003	0.76463	0.91899	0.886153
cg10369197	-0.181536	0.435766	-5.10688	1.81536e-05	0.0318926	2.33766	0.568893	0.387357	-0.181536	17	70815226	F	II	SLC39A11	Body	opensea	Body-opensea		rs74564590;rs78862165	10;11	0.331835	0.394109	0.48188	0.481686	0.471244	0.407218	0.508324	0.36563	0.291429	0.418275	0.367226	0.317498	0.438701	0.488652	0.400341	0.329024	0.375746	0.350405	0.322361	0.343857	0.356932	0.279475	0.579002	0.747866	0.437962	0.455807	0.480421	0.70678	0.700318
cg13636640	-0.178176	0.202166	-5.83005	2.41313e-06	0.0121857	4.3436	0.332829	0.154652	-0.178176	20	31349939	R	I	DNMT3B	TSS1500	shore	TSS1500-shore	chr20:31350149-31351263	rs527884505;rs546251218;rs6087990;rs535057093	46;45;33;17	0.124702	0.0821918	0.126151	0.256735	0.249492	0.231183	0.0325444	0.13181	0.14786	0.209028	0.163818	0.149616	0.265844	0.18253	0.162293	0.152603	0.207343	0.155429	0.0357143	0.0767296	0.217914	0.0408163	0.159212	0.407572	0.257343	0.338028	0.353407	0.410563	0.311761
cg08835041	-0.172535	0.687542	-6.27493	7.06576e-07	0.00655629	5.56951	0.814068	0.641533	-0.172535	19	37461278	R	II		IGR	shelf	IGR-shelf	chr19:37463991-37464606	rs550694764;rs149202661;rs375195424	47;22;18	0.588089	0.612205	0.737465	0.756143	0.714878	0.661769	0.769667	0.637315	0.558539	0.711282	0.547203	0.620696	0.6215	0.676471	0.692968	0.619155	0.590589	0.602009	0.490788	0.762405	0.574548	0.568037	0.784685	0.848323	0.785265	0.814594	0.819405	0.805656	0.802744
cg01123250	-0.171948	0.652832	-5.66868	3.77929e-06	0.0149888	3.89666	0.778928	0.606979	-0.171948	2	210673545	F	II	UNC80	Body	island	Body-island	chr2:210673292-210673546	rs185039246;rs114998021;rs562185508	35;46;50	0.541995	0.555407	0.681398	0.780044	0.659188	0.621962	0.748282	0.602716	0.556163	0.68277	0.595559	0.533358	0.686499	0.694949	0.625372	0.51233	0.569253	0.571471	0.502494	0.569927	0.567604	0.494805	0.734265	0.851665	0.76364	0.707803	0.757671	0.868604	0.826673
cg11504245	-0.17079	0.595717	-5.20755	1.36973e-05	0.027705	2.6169	0.720963	0.550174	-0.17079	5	55128562	R	II		IGR	opensea	IGR-opensea		rs148265117	4	0.46078	0.539386	0.648443	0.693174	0.559475	0.546186	0.671574	0.568658	0.460402	0.60838	0.514364	0.508581	0.600645	0.688186	0.524354	0.498712	0.527622	0.514026	0.501591	0.523117	0.500881	0.44528	0.725546	0.85334	0.656493	0.625899	0.629948	0.856068	0.801222
cg08949783	-0.167336	0.740712	-4.92683	3.00431e-05	0.040139	1.839	0.863426	0.69609	-0.167336	10	57358165	F	II	MTRNR2L5	TSS1500	opensea	TSS1500-opensea		rs187160851;rs138880103	1;50	0.613923	0.735396	0.741024	0.724199	0.7915	0.792997	0.884352	0.685889	0.659766	0.810891	0.650176	0.473214	0.651538	0.81195	0.687681	0.635129	0.702411	0.677199	0.703814	0.754065	0.60131	0.525545	0.833093	0.870839	0.874416	0.860611	0.857319	0.919655	0.870161
cg10135894	-0.165737	0.575668	-8.659	1.38161e-09	0.000506644	11.8219	0.697208	0.531471	-0.165737	4	7862655	F	I	AFAP1	Body	opensea	Body-opensea		rs188012788;rs144100548;rs551969672;rs138488695;rs528252453	0;2;5;9;25	0.499407	0.527708	0.538654	0.61084	0.523887	0.600724	0.565278	0.458016	0.474036	0.601594	0.540526	0.571726	0.545111	0.608205	0.54702	0.478397	0.459145	0.500163	0.50974	0.525663	0.477127	0.529404	0.639233	0.654771	0.648595	0.714028	0.754276	0.751706	0.684707
cg12946560	-0.162446	0.672371	-5.25387	1.20323e-05	0.0265038	2.74547	0.791498	0.629052	-0.162446	15	90892448	R	II	GABARAPL3	Body	shelf	Body-shelf	chr15:90895472-90895990	rs61190836;rs545914573;rs565324644	38;27;4	0.537906	0.590258	0.714064	0.790113	0.697493	0.631262	0.726211	0.644611	0.552403	0.673732	0.645094	0.542398	0.703608	0.75463	0.654072	0.544892	0.618179	0.575674	0.572686	0.604091	0.56078	0.504984	0.785168	0.883635	0.733952	0.736691	0.718845	0.879927	0.8589
cg11488101	-0.162283	0.674199	-4.78356	4.48419e-05	0.049241	1.4433	0.793206	0.630923	-0.162283	10	43313023	R	II	BMS1	Body	opensea	Body-opensea		rs111566667;rs551605480;rs376412660;rs538198873;rs12269000	41;37;34;33;29	0.530767	0.571292	0.719857	0.805995	0.726503	0.595134	0.728629	0.604557	0.531313	0.701209	0.697074	0.566394	0.745342	0.727056	0.676679	0.558946	0.624813	0.541216	0.476449	0.617075	0.630068	0.503941	0.810089	0.860561	0.778984	0.700087	0.746899	0.850241	0.849031
cg06061636	-0.16171	0.478565	-4.80472	4.2267e-05	0.0481496	1.50168	0.597152	0.435442	-0.16171	5	99389941	R	II		IGR	opensea	IGR-opensea		rs143167346;rs550124776;rs568448140;rs151228073	31;22;7;1	0.365316	0.409869	0.510137	0.600163	0.584777	0.365822	0.519189	0.363589	0.387354	0.413876	0.470882	0.387995	0.507781	0.557333	0.457451	0.42994	0.401585	0.369875	0.350325	0.454336	0.343279	0.328854	0.610448	0.726615	0.590633	0.513889	0.517794	0.696711	0.646702
cg19149114	-0.160222	0.719355	-5.90875	1.93994e-06	0.0109094	4.56122	0.836851	0.676629	-0.160222	2	112411201	F	II		IGR	opensea	IGR-opensea		rs539778219	30	0.595252	0.656921	0.795378	0.711091	0.70914	0.69788	0.82408	0.667459	0.557611	0.758881	0.698514	0.624023	0.695521	0.790665	0.707608	0.5857	0.678703	0.614191	0.597069	0.650964	0.652824	0.616371	0.784547	0.857388	0.757365	0.826422	0.850755	0.897398	0.907418
cg18150468	-0.157103	0.604661	-5.37592	8.55342e-06	0.0218191	3.08429	0.71987	0.562767	-0.157103	7	76961880	F	II	GSAP	Body	opensea	Body-opensea		rs538130071;rs552683329;rs576420904	0;1;11	0.543744	0.54127	0.710117	0.724121	0.587754	0.565552	0.577506	0.49429	0.451744	0.696625	0.562063	0.501173	0.592849	0.685685	0.555886	0.498944	0.489186	0.489365	0.565379	0.558835	0.507354	0.48143	0.72352	0.718875	0.652394	0.656694	0.718168	0.794719	0.782527
cg20584815	-0.15545	0.283002	-4.81803	4.07248e-05	0.0470884	1.53838	0.396998	0.241548	-0.15545	12	9810887	R	II	LOC374443	Body	opensea	Body-opensea		rs79019311	48	0.20292	0.165721	0.256661	0.385801	0.31415	0.270831	0.293996	0.155007	0.163638	0.408035	0.269007	0.142785	0.248532	0.313522	0.211076	0.204898	0.217491	0.269071	0.219664	0.190764	0.262345	0.14815	0.409489	0.425318	0.265095	0.382513	0.413331	0.562894	0.458466
cg15405002	-0.153538	0.598295	-4.82105	4.03822e-05	0.0468311	1.54673	0.71089	0.557351	-0.153538	7	88269346	R	II		IGR	opensea	IGR-opensea		rs573379221;rs113939945;rs79945286;rs558667274	45;21;18;10	0.489006	0.548893	0.650468	0.671271	0.65993	0.541068	0.62777	0.507892	0.456935	0.62875	0.59161	0.453436	0.648021	0.686588	0.616782	0.508003	0.516049	0.49899	0.510733	0.512365	0.471425	0.465742	0.691578	0.80697	0.639721	0.64991	0.666985	0.814159	0.798045
cg20517937	-0.153252	0.743559	-4.95338	2.78934e-05	0.0385615	1.91243	0.855944	0.702692	-0.153252	8	101738685	R	II		IGR	shelf	IGR-shelf	chr8:101733213-101735222	rs185162864;rs2704018	47;39	0.601366	0.679395	0.772285	0.867644	0.802112	0.670573	0.759147	0.715069	0.614428	0.766797	0.708929	0.66777	0.776599	0.852004	0.726745	0.629861	0.715255	0.610945	0.614401	0.70804	0.645692	0.554155	0.859016	0.919058	0.855191	0.791755	0.813344	0.921016	0.892463
cg07442950	-0.152713	0.545041	-5.02768	2.2658e-05	0.0352608	2.11814	0.65703	0.504317	-0.152713	12	27532555	R	II	ARNTL2	Body	opensea	Body-opensea				0.439544	0.482996	0.628925	0.626047	0.618687	0.529704	0.501679	0.434389	0.391131	0.616936	0.657029	0.468346	0.491811	0.578499	0.541793	0.431975	0.459635	0.463989	0.418234	0.489553	0.422183	0.401889	0.608814	0.693111	0.598107	0.659623	0.711323	0.70729	0.616201
cg27144309	-0.15213	0.62056	-6.32958	6.08235e-07	0.00627088	5.71929	0.732121	0.579992	-0.15213	13	28004071	R	II	GTF3A	Body	opensea	Body-opensea		rs182260653	36	0.543844	0.568836	0.645076	0.682636	0.636243	0.56902	0.67089	0.560804	0.504526	0.591388	0.597553	0.557826	0.561313	0.667599	0.595725	0.542028	0.59276	0.565467	0.510908	0.589949	0.538625	0.466803	0.745635	0.838421	0.663184	0.663489	0.666616	0.82345	0.754812
cg21508212	-0.150806	0.746443	-5.01687	2.33533e-05	0.035573	2.08822	0.857034	0.706229	-0.150806	1	181001337	F	II	MR1	TSS1500	opensea	TSS1500-opensea		rs547602590;rs574017448;rs541160683	5;19;34	0.619872	0.686149	0.826304	0.8547	0.781272	0.667957	0.771825	0.682737	0.57956	0.766118	0.811382	0.667495	0.744214	0.811	0.796504	0.618811	0.607422	0.664696	0.626818	0.661209	0.661284	0.629702	0.823099	0.874267	0.846033	0.805128	0.840563	0.895505	0.927383
cg26112390	-0.148765	0.632622	-4.96798	2.67765e-05	0.0381255	1.95286	0.741717	0.592952	-0.148765	12	100550390	R	II	GOLGA2L1	3'UTR	opensea	3'UTR-opensea		rs539257625;rs148343041	33;31	0.528339	0.548055	0.694943	0.758105	0.694016	0.57424	0.674975	0.569509	0.535365	0.626256	0.69497	0.524338	0.680795	0.675502	0.59396	0.53034	0.570225	0.462194	0.47881	0.619817	0.515286	0.494892	0.766602	0.756449	0.749839	0.699795	0.720048	0.774622	0.773411
cg12791939	-0.148683	0.070336	-7.69767	1.57529e-08	0.00118892	9.37927	0.179371	0.0306871	-0.148683	19	6767670	R	I	SH2D3A	TSS200	shore	TSS200-shore	chr19:6767945-6768160	rs112059060;rs557596221	41;13	0.0103414	0.0186582	0.0149601	0.00891225	0.0863963	0.0731073	0.0254736	0.0816824	0.0264425	0.0349858	0.00792943	0.040115	0.0408212	0.0221332	0.0310665	0.0198968	0.0207996	0.0236778	0.0180597	0.0199923	0.0305856	0.0190801	0.265024	0.146567	0.308225	0.257275	0.105293	0.0676491	0.111794
cg07395826	-0.147181	0.396013	-5.58882	4.72098e-06	0.016376	3.6752	0.503945	0.356764	-0.147181	2	63377498	R	II	WDPCP	Body	opensea	Body-opensea		rs12620642;rs145077095	39;1	0.313727	0.33259	0.443115	0.43896	0.394406	0.334608	0.406953	0.299578	0.30433	0.438934	0.388456	0.311344	0.418923	0.505085	0.357542	0.318512	0.351801	0.318528	0.275319	0.324037	0.305197	0.266872	0.466157	0.559488	0.428528	0.454792	0.502055	0.617204	0.571029
cg24353945	-0.145038	0.670517	-5.52209	5.6867e-06	0.0182441	3.49004	0.776879	0.63184	-0.145038	19	36818607	R	II		IGR	shelf	IGR-shelf	chr19:36822395-36822690	rs548493751;rs189215458;rs542987377	13;12;1	0.549117	0.589553	0.693317	0.750835	0.70814	0.667146	0.652556	0.606282	0.5373	0.666045	0.686353	0.605931	0.708365	0.746507	0.692769	0.545762	0.583981	0.566549	0.560985	0.627286	0.592103	0.563601	0.807713	0.863357	0.769111	0.693372	0.729545	0.820196	0.80028
cg26508775	-0.142565	0.596501	-4.91338	3.1195e-05	0.0406969	1.8018	0.701049	0.558484	-0.142565	20	55050494	R	II	RTFDC1	Body	opensea	Body-opensea		rs577306478;rs546130936	46;32	0.545742	0.639349	0.636735	0.675728	0.642917	0.560974	0.61963	0.405865	0.480654	0.564337	0.558261	0.587464	0.595299	0.601845	0.583665	0.532135	0.442062	0.521642	0.530912	0.631514	0.398347	0.531574	0.626713	0.711429	0.625184	0.752526	0.750344	0.78367	0.701688
cg05844366	-0.141414	0.764949	-5.4625	6.71592e-06	0.0194693	3.32463	0.868652	0.727239	-0.141414	10	91738713	F	II		IGR	opensea	IGR-opensea		rs369708645;rs10881718	6;42	0.633871	0.718482	0.818266	0.897021	0.759101	0.750014	0.788542	0.755045	0.665129	0.786436	0.750862	0.692178	0.681238	0.836981	0.744059	0.647784	0.712003	0.668817	0.678699	0.724395	0.708679	0.58165	0.860455	0.89356	0.856475	0.842895	0.860318	0.903222	0.90503
cg04783624	-0.140904	0.631965	-5.05141	2.12019e-05	0.0342143	2.18391	0.735294	0.59439	-0.140904	6	13634256	R	II	RANBP9	Body	opensea	Body-opensea		rs141013872;rs551665370;rs146556625;rs139099734	51;30;18;2	0.4828	0.649455	0.692495	0.586988	0.708533	0.593388	0.608245	0.40784	0.536177	0.699227	0.638825	0.598422	0.527488	0.683442	0.600745	0.689471	0.568828	0.568525	0.577272	0.54036	0.540797	0.577261	0.639952	0.748434	0.705317	0.718402	0.757646	0.77215	0.7835
cg01381374	-0.139721	0.468133	-6.29278	6.72804e-07	0.00652922	5.61845	0.570596	0.430874	-0.139721	7	93474158	R	I		IGR	opensea	IGR-opensea		rs182023899	32	0.399701	0.453763	0.436512	0.482598	0.402491	0.526574	0.541557	0.468876	0.398396	0.473291	0.322824	0.388633	0.421661	0.446766	0.412307	0.392074	0.461651	0.411042	0.395812	0.432436	0.413963	0.396308	0.579261	0.638733	0.547202	0.507735	0.496711	0.646863	0.656953
cg22584296	-0.139684	0.396392	-5.20105	1.39483e-05	0.027984	2.59888	0.498827	0.359143	-0.139684	4	68288521	R	II	LOC101927237	TSS1500	opensea	TSS1500-opensea		rs113879756;rs116434570;rs114017390;rs569188159	35;31;27;1	0.314959	0.342125	0.399687	0.523927	0.356511	0.391703	0.39522	0.330091	0.320049	0.432311	0.310907	0.341325	0.342607	0.491453	0.379195	0.331077	0.355801	0.328733	0.310304	0.29592	0.324612	0.282622	0.497961	0.612331	0.428389	0.454447	0.444966	0.628091	0.511333
cg02703816	-0.136909	0.589652	-4.82163	4.03162e-05	0.0468311	1.54834	0.690052	0.553143	-0.136909	3	10151224	R	I	C3orf24	TSS1500	shore	TSS1500-shore	chr3:10149750-10150066	rs541178240;rs111374401;rs559704769;rs189598143	46;38;25;12	0.523886	0.55797	0.557649	0.60607	0.296148	0.525543	0.656881	0.602464	0.51241	0.613982	0.516906	0.523331	0.51549	0.62124	0.623275	0.473799	0.501311	0.563698	0.628321	0.614229	0.620187	0.514356	0.657856	0.645381	0.738384	0.669627	0.696438	0.743447	0.724981
cg11805548	-0.135624	0.436409	-4.79085	4.39374e-05	0.0488256	1.46341	0.535867	0.400243	-0.135624	2	143633616	R	II		IGR	opensea	IGR-opensea		rs532381476;rs183900786	25;5	0.35603	0.388004	0.522522	0.520649	0.480223	0.383588	0.398865	0.332889	0.30918	0.494762	0.459732	0.337378	0.428398	0.511563	0.428721	0.371498	0.401642	0.371729	0.342242	0.325264	0.32297	0.317486	0.457943	0.592205	0.478916	0.549091	0.51522	0.662799	0.553437
cg05014601	-0.131983	0.637797	-5.11112	1.79398e-05	0.0318668	2.3494	0.734585	0.602602	-0.131983	6	119378161	F	II	FAM184A	Body	opensea	Body-opensea		rs549476962;rs569217479	0;35	0.576177	0.625872	0.692475	0.775263	0.605657	0.62056	0.609508	0.525032	0.50338	0.637331	0.531514	0.62477	0.578878	0.679774	0.62416	0.521241	0.614075	0.57134	0.603473	0.521307	0.666055	0.549403	0.702606	0.728916	0.664981	0.759541	0.790405	0.805315	0.7785
cg00969680	-0.131261	0.641846	-5.79973	2.62508e-06	0.0127362	4.25968	0.738104	0.606843	-0.131261	1	113466087	F	I	AFARP1	Body	opensea	Body-opensea		rs373620232;rs139144297;rs560075543	13;16;38	0.598279	0.603916	0.622562	0.665146	0.553229	0.644938	0.72885	0.648872	0.591504	0.603326	0.496488	0.552708	0.513594	0.687083	0.622531	0.570841	0.653108	0.583436	0.615235	0.603297	0.604663	0.586943	0.765962	0.815518	0.747278	0.613532	0.726251	0.778022	0.772678
cg13821031	-0.130573	0.582886	-4.86536	3.56785e-05	0.0438489	1.66907	0.678639	0.548066	-0.130573	9	116035939	F	II	CDC26	5'UTR	shore	5'UTR-shore	chr9:116037549-116038229			0.498088	0.550377	0.657915	0.695543	0.605699	0.552755	0.615994	0.487126	0.460631	0.642612	0.581149	0.520677	0.613793	0.638776	0.579656	0.477053	0.474739	0.49888	0.455523	0.535238	0.469883	0.44535	0.636628	0.713769	0.653019	0.683654	0.680889	0.715809	0.688916
cg20237920	-0.128141	0.645001	-6.25132	7.53884e-07	0.00671884	5.50475	0.73897	0.61083	-0.128141	15	76225808	R	II	FBXO22OS	TSS1500	opensea	TSS1500-opensea		rs182875558;rs529057378	39;1	0.6201	0.548404	0.667206	0.556332	0.661727	0.643306	0.696824	0.594808	0.566105	0.672901	0.625444	0.661141	0.598464	0.680854	0.640933	0.593459	0.595319	0.574356	0.601431	0.570829	0.546844	0.521469	0.725507	0.727627	0.798471	0.715787	0.69404	0.823314	0.766618
cg14834865	-0.127847	0.755819	-4.82425	4.00228e-05	0.0467133	1.55556	0.849574	0.721726	-0.127847	1	165663597	R	II	ALDH9A1	Body	shelf	Body-shelf	chr1:165667544-165667817	rs542457631	17	0.658406	0.680145	0.760345	0.852751	0.800269	0.713653	0.762257	0.730273	0.663787	0.746886	0.78086	0.659894	0.848772	0.801354	0.789462	0.623287	0.693937	0.678858	0.619745	0.739886	0.675266	0.597891	0.900036	0.902611	0.842214	0.799584	0.826811	0.863624	0.840517
cg21889078	-0.127537	0.729436	-5.01078	2.37549e-05	0.0357199	2.07134	0.822963	0.695426	-0.127537	8	56675203	R	II	TMEM68	Body	opensea	Body-opensea		rs542247099;rs188072069;rs192748351;rs182091317	33;31;17;1	0.619795	0.639663	0.803188	0.795858	0.77977	0.699568	0.704684	0.648233	0.637071	0.762954	0.716903	0.614691	0.740214	0.779001	0.725095	0.663577	0.690373	0.613191	0.643653	0.667645	0.633917	0.720319	0.83642	0.914123	0.762877	0.756078	0.779171	0.905208	0.867523
cg15215200	-0.126922	0.612853	-5.38515	8.33563e-06	0.0215111	3.10991	0.705929	0.579007	-0.126922	6	36940547	R	II	MTCH1	Body	opensea	Body-opensea				0.538508	0.546601	0.633479	0.702466	0.654185	0.553077	0.623077	0.524896	0.519804	0.635535	0.6207	0.547193	0.625407	0.679979	0.608694	0.53492	0.545395	0.530252	0.504724	0.563163	0.544479	0.501613	0.671074	0.785465	0.662297	0.661396	0.669713	0.770442	0.764725
cg02568557	-0.126385	0.518881	-5.47904	6.41282e-06	0.0194002	3.37054	0.611563	0.485178	-0.126385	11	129288930	R	II	BARX2	Body	opensea	Body-opensea				0.421523	0.534596	0.516977	0.503568	0.504991	0.492691	0.537521	0.419505	0.409229	0.583688	0.525524	0.422874	0.493559	0.5873	0.494045	0.484987	0.477475	0.472103	0.500303	0.499432	0.418722	0.373305	0.556997	0.707612	0.588518	0.555736	0.595939	0.663365	0.675884
cg25013378	-0.1243	0.564846	-4.90389	3.20338e-05	0.0414996	1.77557	0.655999	0.531699	-0.1243	19	1569576	F	II		IGR	shore	IGR-shore	chr19:1566554-1568834	rs548279479;rs566525420;rs138358159	14;24;36	0.471542	0.518762	0.62774	0.676234	0.581781	0.546403	0.58952	0.461194	0.468949	0.583546	0.566945	0.460035	0.575269	0.637081	0.583736	0.495326	0.480791	0.506481	0.447524	0.492706	0.455464	0.470359	0.597543	0.717912	0.613975	0.623818	0.654412	0.716407	0.673896
cg21026018	-0.121292	0.668052	-5.53608	5.469e-06	0.0179634	3.52887	0.756999	0.635708	-0.121292	7	66072423	R	II		IGR	opensea	IGR-opensea				0.607568	0.623441	0.705424	0.712923	0.738059	0.648703	0.633823	0.633805	0.560501	0.704169	0.684249	0.593598	0.672332	0.711947	0.654378	0.586743	0.583337	0.585309	0.575931	0.62717	0.603535	0.538621	0.773858	0.76119	0.672306	0.721465	0.766345	0.822195	0.807101
cg25680105	-0.120812	0.606054	-6.70084	2.2132e-07	0.00400707	6.73055	0.69465	0.573838	-0.120812	8	82434497	R	I		IGR	island	IGR-island	chr8:82434436-82434665	rs9298364;rs192222184	17;13	0.551567	0.59365	0.609909	0.63956	0.575027	0.592779	0.647775	0.582602	0.500121	0.58652	0.545434	0.514952	0.55152	0.616813	0.521447	0.55128	0.617918	0.544461	0.541068	0.647023	0.570913	0.522092	0.698095	0.760386	0.643853	0.633152	0.654943	0.730029	0.743099
cg10993701	-0.120586	0.621435	-5.76193	2.91577e-06	0.0136127	4.15503	0.709865	0.589279	-0.120586	12	51660035	F	II	SMAGP	Body	shelf	Body-shelf	chr12:51663404-51664411	rs538057222;rs76118493	0;24	0.505204	0.536979	0.662534	0.699608	0.592402	0.62432	0.56807	0.545415	0.570176	0.66252	0.641019	0.565825	0.671543	0.651507	0.607032	0.522886	0.52891	0.605083	0.581667	0.589373	0.512646	0.519424	0.673766	0.737251	0.702084	0.725378	0.688823	0.725148	0.74586
cg16455757	-0.120382	0.725	-6.48998	3.92376e-07	0.00485445	6.15758	0.813281	0.692898	-0.120382	2	693509	R	II		IGR	opensea	IGR-opensea		rs183073087	11	0.718665	0.692123	0.762656	0.694539	0.716148	0.671109	0.738696	0.588092	0.66839	0.745044	0.681889	0.663225	0.667077	0.805709	0.732442	0.689179	0.645138	0.70296	0.676289	0.657637	0.704323	0.622436	0.750464	0.775455	0.802796	0.809492	0.871567	0.847311	0.843596
cg06061692	-0.116838	0.499983	-5.65289	3.94915e-06	0.0151418	3.85289	0.585664	0.468826	-0.116838	5	55300130	F	II		IGR	opensea	IGR-opensea		rs543701084;rs565571595;rs375415729;rs202045474;rs34905831	0;1;14;37;44	0.425155	0.446159	0.525506	0.58107	0.557623	0.418291	0.466674	0.407124	0.433809	0.509804	0.473479	0.446486	0.511645	0.526233	0.506144	0.478349	0.443902	0.437408	0.425407	0.466096	0.408492	0.41931	0.525908	0.659617	0.525916	0.598273	0.564276	0.664996	0.599171
cg00405769	-0.116385	0.819685	-5.10648	1.8174e-05	0.0318926	2.33655	0.905033	0.788649	-0.116385	4	187539852	F	II	FAT1	Body	opensea	Body-opensea		rs200793394	19	0.704232	0.810073	0.850544	0.844302	0.851058	0.797855	0.908165	0.814505	0.714711	0.818338	0.820615	0.796667	0.849246	0.858396	0.790937	0.729544	0.762939	0.672669	0.715463	0.790782	0.76736	0.681868	0.936768	0.905737	0.875868	0.913417	0.876666	0.903426	0.946363
cg15801789	-0.115219	0.067298	-5.46647	6.6419e-06	0.0194693	3.33565	0.151792	0.036573	-0.115219	9	128003861	R	I	HSPA5	TSS200	island	TSS200-island	chr9:128002945-128003972	rs148284594;rs548870789;rs557374778	31;9;3	0.0193703	0.0739673	0.0128023	0.00707499	0.0159702	0.121214	0.0485685	0.0911325	0.0181427	0.0202058	0.0263625	0.0325909	0.0553081	0.0141784	0.0170433	0.0130969	0.0301877	0.0262403	0.0167084	0.0988616	0.0262459	0.0193323	0.265639	0.084685	0.267637	0.199801	0.0694189	0.0464886	0.0970961
cg20282780	-0.115061	0.661306	-4.84602	3.766e-05	0.0449448	1.61566	0.745684	0.630623	-0.115061	8	71146623	F	II	NCOA2	5'UTR	opensea	5'UTR-opensea		rs4737303;rs78967256	30;45	0.60565	0.548347	0.761678	0.667046	0.685871	0.662602	0.661074	0.528705	0.558054	0.701449	0.6378	0.573569	0.610954	0.759151	0.615449	0.640037	0.606198	0.604522	0.66366	0.578776	0.596794	0.606312	0.763702	0.798355	0.678844	0.757293	0.725513	0.826601	0.721886
cg19356324	-0.114297	0.734451	-5.53002	5.56225e-06	0.0181095	3.51205	0.818269	0.703972	-0.114297	16	68345990	R	II	PRMT7	5'UTR	shore	5'UTR-shore	chr16:68344306-68345246			0.716104	0.711059	0.784037	0.777091	0.709225	0.693276	0.69659	0.607238	0.672792	0.786607	0.678784	0.651664	0.720608	0.823988	0.712254	0.652205	0.614842	0.707318	0.750344	0.677905	0.689773	0.653671	0.779962	0.88319	0.78004	0.805968	0.791878	0.857776	0.818141
cg07105891	-0.114252	0.739088	-7.33323	4.08523e-08	0.00187536	8.42346	0.822873	0.708621	-0.114252	1	21031312	F	I	KIF17	Body	island	Body-island	chr1:21031008-21031369	rs140286098	20	0.671163	0.718012	0.741174	0.817929	0.757317	0.725266	0.766823	0.711768	0.672612	0.697672	0.716145	0.68836	0.704625	0.755104	0.6913	0.656711	0.706473	0.627862	0.702019	0.676785	0.713197	0.671341	0.795358	0.838789	0.815607	0.814202	0.801325	0.869126	0.848069
cg22022580	-0.113914	0.666359	-5.59999	4.57628e-06	0.016197	3.70618	0.749896	0.635982	-0.113914	19	37266605	F	I		IGR	island	IGR-island	chr19:37266594-37267027			0.580542	0.642548	0.662668	0.703176	0.628607	0.647983	0.643551	0.679832	0.621724	0.605752	0.628812	0.613866	0.657984	0.709761	0.583834	0.589431	0.664705	0.615639	0.634524	0.612849	0.674171	0.589644	0.755069	0.827682	0.767592	0.687978	0.705078	0.818027	0.82798
cg26487629	-0.113738	0.738776	-4.78588	4.4552e-05	0.0492138	1.4497	0.822184	0.708446	-0.113738	16	19418116	R	II		IGR	shelf	IGR-shelf	chr16:19421816-19422498	rs555744896;rs573869763;rs182587177	6;2;1	0.703009	0.64653	0.772299	0.828221	0.806314	0.741003	0.741709	0.731958	0.619238	0.736891	0.687625	0.668344	0.780048	0.763448	0.739188	0.637307	0.705358	0.676486	0.615072	0.700042	0.674727	0.610985	0.866462	0.891684	0.769995	0.795051	0.754254	0.837583	0.860955
cg27442505	-0.112758	0.793717	-4.86295	3.59189e-05	0.0439189	1.66243	0.876406	0.763648	-0.112758	12	8026321	R	II	SLC2A14	TSS1500	shore	TSS1500-shore	chr12:8025364-8025908	rs7309059	34	0.712668	0.773871	0.812713	0.872379	0.770514	0.731914	0.793964	0.837913	0.666922	0.802036	0.801996	0.667659	0.827149	0.80551	0.753092	0.680607	0.744299	0.686467	0.746201	0.73134	0.828432	0.752606	0.893096	0.913298	0.872389	0.88	0.827363	0.929253	0.928983
cg11742479	-0.11101	0.637797	-5.31338	1.01877e-05	0.0240505	2.91064	0.719205	0.608195	-0.11101	1	40026520	F	II	PABPC4	3'UTR	opensea	3'UTR-opensea		rs544176054;rs559381842	31;41	0.575177	0.57223	0.648662	0.639433	0.670058	0.630813	0.670441	0.614647	0.481699	0.676139	0.697822	0.63342	0.625079	0.681637	0.627306	0.561287	0.571462	0.582791	0.512321	0.600475	0.549594	0.55779	0.74979	0.718362	0.684605	0.70964	0.720558	0.768534	0.729209
cg14353218	-0.108707	0.550523	-5.66329	3.83646e-06	0.0149888	3.88171	0.630241	0.521534	-0.108707	14	48095792	R	I	MDGA2	Body	opensea	Body-opensea		rs548238570;rs2474243;rs533932500;rs554148069	36;16;14;2	0.480723	0.466447	0.592245	0.61338	0.581705	0.566403	0.554862	0.485876	0.525521	0.542104	0.544874	0.492177	0.563845	0.533067	0.557982	0.442861	0.499492	0.472355	0.501245	0.512313	0.477062	0.467212	0.62676	0.711914	0.61363	0.567293	0.623418	0.662512	0.668678
cg13981804	-0.107717	0.728574	-5.3564	9.03317e-06	0.0225016	3.03008	0.807566	0.699849	-0.107717	4	87797509	R	I	C4orf36	3'UTR	opensea	3'UTR-opensea		rs544310954;rs562602184;rs533160241	30;6;5	0.709137	0.723172	0.786099	0.771376	0.635167	0.743122	0.749374	0.560521	0.64429	0.772802	0.641304	0.670245	0.695199	0.745355	0.711383	0.71172	0.645034	0.6745	0.702689	0.737043	0.685825	0.681321	0.77852	0.844521	0.755017	0.796918	0.814262	0.856946	0.803009
cg21652235	-0.107429	0.598617	-4.80326	4.24402e-05	0.0481496	1.49764	0.677398	0.569969	-0.107429	19	37717180	R	I	ZNF383	TSS200	opensea	TSS200-opensea		rs569806773;rs148025916;rs558589757	17;7;6	0.532297	0.634097	0.548561	0.553411	0.52	0.652755	0.695892	0.616812	0.515516	0.664693	0.479044	0.582755	0.554051	0.563673	0.529108	0.506608	0.554462	0.573458	0.590798	0.565281	0.538908	0.567133	0.65369	0.731754	0.628539	0.664346	0.679223	0.782985	0.684508
cg15369419	-0.107043	0.770245	-7.92173	8.83967e-09	0.000937405	9.95902	0.848743	0.7417	-0.107043	2	207945905	F	I	KLF7	3'UTR	opensea	3'UTR-opensea		rs202054970;rs139589549	0;8	0.705825	0.746024	0.766119	0.818189	0.731029	0.770693	0.791352	0.744324	0.724197	0.738488	0.750576	0.714564	0.760286	0.795672	0.700574	0.714757	0.712785	0.710803	0.729582	0.751325	0.726704	0.713535	0.844639	0.886548	0.865134	0.808692	0.797678	0.886362	0.887259
cg16579144	-0.106339	0.532983	-4.96816	2.67633e-05	0.0381255	1.95334	0.610965	0.504626	-0.106339	8	852569	R	I		IGR	shelf	IGR-shelf	chr8:850103-850405	rs570632228;rs539769820;rs546471007;rs566671679	41;39;35;23	0.485493	0.497001	0.502576	0.434818	0.413808	0.661687	0.586984	0.511136	0.491605	0.550386	0.513913	0.481515	0.431773	0.507076	0.4784	0.485657	0.461201	0.511946	0.539761	0.590248	0.467805	0.496985	0.599282	0.610295	0.542158	0.583005	0.601467	0.683161	0.648264
cg25909368	-0.106274	0.707999	-4.91593	3.0973e-05	0.0405761	1.80886	0.785934	0.679659	-0.106274	11	112132630	R	II	C11orf34	TSS1500	opensea	TSS1500-opensea		rs369895596;rs34196265;rs75217393;rs80270443;rs11214158;rs544709302;rs558671372	51;42;41;40;34;26;2	0.716543	0.708159	0.719784	0.652692	0.571149	0.689373	0.738691	0.643559	0.697569	0.74894	0.674152	0.658194	0.63098	0.793431	0.638009	0.663994	0.652576	0.752784	0.697405	0.55984	0.658602	0.686081	0.789433	0.818379	0.69363	0.822829	0.772482	0.826456	0.749572
cg08323960	-0.106164	0.299114	-5.60501	4.51267e-06	0.016197	3.72011	0.376967	0.270803	-0.106164	10	45684508	F	II		IGR	opensea	IGR-opensea				0.25719	0.241284	0.333636	0.350978	0.299257	0.283697	0.293608	0.210545	0.233368	0.310714	0.32023	0.251909	0.277875	0.34176	0.288066	0.266859	0.254849	0.249568	0.208039	0.263586	0.222987	0.197668	0.376289	0.432565	0.315072	0.320555	0.360958	0.459953	0.420731
cg27184249	-0.105012	0.765452	-5.54142	5.38817e-06	0.0178037	3.54368	0.842461	0.737449	-0.105012	1	38010230	R	II	SNIP1	Body	opensea	Body-opensea		rs540289257;rs190836634	24;8	0.6664	0.714665	0.770298	0.809758	0.798541	0.75754	0.832753	0.737779	0.701072	0.792533	0.74568	0.708404	0.789667	0.780542	0.711597	0.690974	0.721569	0.718347	0.685914	0.711458	0.733359	0.645021	0.809442	0.881984	0.823935	0.820366	0.823087	0.924664	0.839083
cg26396777	-0.101562	0.734938	-5.23151	1.28091e-05	0.0273658	2.6834	0.809417	0.707855	-0.101562	4	185220893	R	I		IGR	opensea	IGR-opensea		rs184017624;rs189248111	39;33	0.660705	0.673425	0.755742	0.83256	0.716114	0.717698	0.77624	0.709408	0.643747	0.739953	0.696292	0.655336	0.717113	0.769448	0.699182	0.652135	0.687435	0.679067	0.704947	0.703336	0.716762	0.666169	0.81033	0.879616	0.760056	0.742438	0.773612	0.868121	0.862469
cg13101948	-0.100787	0.690235	-4.94625	2.84553e-05	0.039044	1.8927	0.764146	0.663359	-0.100787	6	4056654	R	II	PRPF4B	Body	opensea	Body-opensea				0.559811	0.688679	0.708725	0.607342	0.616801	0.671075	0.685124	0.701356	0.631128	0.71088	0.689638	0.659128	0.646075	0.742399	0.701686	0.668327	0.623578	0.67793	0.606795	0.675587	0.701433	0.620392	0.867188	0.745408	0.735023	0.69983	0.756589	0.83319	0.80079
cg04989054	-0.100684	0.81335	-5.38073	8.4394e-06	0.0216187	3.09762	0.887185	0.786501	-0.100684	1	160877934	R	II		IGR	opensea	IGR-opensea		rs561045513;rs73029732	46;41	0.707745	0.77822	0.825963	0.89705	0.851006	0.804053	0.810118	0.794504	0.724225	0.82525	0.804774	0.730983	0.847822	0.821748	0.825624	0.710451	0.801508	0.753987	0.724078	0.773818	0.755042	0.735052	0.879497	0.920747	0.891718	0.841108	0.861342	0.911785	0.899401
cg00292701	-0.100405	0.215498	-4.84827	3.74244e-05	0.0448801	1.62186	0.289128	0.188723	-0.100405	4	10463590	R	II		IGR	island	IGR-island	chr4:10462832-10463689			0.144484	0.124934	0.300715	0.230697	0.22453	0.135272	0.128837	0.147432	0.162309	0.28243	0.233792	0.123502	0.233675	0.216937	0.289369	0.20057	0.189038	0.20537	0.189904	0.123267	0.132121	0.132723	0.264312	0.321921	0.31386	0.294901	0.26196	0.301362	0.294293
cg01603311	-0.0989903	0.325091	-4.79783	4.30892e-05	0.0484633	1.48266	0.397684	0.298693	-0.0989903	17	74221806	R	II	RNF157	Body	shore	Body-shore	chr17:74222880-74223132	rs575228887	19	0.288265	0.268591	0.339666	0.405135	0.35054	0.274484	0.322718	0.274055	0.263055	0.364089	0.307282	0.245857	0.279094	0.372126	0.317889	0.279632	0.276447	0.278434	0.251057	0.277476	0.273641	0.261722	0.427131	0.474337	0.330894	0.341944	0.35225	0.493663	0.443271
cg09797376	-0.0983601	0.825997	-4.90144	3.22544e-05	0.0415676	1.76878	0.898128	0.799767	-0.0983601	10	89385391	R	II		IGR	opensea	IGR-opensea		rs561961074;rs559038432;rs550704907	43;9;1	0.691199	0.77752	0.88762	0.877443	0.812316	0.810588	0.855013	0.792539	0.732377	0.863073	0.835931	0.818963	0.853194	0.817858	0.848657	0.713627	0.785235	0.790004	0.765478	0.785221	0.750533	0.730496	0.892916	0.915496	0.870684	0.932232	0.909863	0.906685	0.924972
cg00729291	-0.0970586	0.678597	-5.93815	1.78821e-06	0.0103704	4.64245	0.749774	0.652715	-0.0970586	7	38725630	F	I	FAM183B	Body	opensea	Body-opensea		rs532827309;rs552819797	0;1	0.629745	0.622162	0.762079	0.721388	0.610013	0.601695	0.680295	0.619439	0.673052	0.636064	0.643224	0.640747	0.701495	0.721113	0.599764	0.629086	0.612931	0.683094	0.626639	0.68336	0.652092	0.610254	0.718994	0.749774	0.748932	0.725555	0.777621	0.775762	0.773056
cg14105901	-0.0949279	0.487512	-6.52802	3.53762e-07	0.00485445	6.2612	0.557126	0.462198	-0.0949279	8	333333	R	I	FAM87A	TSS200	opensea	TSS200-opensea		rs76988816;rs527448291	22;6	0.456927	0.498069	0.443507	0.487099	0.421169	0.49935	0.516562	0.400706	0.476352	0.476809	0.411363	0.481731	0.407146	0.485218	0.43681	0.442346	0.450803	0.498072	0.503035	0.47082	0.441729	0.462737	0.517275	0.593537	0.513083	0.55049	0.556905	0.63207	0.576034
cg19642925	-0.0944654	0.0660604	-5.18083	1.47604e-05	0.0287861	2.54276	0.135335	0.0408696	-0.0944654	10	103911966	F	I	NOLC1	5'UTR	island	5'UTR-island	chr10:103911696-103912546	rs56412442;rs566634013;rs533994942;rs17114397;rs17114401	4;18;21;37;49	0.0168261	0.0136232	0.00234173	0.0184337	0.0129427	0.134974	0.0741276	0.0665604	0.0354524	0.0429832	0.0318434	0.033283	0.0970131	0.0743646	0.0289911	0.0134701	0.0371146	0.0184611	0.042069	0.0722871	0.0186828	0.0132864	0.232515	0.0944648	0.195278	0.164802	0.0721646	0.0391766	0.0909454
cg26829672	-0.0942398	0.585694	-4.96511	2.69928e-05	0.0381661	1.9449	0.654803	0.560563	-0.0942398	19	45174235	F	II	CEACAM19	TSS1500	opensea	TSS1500-opensea		rs573182700;rs541300375	0;37	0.526838	0.631811	0.672804	0.628576	0.552312	0.503131	0.498729	0.513541	0.516152	0.634775	0.561562	0.556049	0.523061	0.651092	0.542959	0.553447	0.490606	0.552165	0.571902	0.527403	0.571109	0.552371	0.618452	0.633319	0.643877	0.6766	0.668462	0.700379	0.662065
cg23209178	-0.0938302	0.805676	-5.65216	3.95721e-06	0.0151418	3.85086	0.874485	0.780655	-0.0938302	19	2004023	F	II	BTBD2	Body	opensea	Body-opensea		rs185977922;rs57014166	0;25	0.737369	0.809095	0.795852	0.83306	0.746732	0.805944	0.844961	0.744732	0.720727	0.824677	0.753617	0.755061	0.721542	0.813656	0.875324	0.768849	0.772617	0.75833	0.825469	0.755232	0.763591	0.747962	0.887796	0.92741	0.858282	0.85746	0.847356	0.854255	0.928062
cg19481964	-0.0938204	0.829212	-4.80825	4.18525e-05	0.0478703	1.51141	0.898014	0.804194	-0.0938204	17	21455566	F	II	C17orf51	TSS1500	shore	TSS1500-shore	chr17:21454388-21454938	rs112203993;rs192141158	3;31	0.743628	0.808901	0.856249	0.902306	0.84032	0.777226	0.842518	0.784164	0.751575	0.821279	0.905396	0.800942	0.829827	0.868259	0.834639	0.759501	0.79362	0.725486	0.742807	0.785049	0.791862	0.726706	0.91007	0.930425	0.906453	0.880957	0.835852	0.927939	0.922966
cg07490879	-0.093531	0.670125	-5.12364	1.73218e-05	0.0310586	2.38414	0.738714	0.645183	-0.093531	3	42815459	R	II	CCDC13	TSS1500	shore	TSS1500-shore	chr3:42814567-42814893	rs192027298;rs570966685;rs533248957;rs183016199;rs569725942	34;16;15;12;7	0.627767	0.61941	0.69911	0.680361	0.671918	0.680056	0.610228	0.630928	0.55633	0.72629	0.65002	0.656042	0.631654	0.636186	0.689423	0.712735	0.666244	0.560619	0.633635	0.560189	0.655114	0.639777	0.730675	0.686397	0.689044	0.738676	0.757538	0.817549	0.755482
cg10937807	-0.0934895	0.58382	-4.81173	4.1448e-05	0.0476278	1.521	0.652379	0.558889	-0.0934895	10	682147	F	I	DIP2C	Body	shelf	Body-shelf	chr10:685033-685407			0.575303	0.577848	0.563468	0.610464	0.511937	0.614152	0.576443	0.498487	0.528547	0.567407	0.503158	0.497857	0.495501	0.675751	0.494321	0.580374	0.506742	0.603334	0.577155	0.565655	0.588598	0.583064	0.585328	0.684755	0.614325	0.644695	0.720717	0.691125	0.607807
cg00677195	-0.092811	0.549015	-5.97418	1.61849e-06	0.00971828	4.74193	0.617077	0.524266	-0.092811	10	7661611	R	I	ITIH5	Body	opensea	Body-opensea		rs74791204;rs143323353;rs192917407;rs114545487;rs151295984;rs183963576;rs546780362	32;29;28;18;15;14;1	0.510372	0.520851	0.508914	0.652379	0.521239	0.582193	0.495707	0.521082	0.509322	0.553149	0.497222	0.499796	0.553885	0.536453	0.519628	0.502887	0.484792	0.505991	0.53277	0.532639	0.514951	0.477626	0.585762	0.618766	0.58613	0.622663	0.604615	0.688501	0.663883
cg21422400	-0.0927346	0.833241	-4.77595	4.58044e-05	0.0497825	1.42233	0.901246	0.808511	-0.0927346	1	1747243	R	II	GNB1	Body	opensea	Body-opensea		rs144473385;rs151180477	24;15	0.763062	0.809986	0.831395	0.913522	0.878359	0.781291	0.850603	0.813259	0.6968	0.805226	0.841551	0.786074	0.875726	0.889587	0.807845	0.75401	0.806199	0.784383	0.746984	0.828434	0.812574	0.710381	0.906241	0.905584	0.908876	0.880607	0.898629	0.92135	0.896661
cg05226315	-0.0916021	0.807444	-4.87102	3.5118e-05	0.0434478	1.68471	0.874619	0.783017	-0.0916021	11	14536026	R	II	PSMA1	Body	opensea	Body-opensea		rs145725506;rs201130084	51;43	0.723183	0.759479	0.830577	0.872309	0.7536	0.723303	0.833667	0.768393	0.722994	0.818813	0.797479	0.787482	0.847379	0.864532	0.81706	0.749732	0.792826	0.764065	0.740331	0.71039	0.789854	0.758926	0.865763	0.912846	0.853237	0.85957	0.829568	0.929454	0.925309
cg18845984	-0.0911843	0.21663	-6.74298	1.97494e-07	0.00392498	6.84457	0.283498	0.192314	-0.0911843	7	148936732	R	I	ZNF212	TSS200	island	TSS200-island	chr7:148936618-148937330	rs574176836;rs143150749	41;30	0.192405	0.169223	0.190571	0.150373	0.204634	0.21864	0.191052	0.267224	0.224097	0.237855	0.153681	0.139577	0.18935	0.196937	0.24164	0.166796	0.210835	0.209689	0.17958	0.155172	0.185892	0.155684	0.355319	0.293429	0.259674	0.264694	0.238659	0.285559	0.293883
cg06554701	-0.0905804	0.750836	-6.29324	6.71951e-07	0.00652922	5.61972	0.817262	0.726681	-0.0905804	14	74043231	F	II		IGR	opensea	IGR-opensea		rs549830404	45	0.703202	0.709211	0.739327	0.649741	0.772498	0.753754	0.773046	0.710053	0.683892	0.755124	0.761721	0.765544	0.739728	0.734185	0.761114	0.681772	0.742045	0.762089	0.742679	0.699035	0.682241	0.664982	0.813788	0.806371	0.81234	0.839042	0.808203	0.826173	0.867307
cg00223042	-0.0904556	0.84965	-4.92651	3.00699e-05	0.040139	1.83812	0.915984	0.825528	-0.0904556	2	65126816	F	II		IGR	opensea	IGR-opensea		rs567672372;rs533659475	22;29	0.760015	0.8416	0.876133	0.926617	0.886017	0.829006	0.859054	0.824007	0.791535	0.871072	0.837902	0.787356	0.881127	0.877755	0.868822	0.783612	0.813356	0.773652	0.774068	0.80765	0.735318	0.755948	0.916661	0.922637	0.909017	0.886288	0.8948	0.939534	0.939747
cg15650209	-0.0895263	0.600438	-5.10508	1.82454e-05	0.0318926	2.33266	0.666091	0.576565	-0.0895263	5	1866463	F	I		IGR	opensea	IGR-opensea		rs558876284;rs187755437;rs545273866	1;13;26	0.528379	0.536047	0.640044	0.659687	0.600855	0.644473	0.505841	0.579201	0.500848	0.62355	0.524408	0.603727	0.528451	0.539198	0.575124	0.598512	0.580387	0.600779	0.557584	0.551447	0.625716	0.580162	0.6568	0.622108	0.637125	0.659712	0.693797	0.661533	0.73117
cg10504120	-0.0887423	0.594237	-6.53988	3.42523e-07	0.00485445	6.2935	0.659314	0.570572	-0.0887423	2	39777465	R	I		IGR	opensea	IGR-opensea		rs553330643;rs578014938;rs115438056	48;47;2	0.563906	0.541195	0.566538	0.622596	0.614281	0.608205	0.59247	0.560643	0.555978	0.566729	0.582891	0.583631	0.608354	0.600694	0.564093	0.496175	0.537379	0.550422	0.530547	0.621906	0.532371	0.551579	0.676164	0.642538	0.60781	0.644496	0.708356	0.666773	0.694611
cg22922010	-0.0881605	0.686952	-5.10684	1.81557e-05	0.0318926	2.33755	0.751603	0.663443	-0.0881605	19	40888270	F	I	HIPK4	Body	shore	Body-shore	chr19:40889826-40890052	rs553796270	40	0.630695	0.647297	0.712333	0.658575	0.639555	0.708626	0.754717	0.706825	0.580148	0.74883	0.61163	0.69393	0.64462	0.625061	0.64	0.64539	0.615322	0.648747	0.733869	0.667377	0.606607	0.675583	0.779727	0.768053	0.727386	0.738713	0.726764	0.742111	0.772933
cg19569686	-0.0877736	0.744408	-5.08796	1.9141e-05	0.0326636	2.28519	0.808775	0.721002	-0.0877736	19	1555141	R	I	MEX3D	3'UTR	island	3'UTR-island	chr19:1555010-1555213	rs192248853;rs540401331	12;2	0.668463	0.722362	0.75613	0.834237	0.706708	0.731456	0.774668	0.707763	0.695023	0.702423	0.680197	0.747092	0.743078	0.764911	0.729938	0.658498	0.741995	0.70274	0.691589	0.722238	0.69797	0.682561	0.831772	0.84728	0.816352	0.751938	0.733546	0.847735	0.868587
cg08079970	-0.0874057	0.794196	-4.87848	3.43929e-05	0.0430727	1.70533	0.858294	0.770888	-0.0874057	15	54052740	R	II	WDR72	TSS1500	shore	TSS1500-shore	chr15:54051655-54052004	rs9920609;rs184358886	47;40	0.758813	0.769205	0.779736	0.796578	0.809155	0.815959	0.817416	0.754004	0.657781	0.800949	0.810807	0.741721	0.772382	0.822251	0.82357	0.720098	0.743016	0.735442	0.717772	0.678249	0.822521	0.812107	0.856032	0.839684	0.816691	0.840714	0.897141	0.878258	0.897902
cg22952017	-0.0873464	0.435125	-5.43014	7.35108e-06	0.0200619	3.23481	0.499179	0.411833	-0.0873464	1	150739269	F	I	CTSS	TSS1500	opensea	TSS1500-opensea				0.431336	0.382357	0.469072	0.386636	0.38862	0.406858	0.463477	0.366893	0.371139	0.490454	0.399602	0.388493	0.362056	0.4788	0.429332	0.423423	0.352166	0.448967	0.348168	0.406051	0.425406	0.441016	0.440901	0.522591	0.496697	0.479373	0.530105	0.544428	0.501881
cg17036785	-0.0871542	0.0682189	-4.83241	3.91198e-05	0.0458033	1.5781	0.132132	0.0449777	-0.0871542	12	110906113	R	I	FAM216A	TSS200	island	TSS200-island	chr12:110905879-110907183	rs146107392;rs139876474;rs184411784	31;17;16	0.0296563	0.0425569	0.0219256	0.0204196	0.0327255	0.0848012	0.0571034	0.0962335	0.0432821	0.0290901	0.0409898	0.0455607	0.106744	0.0829095	0.0310447	0.0307166	0.0291528	0.0276684	0.0424341	0.0455291	0.0229069	0.0260597	0.216309	0.0469974	0.231829	0.179081	0.075968	0.0341743	0.096104
cg09275602	-0.0864651	0.439647	-5.29749	1.06505e-05	0.0246628	2.86654	0.503055	0.41659	-0.0864651	7	66370330	F	I		IGR	shore	IGR-shore	chr7:66368772-66369612	rs374369382;rs115232864;rs551806027;rs571199093	0;8;18;32	0.417419	0.409927	0.399041	0.437354	0.398324	0.455263	0.46499	0.453363	0.441007	0.454446	0.332138	0.436744	0.387459	0.462771	0.328981	0.387107	0.40864	0.403705	0.435322	0.416166	0.421816	0.412999	0.449285	0.507266	0.414131	0.519262	0.550933	0.562785	0.494804
cg18715297	-0.0856063	0.141359	-8.3027	3.35827e-09	0.000553534	10.9304	0.204137	0.118531	-0.0856063	3	122283210	F	I	PARP9	TSS200	island	TSS200-island	chr3:122283002-122283594	rs34377629	31	0.119456	0.117029	0.14632	0.0961766	0.132255	0.0886818	0.0848703	0.104062	0.115969	0.210576	0.144584	0.0849581	0.123114	0.126339	0.153755	0.11343	0.118005	0.1192	0.117169	0.0894936	0.105999	0.0962397	0.20834	0.217443	0.215511	0.177089	0.207646	0.199606	0.201251
cg16550438	-0.0844608	0.440027	-6.72889	2.05155e-07	0.00392498	6.80647	0.501965	0.417504	-0.0844608	11	64112387	R	I	CCDC88B	Body	island	Body-island	chr11:64112327-64112607	rs546206495;rs199761748	44;32	0.387415	0.417411	0.40584	0.454768	0.390483	0.439099	0.46996	0.408099	0.416958	0.397094	0.391106	0.432763	0.458439	0.463856	0.406428	0.378198	0.411627	0.428429	0.400015	0.396973	0.412003	0.418127	0.474542	0.558915	0.453882	0.453732	0.492509	0.538641	0.550945
cg25488067	-0.0841108	0.826656	-5.5154	5.79395e-06	0.0183226	3.47146	0.888337	0.804226	-0.0841108	2	206981667	R	II	LOC100329109	TSS1500	opensea	TSS1500-opensea		rs189746507	1	0.75702	0.842786	0.847114	0.815471	0.844257	0.874953	0.80631	0.746829	0.842813	0.843304	0.847127	0.7415	0.793085	0.858881	0.741199	0.798885	0.743864	0.787014	0.780919	0.803285	0.771711	0.804651	0.90247	0.866417	0.909767	0.851871	0.891352	0.888977	0.901443
cg11994052	-0.0827043	0.591674	-5.41916	7.58015e-06	0.0204988	3.20431	0.652324	0.569619	-0.0827043	11	112916105	R	I	NCAM1	Body	opensea	Body-opensea		rs78741618;rs551203801;rs75535995	36;9;1	0.542512	0.519935	0.544761	0.68059	0.585317	0.537642	0.577861	0.586555	0.565111	0.576381	0.564752	0.585038	0.625142	0.5819	0.57763	0.532108	0.59505	0.545819	0.547439	0.603919	0.550528	0.505639	0.662913	0.701243	0.640929	0.608747	0.593932	0.688621	0.671813
cg13492289	-0.0820066	0.636504	-6.11175	1.10685e-06	0.00813502	5.12117	0.696642	0.614635	-0.0820066	10	51027379	F	I	PARG	3'UTR	opensea	3'UTR-opensea		rs557191952;rs34026015;rs73312644	1;17;32	0.619923	0.612625	0.655679	0.646514	0.577936	0.667706	0.681537	0.597641	0.614313	0.655542	0.588675	0.623349	0.570265	0.633403	0.579612	0.592535	0.599204	0.59746	0.619043	0.635989	0.604316	0.548709	0.667701	0.686772	0.64245	0.69902	0.707384	0.73049	0.740558
cg04447424	-0.081394	0.0864149	-5.69482	3.51411e-06	0.0144025	3.9691	0.146104	0.0647099	-0.081394	18	33709794	F	I	SLC39A6	TSS1500	island	TSS1500-island	chr18:33708919-33710236	rs573749604	5	0.0380809	0.0504669	0.0651674	0.0366228	0.0656362	0.142519	0.0715187	0.127223	0.0677457	0.0798224	0.0738329	0.0833996	0.12073	0.0672439	0.0401045	0.0336911	0.0300813	0.0266207	0.0889912	0.0280689	0.0569994	0.0290515	0.179396	0.133044	0.172989	0.170352	0.110306	0.108518	0.0899119
cg09794469	-0.0807214	0.82804	-5.00011	2.44744e-05	0.0364814	2.04181	0.887236	0.806515	-0.0807214	7	5391393	F	I	TNRC18	Body	island	Body-island	chr7:5391323-5391572	rs542236769;rs560617448;rs181028524	11;14;31	0.737745	0.828167	0.82285	0.917241	0.798147	0.85132	0.875862	0.82992	0.77109	0.770633	0.778794	0.777898	0.845399	0.811121	0.791576	0.763721	0.81884	0.817776	0.786771	0.824174	0.792197	0.732076	0.888912	0.916905	0.880271	0.8443	0.866916	0.918682	0.91031
cg10502231	-0.0806833	0.457336	-5.01672	2.33634e-05	0.035573	2.08779	0.516504	0.43582	-0.0806833	1	224363449	R	I		IGR	opensea	IGR-opensea		rs563309494;rs530958157;rs549790828;rs571557450	51;50;39;38	0.449015	0.521664	0.446385	0.419019	0.366102	0.449139	0.457513	0.435257	0.425123	0.421047	0.455776	0.377837	0.422168	0.411976	0.373336	0.4491	0.458937	0.49179	0.481806	0.374533	0.473059	0.427467	0.515641	0.578713	0.443824	0.516199	0.502861	0.548233	0.528812
cg21518151	-0.0803731	0.483369	-6.74045	1.98844e-07	0.00392498	6.83775	0.54231	0.461936	-0.0803731	13	112631009	R	I		IGR	shore	IGR-shore	chr13:112630568-112630796	rs534869924	39	0.442938	0.478682	0.476107	0.453288	0.430819	0.512282	0.537184	0.473529	0.453555	0.482795	0.452362	0.425645	0.443861	0.457112	0.465792	0.446128	0.445363	0.463728	0.467366	0.440496	0.491899	0.421668	0.515023	0.55621	0.478802	0.567225	0.558866	0.549051	0.586368
cg20443613	-0.0795951	0.791999	-5.03129	2.24301e-05	0.0352608	2.12815	0.850368	0.770773	-0.0795951	6	52769353	R	I	GSTA3	Body	opensea	Body-opensea				0.736435	0.778034	0.77918	0.86534	0.773111	0.795757	0.833271	0.808525	0.741135	0.755213	0.736747	0.753826	0.807678	0.814525	0.732236	0.727761	0.77009	0.732726	0.734691	0.790933	0.782312	0.707488	0.870636	0.895726	0.84518	0.790116	0.819741	0.878085	0.885335
cg13852536	-0.0792018	0.74348	-5.46005	6.76205e-06	0.0194693	3.31783	0.801561	0.72236	-0.0792018	9	32567045	F	I	NDUFB6	Body	shore	Body-shore	chr9:32566741-32567004	rs201078099;rs570285058	48;49	0.69028	0.698207	0.754195	0.813617	0.741469	0.719306	0.767173	0.743675	0.706929	0.715289	0.729575	0.718426	0.754783	0.760665	0.716959	0.697741	0.699246	0.688999	0.695148	0.711718	0.678581	0.68993	0.815772	0.876564	0.784033	0.762933	0.751172	0.8304	0.82791
cg14472810	-0.0791618	0.666338	-5.58529	4.7677e-06	0.0164611	3.6654	0.72439	0.645228	-0.0791618	7	1936732	R	I	MAD1L1	Body	shore	Body-shore	chr7:1937738-1937946	rs538112831;rs557818242;rs146965895;rs540369408	46;38;7;2	0.65665	0.683816	0.658223	0.70566	0.616099	0.697707	0.64218	0.578646	0.601249	0.663067	0.676464	0.649693	0.630051	0.642826	0.662702	0.632065	0.622057	0.644978	0.626179	0.638603	0.601607	0.664487	0.679611	0.707858	0.669559	0.705606	0.723458	0.769969	0.739591
cg17049032	-0.0783392	0.128781	-5.39443	8.12229e-06	0.02123	3.13567	0.18623	0.107891	-0.0783392	12	53473304	R	I	SPRYD3	TSS200	island	TSS200-island	chr12:53472814-53473491	rs535289377;rs557201010;rs575489465;rs3814774;rs564275905	23;14;12;8;2	0.0933641	0.0715893	0.187387	0.153758	0.142591	0.0716625	0.0638949	0.0884908	0.0842707	0.192599	0.143794	0.0698356	0.12365	0.152558	0.143448	0.0731798	0.0849109	0.108792	0.0925652	0.0758377	0.0657751	0.0896452	0.190658	0.190573	0.174015	0.16703	0.191289	0.165892	0.219341
cg10548669	-0.0769816	0.694745	-5.97881	1.59792e-06	0.00971828	4.75469	0.751198	0.674216	-0.0769816	15	37782940	R	I		IGR	island	IGR-island	chr15:37782884-37783121	rs113990447;rs564515116	14;3	0.646226	0.683982	0.684806	0.736616	0.662789	0.664303	0.728871	0.695134	0.676003	0.686714	0.644709	0.658457	0.674144	0.70254	0.659509	0.621384	0.70347	0.636442	0.678062	0.668438	0.651827	0.668335	0.756434	0.802295	0.724402	0.721318	0.7283	0.786316	0.798282
cg14222140	-0.0767473	0.461168	-5.73024	3.18431e-06	0.0139868	4.06726	0.517449	0.440702	-0.0767473	1	24711941	R	I	C1orf201	Body	opensea	Body-opensea		rs114198291;rs183918557	19;6	0.432151	0.437531	0.471075	0.496093	0.442883	0.469067	0.506335	0.459702	0.439341	0.416312	0.406815	0.416978	0.384547	0.427628	0.422508	0.416648	0.422804	0.420534	0.450999	0.476067	0.434939	0.444486	0.54636	0.51995	0.469363	0.490705	0.527857	0.590909	0.5298
cg05845808	-0.0759052	0.096987	-8.26118	3.72842e-09	0.000553534	10.8254	0.152651	0.0767456	-0.0759052	19	11457129	R	I	CCDC159	TSS200	island	TSS200-island	chr19:11456744-11457251	rs549737460	18	0.0784527	0.0586525	0.0780527	0.125359	0.0847843	0.0532549	0.0348354	0.0772515	0.0829213	0.113133	0.0907157	0.0442945	0.0842918	0.0841472	0.127762	0.0489763	0.0868536	0.064391	0.0661449	0.084462	0.0556528	0.0640144	0.17433	0.155172	0.147518	0.161968	0.12609	0.170516	0.151426
cg15665653	-0.0754443	0.105594	-5.76954	2.85472e-06	0.0134982	4.17611	0.16092	0.0854759	-0.0754443	1	27561270	R	I	WDTC1	5'UTR	island	5'UTR-island	chr1:27560705-27561707	rs575737474;rs544920326	16;7	0.0867025	0.0664694	0.15393	0.0817779	0.131955	0.063481	0.0538634	0.0571325	0.0504748	0.128084	0.125562	0.0399838	0.131282	0.133376	0.131681	0.0608063	0.0568089	0.0648177	0.0684112	0.0749281	0.0542159	0.0647267	0.165627	0.137233	0.153742	0.153452	0.194266	0.13725	0.176129
cg23688799	-0.0753537	0.594948	-4.93756	2.91547e-05	0.039565	1.86869	0.650208	0.574854	-0.0753537	20	42973407	R	I	R3HDML	Body	opensea	Body-opensea		rs564501657;rs148705552;rs141968875;rs560343166	50;4;3;2	0.59569	0.582889	0.601384	0.566226	0.539758	0.64341	0.616241	0.537769	0.546419	0.599066	0.506354	0.561948	0.538037	0.693155	0.571041	0.560185	0.554298	0.569556	0.602022	0.561754	0.558247	0.541344	0.609811	0.677408	0.632418	0.636774	0.668516	0.679616	0.668695
cg06575863	-0.0752606	0.89411	-5.47331	6.51612e-06	0.0194002	3.35466	0.949301	0.87404	-0.0752606	2	224773376	F	II	WDFY1	Body	opensea	Body-opensea				0.863066	0.856325	0.917236	0.821849	0.872808	0.913119	0.898623	0.838452	0.919607	0.92686	0.833903	0.815957	0.861483	0.836775	0.873359	0.937576	0.889566	0.901603	0.878706	0.818809	0.849764	0.903438	0.927428	0.958659	0.939007	0.930888	0.961821	0.981763	0.930121
cg24585035	-0.0752004	0.632117	-4.95393	2.78498e-05	0.0385615	1.91398	0.687264	0.612064	-0.0752004	5	32522852	R	I		IGR	opensea	IGR-opensea		rs685490;rs113728953;rs144102363;rs553413749;rs1729033;rs541316547	46;37;31;24;14;9	0.576655	0.619836	0.661565	0.68248	0.630646	0.596301	0.671542	0.57589	0.572607	0.629471	0.607758	0.578726	0.577242	0.642197	0.638579	0.623694	0.628662	0.576672	0.579904	0.622721	0.599533	0.572725	0.697172	0.760295	0.678241	0.653354	0.60693	0.711286	0.7181
cg20105786	-0.0751389	0.690814	-4.79624	4.32807e-05	0.0485179	1.47828	0.745916	0.670777	-0.0751389	2	223562720	R	I	MOGAT1	Body	opensea	Body-opensea		rs79873991;rs374579405;rs530902931;rs535019999	43;24;6;2	0.656683	0.66933	0.686758	0.682689	0.705535	0.765391	0.681938	0.674478	0.679537	0.718808	0.601214	0.627407	0.647686	0.739238	0.63695	0.673316	0.62258	0.645728	0.657506	0.682957	0.660601	0.640764	0.752697	0.757277	0.681863	0.71043	0.779126	0.795538	0.778231
cg11736557	-0.0750744	0.164928	-4.85758	3.64629e-05	0.0442996	1.64758	0.219983	0.144908	-0.0750744	9	139080093	R	II		IGR	opensea	IGR-opensea		rs536691277;rs147922951	2;1	0.1616	0.119266	0.160967	0.135472	0.176376	0.140179	0.0960676	0.115771	0.114439	0.222686	0.152025	0.114508	0.158783	0.244868	0.135924	0.15953	0.147937	0.110465	0.107212	0.180505	0.102521	0.130881	0.252249	0.193756	0.29831	0.228474	0.210521	0.212494	0.182533
cg07287188	-0.0746214	0.0658521	-6.03538	1.36656e-06	0.00948056	4.91076	0.120574	0.045953	-0.0746214	17	79926024	F	I		IGR	opensea	IGR-opensea		rs144001935;rs551466760;rs569997862;rs531526440;rs550051007	10;11;14;38;50	0.0642032	0.0142442	0.0439211	0.0997949	0.0677433	0.0278075	0.00612453	0.0478873	0.0423002	0.0295832	0.0245845	0.014021	0.0774807	0.0627247	0.0377267	0.01513	0.0767222	0.0697611	0.0536026	0.0530387	0.0394122	0.0431524	0.0834002	0.210547	0.0963237	0.0771008	0.0938332	0.140103	0.119217
cg10709925	-0.0744741	0.647541	-5.21225	1.35181e-05	0.027705	2.62995	0.702155	0.627681	-0.0744741	3	149768629	R	I		IGR	island	IGR-island	chr3:149768454-149768669	rs556088619;rs148676333;rs9855489;rs555019382;rs111784928;rs190763377	51;44;34;31;19;12	0.615872	0.609695	0.650291	0.638459	0.617603	0.676029	0.641909	0.618861	0.624199	0.693474	0.570514	0.605255	0.583103	0.641484	0.609737	0.604655	0.621132	0.640901	0.642947	0.614258	0.630282	0.658328	0.710583	0.723524	0.635257	0.684834	0.694796	0.803701	0.71249
cg15082918	-0.0742706	0.112398	-6.29186	6.74503e-07	0.00652922	5.61593	0.166863	0.0925929	-0.0742706	11	66104153	F	I	RIN1	TSS200	shore	TSS200-shore	chr11:66102024-66102279	rs149204135;rs549817151;rs570062856;rs146897394	1;8;13;34	0.0772349	0.08839	0.0717549	0.0796714	0.0829527	0.153345	0.102655	0.139302	0.0840727	0.103599	0.0940399	0.0954812	0.0946218	0.132929	0.0846356	0.0597869	0.0637974	0.0714314	0.0923631	0.097091	0.0736436	0.0942448	0.19109	0.150309	0.199371	0.195558	0.14204	0.101586	0.131481
cg24217756	-0.0742253	0.127292	-7.31426	4.29482e-08	0.00187536	8.37329	0.181724	0.107498	-0.0742253	3	180707510	F	I	DNAJC19	Body	island	Body-island	chr3:180707266-180707627	rs186253120	15	0.111681	0.0929792	0.119798	0.0768274	0.11975	0.0971941	0.0829193	0.15174	0.117404	0.114207	0.106412	0.0910565	0.0909521	0.089883	0.159471	0.09691	0.106343	0.14005	0.112656	0.0682043	0.124907	0.0936193	0.24032	0.202751	0.169114	0.171175	0.164274	0.139123	0.181505
cg17917922	-0.0741876	0.621588	-6.16412	9.58158e-07	0.00781601	5.26523	0.675993	0.601805	-0.0741876	10	55750870	F	I	PCDH15	Body	opensea	Body-opensea		rs75385738;rs563736585;rs372927209;rs548917875	1;3;23;38	0.600986	0.555908	0.612795	0.66347	0.612266	0.626687	0.636175	0.618803	0.570181	0.627285	0.601563	0.56609	0.601701	0.621379	0.637345	0.56341	0.607742	0.58753	0.588927	0.559103	0.594527	0.585838	0.655532	0.682136	0.643935	0.667578	0.679985	0.716407	0.728683
cg08698428	-0.0741215	0.693194	-4.91514	3.10416e-05	0.0405761	1.80667	0.74755	0.673428	-0.0741215	2	86483199	R	I	REEP1	Body	opensea	Body-opensea		rs11681689	39	0.670194	0.621877	0.693318	0.740593	0.673139	0.650253	0.700761	0.691728	0.602403	0.696661	0.746191	0.680265	0.724009	0.685777	0.719403	0.642695	0.622881	0.620612	0.675795	0.688749	0.615385	0.652733	0.771393	0.79269	0.731918	0.74248	0.741187	0.732361	0.739264
cg13772055	-0.0738679	0.82469	-4.79021	4.40162e-05	0.0488401	1.46164	0.87886	0.804992	-0.0738679	14	31024522	F	II		IGR	shelf	IGR-shelf	chr14:31028133-31028812			0.827431	0.827203	0.834613	0.834756	0.813916	0.788758	0.886057	0.788568	0.740287	0.861538	0.818283	0.777041	0.812539	0.861275	0.802205	0.725806	0.769409	0.786244	0.782901	0.811042	0.757172	0.802781	0.910185	0.885609	0.875138	0.814918	0.853623	0.911552	0.915567
cg16650955	-0.0738541	0.551579	-6.50319	3.78505e-07	0.00485445	6.19358	0.605739	0.531885	-0.0738541	16	87778976	F	I	KLHDC4	Body	opensea	Body-opensea		rs577070859;rs544392463	5;9	0.55234	0.532566	0.54036	0.562687	0.529833	0.579392	0.573731	0.504497	0.513342	0.561966	0.472092	0.520769	0.528638	0.547003	0.502853	0.489991	0.515111	0.548041	0.541307	0.523316	0.528189	0.533438	0.561499	0.59779	0.580456	0.598227	0.604755	0.627229	0.668613
cg22425952	-0.0730781	0.837387	-5.06969	2.01446e-05	0.0335284	2.23457	0.890977	0.817899	-0.0730781	11	17138427	F	II	PIK3C2A	Body	opensea	Body-opensea		rs148550639;rs571295883	20;29	0.749282	0.879481	0.826817	0.787836	0.828464	0.831479	0.887312	0.828285	0.828522	0.842094	0.771913	0.796215	0.835834	0.782703	0.81315	0.809373	0.799736	0.771506	0.882785	0.803496	0.810517	0.826984	0.874589	0.833123	0.930845	0.870122	0.877953	0.944183	0.900007
cg03929816	-0.0729036	0.74584	-4.87639	3.45943e-05	0.0430727	1.69956	0.799303	0.7264	-0.0729036	8	141231575	F	I	TRAPPC9	Body	opensea	Body-opensea		rs139306503;rs144420918;rs139090842	0;1;44	0.74715	0.736254	0.724646	0.757825	0.769062	0.748607	0.806948	0.65852	0.732768	0.732599	0.689192	0.721864	0.713461	0.660702	0.695506	0.675079	0.656201	0.762024	0.758575	0.766543	0.732294	0.734966	0.749667	0.819732	0.776084	0.793821	0.809269	0.804012	0.831231
cg19180156	-0.0726821	0.825667	-5.09199	1.89261e-05	0.0325212	2.29638	0.878967	0.806285	-0.0726821	2	59400971	R	I		IGR	opensea	IGR-opensea		rs192406227;rs559975555;rs148200685;rs183740725	36;23;2;1	0.763782	0.81104	0.848397	0.890348	0.825136	0.81533	0.830774	0.826795	0.785771	0.809605	0.811892	0.792169	0.841492	0.835238	0.784067	0.761038	0.806407	0.769686	0.771925	0.832778	0.769354	0.755242	0.879571	0.929226	0.90816	0.830927	0.828611	0.908204	0.895958
cg06907347	-0.0721757	0.890065	-5.09457	1.87899e-05	0.0323621	2.30353	0.942994	0.870819	-0.0721757	1	214714924	R	II	PTPN14	5'UTR	opensea	5'UTR-opensea		rs182750241;rs539496062	45;9	0.826432	0.867791	0.898587	0.902683	0.886409	0.841336	0.952718	0.913045	0.863029	0.884137	0.921748	0.900315	0.866607	0.902696	0.905243	0.83796	0.831404	0.820809	0.814958	0.874222	0.820469	0.82541	0.962745	0.948348	0.941605	0.924452	0.911433	0.958809	0.947936
cg17451046	-0.07149	0.559326	-5.00643	2.40461e-05	0.0360198	2.05928	0.611752	0.540262	-0.07149	1	14746224	R	I		IGR	opensea	IGR-opensea		rs569100464	23	0.554307	0.562972	0.606595	0.529102	0.533938	0.560648	0.560808	0.541305	0.515681	0.541337	0.521679	0.539512	0.536402	0.633666	0.531973	0.503398	0.501531	0.517071	0.550177	0.539061	0.491415	0.513178	0.573268	0.607942	0.594953	0.590539	0.620138	0.679977	0.665173
cg25665417	-0.0714542	0.849159	-5.32887	9.75574e-06	0.0234992	2.95366	0.901559	0.830105	-0.0714542	3	50327690	R	I	IFRD2	Body	shore	Body-shore	chr3:50329399-50330116	rs148311115;rs201440217;rs200829619;rs367765510	30;27;7;3	0.779912	0.823698	0.860662	0.903963	0.836778	0.848271	0.879052	0.833401	0.801573	0.827502	0.827238	0.817793	0.861976	0.880398	0.837485	0.784893	0.833834	0.807345	0.806984	0.842128	0.794454	0.772968	0.90038	0.935549	0.900947	0.854447	0.879805	0.935547	0.930296
cg03788995	-0.0713261	0.622333	-5.0669	2.03025e-05	0.0335655	2.22683	0.674639	0.603313	-0.0713261	7	148334381	R	I		IGR	opensea	IGR-opensea				0.591498	0.605339	0.62388	0.695365	0.608328	0.602446	0.625223	0.564921	0.549947	0.617713	0.576687	0.607384	0.56233	0.663964	0.578744	0.549958	0.596352	0.614241	0.641955	0.624378	0.559529	0.612694	0.629637	0.691496	0.663803	0.668954	0.650677	0.72866	0.681028
cg21314978	-0.0700428	0.639716	-4.889	3.33961e-05	0.042538	1.7344	0.691081	0.621038	-0.0700428	2	96191015	R	I		IGR	island	IGR-island	chr2:96190971-96191377	rs187234485	42	0.609653	0.626819	0.682839	0.731016	0.61617	0.622764	0.636765	0.622894	0.617785	0.616706	0.578488	0.59175	0.605182	0.637826	0.576668	0.613788	0.603365	0.635356	0.645074	0.587354	0.609716	0.594862	0.686161	0.74799	0.636172	0.673001	0.671258	0.724572	0.727963
cg04450591	-0.0697324	0.837095	-5.43186	7.31589e-06	0.0200619	3.23958	0.888232	0.818499	-0.0697324	7	17942617	F	II	SNX13	Body	opensea	Body-opensea		rs182496570;rs554925180;rs576597344	0;4;8	0.79579	0.818301	0.844892	0.797116	0.870849	0.839452	0.842606	0.742903	0.84445	0.838521	0.792468	0.824087	0.829485	0.886527	0.826083	0.786873	0.749542	0.819294	0.814859	0.829906	0.798788	0.81419	0.850596	0.90199	0.896278	0.899149	0.872338	0.86228	0.902259
cg11403046	-0.0694908	0.672726	-4.83561	3.87719e-05	0.0455396	1.58692	0.723686	0.654195	-0.0694908	20	40628070	R	I		IGR	shore	IGR-shore	chr20:40627224-40628025	rs137992277;rs531400973;rs186547863	36;23;11	0.611396	0.624013	0.684575	0.732612	0.654705	0.671225	0.6884	0.646286	0.646072	0.67982	0.663308	0.604017	0.66835	0.6754	0.618115	0.653712	0.641661	0.664286	0.600216	0.66465	0.661021	0.638455	0.701061	0.753391	0.703183	0.695275	0.681409	0.797014	0.780006
cg14929913	-0.0693289	0.511672	-5.06484	2.04199e-05	0.0335978	2.22112	0.562513	0.493185	-0.0693289	10	1147979	F	I	WDR37	Body	island	Body-island	chr10:1147967-1148271	rs534726556;rs557622938;rs577765176;rs61371945	5;10;34;49	0.515739	0.467434	0.546913	0.523695	0.459788	0.54835	0.47804	0.457951	0.490652	0.521001	0.497225	0.526661	0.449096	0.524406	0.454299	0.479581	0.475785	0.47054	0.532493	0.496124	0.448794	0.485492	0.497438	0.550971	0.557387	0.524948	0.572545	0.606417	0.609278
cg12007372	-0.0693232	0.832149	-5.34299	9.37809e-06	0.0230567	2.99287	0.882986	0.813663	-0.0693232	19	22020888	F	II		IGR	shelf	IGR-shelf	chr19:22018594-22018827	rs75626984	0	0.777484	0.808779	0.883084	0.850773	0.843785	0.872857	0.795537	0.770535	0.79392	0.863491	0.833596	0.77151	0.80939	0.844136	0.804311	0.832245	0.763614	0.797931	0.795753	0.814373	0.794727	0.778745	0.841888	0.888002	0.884133	0.913734	0.89568	0.899779	0.869104
cg04240971	-0.0691367	0.590282	-6.49152	3.90738e-07	0.00485445	6.16176	0.640982	0.571846	-0.0691367	2	202031356	R	I		IGR	opensea	IGR-opensea		rs540021408;rs7592405	18;2	0.569302	0.562765	0.59102	0.643378	0.568565	0.581103	0.585644	0.523737	0.546239	0.566227	0.552289	0.609174	0.589086	0.58708	0.544577	0.585389	0.539557	0.578229	0.563459	0.60366	0.556333	0.533789	0.604525	0.640379	0.631149	0.637003	0.65626	0.671107	0.661221
cg02129737	-0.0690007	0.656967	-5.25954	1.1843e-05	0.0262427	2.7612	0.707567	0.638566	-0.0690007	3	17131888	F	I	PLCL2	3'UTR	opensea	3'UTR-opensea		rs8895	18	0.634467	0.65476	0.636867	0.71134	0.603389	0.655629	0.69005	0.622981	0.61792	0.694734	0.595902	0.641763	0.594426	0.689411	0.644897	0.629023	0.61562	0.638002	0.651051	0.613204	0.621912	0.591114	0.699047	0.688598	0.651909	0.717721	0.734236	0.717856	0.736856
cg07867325	-0.0686129	0.499418	-7.21832	5.53497e-08	0.00205435	8.11897	0.549734	0.481121	-0.0686129	3	73159953	R	I		IGR	island	IGR-island	chr3:73159857-73160140	rs301539;rs566724916;rs80191067;rs534361610	47;44;26;1	0.467611	0.48464	0.488031	0.453612	0.493626	0.496385	0.522058	0.458306	0.464077	0.466177	0.474	0.469457	0.505736	0.485532	0.498696	0.496228	0.494517	0.482647	0.488765	0.485978	0.468753	0.439836	0.548706	0.59056	0.516988	0.512337	0.524397	0.577509	0.592558
cg07951103	-0.0683496	0.847675	-5.0846	1.93216e-05	0.0328963	2.27589	0.897798	0.829448	-0.0683496	15	97300018	R	I		IGR	opensea	IGR-opensea				0.790764	0.837493	0.825806	0.907811	0.822035	0.900403	0.904007	0.813944	0.799888	0.830108	0.802699	0.825283	0.83903	0.857039	0.81167	0.773699	0.819132	0.815138	0.814273	0.846403	0.845219	0.766018	0.873937	0.916266	0.89167	0.898316	0.904562	0.908806	0.898861
cg08744727	-0.068344	0.375883	-5.62168	4.3079e-06	0.0159096	3.76633	0.426002	0.357658	-0.068344	4	206112	F	I	ZNF876P	TSS1500	shore	TSS1500-shore	chr4:206377-206892	rs550944726;rs111571682	5;10	0.350998	0.362014	0.320177	0.357064	0.366416	0.382227	0.40724	0.3072	0.328229	0.371612	0.383124	0.370176	0.414755	0.397074	0.356959	0.346186	0.310691	0.367999	0.337372	0.361183	0.339327	0.330448	0.410673	0.449223	0.41928	0.392344	0.476366	0.460765	0.388986
cg17309464	-0.0681215	0.106097	-5.20168	1.39238e-05	0.027984	2.60063	0.156053	0.0879314	-0.0681215	19	36705192	R	II	ZNF565	5'UTR	shore	5'UTR-shore	chr19:36705433-36706262	rs569179558	45	0.0829073	0.066398	0.147442	0.0654261	0.0974626	0.0841065	0.0607987	0.131807	0.0778888	0.102528	0.0868234	0.0710421	0.12086	0.149949	0.0808552	0.0845291	0.0841927	0.0807714	0.0625975	0.0621649	0.061321	0.0726184	0.205508	0.134874	0.184215	0.205734	0.102046	0.0892619	0.150552
cg05553342	-0.0679311	0.593251	-5.07404	1.99011e-05	0.0331975	2.24662	0.643067	0.575136	-0.0679311	16	457820	F	I	DECR2	Body	shelf	Body-shelf	chr16:460245-460778	rs539540229;rs557842995;rs113688649;rs111237000;rs111533870;rs571070526	0;1;15;18;26;40	0.591908	0.574535	0.617895	0.568435	0.547798	0.589843	0.611964	0.493175	0.573344	0.572693	0.529955	0.588622	0.561756	0.627623	0.594742	0.54869	0.589079	0.57971	0.629397	0.593897	0.510805	0.557124	0.618185	0.63694	0.644724	0.626136	0.632758	0.692771	0.67436
cg10217767	-0.0675489	0.719081	-4.87942	3.43032e-05	0.0430727	1.70791	0.768617	0.701068	-0.0675489	12	31256838	R	I	DDX11	3'UTR	opensea	3'UTR-opensea		rs530173896;rs114737963;rs563857266	42;26;1	0.669444	0.653463	0.719076	0.797314	0.6743	0.717258	0.729097	0.716687	0.680555	0.718499	0.688654	0.696441	0.689445	0.726396	0.698521	0.674534	0.699884	0.704184	0.658894	0.745195	0.690786	0.674867	0.806047	0.817601	0.771257	0.710718	0.719154	0.800512	0.770801
cg14029580	-0.0675112	0.705426	-6.36711	5.48832e-07	0.00599129	5.82202	0.754935	0.687423	-0.0675112	4	1363708	F	I	KIAA1530	Body	shore	Body-shore	chr4:1364146-1364349	rs548423008;rs566599724;rs73077570	19;45;51	0.709299	0.678881	0.709692	0.722805	0.689837	0.690682	0.717725	0.670304	0.656296	0.716423	0.661394	0.683247	0.697159	0.725604	0.69203	0.665026	0.649766	0.687944	0.65434	0.694618	0.670643	0.679601	0.723694	0.794589	0.731917	0.72723	0.752498	0.794464	0.793208
cg13514165	-0.0664145	0.427102	-4.96682	2.68639e-05	0.0381255	1.94963	0.475806	0.409391	-0.0664145	9	130544369	F	I		IGR	shelf	IGR-shelf	chr9:130547264-130549117	rs72752835;rs148846631	1;47	0.395043	0.416285	0.455992	0.47851	0.418417	0.389014	0.388458	0.359033	0.413353	0.432952	0.469973	0.435432	0.443291	0.365575	0.451341	0.392493	0.375224	0.374475	0.361199	0.422973	0.373719	0.393851	0.46416	0.47373	0.438566	0.459587	0.50377	0.497717	0.476605
cg25800379	-0.0663795	0.0303601	-5.33851	9.49646e-06	0.0232653	2.98041	0.0790384	0.0126589	-0.0663795	7	12250767	R	I	TMEM106B	TSS200	island	TSS200-island	chr7:12250720-12251214	rs73299037	21	0.0137506	0.0031074	0.0022112	0.00666127	0.0107402	0.0257101	0.0180056	0.0223347	0.0119295	0.0112392	0.00371765	0.0300794	0.0275022	0.0134257	0.00768945	0.0110773	0.00923711	0.0153911	0.0103007	0.00262843	0.00885819	0.0128987	0.163306	0.0299711	0.12761	0.128549	0.0219615	0.0106236	0.038612
cg06216400	-0.0661097	0.597736	-4.86716	3.5499e-05	0.0437007	1.67405	0.646216	0.580107	-0.0661097	1	155161161	R	I	MUC1	Body	shelf	Body-shelf	chr1:155163434-155163818	rs528556996;rs556839489	33;13	0.566236	0.583229	0.568811	0.639504	0.521683	0.644575	0.653035	0.56738	0.567549	0.609985	0.522844	0.573811	0.572229	0.613138	0.549555	0.549639	0.576254	0.578328	0.584187	0.577599	0.590407	0.552369	0.607216	0.656329	0.63361	0.619833	0.63713	0.693734	0.682859
cg06651522	-0.0656984	0.609338	-5.19154	1.43247e-05	0.0284318	2.57247	0.657517	0.591818	-0.0656984	4	7862646	F	I	AFAP1	Body	opensea	Body-opensea		rs188012788;rs144100548;rs551969672;rs138488695;rs528252453	9;11;14;18;34	0.607947	0.620847	0.600945	0.649422	0.581218	0.622007	0.627955	0.551928	0.560626	0.600409	0.528317	0.55709	0.604693	0.619839	0.584484	0.59576	0.558504	0.615324	0.594757	0.574273	0.600692	0.562966	0.6149	0.666311	0.620686	0.663553	0.642376	0.728202	0.657216
cg17095167	-0.0654341	0.499014	-6.07449	1.22667e-06	0.00875555	5.01856	0.546999	0.481565	-0.0654341	13	21833918	R	I		IGR	island	IGR-island	chr13:21833761-21834456	rs560121098	31	0.503813	0.496026	0.492152	0.479916	0.415869	0.529613	0.48662	0.490918	0.489176	0.487745	0.434992	0.448313	0.460357	0.48843	0.450671	0.46464	0.481489	0.513758	0.502227	0.48022	0.50125	0.496229	0.549971	0.58639	0.497217	0.549512	0.546171	0.5683	0.550522
cg20248056	-0.0653816	0.748936	-5.44935	6.96715e-06	0.019518	3.28812	0.796882	0.731501	-0.0653816	13	113704976	R	I	MCF2L	Body	shore	Body-shore	chr13:113705500-113705778			0.719048	0.698624	0.725695	0.762855	0.688308	0.729063	0.792124	0.701327	0.690968	0.758597	0.690586	0.780677	0.733536	0.71571	0.742788	0.756106	0.717978	0.772019	0.712283	0.768722	0.715583	0.720418	0.780279	0.798667	0.774881	0.819308	0.803113	0.843873	0.781863
cg22088420	-0.0650344	0.616036	-5.6526	3.95243e-06	0.0151418	3.85206	0.663728	0.598694	-0.0650344	19	48024073	R	I	ZNF541	3'UTR	opensea	3'UTR-opensea		rs539800944	2	0.586313	0.560796	0.607545	0.578464	0.602555	0.603514	0.631579	0.597121	0.606627	0.652335	0.553161	0.589676	0.577125	0.660625	0.556594	0.591131	0.595135	0.606083	0.604048	0.623633	0.569219	0.617988	0.640376	0.68055	0.614392	0.654265	0.649198	0.676199	0.702675
cg00450617	-0.0641733	0.872608	-5.84603	2.30843e-06	0.0118909	4.38781	0.919668	0.855495	-0.0641733	2	1237239	R	I	SNTG2	Body	opensea	Body-opensea		rs149525377;rs531465014	37;7	0.854094	0.881974	0.882143	0.853252	0.848949	0.882154	0.905627	0.826684	0.837515	0.902459	0.821646	0.851071	0.818493	0.878269	0.830221	0.825718	0.820177	0.843126	0.876556	0.850371	0.841769	0.888621	0.904132	0.919708	0.980887	0.901303	0.913901	0.919858	0.910239
cg13765660	-0.063934	0.859706	-5.06367	2.04869e-05	0.0335978	2.21788	0.906591	0.842657	-0.063934	3	48281517	R	II	ZNF589	TSS1500	shore	TSS1500-shore	chr3:48282425-48282817			0.844397	0.756994	0.858027	0.845762	0.868362	0.823119	0.849222	0.8241	0.841646	0.891907	0.842297	0.850853	0.891513	0.852308	0.873239	0.800555	0.789722	0.871949	0.828636	0.896304	0.806264	0.831283	0.923258	0.873362	0.9092	0.891773	0.898728	0.9143	0.915614
cg01783894	-0.0629128	0.780463	-5.18851	1.44466e-05	0.0285211	2.56407	0.826599	0.763686	-0.0629128	1	27858917	F	I		IGR	shelf	IGR-shelf	chr1:27854416-27854963	rs531315509	1	0.745051	0.713614	0.786607	0.771662	0.777778	0.824542	0.822026	0.769441	0.736716	0.787426	0.804848	0.767001	0.737727	0.711063	0.744729	0.74879	0.744699	0.755533	0.715478	0.800661	0.754276	0.781418	0.804186	0.793496	0.827494	0.831996	0.856141	0.832062	0.832954
cg00730266	-0.0628927	0.131301	-5.95439	1.70961e-06	0.010072	4.68729	0.177422	0.114529	-0.0628927	7	94537716	R	II	PPP1R9A	TSS1500	shore	TSS1500-shore	chr7:94536849-94537477	rs189605215;rs577082629	30;12	0.130337	0.122886	0.165869	0.1073	0.151566	0.119746	0.0581753	0.0852041	0.128983	0.176928	0.117041	0.0783985	0.117487	0.0947221	0.143993	0.117767	0.11385	0.118132	0.0844683	0.0988833	0.10163	0.0862813	0.174141	0.165011	0.183201	0.196323	0.174905	0.200944	0.164709
cg05059571	-0.0626506	0.573573	-5.65846	3.88841e-06	0.0151122	3.86832	0.619516	0.556866	-0.0626506	16	84539110	F	I	KIAA1609	TSS1500	island	TSS1500-island	chr16:84538884-84539115	rs563854007;rs577277107;rs190284189;rs559938150	5;38;42;48	0.529481	0.570398	0.561134	0.626452	0.585349	0.560814	0.561405	0.537969	0.552868	0.578706	0.537884	0.524653	0.551454	0.60632	0.525642	0.52853	0.552897	0.535319	0.535484	0.592088	0.538713	0.557487	0.645333	0.590519	0.592135	0.596816	0.598175	0.64394	0.646542
cg26336429	-0.0621777	0.116345	-5.79686	2.64611e-06	0.0127549	4.25173	0.161942	0.0997642	-0.0621777	12	95467361	R	I	NR2C1	5'UTR	island	5'UTR-island	chr12:95466650-95467464	rs556075868;rs183775209;rs146168297;rs553248517;rs375691587;rs545549270;rs7397218	41;40;39;35;32;13;9	0.0849118	0.0964564	0.122411	0.141677	0.122353	0.0807296	0.0722662	0.0771786	0.0954149	0.112142	0.133123	0.0573936	0.13371	0.0830215	0.144516	0.0779176	0.118937	0.0947428	0.104396	0.110623	0.0714585	0.0594336	0.214757	0.171328	0.162879	0.146608	0.16096	0.130442	0.171919
cg04509559	-0.0615084	0.0944655	-5.41215	7.72989e-06	0.0206015	3.18487	0.139572	0.0780632	-0.0615084	14	69864994	F	I	ERH	1stExon	island	1stExon-island	chr14:69864713-69865073	rs531610559;rs543758111;rs188280663;rs529317557;rs80134653	10;21;23;32;49	0.0745016	0.0540658	0.0989718	0.140163	0.104948	0.0585309	0.0506301	0.111201	0.0716751	0.0682256	0.0873463	0.0488303	0.0879312	0.143342	0.106101	0.0448334	0.0703642	0.0922043	0.0676738	0.0596236	0.0491815	0.0270471	0.10436	0.142319	0.155202	0.128077	0.150968	0.139214	0.166412
cg04357225	-0.0612907	0.79754	-4.94191	2.88027e-05	0.0393028	1.8807	0.842486	0.781195	-0.0612907	14	98153758	R	I		IGR	opensea	IGR-opensea		rs181135097;rs568387873;rs140928633;rs113790226;rs572282611	41;22;11;2;1	0.72081	0.786789	0.790715	0.840213	0.784918	0.811946	0.832056	0.738117	0.766105	0.797068	0.780184	0.775194	0.754257	0.833538	0.768925	0.752585	0.753635	0.743265	0.786524	0.830017	0.765979	0.773459	0.837196	0.848564	0.836758	0.824327	0.869006	0.805178	0.843231
cg07971820	-0.0608243	0.665073	-5.59989	4.57756e-06	0.016197	3.7059	0.709678	0.648853	-0.0608243	17	4621234	R	I	ARRB2	Body	opensea	Body-opensea		rs138077887;rs199982675;rs371066182	43;23;11	0.641022	0.644703	0.639227	0.656126	0.657009	0.659077	0.689486	0.595327	0.626085	0.616479	0.673638	0.659437	0.710657	0.669353	0.637009	0.654231	0.645	0.610758	0.633882	0.664142	0.661319	0.630804	0.6963	0.733532	0.69314	0.656644	0.739084	0.743484	0.713771
cg02152399	-0.0602097	0.758707	-4.85663	3.65593e-05	0.0443441	1.64497	0.802861	0.742651	-0.0602097	1	27710270	F	I	CD164L2	TSS1500	shore	TSS1500-shore	chr1:27709600-27709831	rs529898570;rs2474305	1;39	0.751945	0.737779	0.769148	0.844964	0.717544	0.760967	0.768947	0.709008	0.725816	0.770108	0.68912	0.739213	0.781976	0.756073	0.741501	0.713087	0.721283	0.714292	0.742299	0.746926	0.735959	0.70038	0.77424	0.812651	0.776074	0.812735	0.796018	0.819232	0.819305
cg22494142	-0.0600404	0.106673	-6.279	6.9872e-07	0.00655629	5.58068	0.150703	0.0906623	-0.0600404	15	40401263	R	I	BMF	TSS200	island	TSS200-island	chr15:40401053-40401298			0.0819874	0.0854401	0.0796164	0.047591	0.0627668	0.0952085	0.0888563	0.126046	0.132578	0.0757098	0.0813217	0.0819908	0.0914345	0.106834	0.0857175	0.0753899	0.0965867	0.0917216	0.130846	0.0929307	0.118149	0.0658472	0.172996	0.132347	0.16932	0.146826	0.102636	0.128969	0.164963
cg01826858	-0.0593547	0.580638	-6.65402	2.51235e-07	0.00419573	6.60365	0.624165	0.56481	-0.0593547	16	30958494	F	I	FBXL19	Body	island	Body-island	chr16:30958130-30958495	rs200875908	2	0.540481	0.563348	0.575138	0.592099	0.58246	0.571606	0.63657	0.538621	0.587645	0.558188	0.538679	0.569282	0.580033	0.577126	0.559199	0.56387	0.520303	0.55856	0.549623	0.551076	0.567957	0.543955	0.606377	0.631489	0.612989	0.620301	0.630718	0.64611	0.628665
cg04122329	-0.0587071	0.0579495	-5.12707	1.71565e-05	0.0310586	2.39364	0.101001	0.0422943	-0.0587071	1	89149714	R	II	PKN2	TSS1500	island	TSS1500-island	chr1:89149594-89150658	rs140836959	14	0.0340774	0.00780346	0.0959401	0.0866948	0.0348494	0.0304514	0.00442752	0.0348321	0.039507	0.0633616	0.0487548	0.0301523	0.0357182	0.117898	0.0607386	0.0277258	0.0519808	0.0365898	0.0339463	0.00336354	0.0438436	0.00781863	0.0634874	0.0850626	0.125164	0.099066	0.133312	0.115915	0.114459
cg11766986	-0.0582719	0.0375588	-6.24893	7.58854e-07	0.00671884	5.49819	0.0802916	0.0220197	-0.0582719	1	47697550	F	II	TAL1	TSS200	island	TSS200-island	chr1:47696504-47698197	rs79783785;rs574459606;rs541900854	33;43;44	0.0261094	0.016554	0.0191244	0.0233539	0.0110072	0.0346736	0.0107072	0.0282328	0.0185279	0.0185595	0.0215675	0.03322	0.0220903	0.0382072	0.0204755	0.0320213	0.0261588	0.0262355	0.0174455	0.00983158	0.00913704	0.0211924	0.145411	0.0721431	0.0973972	0.117909	0.0415568	0.0282246	0.0327116
cg05901543	-0.0581287	0.574044	-4.90688	3.17677e-05	0.0412267	1.78382	0.616672	0.558543	-0.0581287	16	89251975	R	I	CDH15	Body	opensea	Body-opensea		rs557160624;rs141655805;rs536992928	51;12;1	0.588148	0.534876	0.547233	0.604463	0.611169	0.552453	0.584608	0.575633	0.561253	0.56709	0.561528	0.55672	0.552154	0.563335	0.513733	0.538213	0.537412	0.551188	0.552794	0.564373	0.53288	0.536686	0.607272	0.631322	0.649291	0.549028	0.606759	0.599325	0.599905
cg04807470	-0.0580496	0.0962743	-7.60164	2.0218e-08	0.00136438	9.12892	0.138844	0.0807944	-0.0580496	20	44452801	F	I	TNNC2	Body	island	Body-island	chr20:44452576-44453162	rs372675580;rs557527764;rs73308429	4;12;28	0.0819203	0.0617259	0.115473	0.115742	0.0974924	0.0708112	0.0559507	0.0466236	0.0878079	0.091979	0.108782	0.057003	0.0878064	0.0898009	0.0823891	0.0812062	0.0702967	0.0697057	0.0773949	0.067844	0.0554036	0.104319	0.139707	0.111452	0.134015	0.146102	0.139587	0.162183	0.133451
cg15810754	-0.0579635	0.573896	-4.84988	3.72556e-05	0.04475	1.62633	0.616403	0.558439	-0.0579635	15	30022866	F	I	TJP1	Body	opensea	Body-opensea		rs553585336;rs573517141	1;44	0.544637	0.564675	0.559186	0.59403	0.536338	0.576341	0.578561	0.568703	0.532762	0.602744	0.515734	0.537235	0.545766	0.582403	0.536724	0.545013	0.549229	0.598279	0.587205	0.535712	0.564	0.530379	0.646948	0.688445	0.574171	0.586096	0.610232	0.642034	0.60832
cg12120750	-0.0576633	0.684004	-4.93347	2.94902e-05	0.0398745	1.85737	0.72629	0.668627	-0.0576633	3	11592700	F	I	ATG7	Body	opensea	Body-opensea		rs539764119;rs144277505;rs182660829;rs537039277	1;7;33;35	0.678807	0.632963	0.690814	0.747123	0.643666	0.695087	0.662224	0.651292	0.672935	0.719406	0.624973	0.642466	0.674408	0.687938	0.642244	0.637722	0.618565	0.657005	0.667487	0.697392	0.693443	0.671829	0.717871	0.743095	0.724308	0.709865	0.706058	0.716444	0.736646
cg18415585	-0.0572578	0.100799	-5.61021	4.44783e-06	0.0161701	3.73451	0.142789	0.0855307	-0.0572578	14	21100888	R	I		IGR	island	IGR-island	chr14:21100838-21101043	rs78993455;rs79246363	38;37	0.0644433	0.0647891	0.114821	0.130938	0.0916451	0.0434958	0.0712018	0.122397	0.0972942	0.0854316	0.0998231	0.0620839	0.0478235	0.0739095	0.11549	0.0780927	0.114497	0.0518177	0.0926054	0.0986648	0.0595896	0.10082	0.179195	0.119547	0.152174	0.12545	0.130896	0.176179	0.132812
cg18525582	-0.0563251	0.792304	-4.78295	4.49178e-05	0.0492514	1.44163	0.833609	0.777284	-0.0563251	2	218809926	F	I	TNS1	TSS1500	opensea	TSS1500-opensea				0.776351	0.766507	0.7872	0.822928	0.80674	0.823093	0.770023	0.750371	0.757392	0.814418	0.736808	0.787282	0.752754	0.812675	0.772496	0.771628	0.754696	0.722258	0.749924	0.840636	0.763327	0.760748	0.816358	0.800184	0.825543	0.840362	0.850155	0.85911	0.858393
cg03446608	-0.0561479	0.0713769	-6.10697	1.12157e-06	0.00816233	5.10798	0.112552	0.0564042	-0.0561479	4	145567269	F	II	HHIP	5'UTR	island	5'UTR-island	chr4:145566242-145567413	rs200725443	33	0.0492567	0.0456142	0.068309	0.048358	0.0440746	0.0670829	0.0342689	0.0913695	0.062495	0.0616985	0.0305282	0.0793755	0.0690863	0.0850454	0.0372101	0.08512	0.0392996	0.0873815	0.0461395	0.0346607	0.0402025	0.0343147	0.137399	0.0948554	0.113819	0.144875	0.0732927	0.0873223	0.0982847
cg00232675	-0.0557685	0.84074	-5.02488	2.28357e-05	0.0353992	2.11041	0.881637	0.825869	-0.0557685	6	28479677	R	I	GPX6	Body	opensea	Body-opensea		rs115162998;rs139922071	11;8	0.780449	0.809615	0.835146	0.891542	0.849427	0.827324	0.840911	0.832849	0.793546	0.845185	0.837341	0.829582	0.844973	0.858205	0.823431	0.778735	0.801931	0.828303	0.791372	0.872851	0.809119	0.787276	0.882597	0.902667	0.858214	0.856466	0.892657	0.879882	0.905058
cg02054479	-0.0547012	0.0319405	-5.97309	1.62339e-06	0.00971828	4.73891	0.0720547	0.0173535	-0.0547012	16	20911997	F	I	LYRM1	TSS200	island	TSS200-island	chr16:20911566-20912616			0.0283932	0.0123875	0.013917	0.00872022	0.0182266	0.0298835	0.0188317	0.0296379	0.0211334	0.0145597	7.18933e-05	0.022953	0.0390075	0.00697582	0.0106061	0.015781	0.0217196	0.0182096	0.00967369	0.0229049	0.0108398	0.00734389	0.132635	0.0361865	0.130536	0.0872123	0.0244768	0.0361374	0.0618099
cg22161147	-0.0546727	0.875084	-6.154	9.85216e-07	0.00794938	5.23742	0.915177	0.860505	-0.0546727	4	7777798	F	I	AFAP1	Body	shelf	Body-shelf	chr4:7774495-7774769			0.86721	0.834982	0.871202	0.872607	0.879081	0.871188	0.88014	0.846024	0.840618	0.897406	0.855931	0.849519	0.859253	0.880431	0.857613	0.833858	0.851429	0.850738	0.824101	0.901778	0.823266	0.882731	0.953471	0.907935	0.896189	0.90183	0.901013	0.921413	0.900391
cg16214654	-0.0544968	0.0664201	-5.61146	4.43231e-06	0.0161701	3.73799	0.106384	0.0518877	-0.0544968	2	61697828	R	I	USP34	1stExon	opensea	1stExon-opensea				0.0374133	0.03271	0.0331386	0.0286087	0.0793158	0.101012	0.0414193	0.0756755	0.0487578	0.0515851	0.0464526	0.0908452	0.0626907	0.0789414	0.0241345	0.026183	0.0420063	0.0562356	0.0375585	0.0731471	0.0520582	0.021639	0.128678	0.0781364	0.13982	0.0935878	0.0763461	0.085642	0.109202
cg17290488	-0.0543299	0.837562	-5.08183	1.94717e-05	0.0330353	2.26822	0.877404	0.823074	-0.0543299	5	179281560	R	I	C5orf45	Body	shelf	Body-shelf	chr5:179285250-179286416	rs193103091;rs185587118	21;2	0.815539	0.827974	0.863421	0.823465	0.811693	0.850039	0.869223	0.796575	0.796364	0.819302	0.811334	0.829718	0.835844	0.862064	0.79624	0.818878	0.754586	0.846671	0.841663	0.8024	0.817052	0.817586	0.852505	0.875756	0.839813	0.885153	0.875636	0.921143	0.870852
cg14648311	-0.0542025	0.638508	-4.78071	4.51998e-05	0.0493421	1.43545	0.678257	0.624054	-0.0542025	17	17359737	R	I		IGR	opensea	IGR-opensea		rs561611179;rs114977647;rs181485365;rs563890434	22;20;10;7	0.595168	0.60435	0.652502	0.686429	0.637576	0.631335	0.649802	0.613536	0.587951	0.639912	0.601124	0.616136	0.628995	0.656505	0.629246	0.59116	0.616288	0.599872	0.63505	0.620513	0.626798	0.608948	0.691372	0.726874	0.638208	0.638906	0.659811	0.707173	0.717919
cg02494066	-0.0537222	0.818296	-4.99336	2.49413e-05	0.0368128	2.02311	0.857692	0.80397	-0.0537222	1	983386	F	I	AGRN	Body	island	Body-island	chr1:983174-983612	rs201733530;rs137965991;rs149490453;rs141842070	1;18;19;27	0.79605	0.790622	0.831138	0.8575	0.834084	0.831153	0.827571	0.807922	0.808383	0.789017	0.772363	0.796613	0.764381	0.822681	0.810244	0.764542	0.766536	0.766833	0.806913	0.859725	0.791589	0.791469	0.853078	0.861607	0.870477	0.816012	0.85152	0.864017	0.876513
cg25323888	-0.0536911	0.387207	-6.83965	1.52177e-07	0.00364399	7.10558	0.426581	0.372889	-0.0536911	6	11933336	R	I		IGR	opensea	IGR-opensea		rs572449390;rs848902;rs561224335;rs530220461;rs116327972;rs115416278;rs543918474;rs552881304	34;24;13;10;9;8;4;3	0.379847	0.359118	0.368207	0.376991	0.347148	0.387122	0.394946	0.357474	0.379032	0.361203	0.379252	0.380693	0.364686	0.336783	0.369731	0.408784	0.363854	0.372225	0.385866	0.361211	0.369765	0.399629	0.408662	0.473357	0.399374	0.427068	0.406542	0.41918	0.450889
cg08398034	-0.0536493	0.491463	-5.19051	1.4366e-05	0.0284377	2.56962	0.530806	0.477156	-0.0536493	16	66412919	R	I	CDH5	5'UTR	opensea	5'UTR-opensea		rs566724181;rs535769609	41;2	0.483976	0.491663	0.453082	0.519084	0.472192	0.483434	0.514903	0.485357	0.453165	0.495066	0.473714	0.483093	0.500894	0.500818	0.45537	0.433246	0.457748	0.48107	0.453149	0.484907	0.480077	0.441429	0.510504	0.598385	0.511404	0.500688	0.520647	0.529	0.520329
cg05337192	-0.0535985	0.462951	-5.01638	2.33857e-05	0.035573	2.08685	0.502256	0.448658	-0.0535985	1	108113367	F	I		IGR	opensea	IGR-opensea		rs573511338;rs369389772	0;44	0.43591	0.433533	0.442953	0.471837	0.481299	0.492649	0.499124	0.4472	0.446763	0.461497	0.417217	0.431988	0.41674	0.465975	0.415911	0.422816	0.447283	0.438071	0.44344	0.476304	0.444293	0.437662	0.484576	0.529946	0.450103	0.502631	0.49568	0.543643	0.534515
cg16526137	-0.0535916	0.0869136	-5.22078	1.31996e-05	0.0273658	2.65361	0.126214	0.0726225	-0.0535916	16	68573552	R	I	ZFP90	TSS200	island	TSS200-island	chr16:68572891-68573740			0.0571328	0.052119	0.0965181	0.0817042	0.0718631	0.0423606	0.0484016	0.0586869	0.05523	0.1171	0.121342	0.0355171	0.0974745	0.122188	0.123859	0.0514971	0.0803542	0.0658048	0.0598444	0.0486278	0.060784	0.0492854	0.137867	0.130902	0.124391	0.106576	0.143598	0.11914	0.131949
cg27523854	-0.0534196	0.0571092	-5.03626	2.21205e-05	0.0351615	2.14191	0.0962836	0.042864	-0.0534196	11	118889510	F	II	TRAPPC4	1stExon	island	1stExon-island	chr11:118888878-118890115			0.0120331	0.0305472	0.0257881	0.0361189	0.0225328	0.104438	0.0609527	0.0569905	0.0374752	0.0798966	0.0324107	0.0813339	0.0384586	0.107368	0.0317997	0.0241553	0.0216172	0.0265906	0.0293119	0.03117	0.0354079	0.0166109	0.112643	0.0775918	0.125456	0.0970057	0.0762076	0.0674409	0.0915567
cg10690677	-0.0533283	0.647485	-4.95295	2.7927e-05	0.0385615	1.91124	0.686593	0.633264	-0.0533283	1	87019175	F	I	CLCA4	Body	island	Body-island	chr1:87018668-87019254	rs548097006;rs571044278;rs539619927;rs550254373	1;19;21;24	0.621015	0.628434	0.688118	0.674822	0.629393	0.647981	0.664127	0.630511	0.629188	0.622961	0.604506	0.613024	0.63328	0.62575	0.615777	0.605576	0.646902	0.624273	0.651999	0.632796	0.62544	0.615945	0.679609	0.721061	0.657673	0.661035	0.657754	0.737894	0.732573
cg14645856	-0.053044	0.608747	-5.39015	8.22002e-06	0.02141	3.12379	0.647646	0.594602	-0.053044	6	18368844	R	I		IGR	opensea	IGR-opensea		rs532282146;rs550433784;rs562560151	51;50;1	0.572096	0.587975	0.613243	0.621258	0.604876	0.633704	0.606698	0.580999	0.573067	0.63207	0.57253	0.572216	0.583863	0.616516	0.598113	0.564381	0.585958	0.581093	0.604442	0.584439	0.629988	0.561726	0.635873	0.679108	0.606049	0.63258	0.667095	0.670625	0.672751
cg20940459	-0.0530237	0.0456093	-5.28682	1.09732e-05	0.0249864	2.83692	0.0844933	0.0314697	-0.0530237	1	173793922	F	I	CENPL	TSS1500	island	TSS1500-island	chr1:173793288-173794095	rs191506182	8	0.0304048	0.0155642	0.0190683	0.0284933	0.0125581	0.0435456	0.0315507	0.0958856	0.0341515	0.0347598	0.0113952	0.0529553	0.0552396	0.0455736	0.0265059	0.0248759	0.0237785	0.0257291	0.00715252	0.0349603	0.0209579	0.0172271	0.109567	0.0341627	0.077988	0.10586	0.0430474	0.111843	0.0598316
cg08340572	-0.0529771	0.0967751	-4.77234	4.62688e-05	0.0498752	1.41238	0.135625	0.0826479	-0.0529771	15	76196139	R	I	FBXO22	TSS200	island	TSS200-island	chr15:76196103-76196950	rs564598501	4	0.0840822	0.0625697	0.108134	0.0741067	0.0967379	0.0664766	0.0721456	0.111663	0.0996221	0.10458	0.0935311	0.0512429	0.065068	0.071102	0.0971371	0.0951466	0.117452	0.0705748	0.0600571	0.0638091	0.0794925	0.0735231	0.21424	0.182188	0.0920118	0.136937	0.0958075	0.127045	0.138471
cg26126181	-0.0526779	0.8791	-5.98351	1.57727e-06	0.00971828	4.76766	0.917731	0.865053	-0.0526779	5	6347990	R	I		IGR	opensea	IGR-opensea		rs541767712;rs149758938;rs530621714	48;43;40	0.853052	0.862837	0.892913	0.913741	0.89356	0.904929	0.877378	0.852299	0.861197	0.886331	0.861206	0.872975	0.861665	0.859291	0.863359	0.849764	0.822006	0.843725	0.858896	0.867116	0.823549	0.849378	0.897335	0.908139	0.922375	0.952679	0.918017	0.917866	0.9138
cg06836084	-0.0521255	0.755078	-4.95702	2.76101e-05	0.0385615	1.92253	0.793303	0.741178	-0.0521255	2	236722230	R	I	AGAP1	Body	opensea	Body-opensea		rs142828325;rs201293737;rs533518043;rs550535716	48;24;23;2	0.728463	0.731427	0.777778	0.758692	0.736271	0.774863	0.786053	0.72998	0.704093	0.742905	0.72654	0.753885	0.695825	0.773278	0.747426	0.712613	0.704198	0.730983	0.740489	0.745855	0.722442	0.781848	0.778603	0.802475	0.766349	0.803842	0.77256	0.844596	0.784826
cg16030761	-0.0517938	0.816745	-5.15127	1.6033e-05	0.0299011	2.46077	0.854727	0.802933	-0.0517938	14	101985366	F	II		IGR	opensea	IGR-opensea		rs183519958	38	0.821088	0.767663	0.8112	0.813564	0.851213	0.842722	0.805357	0.795413	0.798554	0.796606	0.795952	0.80822	0.83103	0.802975	0.821858	0.775229	0.789219	0.744903	0.843804	0.785651	0.762619	0.799686	0.84968	0.851593	0.846433	0.821397	0.868018	0.867267	0.855487
cg05277466	-0.0515505	0.846246	-4.77176	4.63444e-05	0.0498752	1.41077	0.88405	0.832499	-0.0515505	16	88082055	R	I	BANP	Body	opensea	Body-opensea		rs557912219;rs576235339;rs544018063;rs149771544;rs574249862	45;32;22;11;9	0.801745	0.813449	0.829216	0.898589	0.86105	0.817945	0.877752	0.865617	0.818222	0.830829	0.841174	0.841449	0.857769	0.861502	0.808869	0.812506	0.801613	0.776916	0.825787	0.831449	0.827603	0.813934	0.881123	0.921242	0.866849	0.871329	0.867894	0.884261	0.904525
cg24526669	-0.0509486	0.834078	-4.95037	2.81291e-05	0.0387397	1.90411	0.87144	0.820492	-0.0509486	4	828198	R	I		IGR	island	IGR-island	chr4:828148-828360	rs554583606;rs375408102;rs181732503;rs55868906	34;29;10;4	0.768626	0.797161	0.839003	0.877158	0.815839	0.831991	0.84326	0.78504	0.788942	0.842883	0.822103	0.802756	0.842281	0.872367	0.815834	0.83005	0.778844	0.818143	0.804365	0.843952	0.818814	0.811409	0.840202	0.876867	0.873846	0.87574	0.883112	0.883188	0.876552
cg16732884	-0.0506082	0.842656	-4.84749	3.75053e-05	0.0449045	1.61973	0.879768	0.82916	-0.0506082	16	2569654	F	I	AMDHD2	TSS1500	island	TSS1500-island	chr16:2569559-2571071	rs143553028;rs200837309;rs146819964	20;41;50	0.805128	0.817634	0.845415	0.901406	0.856112	0.841177	0.853095	0.827799	0.823352	0.860224	0.812676	0.831991	0.802406	0.865433	0.823805	0.788862	0.837941	0.822218	0.82351	0.801963	0.803952	0.795426	0.886076	0.887469	0.881033	0.867393	0.866894	0.905147	0.90321
cg01676996	-0.0504067	0.780515	-5.49665	6.10513e-06	0.0188831	3.41943	0.81748	0.767074	-0.0504067	6	30619167	R	I	C6orf136	Body	shelf	Body-shelf	chr6:30614721-30615643	rs200795261;rs150233869;rs35201959	47;32;24	0.734103	0.765775	0.795925	0.767843	0.748342	0.771473	0.798051	0.751278	0.76729	0.798604	0.749184	0.77202	0.742286	0.807115	0.748365	0.762191	0.74545	0.77756	0.789069	0.757737	0.764785	0.761172	0.768718	0.837587	0.815269	0.817567	0.799066	0.865846	0.820417
cg18192146	0.0500044	0.121533	4.8228	4.0185e-05	0.0467555	1.55156	0.0848629	0.134867	0.0500044	4	38665604	R	I	KLF3	TSS200	island	TSS200-island	chr4:38664649-38666531			0.153128	0.141171	0.0906659	0.109397	0.12133	0.123165	0.138514	0.170221	0.169484	0.141202	0.0902681	0.134182	0.104761	0.124952	0.103037	0.176182	0.189209	0.149795	0.14519	0.130256	0.134477	0.126492	0.117952	0.089652	0.081306	0.0858703	0.0999592	0.0734804	0.0429813
cg07122172	0.0503894	0.206357	5.4497	6.96027e-06	0.019518	3.28911	0.169404	0.219794	0.0503894	12	58026544	F	I	B4GALNT1	5'UTR	island	5'UTR-island	chr12:58025661-58027056	rs534001479;rs555751322	32;45	0.252093	0.259089	0.172942	0.190344	0.176294	0.211272	0.201724	0.216089	0.232339	0.224341	0.214842	0.216963	0.198704	0.199646	0.220052	0.229311	0.23429	0.252644	0.230405	0.229658	0.225623	0.246797	0.162646	0.162112	0.204252	0.180353	0.170639	0.135309	0.156309
cg10550869	0.050786	0.931095	6.80232	1.68275e-07	0.00367391	7.00488	0.893852	0.944638	0.050786	15	89766299	R	II	RLBP1	TSS1500	opensea	TSS1500-opensea		rs546717105;rs187342258	9;1	0.952368	0.954734	0.940077	0.938436	0.934542	0.963284	0.978103	0.945781	0.940305	0.914398	0.903512	0.942344	0.919063	0.931107	0.938331	0.949063	0.957767	0.963926	0.971514	0.934429	0.958761	0.950188	0.892933	0.863163	0.879155	0.913155	0.897456	0.886234	0.89928
cg20957317	0.0510737	0.09045	4.77809	4.55314e-05	0.049631	1.42824	0.0529959	0.10407	0.0510737	20	52208814	F	II		IGR	shore	IGR-shore	chr20:52209590-52211360	rs138879838;rs542412403;rs1075390;rs528330766;rs6022605	14;23;24;42;47	0.12594	0.116889	0.111347	0.113536	0.137298	0.0695769	0.0486831	0.0651446	0.107801	0.0965229	0.127827	0.0985917	0.0872406	0.0953356	0.143885	0.133698	0.112974	0.116727	0.0656153	0.101559	0.0905161	0.122825	0.0314857	0.0329277	0.0572039	0.104627	0.0842673	0.0553146	0.0394579
cg03945034	0.0511809	0.881366	6.35371	5.69342e-07	0.00602187	5.78534	0.843833	0.895014	0.0511809	1	7565342	F	I	CAMTA1	Body	opensea	Body-opensea		rs552260446;rs186504210	0;12	0.896252	0.901522	0.873897	0.899647	0.875224	0.915698	0.919602	0.896364	0.897018	0.87457	0.847133	0.927092	0.866157	0.895988	0.858243	0.91078	0.911925	0.890934	0.904113	0.904387	0.910909	0.912847	0.848312	0.836842	0.830955	0.865772	0.849849	0.854928	0.816678
cg05966241	0.0514066	0.252352	5.85606	2.24509e-06	0.0116543	4.41555	0.214654	0.266061	0.0514066	16	67515938	R	I	ATP6V0D1	TSS1500	shore	TSS1500-shore	chr16:67514398-67515345	rs112870455	39	0.307823	0.254437	0.247147	0.224745	0.249707	0.270963	0.278453	0.256307	0.288014	0.270677	0.274849	0.247742	0.222617	0.253155	0.290807	0.288903	0.28004	0.27022	0.264397	0.278572	0.250207	0.283548	0.190289	0.177591	0.236001	0.22539	0.228363	0.209489	0.210955
cg16681977	0.0516516	0.196686	4.80979	4.16729e-05	0.0478122	1.51566	0.158808	0.210459	0.0516516	1	11332969	F	I	UBIAD1	TSS1500	shore	TSS1500-shore	chr1:11333259-11333547	rs149639973	28	0.221341	0.203047	0.173769	0.132532	0.194243	0.196673	0.183277	0.213523	0.227403	0.192268	0.233846	0.219289	0.208131	0.184911	0.209193	0.248192	0.243245	0.230401	0.239404	0.208796	0.240197	0.226426	0.152006	0.15471	0.155886	0.146615	0.171963	0.125516	0.155929
cg03901462	0.0517608	0.14352	4.85225	3.70097e-05	0.0445485	1.63287	0.105562	0.157323	0.0517608	11	62572874	F	I	NXF1	1stExon	island	1stExon-island	chr11:62572710-62573149	rs371315222;rs559871343;rs369611028;rs548623502;rs562046063;rs530957741;rs550551027;rs369663429;rs75592862;rs192863630;rs370858949	1;5;12;15;19;22;23;26;29;30;31	0.199054	0.171819	0.157239	0.068067	0.148484	0.153849	0.117616	0.17716	0.171477	0.158624	0.167328	0.153565	0.139796	0.125087	0.137381	0.189266	0.171102	0.175648	0.178673	0.166981	0.160702	0.172191	0.109053	0.061645	0.108936	0.127537	0.12133	0.113017	0.0950382
cg03891442	0.0521369	0.192123	6.28908	6.79658e-07	0.00652922	5.60832	0.15389	0.206026	0.0521369	6	159239538	R	I	EZR	TSS200	island	TSS200-island	chr6:159239081-159240775	rs9457474	32	0.225419	0.170126	0.20678	0.221003	0.166883	0.207721	0.216221	0.244819	0.204664	0.209782	0.199464	0.171898	0.193862	0.221222	0.18808	0.244023	0.199299	0.207121	0.223759	0.193454	0.207561	0.209419	0.162594	0.117108	0.159621	0.139297	0.151602	0.152621	0.176371
cg11904376	0.0524364	0.880977	4.96982	2.66395e-05	0.0381255	1.95793	0.842524	0.89496	0.0524364	15	66808506	F	II	ZWILCH	5'UTR	opensea	5'UTR-opensea		rs79006708	8	0.913101	0.902807	0.86288	0.880596	0.885227	0.930909	0.93165	0.877029	0.898756	0.898027	0.834131	0.92964	0.888087	0.868948	0.835605	0.930518	0.912053	0.889627	0.906511	0.921099	0.891735	0.900192	0.864732	0.817423	0.839386	0.847638	0.838355	0.848359	0.816738
cg11658038	0.052515	0.0985828	7.34641	3.94571e-08	0.00187536	8.4583	0.0600718	0.112587	0.052515	5	141303204	F	I	KIAA0141	TSS200	island	TSS200-island	chr5:141303119-141303634			0.119522	0.124368	0.096417	0.0880841	0.105478	0.126653	0.115838	0.113748	0.139216	0.0978285	0.0936528	0.10161	0.0796636	0.0992007	0.0966504	0.135018	0.138269	0.126619	0.124279	0.105485	0.144836	0.104474	0.0686718	0.0591635	0.0768625	0.0285481	0.0602599	0.0723978	0.0561398
cg13431152	0.0528509	0.899831	6.51251	3.69015e-07	0.00485445	6.21898	0.861074	0.913925	0.0528509	3	46062321	F	II	XCR1	3'UTR	opensea	3'UTR-opensea				0.920126	0.935885	0.915149	0.913059	0.92014	0.92637	0.933092	0.915934	0.888446	0.88907	0.90654	0.93802	0.925518	0.897696	0.905939	0.915059	0.890815	0.890545	0.924729	0.922493	0.936512	0.895205	0.847953	0.841797	0.83772	0.851716	0.882493	0.921002	0.850897
cg25209552	0.0535037	0.116729	4.90217	3.21883e-05	0.0415546	1.77081	0.077493	0.130997	0.0535037	6	31367442	F	I		IGR	shore	IGR-shore	chr6:31367476-31367916	rs115938217;rs3915964;rs183454889	32;44;45	0.136422	0.126904	0.10307	0.109839	0.172083	0.106223	0.0578128	0.106415	0.144809	0.133457	0.103499	0.143857	0.106696	0.142296	0.12535	0.191216	0.153358	0.144046	0.137727	0.158556	0.112278	0.166013	0.0702161	0.0437151	0.0824505	0.0878184	0.0666105	0.0957239	0.079153
cg25347419	0.0542079	0.122185	5.47515	6.48277e-06	0.0194002	3.35976	0.0824325	0.13664	0.0542079	2	177043501	F	I		IGR	shore	IGR-shore	chr2:177042751-177043444	rs192761086;rs543387152;rs546756708;rs540031091;rs538896653;rs550306139	6;20;21;33;37;46	0.170593	0.120593	0.128007	0.0812178	0.119595	0.141431	0.128627	0.118434	0.162744	0.147534	0.138533	0.115557	0.108498	0.101636	0.161168	0.174185	0.156224	0.17316	0.147103	0.129554	0.130693	0.151001	0.0759283	0.0449321	0.0756181	0.110734	0.111233	0.0810633	0.0612481
cg22351571	0.0546171	0.807872	5.44357	7.08041e-06	0.0196851	3.27209	0.76782	0.822437	0.0546171	17	18869326	F	II	SLC5A10	Body	opensea	Body-opensea		rs548533988;rs115751501;rs9895133	0;4;32	0.850627	0.796001	0.822629	0.850461	0.842384	0.863737	0.834861	0.826923	0.822158	0.790305	0.763789	0.800551	0.798672	0.861461	0.804699	0.822455	0.824081	0.835741	0.80656	0.80958	0.806806	0.859129	0.752926	0.769715	0.760005	0.752414	0.809925	0.784084	0.761891
cg24574807	0.0554145	0.893506	5.52114	5.70191e-06	0.0182441	3.48739	0.852869	0.908283	0.0554145	1	29391424	F	II	EPB41	Body	opensea	Body-opensea		rs552636217;rs201796188	6;48	0.893013	0.909508	0.87606	0.94059	0.909759	0.937011	0.938897	0.876488	0.893009	0.905743	0.91326	0.923625	0.923426	0.921675	0.880333	0.898	0.887108	0.902311	0.880061	0.931547	0.907679	0.933131	0.808466	0.818688	0.831049	0.863505	0.900325	0.877175	0.840562
cg11228005	0.0555647	0.177918	5.36683	8.77355e-06	0.0220141	3.05905	0.13717	0.192735	0.0555647	3	197477097	R	I	FYTTD1	Body	island	Body-island	chr3:197476262-197477556			0.227831	0.188334	0.16562	0.171474	0.160476	0.192181	0.173558	0.236423	0.214556	0.148633	0.170925	0.198456	0.171655	0.169397	0.158398	0.205292	0.224857	0.215262	0.224394	0.214827	0.221377	0.186242	0.158195	0.118134	0.112469	0.168994	0.140284	0.111598	0.144267
cg18185028	0.0556813	0.481169	5.38046	8.44573e-06	0.0216187	3.09688	0.440336	0.496017	0.0556813	3	154042079	F	I	DHX36	1stExon	island	1stExon-island	chr3:154042004-154042376			0.521209	0.506796	0.463264	0.486309	0.439008	0.494914	0.456228	0.489968	0.520093	0.512705	0.458768	0.508218	0.46888	0.469862	0.474396	0.534376	0.515605	0.536135	0.517641	0.496802	0.521431	0.519775	0.458764	0.422554	0.442751	0.460607	0.431084	0.418358	0.453785
cg17359367	0.0569381	0.876356	6.17694	9.24928e-07	0.00771449	5.30048	0.834601	0.891539	0.0569381	3	81812412	F	II	GBE1	TSS1500	shore	TSS1500-shore	chr3:81810315-81810953	rs146112005;rs182980115;rs140186406	0;1;32	0.914341	0.904191	0.855725	0.858037	0.903685	0.910007	0.899489	0.906655	0.932148	0.859888	0.886817	0.902831	0.852426	0.890921	0.861854	0.854152	0.893328	0.882838	0.918284	0.918379	0.913109	0.894763	0.851037	0.851124	0.846295	0.842073	0.832765	0.828597	0.816191
cg04859552	0.0570352	0.162901	5.73255	3.16392e-06	0.0139868	4.07366	0.121076	0.178111	0.0570352	15	31508123	F	I		IGR	island	IGR-island	chr15:31507806-31508352			0.205894	0.17389	0.171003	0.105794	0.141643	0.17409	0.183061	0.177756	0.209543	0.17147	0.186152	0.169487	0.138126	0.162233	0.163178	0.212857	0.179611	0.205093	0.201402	0.192304	0.180303	0.213546	0.113015	0.0920669	0.145913	0.136982	0.125892	0.106638	0.126772
cg05688617	0.057093	0.843467	5.09719	1.86525e-05	0.0322752	2.3108	0.801599	0.858692	0.057093	2	106507850	R	II	NCK2	Body	shore	Body-shore	chr2:106509527-106509995			0.863286	0.895044	0.831276	0.873706	0.823347	0.87572	0.907465	0.859806	0.835017	0.873197	0.829559	0.865	0.832783	0.845439	0.815366	0.860347	0.872564	0.859078	0.862685	0.840825	0.867755	0.901954	0.768858	0.808953	0.756805	0.817388	0.802442	0.821584	0.774885
cg11450715	0.057508	0.621797	4.7838	4.4811e-05	0.049241	1.44398	0.579625	0.637133	0.057508	2	171627404	F	I		IGR	island	IGR-island	chr2:171627225-171628062			0.646132	0.641315	0.663641	0.657792	0.627001	0.646216	0.639213	0.591109	0.65871	0.641117	0.636941	0.674576	0.586659	0.592919	0.628586	0.653173	0.62786	0.651597	0.658502	0.607484	0.631775	0.654605	0.534762	0.546415	0.595092	0.593171	0.65297	0.542774	0.55467
cg03362815	0.0583208	0.844383	5.23538	1.26713e-05	0.0272641	2.69413	0.801614	0.859935	0.0583208	16	50407774	F	I		IGR	opensea	IGR-opensea		rs563862136;rs529557804;rs556984993;rs559830017;rs528591161	0;8;9;17;36	0.846375	0.855704	0.805815	0.852766	0.882266	0.895151	0.887102	0.850478	0.900184	0.861901	0.882432	0.862639	0.83536	0.855941	0.787618	0.848837	0.844277	0.835631	0.870151	0.881456	0.892592	0.883897	0.793672	0.774836	0.809187	0.800888	0.846109	0.77158	0.796334
cg19039464	0.0584439	0.126688	4.9662	2.69106e-05	0.0381255	1.94791	0.083829	0.142273	0.0584439	4	121993378	R	I	C4orf31	1stExon	island	1stExon-island	chr4:121992003-121993703	rs577065202	15	0.152309	0.108499	0.115393	0.100028	0.125359	0.178345	0.143159	0.123414	0.196076	0.0980253	0.141147	0.179047	0.112125	0.112949	0.129929	0.211108	0.151973	0.146256	0.137438	0.129069	0.161067	0.177288	0.0735469	0.0629525	0.111887	0.0825543	0.0659156	0.0637395	0.0984374
cg08941173	0.0590044	0.446219	5.30886	1.03171e-05	0.024236	2.89811	0.402949	0.461953	0.0590044	11	125034971	R	I	PKNOX2	5'UTR	island	5'UTR-island	chr11:125034896-125036426	rs376676441	23	0.480782	0.505825	0.460887	0.437962	0.43918	0.47952	0.451922	0.428746	0.481635	0.397338	0.440543	0.491937	0.424178	0.444457	0.448096	0.472059	0.469398	0.489913	0.482577	0.483771	0.454813	0.49743	0.396963	0.407186	0.402519	0.438326	0.405919	0.35266	0.386799
cg04865765	0.0595454	0.895008	5.10805	1.80944e-05	0.0318926	2.3409	0.851341	0.910887	0.0595454	3	159499906	F	II	IQCJ-SCHIP1	Body	opensea	Body-opensea		rs144177460	1	0.926706	0.946371	0.890469	0.874016	0.9044	0.929977	0.948748	0.883077	0.919696	0.86997	0.885287	0.922354	0.911402	0.896066	0.842409	0.910725	0.930126	0.919983	0.947391	0.920685	0.921915	0.93774	0.844128	0.832224	0.8574	0.827129	0.856237	0.923711	0.842857
cg10083464	0.0597688	0.600306	5.08146	1.94923e-05	0.0330353	2.26717	0.556475	0.616244	0.0597688	16	1230997	F	I	CACNA1H	Body	shore	Body-shore	chr16:1230112-1230317	rs187220718	0	0.591165	0.592898	0.620161	0.632207	0.628768	0.602157	0.642299	0.61571	0.634497	0.636116	0.657776	0.684165	0.570296	0.593573	0.62163	0.602057	0.625621	0.589319	0.623089	0.633472	0.550447	0.60995	0.531516	0.561077	0.527041	0.528625	0.573987	0.565989	0.553774
cg14825729	0.0598857	0.266523	5.2486	1.22111e-05	0.0267322	2.73083	0.222607	0.282493	0.0598857	4	147866863	F	I	TTC29	5'UTR	island	5'UTR-island	chr4:147866829-147867159	rs553809885	44	0.313428	0.284181	0.249225	0.216771	0.251566	0.284682	0.284051	0.281913	0.295192	0.272006	0.297912	0.296793	0.269801	0.240402	0.266752	0.356541	0.270816	0.315911	0.296487	0.289768	0.279694	0.300948	0.233187	0.18483	0.248801	0.242474	0.229389	0.203961	0.192319
cg10117405	0.0604663	0.916829	5.72422	3.23807e-06	0.0140519	4.05058	0.872487	0.932953	0.0604663	16	4290814	F	II	SRL	Body	opensea	Body-opensea		rs115133784;rs566447299	1;20	0.948817	0.948866	0.910067	0.934772	0.925836	0.949246	0.960175	0.926271	0.938554	0.885232	0.896689	0.957255	0.888126	0.889467	0.892955	0.951236	0.947625	0.946312	0.953835	0.95326	0.953307	0.967067	0.821451	0.866655	0.873705	0.865993	0.883424	0.895607	0.879212
cg03437924	0.0617669	0.169006	4.98585	2.54706e-05	0.0373662	2.00233	0.12371	0.185477	0.0617669	16	25123326	R	I	LCMT1	Body	island	Body-island	chr16:25122810-25123442	rs538937140;rs189746589	31;6	0.189318	0.189931	0.166936	0.146202	0.18367	0.171494	0.193483	0.19198	0.207429	0.181108	0.19388	0.188179	0.173109	0.150593	0.196662	0.216556	0.196116	0.19398	0.175918	0.190331	0.170311	0.21331	0.139299	0.118915	4.55166e-05	0.152565	0.15898	0.138956	0.117342
cg13521315	0.0618347	0.775794	5.15681	1.57867e-05	0.0297343	2.47612	0.730448	0.792283	0.0618347	3	129555745	F	II	TMCC1	5'UTR	opensea	5'UTR-opensea		rs181042043	14	0.765126	0.753829	0.802857	0.841522	0.787225	0.782745	0.759072	0.835223	0.794205	0.765167	0.855249	0.760093	0.80168	0.810864	0.808006	0.78285	0.822045	0.754861	0.793013	0.811211	0.743529	0.79985	0.740745	0.753345	0.699796	0.718231	0.780592	0.72809	0.715065
cg25546329	0.0618773	0.824596	5.06387	2.04754e-05	0.0335978	2.21844	0.779219	0.841097	0.0618773	19	40175243	F	II	LGALS17A	Body	opensea	Body-opensea		rs559901371;rs193181220	8;26	0.821476	0.776014	0.825214	0.881456	0.855124	0.837912	0.876832	0.813135	0.843509	0.831866	0.872365	0.820228	0.793764	0.883111	0.820217	0.856231	0.865934	0.799996	0.820994	0.882436	0.887412	0.838899	0.786691	0.762881	0.768998	0.738	0.799192	0.770731	0.808645
cg02215815	0.062554	0.147702	6.34948	5.75971e-07	0.00602187	5.77377	0.101829	0.164383	0.062554	16	28962783	R	I	NFATC2IP	Body	island	Body-island	chr16:28961913-28962791	rs12449272	30	0.170309	0.158847	0.158073	0.140228	0.140257	0.192016	0.136863	0.175139	0.199068	0.139338	0.152146	0.185884	0.116502	0.125813	0.146782	0.168435	0.20198	0.205913	0.222463	0.15685	0.15708	0.166447	0.103846	0.100319	0.107355	0.105504	0.109706	0.0958377	0.0917354
cg04856657	0.0631895	0.144267	5.86014	2.21981e-06	0.0116543	4.42684	0.097928	0.161117	0.0631895	1	24286151	F	I	PNRC2	TSS200	island	TSS200-island	chr1:24285785-24286701			0.196717	0.146092	0.124947	0.0939838	0.158474	0.133748	0.161556	0.153052	0.195556	0.149223	0.165766	0.178461	0.136151	0.136981	0.173564	0.197041	0.162726	0.189402	0.176057	0.160185	0.158894	0.196005	0.125346	0.0449136	0.109476	0.100071	0.11338	0.0856938	0.0817289
cg04444394	0.0646751	0.242518	4.82294	4.01695e-05	0.0467555	1.55194	0.19509	0.259765	0.0646751	12	69202020	R	I	MDM2	TSS1500	island	TSS1500-island	chr12:69201622-69202663	rs3730492	7	0.296384	0.25871	0.208	0.202264	0.235076	0.232294	0.27255	0.240098	0.271838	0.262144	0.270506	0.270612	0.230532	0.232521	0.276648	0.276733	0.288708	0.285218	0.274036	0.290431	0.232205	0.307327	0.172944	0.161772	0.220041	0.226222	0.250783	0.117708	0.187405
cg12714793	0.065014	0.91445	8.50036	2.04755e-09	0.000506644	11.427	0.866773	0.931787	0.065014	17	74303886	R	I	QRICH2	TSS200	island	TSS200-island	chr17:74303478-74304428	rs575586637;rs538993122	48;2	0.939605	0.956042	0.904206	0.932341	0.932139	0.949868	0.957047	0.918647	0.924861	0.942612	0.881016	0.953293	0.90543	0.902287	0.925581	0.946389	0.938398	0.937129	0.937591	0.931701	0.930264	0.952869	0.847654	0.842204	0.877012	0.879859	0.873494	0.870909	0.861383
cg25579583	0.0654814	0.235058	5.59103	4.6921e-06	0.0163656	3.68131	0.187039	0.25252	0.0654814	6	28979498	R	I		IGR	island	IGR-island	chr6:28979246-28979499	rs114636374;rs11753178;rs559416158	47;23;6	0.278032	0.251155	0.206958	0.214184	0.215797	0.218037	0.226477	0.29066	0.307013	0.24913	0.264284	0.235422	0.219655	0.245953	0.225021	0.280191	0.281134	0.286633	0.302312	0.240778	0.23911	0.277507	0.216753	0.171045	0.213578	0.17626	0.19511	0.166839	0.165264
cg16298087	0.0660681	0.817795	4.80233	4.25507e-05	0.0481496	1.49507	0.769345	0.835413	0.0660681	6	17794971	R	II	KIF13A	Body	opensea	Body-opensea				0.830669	0.861615	0.835976	0.840985	0.814726	0.856996	0.870202	0.816722	0.828623	0.757092	0.806353	0.895306	0.843909	0.823986	0.747152	0.839508	0.852714	0.828934	0.848638	0.880472	0.842657	0.855846	0.713575	0.750789	0.758998	0.778522	0.824561	0.795647	0.764189
cg16168311	0.0661985	0.202404	4.86896	3.53204e-05	0.0436255	1.67903	0.153858	0.220057	0.0661985	1	156561947	R	II	APOA1BP	Body	shore	Body-shore	chr1:156561485-156561880	rs150398831;rs149164071;rs142268064	48;37;16	0.245076	0.17562	0.259122	0.210722	0.199848	0.215768	0.167479	0.166605	0.214947	0.310151	0.26255	0.206551	0.197709	0.228053	0.24182	0.260113	0.215637	0.248802	0.195278	0.183923	0.197884	0.237593	0.126634	0.121571	0.139894	0.171719	0.199167	0.152433	0.144518
cg16160226	0.0666594	0.863821	5.31898	1.00292e-05	0.0237855	2.92621	0.814938	0.881597	0.0666594	10	104225682	F	II	TMEM180	5'UTR	opensea	5'UTR-opensea		rs567882219	50	0.890839	0.907733	0.830643	0.90204	0.848542	0.880154	0.92077	0.866017	0.890384	0.829382	0.829343	0.908817	0.864876	0.881434	0.870865	0.906042	0.911415	0.873194	0.903475	0.870019	0.901937	0.907217	0.740066	0.831968	0.822048	0.849458	0.837278	0.853427	0.790449
cg10168726	0.0671356	0.843944	5.06339	2.05031e-05	0.0335978	2.2171	0.794711	0.861847	0.0671356	5	17664567	R	II		IGR	opensea	IGR-opensea		rs187398062;rs538575531;rs555281702	46;45;35	0.877844	0.848295	0.856068	0.859808	0.864605	0.94663	0.877787	0.901962	0.868964	0.877173	0.868321	0.830075	0.875406	0.864614	0.813826	0.844025	0.861183	0.821835	0.867459	0.90999	0.825917	0.798842	0.782552	0.771139	0.738482	0.815736	0.801398	0.807264	0.796306
cg24953335	0.0676739	0.788797	5.18088	1.47583e-05	0.0287861	2.5429	0.739169	0.806843	0.0676739	12	130651589	F	II		IGR	shelf	IGR-shelf	chr12:130645327-130648988	rs139357166;rs141550406;rs188710788	1;23;44	0.848897	0.807329	0.76261	0.815379	0.809536	0.826098	0.852062	0.747848	0.799453	0.784492	0.798704	0.871566	0.818637	0.79469	0.853316	0.760649	0.831435	0.741857	0.79347	0.830245	0.8054	0.796873	0.706504	0.742587	0.719659	0.771581	0.771137	0.712895	0.745462
cg25554755	0.0693429	0.883653	4.80075	4.27385e-05	0.0482278	1.49073	0.832801	0.902144	0.0693429	13	20266544	F	II	PSPC1	Body	opensea	Body-opensea		rs549608927	42	0.930427	0.920199	0.912123	0.843511	0.841065	0.904185	0.888121	0.925172	0.908671	0.880343	0.856607	0.916712	0.865254	0.913786	0.891963	0.93164	0.889233	0.914109	0.949239	0.945445	0.90621	0.913157	0.80806	0.865856	0.767948	0.86734	0.88899	0.884291	0.784272
cg16359902	0.0695323	0.910485	6.97188	1.06708e-07	0.00293375	7.46111	0.859494	0.929027	0.0695323	19	32078196	R	II	THEG5	TSS1500	opensea	TSS1500-opensea				0.933914	0.950982	0.940607	0.934505	0.912374	0.944401	0.951586	0.932651	0.946049	0.90728	0.880452	0.951653	0.890872	0.917569	0.880584	0.950261	0.914498	0.927778	0.937123	0.953995	0.940556	0.938895	0.868579	0.821013	0.862232	0.867057	0.902571	0.881002	0.858118
cg26482426	0.06962	0.74338	5.46175	6.72997e-06	0.0194693	3.32255	0.692325	0.761945	0.06962	8	27741721	R	II	SCARA5	Body	opensea	Body-opensea		rs182034852;rs74872224;rs117030043	29;28;1	0.771474	0.754151	0.715344	0.803484	0.794967	0.82775	0.758246	0.786205	0.768548	0.785231	0.766738	0.750589	0.78186	0.733686	0.714539	0.724057	0.776413	0.726503	0.744568	0.776406	0.739167	0.762867	0.661645	0.652687	0.64655	0.694405	0.752678	0.715389	0.717247
cg23233532	0.070554	0.93981	6.21347	8.36515e-07	0.00722046	5.40084	0.88807	0.958624	0.070554	9	14308066	R	II	NFIB	Body	opensea	Body-opensea		rs535774416	31	0.983042	0.977568	0.9352	0.942548	0.954167	0.981624	0.984716	0.97045	0.953753	0.926297	0.913716	0.986189	0.949449	0.939333	0.905311	0.968789	0.969162	0.968217	0.977521	0.960396	0.972976	0.969313	0.905918	0.885046	0.865076	0.841895	0.931647	0.875693	0.848341
cg15850557	0.0717089	0.911933	5.34291	9.38024e-06	0.0230567	2.99264	0.859346	0.931055	0.0717089	22	47022899	R	II	GRAMD4	Body	island	Body-island	chr22:47022752-47023210	rs558370908;rs201343000;rs202033086;rs150440566;rs573697173	29;24;18;12;2	0.942903	0.96199	0.88481	0.864014	0.903067	0.941337	0.953314	0.975333	0.934584	0.939505	0.89	0.953534	0.890063	0.902302	0.895114	0.938853	0.939978	0.937796	0.940641	0.949693	0.97881	0.965569	0.829676	0.841979	0.896455	0.912482	0.874899	0.800287	0.847033
cg22565389	0.0719269	0.752828	6.12501	1.06714e-06	0.00805916	5.15765	0.700082	0.772009	0.0719269	19	11660848	R	II	CNN1	3'UTR	shore	3'UTR-shore	chr19:11660299-11660521	rs552220753;rs574563838	12;3	0.788311	0.805412	0.752832	0.757284	0.781236	0.812611	0.827333	0.734327	0.757823	0.754489	0.750524	0.858336	0.760838	0.772068	0.730559	0.776953	0.788018	0.74024	0.743717	0.76495	0.755828	0.770506	0.679755	0.711381	0.691543	0.684448	0.729858	0.72181	0.682325
cg13315166	0.074011	0.752522	4.83894	3.84122e-05	0.0453323	1.59613	0.698247	0.772258	0.074011	17	27433837	F	II	MYO18A	Body	opensea	Body-opensea		rs149415085;rs144778343;rs562184666	1;15;16	0.747927	0.782821	0.774101	0.783355	0.809552	0.760575	0.788161	0.724128	0.733063	0.724097	0.744633	0.852114	0.757555	0.789372	0.739508	0.809946	0.752715	0.744751	0.809074	0.775272	0.795714	0.791247	0.61697	0.700894	0.689182	0.741939	0.72978	0.770999	0.689381
cg10529994	0.0743891	0.915043	5.02078	2.30995e-05	0.0355013	2.09904	0.860491	0.93488	0.0743891	11	45760790	F	II		IGR	opensea	IGR-opensea		rs142776660	14	0.950387	0.983673	0.895908	0.870473	0.900152	0.964883	0.965101	0.965925	0.941571	0.925247	0.868043	0.9504	0.918359	0.913111	0.854071	0.957347	0.940034	0.958102	0.954245	0.957627	0.963331	0.969364	0.819601	0.896226	0.804599	0.893305	0.849519	0.902516	0.85319
cg15149596	0.0767467	0.140881	4.94121	2.88586e-05	0.0393069	1.87878	0.0846	0.161347	0.0767467	11	19138954	R	I	ZDHHC13	Body	island	Body-island	chr11:19138497-19139216	rs530499055	18	0.165335	0.128044	0.165089	0.116533	0.103067	0.142472	0.0683192	0.174569	0.201853	0.151385	0.108734	0.164649	0.141961	0.110472	0.162741	0.21106	0.214887	0.233319	0.192376	0.171484	0.19809	0.22319	0.100979	0.0716655	0.080037	0.0901597	0.100548	0.064847	0.0769025
cg11050198	0.0773308	0.341976	5.5269	5.61087e-06	0.0181404	3.5034	0.285267	0.362598	0.0773308	9	35828765	R	I	TMEM8B	TSS1500	island	TSS1500-island	chr9:35828737-35829423	rs552298564	22	0.388893	0.340496	0.325153	0.329012	0.281224	0.353414	0.352274	0.42683	0.379689	0.338738	0.372317	0.398519	0.335943	0.317883	0.385233	0.388605	0.379111	0.413951	0.339798	0.363649	0.390513	0.375903	0.293586	0.232624	0.33094	0.300526	0.306402	0.246258	0.2629
cg21535156	0.0776133	0.323734	5.04295	2.17102e-05	0.0347115	2.16045	0.266818	0.344431	0.0776133	7	1499152	F	I	MICALL2	TSS200	shore	TSS200-shore	chr7:1498575-1499123	rs200271131;rs559252515	9;40	0.346131	0.372284	0.268727	0.284463	0.307127	0.352282	0.31859	0.364148	0.387259	0.315344	0.278438	0.323492	0.339813	0.301901	0.348097	0.405162	0.37077	0.419334	0.364255	0.342214	0.377072	0.390582	0.263515	0.23331	0.247837	0.314711	0.254921	0.283929	0.249267
cg08001520	0.0786536	0.289218	5.17761	1.48942e-05	0.0289429	2.53382	0.231538	0.310192	0.0786536	3	128840660	F	I	RAB43	TSS200	shore	TSS200-shore	chr3:128839934-128840633	rs572210497	16	0.362129	0.277599	0.328456	0.208838	0.288116	0.297443	0.281994	0.355569	0.359913	0.259259	0.321163	0.280239	0.297945	0.238939	0.303221	0.354215	0.339331	0.361239	0.342987	0.324077	0.306164	0.335387	0.244495	0.217749	0.242927	0.231795	0.237387	0.187399	0.24818
cg15818631	0.0787531	0.704888	5.74463	3.05947e-06	0.0139205	4.1071	0.647136	0.725889	0.0787531	12	25843046	R	II		IGR	opensea	IGR-opensea		rs571495284;rs146886343	33;9	0.761089	0.696353	0.671679	0.7233	0.74789	0.799653	0.743186	0.722423	0.677209	0.705201	0.71415	0.763372	0.716885	0.710369	0.66321	0.713622	0.761289	0.675977	0.741959	0.766851	0.737463	0.756426	0.617957	0.621928	0.64119	0.678041	0.665882	0.675738	0.61147
cg08976790	0.0790505	0.915215	4.80599	4.2118e-05	0.0480998	1.50517	0.857245	0.936296	0.0790505	19	1360075	R	II	MUM1	Body	island	Body-island	chr19:1360038-1360347	rs574387374	21	0.94922	0.953431	0.915001	0.908269	0.902566	0.958882	0.965078	0.954936	0.941539	0.890509	0.900197	0.967654	0.890944	0.927128	0.881398	0.958503	0.941891	0.949935	0.971883	0.96709	0.94269	0.959759	0.729502	0.871905	0.804468	0.920442	0.867592	0.85018	0.918268
cg19081470	0.079906	0.742026	5.9116	1.92469e-06	0.0109063	4.56909	0.683428	0.763334	0.079906	1	11000722	F	II		IGR	opensea	IGR-opensea		rs545706255	0	0.786968	0.719211	0.720291	0.769081	0.752105	0.825705	0.779616	0.762253	0.780386	0.728231	0.749472	0.772093	0.759127	0.733916	0.693863	0.770315	0.769288	0.777355	0.772696	0.776544	0.768726	0.826116	0.622083	0.676151	0.658776	0.717141	0.741088	0.709435	0.688293
cg02434996	0.0806958	0.609952	7.04509	8.77423e-08	0.0026053	7.65719	0.550775	0.631471	0.0806958	17	73818565	F	II	UNK	ExonBnd	opensea	ExonBnd-opensea		rs537966624;rs3744003	0;18	0.652931	0.66058	0.62959	0.648988	0.629372	0.608541	0.662768	0.583213	0.622498	0.611746	0.595828	0.685946	0.628983	0.653905	0.597691	0.635442	0.600651	0.661572	0.629573	0.627881	0.603413	0.661245	0.532971	0.509528	0.569077	0.536231	0.568898	0.611131	0.543877
cg21720385	0.0814904	0.763558	5.442	7.11166e-06	0.0196982	3.26772	0.703799	0.785289	0.0814904	19	4455239	F	II	UBXN6	5'UTR	shelf	5'UTR-shelf	chr19:4457493-4458040	rs183565495;rs564599494;rs533211000;rs550133938;rs188048657	0;1;6;26;47	0.776082	0.813618	0.779512	0.790811	0.803404	0.824487	0.82609	0.715716	0.7659	0.795076	0.748975	0.832689	0.729105	0.792739	0.746641	0.780297	0.790152	0.772938	0.771761	0.811828	0.788861	0.819672	0.634617	0.687729	0.751761	0.739776	0.752073	0.751592	0.646733
cg05740739	0.0817655	0.682513	4.79175	4.38271e-05	0.048776	1.4659	0.622552	0.704317	0.0817655	2	240986651	F	II	OR6B3	TSS1500	opensea	TSS1500-opensea		rs143435930;rs373218087	4;51	0.706227	0.690882	0.693555	0.703819	0.709024	0.786893	0.720534	0.671802	0.700843	0.74655	0.71795	0.741135	0.622315	0.71946	0.717822	0.628249	0.671444	0.655615	0.666302	0.76555	0.706542	0.752471	0.558636	0.620216	0.560231	0.643241	0.679722	0.623319	0.62285
cg18913631	0.0827184	0.862023	5.75623	2.96237e-06	0.0137439	4.13923	0.801363	0.884081	0.0827184	21	47208993	R	II		IGR	opensea	IGR-opensea		rs538041854;rs116508408;rs138747581	41;25;1	0.906539	0.907528	0.889504	0.831278	0.825037	0.931489	0.904804	0.873693	0.892554	0.880912	0.863755	0.909905	0.776923	0.883634	0.861692	0.895427	0.885267	0.896349	0.906523	0.907422	0.892701	0.926847	0.771971	0.752438	0.783898	0.781249	0.842093	0.835681	0.844807
cg03549505	0.0830229	0.813981	5.89919	1.99206e-06	0.0110844	4.53478	0.753098	0.836121	0.0830229	16	23289225	R	II		IGR	opensea	IGR-opensea				0.880479	0.872919	0.806587	0.816284	0.819565	0.879802	0.843485	0.765197	0.849236	0.856857	0.834372	0.828098	0.793885	0.842436	0.813915	0.814708	0.883479	0.817039	0.844377	0.90626	0.793759	0.831915	0.729755	0.73315	0.700639	0.745864	0.741806	0.814262	0.775666
cg09422970	0.0838153	0.675027	4.80835	4.18404e-05	0.0478703	1.5117	0.613563	0.697378	0.0838153	17	43870537	F	II	CRHR1	5'UTR	opensea	5'UTR-opensea		rs138619821;rs142711657	8;11	0.747425	0.718152	0.640926	0.668453	0.71847	0.733679	0.709928	0.701765	0.682182	0.601672	0.672035	0.766834	0.708448	0.652688	0.595692	0.70367	0.681183	0.739809	0.677467	0.762874	0.742966	0.715994	0.564913	0.623285	0.581145	0.665035	0.616521	0.62525	0.60466
cg24341452	0.083913	0.373653	5.2319	1.27952e-05	0.0273658	2.68447	0.312116	0.396029	0.083913	1	182911633	F	II	C1orf14	Body	opensea	Body-opensea		rs540835140	15	0.426877	0.39734	0.428453	0.362386	0.428607	0.359673	0.38951	0.352962	0.406771	0.382556	0.330823	0.374061	0.36991	0.41807	0.384857	0.410003	0.489932	0.425053	0.37358	0.339264	0.437781	0.42418	0.241462	0.344337	0.316131	0.349685	0.354312	0.349842	0.269254
cg26300597	0.0849671	0.316647	6.62712	2.70244e-07	0.00426822	6.53066	0.254337	0.339304	0.0849671	3	128840676	F	I	RAB43	TSS200	shore	TSS200-shore	chr3:128839934-128840633	rs572210497;rs538443863	0;47	0.376723	0.3359	0.346416	0.279375	0.36423	0.321084	0.291557	0.339789	0.349106	0.343949	0.357003	0.331794	0.328872	0.264579	0.330755	0.381912	0.348984	0.365357	0.340304	0.359425	0.3311	0.376485	0.221962	0.247712	0.296103	0.278689	0.299113	0.199926	0.231109
cg05051331	0.085655	0.889146	6.01984	1.42651e-06	0.00962826	4.86792	0.826332	0.911987	0.085655	1	219504448	R	II		IGR	opensea	IGR-opensea		rs576633902;rs115797314;rs562101238	18;5;1	0.926436	0.943817	0.915462	0.894332	0.919251	0.926674	0.962394	0.907973	0.916892	0.891983	0.808753	0.95841	0.852861	0.865889	0.860412	0.945585	0.922211	0.928156	0.919886	0.908733	0.94707	0.940542	0.777442	0.833656	0.832446	0.856959	0.858946	0.803484	0.824679
cg15097551	0.087504	0.851538	4.89226	3.30929e-05	0.0422813	1.74341	0.787368	0.874872	0.087504	7	73648457	F	II	RFC2	Body	opensea	Body-opensea		rs191791781;rs569094734;rs3135705	1;28;29	0.895466	0.890156	0.865688	0.850921	0.876637	0.903213	0.940422	0.824865	0.880245	0.865429	0.813144	0.896847	0.774587	0.84711	0.774877	0.923216	0.900623	0.905454	0.940546	0.884098	0.863373	0.930269	0.809009	0.797587	0.812128	0.83776	0.747426	0.77374	0.727773
cg17389050	0.0877922	0.845661	5.54087	5.3964e-06	0.0178037	3.54216	0.78128	0.869072	0.0877922	1	228452148	R	II	OBSCN	Body	opensea	Body-opensea				0.884089	0.89775	0.835562	0.887999	0.902511	0.930644	0.924995	0.869696	0.880168	0.840737	0.818987	0.881897	0.842857	0.88057	0.778197	0.819079	0.890583	0.781956	0.888956	0.90765	0.875479	0.899224	0.739727	0.764074	0.796237	0.795118	0.830606	0.78753	0.74568
cg21494160	0.087896	0.881582	5.4172	7.62164e-06	0.0204988	3.19889	0.817125	0.905021	0.087896	18	7987141	R	II	PTPRM	Body	opensea	Body-opensea		rs143428150	2	0.928112	0.965686	0.897877	0.830121	0.848914	0.943849	0.956022	0.906175	0.922159	0.875707	0.841377	0.915841	0.851559	0.849232	0.86071	0.96716	0.939976	0.908814	0.941999	0.882343	0.949186	0.927643	0.795931	0.829438	0.808501	0.859467	0.812994	0.85005	0.780914
cg00429477	0.0884906	0.226549	4.90311	3.21037e-05	0.0415176	1.77341	0.161656	0.250147	0.0884906	12	6798907	R	II	ZNF384	TSS1500	island	TSS1500-island	chr12:6798113-6798922	rs547724679;rs570880701	33;5	0.285196	0.214034	0.286915	0.199058	0.274744	0.205917	0.152093	0.167622	0.264691	0.301935	0.325997	0.239451	0.255141	0.266818	0.295353	0.309316	0.25428	0.257366	0.244068	0.237656	0.222082	0.243499	0.144262	0.116627	0.165263	0.227691	0.225581	0.127301	0.11196
cg17402060	0.088648	0.264248	4.94414	2.86236e-05	0.0392025	1.88687	0.19924	0.287888	0.088648	12	81108011	F	I		IGR	shelf	IGR-shelf	chr12:81110725-81111126			0.360814	0.302692	0.280986	0.256439	0.239497	0.298272	0.245038	0.319778	0.318106	0.25749	0.202426	0.310589	0.252546	0.19891	0.255444	0.384341	0.323755	0.295832	0.294686	0.297499	0.301515	0.336875	0.226156	0.186827	0.214854	0.23508	0.118766	0.204605	0.18172
cg18331263	0.0897758	0.308277	5.28777	1.09439e-05	0.0249864	2.83957	0.242441	0.332217	0.0897758	5	68630796	R	I		IGR	shelf	IGR-shelf	chr5:68628422-68628739			0.375882	0.339972	0.271718	0.252131	0.317419	0.321413	0.291696	0.334726	0.382802	0.246117	0.37458	0.36914	0.291018	0.330999	0.289553	0.400778	0.337621	0.328767	0.383904	0.323141	0.35841	0.386983	0.245624	0.197037	0.268598	0.240099	0.285143	0.201448	0.227709
cg26810281	0.0899616	0.157418	5.2884	1.09246e-05	0.0249864	2.84132	0.0914457	0.181407	0.0899616	6	31465714	R	II	MICB	TSS200	island	TSS200-island	chr6:31465460-31466188	rs144823559;rs560011136	50;39	0.232164	0.156755	0.202438	0.0955442	0.177868	0.142847	0.119944	0.120249	0.186755	0.195256	0.188879	0.201044	0.130783	0.16297	0.223833	0.273343	0.199152	0.198421	0.183281	0.16645	0.186864	0.24612	0.0789846	0.0565467	0.106823	0.169545	0.0834111	0.0520293	0.0665347
cg15547703	0.0910913	0.913014	6.8795	1.36711e-07	0.00338277	7.21291	0.846213	0.937305	0.0910913	21	45193172	F	II		IGR	shelf	IGR-shelf	chr21:45195887-45196755	rs564027645;rs556786156;rs79199905	25;37;42	0.955338	0.953974	0.924063	0.877456	0.896676	0.975081	0.980608	0.940266	0.946906	0.917521	0.892327	0.951031	0.921208	0.914998	0.883499	0.960179	0.966916	0.934607	0.968672	0.941148	0.955884	0.962345	0.784362	0.851216	0.889173	0.891399	0.838675	0.871025	0.79741
cg24315703	0.0916745	0.332613	4.9944	2.4869e-05	0.0368128	2.02598	0.265385	0.35706	0.0916745	22	31608152	R	I	LIMK2	TSS200	island	TSS200-island	chr22:31608021-31608528	rs555434422	30	0.415325	0.359661	0.338837	0.246209	0.34366	0.392918	0.305006	0.364147	0.390166	0.354227	0.331338	0.403245	0.32741	0.273522	0.328798	0.39985	0.402006	0.391966	0.381208	0.356396	0.356643	0.392774	0.271099	0.210919	0.261124	0.31974	0.323372	0.219805	0.201568
cg14408642	0.0921171	0.867893	5.89311	2.02587e-06	0.0110844	4.51799	0.80034	0.892457	0.0921171	22	19997351	F	II	ARVCF	5'UTR	opensea	5'UTR-opensea		rs539931698;rs192929215	1;7	0.919775	0.916291	0.852811	0.866841	0.837174	0.950918	0.912237	0.916719	0.926433	0.832861	0.827385	0.911769	0.879622	0.846755	0.849036	0.92929	0.908542	0.857756	0.915524	0.936268	0.90081	0.939248	0.780819	0.758572	0.740076	0.822663	0.828244	0.838014	0.797817
cg08088146	0.0927796	0.500417	5.21983	1.32347e-05	0.0273658	2.65097	0.432378	0.525158	0.0927796	20	36322049	F	II	CTNNBL1	TSS1500	shore	TSS1500-shore	chr20:36322168-36322586			0.577597	0.517596	0.514307	0.584418	0.492462	0.567024	0.492127	0.542183	0.4887	0.64908	0.548465	0.533002	0.486376	0.505284	0.511394	0.554331	0.454934	0.521959	0.51769	0.439768	0.540168	0.514604	0.423617	0.417759	0.405991	0.452189	0.505232	0.461909	0.381612
cg11710887	0.0929004	0.912582	5.22097	1.31924e-05	0.0273658	2.65415	0.844455	0.937355	0.0929004	7	158748803	R	II		IGR	shore	IGR-shore	chr7:158750223-158750498			0.967526	0.977355	0.856204	0.840596	0.896121	0.976152	0.979213	0.976374	0.985571	0.887445	0.880604	0.978411	0.896205	0.89553	0.857965	0.96655	0.950183	0.958721	0.966789	0.981536	0.968002	0.978758	0.824877	0.877918	0.821763	0.849451	0.860866	0.856713	0.838963
cg23380496	0.0949185	0.663586	5.2897	1.08851e-05	0.0249864	2.84491	0.593979	0.688898	0.0949185	19	3831859	R	II	ZFR2	Body	shore	Body-shore	chr19:3831363-3831807	rs377376168;rs201164232	46;7	0.744462	0.71098	0.647114	0.647722	0.701917	0.672217	0.686819	0.691621	0.684588	0.599429	0.661649	0.707734	0.63943	0.686628	0.647546	0.751466	0.710678	0.666256	0.690076	0.750786	0.728157	0.72848	0.481259	0.565431	0.603969	0.606136	0.66818	0.643119	0.571283
cg02675047	0.0958467	0.855707	7.26912	4.83862e-08	0.00195938	8.25376	0.785419	0.881266	0.0958467	14	101393226	F	II	SNORD113-2	TSS1500	opensea	TSS1500-opensea		rs142164773	0	0.916374	0.896737	0.878729	0.845228	0.85054	0.888825	0.924515	0.895161	0.898014	0.892716	0.853913	0.918831	0.901774	0.839245	0.853777	0.81494	0.906443	0.827645	0.880288	0.90131	0.891468	0.911372	0.796903	0.731791	0.800158	0.803651	0.800493	0.838684	0.739441
cg17015527	0.0973802	0.770173	5.80883	2.55956e-06	0.0125828	4.28488	0.698761	0.796141	0.0973802	7	73008232	R	II	MLXIPL	Body	opensea	Body-opensea		rs560120778;rs137992256;rs66489924	36;31;1	0.82887	0.807308	0.741661	0.767923	0.787322	0.832892	0.868918	0.822854	0.780201	0.738645	0.738772	0.858719	0.770067	0.764376	0.720295	0.79068	0.806258	0.790768	0.776706	0.853977	0.830213	0.837675	0.676511	0.652002	0.677468	0.688841	0.760106	0.75502	0.676108
cg15144397	0.101518	0.765574	5.17629	1.49493e-05	0.0289741	2.53016	0.691127	0.792645	0.101518	3	172629024	R	II	SPATA16	Body	opensea	Body-opensea		rs563878999;rs531303870	17;1	0.816303	0.819706	0.722406	0.787898	0.732614	0.867227	0.838587	0.783554	0.752267	0.768504	0.781637	0.875631	0.726469	0.745198	0.725521	0.770326	0.797069	0.807331	0.821589	0.875241	0.817864	0.805254	0.635295	0.698803	0.591887	0.727832	0.741839	0.731893	0.703226
cg07736012	0.101645	0.873224	5.24224	1.24302e-05	0.0269801	2.71318	0.798685	0.90033	0.101645	3	151129001	R	II	MED12L	Body	opensea	Body-opensea		rs184020725;rs16863368;rs188803984	50;30;8	0.939703	0.928183	0.821172	0.857115	0.849521	0.964992	0.964844	0.921545	0.878877	0.890201	0.864098	0.934899	0.908014	0.838353	0.868557	0.909885	0.949602	0.861527	0.947271	0.923826	0.914815	0.870252	0.782932	0.690822	0.789319	0.769192	0.826459	0.872705	0.7751
cg21400344	0.102211	0.55826	6.04554	1.32876e-06	0.00930532	4.93876	0.483305	0.585516	0.102211	1	25870172	R	I	LDLRAP1	5'UTR	island	5'UTR-island	chr1:25869893-25871042	rs540726468;rs146258998	49;30	0.60427	0.527545	0.563764	0.484378	0.599005	0.589443	0.57603	0.622346	0.650567	0.527673	0.605085	0.617021	0.606288	0.573297	0.595821	0.632958	0.574158	0.553963	0.62719	0.57564	0.54905	0.625869	0.532817	0.461183	0.523286	0.492981	0.530941	0.398001	0.456946
cg09124518	0.103801	0.893734	9.41147	2.23651e-10	0.00016602	13.6494	0.817614	0.921414	0.103801	10	134119682	F	II	STK32C	Body	shore	Body-shore	chr10:134120447-134122422	rs562770617;rs576361165	0;7	0.928477	0.942224	0.912787	0.927922	0.906993	0.922445	0.946196	0.931281	0.920185	0.88892	0.843435	0.934165	0.91711	0.907118	0.879718	0.940246	0.905707	0.93406	0.923229	0.953868	0.942814	0.962218	0.801912	0.835883	0.778823	0.776251	0.850053	0.836474	0.81842
cg10827434	0.106333	0.363941	5.33425	9.61013e-06	0.023313	2.9686	0.285964	0.392297	0.106333	1	84944976	R	I	RPF1	1stExon	island	1stExon-island	chr1:84944932-84945350	rs145362251;rs192026898;rs11163977;rs550828041;rs145776320	51;45;38;24;3	0.463942	0.401874	0.409946	0.313653	0.374234	0.385313	0.317083	0.32844	0.413586	0.392537	0.40124	0.421298	0.35531	0.313927	0.421765	0.442584	0.397337	0.41643	0.430468	0.400085	0.379184	0.450293	0.267076	0.185885	0.291964	0.330161	0.375097	0.239666	0.24606
cg02820958	0.109027	0.377264	5.24877	1.22053e-05	0.0267322	2.7313	0.297311	0.406338	0.109027	19	7099040	R	I		IGR	island	IGR-island	chr19:7098853-7099674	rs35917285;rs550631980	48;12	0.478398	0.38519	0.43773	0.268881	0.408955	0.376555	0.340288	0.364498	0.43852	0.373956	0.415569	0.45018	0.38055	0.321888	0.394991	0.474654	0.389924	0.44639	0.451426	0.455037	0.431676	0.454186	0.261308	0.256663	0.306483	0.325838	0.360015	0.265107	0.243374
cg10413550	0.109072	0.365611	5.71193	3.35075e-06	0.0140519	4.01651	0.285625	0.394697	0.109072	9	139377551	F	I	SEC16A	5'UTR	island	5'UTR-island	chr9:139377110-139379174	rs531199408;rs549324200;rs569535457	0;10;32	0.457413	0.414204	0.418565	0.304171	0.355651	0.423639	0.317559	0.369632	0.372301	0.428616	0.397833	0.377059	0.370269	0.284251	0.409393	0.38402	0.447031	0.465378	0.473397	0.396169	0.400938	0.415833	0.275908	0.233303	0.293078	0.2944	0.344957	0.25051	0.257563
cg26069837	0.110728	0.428385	5.33091	9.70037e-06	0.0234552	2.95931	0.347185	0.457913	0.110728	10	32345445	F	I	KIF5B	TSS200	island	TSS200-island	chr10:32344550-32345570			0.477827	0.499598	0.447362	0.455337	0.340443	0.448667	0.466292	0.399763	0.494825	0.404702	0.442875	0.42993	0.410272	0.415706	0.539453	0.485745	0.480277	0.524324	0.448743	0.449737	0.458927	0.553273	0.362762	0.20599	0.379579	0.34906	0.37334	0.356853	0.369623
cg01094121	0.112078	0.25317	5.0115	2.37069e-05	0.0357199	2.07335	0.170979	0.283058	0.112078	6	28793540	R	II		IGR	opensea	IGR-opensea		rs144879110	35	0.326498	0.239041	0.399845	0.264593	0.316248	0.233208	0.160354	0.180921	0.299332	0.32053	0.368097	0.25601	0.280762	0.312866	0.315982	0.327347	0.316509	0.260725	0.285658	0.267089	0.256269	0.239385	0.109692	0.141882	0.169844	0.224938	0.261185	0.152645	0.107161
cg14566095	0.121014	0.520604	4.77263	4.62323e-05	0.0498752	1.41316	0.43186	0.552874	0.121014	16	55876964	R	II		IGR	opensea	IGR-opensea		rs532088868;rs111785402;rs141149734	7;6;2	0.551148	0.618757	0.572133	0.556478	0.644404	0.430339	0.417504	0.461494	0.540061	0.544109	0.645772	0.598404	0.604234	0.533394	0.651913	0.578893	0.545979	0.517421	0.486822	0.5914	0.516528	0.55605	0.389407	0.341621	0.494965	0.496226	0.423873	0.382892	0.450076
cg11905324	0.122975	0.865599	7.07128	8.18201e-08	0.00253068	7.72722	0.775417	0.898392	0.122975	8	49817266	R	II		IGR	opensea	IGR-opensea		rs72640569	30	0.929214	0.939311	0.858346	0.817685	0.837485	0.933547	0.953864	0.909141	0.932908	0.814087	0.819408	0.939436	0.865807	0.909828	0.828839	0.914869	0.916815	0.910748	0.931971	0.937638	0.924908	0.938772	0.752822	0.756044	0.743924	0.791791	0.793138	0.818398	0.790366
cg18792381	0.123021	0.344228	4.77234	4.62687e-05	0.0498752	1.41238	0.254013	0.377034	0.123021	5	179781547	R	II	GFPT2	TSS1500	shore	TSS1500-shore	chr5:179779114-179781279			0.4305	0.40603	0.407449	0.315603	0.379228	0.300915	0.400511	0.327105	0.344906	0.318069	0.326881	0.385522	0.264102	0.303078	0.334076	0.538301	0.412268	0.523512	0.420744	0.316159	0.467388	0.372391	0.229138	0.242911	0.268466	0.278557	0.283381	0.298389	0.215617
cg01211390	0.129388	0.333842	4.80284	4.24901e-05	0.0481496	1.49648	0.238957	0.368345	0.129388	12	27651101	R	II	SMCO2	Body	opensea	Body-opensea		rs138978695;rs141624296;rs146200359	24;12;1	0.370353	0.320473	0.440861	0.394249	0.386735	0.305051	0.249475	0.239132	0.336252	0.475953	0.451886	0.367544	0.351146	0.44603	0.463422	0.407004	0.344333	0.380313	0.311466	0.396771	0.313197	0.351944	0.170607	0.142977	0.250796	0.338074	0.318171	0.218426	0.180032
cg11241151	0.135997	0.595007	5.43276	7.29748e-06	0.0200619	3.24208	0.495275	0.631272	0.135997	2	11123476	F	II		IGR	opensea	IGR-opensea		rs553371524;rs10495577	0;39	0.689772	0.667302	0.575332	0.585337	0.648636	0.647123	0.674182	0.616125	0.647146	0.459751	0.572425	0.729994	0.606865	0.606607	0.513996	0.662933	0.674923	0.611193	0.666621	0.678981	0.67794	0.674811	0.398993	0.470437	0.481389	0.514895	0.578618	0.575217	0.444568
cg02214188	0.150237	0.34182	5.08979	1.90428e-05	0.0325709	2.29029	0.231647	0.381884	0.150237	4	104020949	F	II	BDH2	1stExon	opensea	1stExon-opensea				0.441876	0.386621	0.445643	0.310589	0.493488	0.281174	0.291933	0.279255	0.405932	0.440646	0.466321	0.366122	0.367417	0.433711	0.473739	0.444924	0.353855	0.281949	0.343003	0.395127	0.311582	0.386534	0.18923	0.125935	0.236244	0.349999	0.361061	0.157025	0.184957
cg26019498	0.177415	0.709111	5.99314	1.53579e-06	0.00971828	4.79425	0.579007	0.756422	0.177415	1	228570446	R	II		IGR	shelf	IGR-shelf	chr1:228565949-228567121	rs540342970	1	0.812577	0.804917	0.670833	0.64006	0.681479	0.835176	0.788819	0.782834	0.809816	0.669998	0.641535	0.831157	0.686368	0.707509	0.634826	0.837492	0.753294	0.760602	0.841004	0.748436	0.872023	0.830528	0.630496	0.554839	0.465625	0.640924	0.577072	0.639096	0.524059
cg11683966	0.249854	0.628777	6.13524	1.03748e-06	0.00805916	5.1858	0.44555	0.695405	0.249854	1	53905709	R	II	FLJ40434	TSS200	shore	TSS200-shore	chr1:53904140-53905247	rs542466132	35	0.757103	0.780011	0.538475	0.549776	0.672297	0.785799	0.763702	0.760829	0.782719	0.508017	0.522305	0.837291	0.5714	0.566213	0.531236	0.799475	0.756821	0.741805	0.778486	0.762193	0.828458	0.70449	0.396421	0.448556	0.369884	0.496205	0.486983	0.475492	0.434994
[truncated: 1 more columns]
