# Supplementary material for: Abrupt and altered cell-type specific DNA methylation profiles in blood during acute HIV infection persists despite prompt initiation of ART
Source: PLoS Pathog. 2021 Aug 13;17(8):e1009785. doi: 10.1371/journal.ppat.1009785 (PMC8386872; doi:10.1371/journal.ppat.1009785)
Supplement: S3 Data — (XLSX) [file ppat.1009785.s017.xlsx]

## Sheet: Overlap
names	Control_1_CD4	Control_2_CD4	Control_3_CD4	Control_4_CD4	Control_5_CD4	Control_6_CD4	Control_7_CD4	Control_8_CD4	AHI_1_CD4	AHI_2_CD4	AHI_3_CD4	AHI_4_CD4	AHI_5_CD4	AHI_6_CD4	AHI_7_CD4	AHI_8_CD4	AHI_9_CD4	AHI_10_CD4	AHI_11_CD4	AHI_12_CD4	AHI_13_CD4	AHI_14_CD4	AHI_15_CD4	AHI_16_CD4	AHI_17_CD4	AHI_18_CD4	AHI_19_CD4	AHI_20_CD4	AHI_21_CD4	AHI_22_CD4		Control_1_Mono	Control_2_Mono	Control_3_Mono	Control_4_Mono	Control_5_Mono	Control_6_Mono	Control_7_Mono	Control_8_Mono	AHI_1_Mono	AHI_2_Mono	AHI_3_Mono	AHI_4_Mono	AHI_5_Mono	AHI_6_Mono	AHI_7_Mono	AHI_8_Mono	AHI_9_Mono	AHI_10_Mono
cg08857745	0.765647	0.85824	0.696505	0.622641	0.651961	0.825633	0.816429	0.622939	0.432308	0.522432	0.600895	0.692204	0.527755	0.556088	0.670705	0.573198	0.387053	0.581178	0.422913	0.443649	0.58512	0.635317	0.487492	0.398249	0.48339	0.479855	0.418452	0.495214	0.471717	0.381489		0.800227	0.723963	0.772942	0.798595	0.727398	0.681854	0.732426	0.75295	0.425396	0.423921	0.624302	0.453929	0.35692	0.268256	0.399272	0.5856	0.548608	0.298477
cg06651522	0.6149	0.666311	0.620686	0.663553	0.642376	0.728202	0.657216	0.666889	0.607947	0.620847	0.600945	0.649422	0.581218	0.622007	0.627955	0.551928	0.560626	0.600409	0.528317	0.55709	0.604693	0.619839	0.584484	0.59576	0.558504	0.615324	0.594757	0.574273	0.600692	0.562966		0.64611	0.668354	0.66329	0.679635	0.667695	0.624684	0.638943	0.636105	0.488274	0.552402	0.570558	0.523761	0.495721	0.455618	0.528352	0.57559	0.575454	0.514972
cg10135894	0.639233	0.654771	0.648595	0.714028	0.754276	0.751706	0.684707	0.730351	0.499407	0.527708	0.538654	0.61084	0.523887	0.600724	0.565278	0.458016	0.474036	0.601594	0.540526	0.571726	0.545111	0.608205	0.54702	0.478397	0.459145	0.500163	0.50974	0.525663	0.477127	0.529404		0.678082	0.745865	0.731721	0.727992	0.786729	0.683712	0.750885	0.708883	0.373094	0.446207	0.403119	0.329256	0.460112	0.278006	0.350273	0.457055	0.391238	0.328086
cg00969680	0.765962	0.815518	0.747278	0.613532	0.726251	0.778022	0.772678	0.685592	0.598279	0.603916	0.622562	0.665146	0.553229	0.644938	0.72885	0.648872	0.591504	0.603326	0.496488	0.552708	0.513594	0.687083	0.622531	0.570841	0.653108	0.583436	0.615235	0.603297	0.604663	0.586943		0.837127	0.738602	0.741379	0.639533	0.781181	0.653458	0.721847	0.670952	0.495734	0.435052	0.669835	0.523737	0.460784	0.310853	0.446585	0.618282	0.635873	0.405776
cg06836084	0.778603	0.802475	0.766349	0.803842	0.77256	0.844596	0.784826	0.793174	0.728463	0.731427	0.777778	0.758692	0.736271	0.774863	0.786053	0.72998	0.704093	0.742905	0.72654	0.753885	0.695825	0.773278	0.747426	0.712613	0.704198	0.730983	0.740489	0.745855	0.722442	0.781848		0.765824	0.787703	0.793098	0.772682	0.767442	0.782648	0.772909	0.780971	0.623218	0.70703	0.667476	0.671244	0.667415	0.552697	0.67305	0.680367	0.687974	0.592241
cg02494066	0.853078	0.861607	0.870477	0.816012	0.85152	0.864017	0.876513	0.868311	0.79605	0.790622	0.831138	0.8575	0.834084	0.831153	0.827571	0.807922	0.808383	0.789017	0.772363	0.796613	0.764381	0.822681	0.810244	0.764542	0.766536	0.766833	0.806913	0.859725	0.791589	0.791469		0.788297	0.780984	0.776246	0.720154	0.759286	0.751975	0.714496	0.727637	0.716962	0.701533	0.646287	0.689579	0.627698	0.68783	0.679742	0.783335	0.675704	0.660165
cg14834865	0.896986	0.890193	0.842721	0.794544	0.818991	0.865012	0.834964	0.811619	0.655066	0.67011	0.753886	0.850831	0.793217	0.710755	0.75774	0.7253	0.661151	0.737655	0.772963	0.654452	0.84391	0.80104	0.781166	0.61199	0.686337	0.677436	0.617766	0.733088	0.676022	0.592001		0.891915	0.886615	0.894466	0.898329	0.852154	0.862023	0.846864	0.860105	0.697498	0.724492	0.771638	0.786318	0.811172	0.565998	0.677809	0.803683	0.792996	0.631033
cg16732884	0.886076	0.887469	0.881033	0.867393	0.866894	0.905147	0.90321	0.840927	0.805128	0.817634	0.845415	0.901406	0.856112	0.841177	0.853095	0.827799	0.823352	0.860224	0.812676	0.831991	0.802406	0.865433	0.823805	0.788862	0.837941	0.822218	0.82351	0.801963	0.803952	0.795426		0.860467	0.878958	0.862229	0.858898	0.847809	0.809185	0.825091	0.84494	0.755805	0.752716	0.81287	0.797918	0.804766	0.72687	0.719098	0.825715	0.786872	0.776824
cg16168311	0.129097	0.141304	0.14519	0.160225	0.163141	0.166346	0.132758	0.163923	0.24705	0.163254	0.245122	0.213559	0.19596	0.215138	0.175794	0.17553	0.224729	0.289192	0.258898	0.196139	0.187189	0.223303	0.232361	0.245087	0.210253	0.254198	0.205931	0.173852	0.210501	0.237956		0.125585	0.174034	0.159416	0.174904	0.132247	0.160773	0.197274	0.187402	0.258931	0.212962	0.210706	0.224805	0.243041	0.28794	0.266663	0.195844	0.189462	0.235988
cg07442950	0.608253	0.691323	0.600205	0.652975	0.698314	0.711604	0.60642	0.651174	0.439018	0.471759	0.620489	0.625806	0.612592	0.527644	0.502912	0.43713	0.396039	0.604216	0.650146	0.460804	0.483846	0.576461	0.532971	0.418713	0.453121	0.465974	0.422253	0.481282	0.429228	0.3994		0.749472	0.729892	0.75646	0.815364	0.720431	0.712432	0.692605	0.644346	0.411525	0.487755	0.482005	0.460956	0.511715	0.294512	0.429909	0.522398	0.548744	0.409849
cg14408642	0.778788	0.75329	0.741248	0.817888	0.820488	0.839881	0.791459	0.827046	0.917131	0.911676	0.847744	0.864816	0.829928	0.948555	0.905598	0.911848	0.921211	0.825939	0.819107	0.908703	0.875029	0.846791	0.840868	0.924369	0.903596	0.853497	0.908018	0.932223	0.897069	0.93419		0.762819	0.838931	0.799216	0.847153	0.822401	0.768295	0.807477	0.802364	0.917874	0.943575	0.945996	0.906109	0.82601	0.935484	0.930922	0.903718	0.950859	0.9604
cg05277466	0.881123	0.921242	0.866849	0.871329	0.867894	0.884261	0.904525	0.875174	0.801745	0.813449	0.829216	0.898589	0.86105	0.817945	0.877752	0.865617	0.818222	0.830829	0.841174	0.841449	0.857769	0.861502	0.808869	0.812506	0.801613	0.776916	0.825787	0.831449	0.827603	0.813934		0.927753	0.911448	0.911648	0.867289	0.92735	0.874435	0.894901	0.908913	0.817592	0.835997	0.89339	0.843682	0.850973	0.733885	0.80377	0.881622	0.872949	0.801595
cg02568557	0.556879	0.70505	0.590678	0.547895	0.577744	0.668501	0.667228	0.537127	0.421229	0.523674	0.506856	0.504234	0.499495	0.4908	0.537964	0.422634	0.413635	0.570075	0.519718	0.414834	0.48561	0.585329	0.485122	0.47227	0.470878	0.473959	0.501879	0.491219	0.425852	0.371312		0.689514	0.617294	0.677146	0.50756	0.691499	0.562301	0.588168	0.576276	0.430547	0.441324	0.549338	0.500712	0.390492	0.359426	0.485043	0.461516	0.426871	0.391903
cg02214188	0.192256	0.146415	0.240701	0.339796	0.33231	0.171638	0.167047	0.235465	0.441321	0.374796	0.434449	0.312685	0.488053	0.280247	0.297794	0.28604	0.41043	0.423192	0.460999	0.35746	0.358372	0.430553	0.464773	0.431796	0.34783	0.28682	0.34926	0.386299	0.321374	0.384312		0.208049	0.314736	0.243595	0.309035	0.264207	0.310833	0.351266	0.269831	0.479603	0.455445	0.288243	0.553715	0.476502	0.563217	0.520457	0.327118	0.366894	0.488834
cg11488101	0.807808	0.849834	0.779902	0.693904	0.735489	0.85188	0.843639	0.739728	0.529068	0.560594	0.712789	0.804421	0.719839	0.592776	0.724855	0.602862	0.532342	0.690752	0.689863	0.559927	0.739582	0.726166	0.668144	0.546988	0.617533	0.541976	0.478734	0.609554	0.631947	0.499681		0.86245	0.847505	0.781656	0.822708	0.868278	0.737577	0.786004	0.780669	0.552187	0.577355	0.686517	0.617772	0.727739	0.449778	0.478293	0.695283	0.663199	0.53544
cg23209178	0.88485	0.919566	0.858683	0.853084	0.84046	0.855818	0.925506	0.825777	0.733014	0.799847	0.789927	0.831286	0.739962	0.802626	0.83862	0.739382	0.716516	0.817536	0.745943	0.750663	0.715575	0.813437	0.867211	0.759047	0.764653	0.755648	0.817368	0.748525	0.762153	0.739468		0.820042	0.841012	0.881453	0.818705	0.891495	0.839929	0.826623	0.838031	0.726934	0.719219	0.731037	0.754865	0.750735	0.685489	0.688129	0.766379	0.766353	0.689112
cg25909368	0.787329	0.809904	0.695105	0.818055	0.76222	0.828539	0.742305	0.805077	0.712455	0.698295	0.712715	0.652254	0.565304	0.686586	0.734695	0.640847	0.693999	0.739764	0.667128	0.652734	0.624225	0.793055	0.629392	0.653115	0.645167	0.75019	0.693116	0.551982	0.659773	0.678661		0.789932	0.719075	0.782209	0.792373	0.747114	0.766667	0.738087	0.888798	0.648531	0.58235	0.651353	0.661149	0.595968	0.449084	0.769335	0.478191	0.697342	0.595198
cg19481964	0.907623	0.923017	0.906634	0.876851	0.828439	0.928421	0.919974	0.860188	0.739192	0.799651	0.851233	0.900018	0.833057	0.774039	0.836231	0.777787	0.74651	0.814047	0.897865	0.797047	0.824801	0.868462	0.82644	0.749603	0.785558	0.723325	0.737166	0.778517	0.789721	0.718581		0.950849	0.916633	0.898475	0.917809	0.880368	0.846342	0.866994	0.885316	0.784714	0.796572	0.787226	0.789761	0.811437	0.65469	0.74068	0.804511	0.792663	0.717439
cg14222140	0.54636	0.51995	0.469363	0.490705	0.527857	0.590909	0.5298	0.46465	0.432151	0.437531	0.471075	0.496093	0.442883	0.469067	0.506335	0.459702	0.439341	0.416312	0.406815	0.416978	0.384547	0.427628	0.422508	0.416648	0.422804	0.420534	0.450999	0.476067	0.434939	0.444486		0.506389	0.5431	0.585828	0.577424	0.567022	0.535305	0.578124	0.574546	0.406085	0.438485	0.504611	0.449858	0.451122	0.390519	0.464962	0.483902	0.527885	0.378415
cg02703816	0.657856	0.645381	0.738384	0.669627	0.696438	0.743447	0.724981	0.644304	0.523886	0.55797	0.557649	0.60607	0.296148	0.525543	0.656881	0.602464	0.51241	0.613982	0.516906	0.523331	0.51549	0.62124	0.623275	0.473799	0.501311	0.563698	0.628321	0.614229	0.620187	0.514356		0.666504	0.713824	0.661516	0.625832	0.565027	0.588353	0.707821	0.623434	0.499899	0.524326	0.614489	0.55827	0.511377	0.472729	0.533578	0.563225	0.593778	0.540876
cg19039464	0.0735469	0.0629525	0.111887	0.0825543	0.0659156	0.0637395	0.0984374	0.111599	0.152309	0.108499	0.115393	0.100028	0.125359	0.178345	0.143159	0.123414	0.196076	0.0980253	0.141147	0.179047	0.112125	0.112949	0.129929	0.211108	0.151973	0.146256	0.137438	0.129069	0.161067	0.177288		0.0926016	0.100805	0.0908031	0.0745443	0.0865474	0.0792712	0.124311	0.105391	0.177677	0.13066	0.171711	0.201271	0.13028	0.225874	0.21084	0.163416	0.18409	0.13618
cg13981804	0.77852	0.844521	0.755017	0.796918	0.814262	0.856946	0.803009	0.811333	0.709137	0.723172	0.786099	0.771376	0.635167	0.743122	0.749374	0.560521	0.64429	0.772802	0.641304	0.670245	0.695199	0.745355	0.711383	0.71172	0.645034	0.6745	0.702689	0.737043	0.685825	0.681321		0.797893	0.837267	0.868378	0.795505	0.842507	0.828921	0.839122	0.824411	0.556493	0.59722	0.560305	0.434429	0.6077	0.358716	0.537465	0.626729	0.621844	0.404989
cg17290488	0.852505	0.875756	0.839813	0.885153	0.875636	0.921143	0.870852	0.898376	0.815539	0.827974	0.863421	0.823465	0.811693	0.850039	0.869223	0.796575	0.796364	0.819302	0.811334	0.829718	0.835844	0.862064	0.79624	0.818878	0.754586	0.846671	0.841663	0.8024	0.817052	0.817586		0.839013	0.906007	0.885788	0.879051	0.888591	0.882664	0.884852	0.866332	0.783263	0.790751	0.765003	0.745324	0.81411	0.681331	0.802471	0.826591	0.770169	0.72982
cg01676996	0.768718	0.837587	0.815269	0.817567	0.799066	0.865846	0.820417	0.815372	0.734103	0.765775	0.795925	0.767843	0.748342	0.771473	0.798051	0.751278	0.76729	0.798604	0.749184	0.77202	0.742286	0.807115	0.748365	0.76219	0.74545	0.77756	0.789069	0.757737	0.764785	0.761172		0.808649	0.833584	0.821052	0.772764	0.813625	0.814	0.788717	0.798168	0.677382	0.728894	0.736376	0.668219	0.684399	0.604018	0.726984	0.757607	0.733196	0.683167
cg07490879	0.729073	0.684967	0.690549	0.732936	0.746605	0.8198	0.748327	0.724224	0.624821	0.609005	0.69173	0.679718	0.665542	0.677311	0.609066	0.628545	0.556667	0.716506	0.643194	0.650558	0.624906	0.634593	0.680915	0.702357	0.658773	0.561071	0.631243	0.552333	0.656371	0.63316		0.739222	0.777749	0.731499	0.811626	0.784543	0.724943	0.722191	0.72504	0.602428	0.638535	0.614063	0.558236	0.644628	0.492713	0.500786	0.535195	0.631776	0.564754
cg05845808	0.17433	0.155172	0.147518	0.161968	0.12609	0.170516	0.151426	0.134187	0.0784527	0.0586525	0.0780527	0.125359	0.0847843	0.0532549	0.0348354	0.0772515	0.0829213	0.113133	0.0907157	0.0442945	0.0842918	0.0841472	0.127762	0.0489763	0.0868536	0.064391	0.0661449	0.084462	0.0556528	0.0640144		0.136561	0.120191	0.167153	0.171001	0.125022	0.16484	0.16484	0.161221	0.153989	0.0520215	0.0743152	0.154473	0.114024	0.109983	0.112972	0.0860749	0.0419153	0.104258
cg16550438	0.474542	0.558915	0.453882	0.453732	0.492509	0.538641	0.550945	0.492553	0.387415	0.417411	0.40584	0.454768	0.390483	0.439099	0.46996	0.408099	0.416958	0.397094	0.391106	0.432763	0.458439	0.463856	0.406428	0.378198	0.411627	0.428429	0.400015	0.396973	0.412003	0.418127		0.568591	0.474309	0.489075	0.486357	0.530861	0.47181	0.415489	0.490824	0.385984	0.423146	0.455773	0.4199	0.407742	0.356783	0.374026	0.482123	0.430551	0.40849
cg02152399	0.77424	0.812651	0.776074	0.812735	0.796018	0.819232	0.819305	0.812634	0.751945	0.737779	0.769148	0.844964	0.717544	0.760967	0.768947	0.709008	0.725816	0.770108	0.68912	0.739213	0.781976	0.756073	0.741501	0.713087	0.721283	0.714292	0.742299	0.746926	0.735959	0.70038		0.841295	0.838754	0.797201	0.774131	0.817766	0.812077	0.787444	0.775046	0.641257	0.717041	0.734113	0.707437	0.713099	0.624567	0.682542	0.718245	0.728604	0.674293
cg13821031	0.635829	0.710878	0.654759	0.677282	0.666511	0.719963	0.680505	0.645801	0.49681	0.539551	0.649915	0.694787	0.599672	0.55059	0.614705	0.488492	0.463616	0.630581	0.574887	0.513709	0.606889	0.637204	0.570915	0.464255	0.468154	0.500311	0.458431	0.527236	0.475742	0.442108		0.66007	0.719994	0.719648	0.728903	0.693498	0.727122	0.687012	0.689038	0.510768	0.525516	0.554108	0.513203	0.59119	0.408186	0.453374	0.599209	0.575522	0.529893
cg08398034	0.510504	0.598385	0.511404	0.500688	0.520647	0.529	0.520329	0.555487	0.483976	0.491663	0.453082	0.519084	0.472192	0.483434	0.514903	0.485357	0.453165	0.495066	0.473714	0.483093	0.500894	0.500818	0.45537	0.433246	0.457748	0.48107	0.453149	0.484907	0.480077	0.441429		0.573166	0.547234	0.601096	0.535313	0.572548	0.555337	0.550598	0.57318	0.483143	0.516311	0.5797	0.502298	0.463109	0.400385	0.462918	0.498446	0.496143	0.444944
cg26829672	0.617809	0.634723	0.645676	0.670148	0.653527	0.704822	0.653148	0.624502	0.52519	0.621482	0.665028	0.628316	0.546567	0.501192	0.500027	0.514219	0.5176	0.622534	0.555461	0.549469	0.515368	0.649615	0.53414	0.541433	0.483948	0.552752	0.571347	0.519354	0.574453	0.547271		0.633887	0.613849	0.628119	0.661846	0.646498	0.622966	0.653721	0.590878	0.472431	0.5636	0.537462	0.438906	0.653558	0.39962	0.472591	0.49015	0.43508	0.478933
cg10690677	0.679609	0.721061	0.657673	0.661035	0.657754	0.737894	0.732573	0.645143	0.621015	0.628434	0.688118	0.674822	0.629393	0.647981	0.664127	0.630511	0.629188	0.622961	0.604506	0.613024	0.63328	0.62575	0.615777	0.605576	0.646902	0.624273	0.651999	0.632796	0.62544	0.615945		0.756924	0.703404	0.716756	0.66965	0.679844	0.604954	0.654018	0.678466	0.57429	0.603834	0.587186	0.571579	0.557717	0.550554	0.582735	0.642284	0.604996	0.571429
cg22565389	0.678588	0.708618	0.693032	0.678086	0.717681	0.725852	0.67379	0.68918	0.7833	0.796141	0.74626	0.756071	0.774285	0.809263	0.821381	0.729249	0.752585	0.745463	0.742876	0.85507	0.755213	0.771526	0.722139	0.767234	0.779982	0.737845	0.738049	0.758299	0.754583	0.761621		0.700728	0.74166	0.713351	0.73423	0.708395	0.689743	0.696625	0.686672	0.755734	0.804638	0.794299	0.798183	0.733331	0.808887	0.802511	0.717832	0.804757	0.851332
cg09422970	0.564728	0.625225	0.583353	0.65845	0.599251	0.631099	0.594662	0.616873	0.742941	0.70835	0.632671	0.667898	0.711849	0.73069	0.706566	0.697536	0.679037	0.588541	0.665029	0.762565	0.702367	0.651223	0.586985	0.693198	0.673642	0.73742	0.673771	0.756211	0.74204	0.708055		0.607968	0.664889	0.656982	0.609795	0.676552	0.604416	0.583666	0.612825	0.718486	0.741241	0.724717	0.723302	0.713217	0.718396	0.709233	0.67356	0.711712	0.743456
cg22952017	0.440901	0.522591	0.496697	0.479373	0.530105	0.544428	0.501881	0.477458	0.431336	0.382357	0.469072	0.386636	0.38862	0.406858	0.463477	0.366893	0.371139	0.490454	0.399602	0.388493	0.362056	0.4788	0.429332	0.423423	0.352166	0.448967	0.348168	0.406051	0.425406	0.441016		0.501223	0.549675	0.567275	0.516653	0.528221	0.509215	0.535829	0.486686	0.31755	0.328429	0.395696	0.294348	0.386302	0.262009	0.318833	0.345091	0.383001	0.339039
cg03278573	0.613178	0.694916	0.50123	0.452413	0.475097	0.708223	0.639777	0.430736	0.3698	0.349394	0.433661	0.521536	0.391939	0.407614	0.463097	0.381543	0.341152	0.4156	0.38301	0.310876	0.344549	0.469776	0.35588	0.357756	0.402783	0.379877	0.317567	0.352623	0.409673	0.306091		0.767494	0.516574	0.644576	0.593802	0.628792	0.489336	0.501261	0.534763	0.399284	0.26013	0.44401	0.427165	0.334459	0.246909	0.381502	0.448096	0.418954	0.280831
cg10217767	0.806047	0.817601	0.771257	0.710718	0.719154	0.800512	0.770801	0.752844	0.669444	0.653463	0.719076	0.797314	0.6743	0.717258	0.729097	0.716687	0.680555	0.718499	0.688654	0.696441	0.689445	0.726396	0.698521	0.674534	0.699884	0.704184	0.658894	0.745195	0.690786	0.674867		0.678643	0.596538	0.662692	0.641806	0.644082	0.612998	0.589635	0.601076	0.547217	0.548762	0.588707	0.582951	0.569122	0.492073	0.543721	0.577478	0.568924	0.496317
cg05553342	0.618185	0.63694	0.644724	0.626136	0.632758	0.692771	0.67436	0.618663	0.591908	0.574535	0.617895	0.568435	0.547798	0.589843	0.611964	0.493175	0.573344	0.572693	0.529955	0.588622	0.561756	0.627623	0.594742	0.54869	0.589079	0.57971	0.629397	0.593897	0.510805	0.557124		0.660095	0.632653	0.68649	0.639943	0.691	0.658104	0.646477	0.621157	0.509615	0.566815	0.551618	0.493855	0.476672	0.422662	0.576904	0.473906	0.569434	0.565115
cg10937807	0.585328	0.684755	0.614325	0.644695	0.720717	0.691125	0.607807	0.670277	0.575303	0.577848	0.563468	0.610464	0.511937	0.614152	0.576443	0.498487	0.528547	0.567407	0.503158	0.497857	0.495501	0.675751	0.494321	0.580374	0.506742	0.603334	0.577155	0.565655	0.588598	0.583064		0.680923	0.628213	0.749387	0.564167	0.631188	0.627642	0.633683	0.622268	0.490611	0.511229	0.514651	0.491698	0.333445	0.322634	0.495276	0.473879	0.512159	0.458546
cg00729291	0.718994	0.749774	0.748932	0.725555	0.777621	0.775762	0.773056	0.728496	0.629745	0.622162	0.762079	0.721388	0.610013	0.601695	0.680295	0.619439	0.673052	0.636064	0.643224	0.640747	0.701495	0.721113	0.599764	0.629086	0.612931	0.683094	0.626639	0.68336	0.652092	0.610254		0.728479	0.746075	0.761952	0.709011	0.799358	0.732221	0.715535	0.67791	0.571675	0.666645	0.623997	0.622179	0.671499	0.504398	0.634179	0.652101	0.677442	0.627137
cg05014601	0.701243	0.725216	0.666643	0.754041	0.780949	0.807794	0.771778	0.635717	0.573894	0.615506	0.684995	0.773917	0.599631	0.618086	0.608362	0.52541	0.505182	0.625158	0.525659	0.618943	0.571671	0.678519	0.615513	0.508896	0.606845	0.571622	0.601979	0.513222	0.66704	0.544354		0.720299	0.815625	0.757161	0.641654	0.732947	0.700409	0.649977	0.605926	0.54411	0.519424	0.563573	0.515918	0.517789	0.484998	0.558093	0.465313	0.612015	0.454356
cg14105901	0.517275	0.593537	0.513083	0.55049	0.556905	0.63207	0.576034	0.517616	0.456927	0.498069	0.443507	0.487099	0.421169	0.49935	0.516562	0.400706	0.476352	0.476809	0.411363	0.481731	0.407146	0.485218	0.43681	0.442346	0.450803	0.498072	0.503035	0.47082	0.441729	0.462737		0.575067	0.544811	0.596093	0.526246	0.508706	0.492312	0.523166	0.550085	0.384744	0.431778	0.493556	0.372459	0.386912	0.320659	0.432765	0.425813	0.495242	0.377415
cg00405769	0.935206	0.894288	0.876155	0.910542	0.871086	0.903841	0.945266	0.872841	0.700303	0.800831	0.845443	0.842444	0.843738	0.794574	0.90093	0.807337	0.710666	0.811026	0.812392	0.792725	0.844389	0.858523	0.782645	0.719338	0.755019	0.671345	0.710636	0.784284	0.765829	0.674521		0.956963	0.864934	0.904586	0.912686	0.927903	0.874048	0.849383	0.922976	0.729537	0.762578	0.839383	0.747042	0.818974	0.648154	0.666911	0.87506	0.809536	0.702396
cg01826858	0.606377	0.631489	0.612989	0.620301	0.630718	0.64611	0.628665	0.616668	0.540481	0.563348	0.575138	0.592099	0.58246	0.571606	0.63657	0.538621	0.587645	0.558188	0.538679	0.569282	0.580033	0.577126	0.559199	0.56387	0.520303	0.55856	0.549623	0.551076	0.567957	0.543955		0.601242	0.634733	0.650682	0.626867	0.617565	0.602056	0.579391	0.598191	0.517121	0.551964	0.55019	0.535505	0.541588	0.473778	0.556294	0.577656	0.584899	0.560254
cg20237920	0.723949	0.723996	0.799262	0.709784	0.680253	0.825456	0.759672	0.649794	0.617252	0.537566	0.659346	0.556608	0.655405	0.640729	0.693752	0.593367	0.566171	0.661683	0.618819	0.655713	0.591427	0.679607	0.632323	0.581855	0.588176	0.574591	0.599997	0.563036	0.550791	0.516905		0.740176	0.687195	0.724398	0.692326	0.745277	0.752027	0.684846	0.774944	0.640546	0.581124	0.777892	0.618094	0.417741	0.519562	0.567333	0.656119	0.637006	0.48146
cg11683966	0.397676	0.459823	0.373469	0.487681	0.463891	0.484144	0.421797	0.443944	0.752494	0.770585	0.528678	0.5501	0.66592	0.782573	0.759154	0.75506	0.776792	0.492372	0.516526	0.833795	0.564127	0.564079	0.522392	0.789987	0.74893	0.739385	0.771784	0.755527	0.825408	0.69675		0.43494	0.45103	0.47309	0.452188	0.479345	0.388472	0.44345	0.417803	0.772124	0.785969	0.79574	0.764967	0.523077	0.764116	0.786616	0.697127	0.793205	0.817031
cg11228005	0.158195	0.118134	0.112469	0.168994	0.140284	0.111598	0.144267	0.143421	0.227831	0.188334	0.16562	0.171474	0.160476	0.192181	0.173558	0.236423	0.214556	0.148633	0.170925	0.198456	0.171655	0.169397	0.158398	0.205292	0.224857	0.215262	0.224394	0.214827	0.221377	0.186242		0.115497	0.134949	0.156958	0.141385	0.130251	0.18979	0.174401	0.160884	0.27222	0.203578	0.224519	0.26426	0.197487	0.251816	0.254845	0.245621	0.195231	0.20048
cg12946560	0.7831	0.871676	0.735164	0.730929	0.706173	0.88101	0.853693	0.724735	0.536116	0.579676	0.706909	0.788657	0.690983	0.628739	0.72249	0.641872	0.552849	0.662537	0.638308	0.535669	0.697485	0.753954	0.645489	0.53279	0.61093	0.575888	0.572108	0.596493	0.564381	0.500706		0.865609	0.791324	0.858467	0.797046	0.839468	0.773182	0.758131	0.786923	0.586593	0.59288	0.684886	0.632404	0.637226	0.464431	0.523902	0.704263	0.664396	0.487072
cg18792381	0.231823	0.265156	0.272713	0.267533	0.25114	0.310355	0.198286	0.202174	0.430091	0.394323	0.39568	0.317663	0.374395	0.299898	0.403976	0.332643	0.351093	0.297323	0.322701	0.377073	0.254158	0.298909	0.324813	0.526132	0.405973	0.524553	0.424687	0.306867	0.473309	0.370415		0.0952332	0.0861839	0.117931	0.120727	0.133724	0.132953	0.105819	0.140278	0.260776	0.170587	0.202923	0.226134	0.136279	0.25516	0.280685	0.13113	0.214291	0.258297
cg21422400	0.903665	0.894086	0.9091	0.876497	0.894037	0.921679	0.892166	0.882906	0.758377	0.800744	0.826005	0.911151	0.870895	0.778085	0.844138	0.806123	0.69325	0.797562	0.833157	0.782016	0.871099	0.889955	0.799589	0.744055	0.798079	0.781288	0.741219	0.822157	0.809919	0.702539		0.92538	0.914459	0.891163	0.89584	0.927872	0.913815	0.89249	0.894414	0.723101	0.794382	0.828545	0.771052	0.855804	0.656432	0.690952	0.771374	0.807005	0.685058
cg26112390	0.764692	0.75128	0.750947	0.693608	0.70743	0.777676	0.766593	0.682572	0.526672	0.537215	0.6875	0.756886	0.687524	0.571977	0.672384	0.568728	0.536282	0.613786	0.687776	0.51741	0.674473	0.674214	0.585249	0.518088	0.563198	0.464207	0.481026	0.612312	0.520017	0.49079		0.714924	0.739125	0.785932	0.793746	0.762316	0.673755	0.717974	0.765111	0.576561	0.564744	0.642811	0.548386	0.690944	0.526937	0.496498	0.651124	0.617367	0.497255
cg00232675	0.882597	0.902667	0.858214	0.856466	0.892657	0.879882	0.905058	0.875557	0.780449	0.809615	0.835146	0.891542	0.849427	0.827324	0.840911	0.832849	0.793546	0.845185	0.837341	0.829582	0.844973	0.858205	0.823431	0.778735	0.801931	0.828303	0.791372	0.872851	0.809119	0.787276		0.882643	0.876625	0.885809	0.872556	0.896443	0.86249	0.837619	0.887301	0.767474	0.775829	0.799119	0.804734	0.837164	0.738306	0.78733	0.829136	0.811421	0.800257
cg15850557	0.827227	0.832244	0.896449	0.909534	0.869241	0.80286	0.841602	0.862713	0.9423	0.960856	0.880224	0.86201	0.896052	0.938569	0.949854	0.974825	0.929955	0.937115	0.881209	0.950584	0.885561	0.902768	0.887963	0.934639	0.936954	0.934635	0.935413	0.946214	0.979472	0.963635		0.829149	0.852483	0.797713	0.854717	0.844636	0.858166	0.809222	0.855478	0.910813	0.948859	0.930742	0.942509	0.855981	0.925728	0.95624	0.913581	0.966284	0.906946
cg18150468	0.721979	0.715712	0.654138	0.650013	0.705466	0.797396	0.775881	0.70179	0.541879	0.530388	0.702903	0.723154	0.581822	0.563329	0.577066	0.495469	0.454974	0.686045	0.555958	0.493991	0.585763	0.684475	0.547094	0.48637	0.482535	0.490948	0.565018	0.550971	0.512282	0.477561		0.707603	0.775369	0.746686	0.774447	0.757798	0.700814	0.73225	0.682873	0.464541	0.502721	0.522885	0.41731	0.532913	0.394762	0.480016	0.43215	0.558163	0.417184
cg20443613	0.870636	0.895726	0.84518	0.790116	0.819741	0.878085	0.885335	0.818128	0.736435	0.778034	0.77918	0.86534	0.773111	0.795757	0.833271	0.808525	0.741135	0.755213	0.736747	0.753826	0.807678	0.814525	0.732236	0.727761	0.77009	0.732726	0.734691	0.790933	0.782312	0.707488		0.867577	0.818654	0.821343	0.863054	0.858775	0.83826	0.821487	0.804695	0.725628	0.789429	0.782066	0.725507	0.746331	0.705377	0.716889	0.830632	0.790369	0.683512
cg27144309	0.743905	0.828876	0.664858	0.656886	0.651597	0.82559	0.747644	0.69102	0.541977	0.558122	0.636883	0.681976	0.630055	0.566781	0.668389	0.56025	0.506297	0.577981	0.591157	0.551265	0.553953	0.666249	0.587019	0.529896	0.585629	0.565843	0.512168	0.582268	0.542776	0.463188		0.853105	0.747611	0.820406	0.79119	0.760407	0.753733	0.689128	0.727467	0.556046	0.517409	0.622019	0.652644	0.632254	0.456904	0.538416	0.637159	0.654904	0.480227
cg22922010	0.779727	0.768053	0.727386	0.738713	0.726764	0.742111	0.772933	0.757139	0.630695	0.647297	0.712333	0.658575	0.639555	0.708626	0.754717	0.706825	0.580148	0.74883	0.61163	0.69393	0.64462	0.625061	0.64	0.64539	0.615322	0.648747	0.733869	0.667377	0.606607	0.675583		0.747273	0.738931	0.735353	0.720177	0.742136	0.725686	0.755249	0.74011	0.589156	0.568246	0.595389	0.626246	0.547299	0.575025	0.657865	0.615675	0.575632	0.611457
cg25665417	0.90038	0.935549	0.900947	0.854447	0.879805	0.935547	0.930296	0.875502	0.779912	0.823698	0.860662	0.903963	0.836778	0.848271	0.879052	0.833402	0.801573	0.827502	0.827238	0.817793	0.861976	0.880398	0.837485	0.784893	0.833834	0.807345	0.806984	0.842128	0.794454	0.772968		0.916406	0.918096	0.922349	0.922333	0.923687	0.887676	0.905526	0.89305	0.785394	0.845357	0.869441	0.828917	0.833485	0.761159	0.771476	0.892855	0.860068	0.773155
cg00677195	0.585762	0.618766	0.58613	0.622663	0.604615	0.688501	0.663883	0.566296	0.510372	0.520851	0.508914	0.652379	0.521239	0.582193	0.495707	0.521082	0.509322	0.553149	0.497222	0.499796	0.553885	0.536453	0.519628	0.502887	0.484792	0.505991	0.53277	0.532639	0.514951	0.477626		0.660554	0.636532	0.658869	0.634714	0.598858	0.606763	0.624892	0.61347	0.482357	0.470944	0.462242	0.500546	0.466043	0.435833	0.497335	0.520301	0.498172	0.450977
cg08585897	0.68173	0.731558	0.629328	0.619578	0.667929	0.773067	0.765573	0.605441	0.404156	0.46087	0.554541	0.69167	0.595817	0.513396	0.603765	0.453462	0.399248	0.572839	0.53126	0.386096	0.552653	0.670563	0.479454	0.394937	0.476345	0.442734	0.418569	0.437459	0.46726	0.323108		0.803381	0.762538	0.825936	0.779835	0.791903	0.692559	0.727532	0.734921	0.42445	0.44572	0.562654	0.481519	0.461026	0.30546	0.383597	0.55221	0.543551	0.299454
cg11658038	0.0686718	0.0591636	0.0768625	0.0285481	0.0602599	0.0723978	0.0561398	0.0585308	0.119522	0.124368	0.096417	0.0880841	0.105478	0.126653	0.115838	0.113748	0.139216	0.0978285	0.0936528	0.10161	0.0796636	0.0992007	0.0966504	0.135018	0.138269	0.126619	0.124279	0.105485	0.144836	0.104474		0.0501164	0.0732302	0.0709893	0.0741917	0.054921	0.0708876	0.0624482	0.0791054	0.143958	0.11139	0.149246	0.14939	0.0880161	0.170395	0.158997	0.129036	0.104229	0.150514
cg14029580	0.723694	0.794589	0.731917	0.72723	0.752498	0.794464	0.793208	0.721877	0.709299	0.678881	0.709692	0.722805	0.689837	0.690682	0.717725	0.670304	0.656296	0.716423	0.661394	0.683247	0.697159	0.725604	0.69203	0.665026	0.649766	0.687944	0.65434	0.694618	0.670643	0.679601		0.774703	0.782916	0.777171	0.784023	0.783517	0.747312	0.752674	0.764566	0.645044	0.637441	0.664853	0.620911	0.624676	0.580142	0.648624	0.678361	0.718302	0.594343
cg05059571	0.645333	0.590519	0.592135	0.596816	0.598175	0.64394	0.646542	0.642669	0.529481	0.570398	0.561134	0.626452	0.585349	0.560814	0.561405	0.537969	0.552868	0.578706	0.537884	0.524653	0.551454	0.60632	0.525642	0.52853	0.552897	0.535319	0.535484	0.592088	0.538713	0.557487		0.666049	0.705082	0.6373	0.598124	0.62136	0.621094	0.626267	0.662852	0.482583	0.530211	0.538129	0.524081	0.531342	0.397938	0.513639	0.564768	0.554934	0.475492
cg16298087	0.712119	0.745922	0.760047	0.77324	0.81664	0.798307	0.757197	0.758566	0.825115	0.852687	0.830655	0.839152	0.807598	0.853446	0.863304	0.809496	0.821426	0.748135	0.798247	0.892446	0.839006	0.823846	0.738767	0.830431	0.844379	0.825133	0.839847	0.874501	0.839255	0.84548		0.781742	0.808731	0.768978	0.790781	0.773608	0.74466	0.770711	0.765397	0.898912	0.893237	0.847574	0.844181	0.801495	0.852775	0.886003	0.813345	0.89241	0.921461
cg07105891	0.795358	0.838789	0.815607	0.814202	0.801325	0.869126	0.848069	0.800508	0.671163	0.718012	0.741174	0.817929	0.757317	0.725266	0.766823	0.711768	0.672612	0.697672	0.716145	0.68836	0.704625	0.755104	0.6913	0.656711	0.706473	0.627862	0.702019	0.676785	0.713197	0.671341		0.845203	0.839811	0.815332	0.827886	0.803727	0.812473	0.812518	0.810284	0.667131	0.698116	0.744384	0.696116	0.732514	0.651558	0.676544	0.739625	0.734356	0.662673
cg26069837	0.362762	0.20599	0.379579	0.34906	0.37334	0.356853	0.369623	0.38027	0.477827	0.499598	0.447362	0.455337	0.340443	0.448667	0.466292	0.399763	0.494825	0.404702	0.442875	0.42993	0.410272	0.415706	0.539453	0.485745	0.480277	0.524324	0.448743	0.449737	0.458927	0.553273		0.343636	0.376161	0.358927	0.377993	0.371886	0.38543	0.393032	0.394782	0.409511	0.444174	0.493527	0.454335	0.347799	0.475803	0.495865	0.460907	0.389653	0.425912
cg18192146	0.117952	0.089652	0.081306	0.0858703	0.0999592	0.0734804	0.0429813	0.0877018	0.153128	0.141171	0.0906659	0.109397	0.12133	0.123165	0.138514	0.170221	0.169484	0.141202	0.0902681	0.134182	0.104761	0.124952	0.103037	0.176182	0.189209	0.149795	0.14519	0.130256	0.134477	0.126492		0.0831911	0.0777693	0.09382	0.0862193	0.074174	0.0859794	0.093662	0.121884	0.214366	0.122334	0.154665	0.195796	0.108717	0.244426	0.201501	0.187181	0.174253	0.184686
cg15369419	0.844639	0.886548	0.865135	0.808692	0.797678	0.886362	0.887259	0.813632	0.705825	0.746024	0.766119	0.818189	0.731029	0.770693	0.791352	0.744324	0.724197	0.738488	0.750576	0.714564	0.760286	0.795672	0.700574	0.714757	0.712785	0.710803	0.729582	0.751325	0.726704	0.713535		0.890029	0.875056	0.879048	0.867563	0.875618	0.846587	0.835486	0.816823	0.705979	0.70948	0.792942	0.753895	0.746857	0.675188	0.714831	0.793414	0.768311	0.7064
cg16650955	0.561499	0.59779	0.580456	0.598227	0.604755	0.627229	0.668613	0.607341	0.55234	0.532566	0.54036	0.562687	0.529833	0.579392	0.573731	0.504497	0.513342	0.561966	0.472092	0.520769	0.528638	0.547003	0.502853	0.489991	0.515111	0.548041	0.541307	0.523316	0.528189	0.533438		0.571107	0.612792	0.609073	0.593854	0.655825	0.581999	0.604538	0.596988	0.483967	0.554108	0.50203	0.466162	0.413348	0.410701	0.505388	0.50279	0.52251	0.473024
cg21400344	0.532817	0.461183	0.523286	0.492981	0.530941	0.398001	0.456946	0.470287	0.60427	0.527545	0.563764	0.484378	0.599005	0.589443	0.57603	0.622346	0.650567	0.527673	0.605085	0.617021	0.606288	0.573297	0.595821	0.632958	0.574158	0.553963	0.62719	0.57564	0.54905	0.625869		0.435714	0.554262	0.438198	0.482851	0.465087	0.552469	0.57497	0.426368	0.610887	0.625684	0.630603	0.652944	0.555571	0.70762	0.664002	0.601143	0.567326	0.645147
cg25546329	0.78461	0.757368	0.769981	0.732252	0.790131	0.773857	0.802491	0.7889	0.816039	0.766564	0.819731	0.879323	0.847783	0.834448	0.869788	0.806003	0.835901	0.824917	0.863718	0.816545	0.788424	0.883429	0.811987	0.847326	0.857538	0.796653	0.813026	0.876477	0.882694	0.828827		0.777047	0.775249	0.769169	0.757054	0.769684	0.724062	0.721755	0.728804	0.902164	0.754232	0.785359	0.88555	0.813046	0.835363	0.899031	0.762552	0.810301	0.9345
cg24315703	0.271099	0.210919	0.261124	0.31974	0.323372	0.219805	0.201568	0.315455	0.415325	0.359661	0.338837	0.246209	0.34366	0.392918	0.305006	0.364147	0.390166	0.354227	0.331338	0.403245	0.32741	0.273522	0.328798	0.39985	0.402006	0.391966	0.381208	0.356396	0.356643	0.392774		0.229953	0.262439	0.278329	0.235579	0.271293	0.306065	0.28546	0.280934	0.404258	0.360131	0.367845	0.369732	0.321131	0.364604	0.398405	0.341716	0.376746	0.376798
cg25488067	0.899767	0.855377	0.910007	0.847431	0.886433	0.88989	0.897038	0.8853	0.752413	0.833743	0.841961	0.813827	0.836973	0.87132	0.800822	0.741425	0.835224	0.836662	0.838687	0.736954	0.787739	0.859011	0.732801	0.789391	0.736033	0.783877	0.774144	0.79686	0.770071	0.795173		0.8942	0.896425	0.889612	0.816102	0.850907	0.887262	0.835048	0.842533	0.695952	0.767335	0.707805	0.740244	0.834673	0.599951	0.712844	0.694723	0.833989	0.713358
cg22584296	0.498348	0.614855	0.431593	0.445443	0.419986	0.633887	0.499575	0.4009	0.316035	0.330029	0.387802	0.524443	0.351798	0.390272	0.398802	0.33555	0.326922	0.414632	0.306859	0.332391	0.333345	0.488741	0.370028	0.316779	0.349767	0.332862	0.317535	0.286509	0.33408	0.282204		0.616958	0.522472	0.607807	0.531545	0.631591	0.450146	0.473353	0.500125	0.336792	0.317685	0.374552	0.33963	0.297351	0.290802	0.32595	0.308301	0.350629	0.238
cg20584815	0.410632	0.437826	0.269364	0.372684	0.38693	0.56991	0.445712	0.245688	0.205436	0.155074	0.242624	0.38734	0.309661	0.269951	0.299811	0.163374	0.174186	0.389705	0.265301	0.135208	0.238453	0.309434	0.201551	0.189305	0.212098	0.274146	0.229591	0.180734	0.27336	0.151139		0.449083	0.372372	0.445939	0.441425	0.505413	0.401702	0.440571	0.439793	0.180132	0.182569	0.300012	0.180486	0.259511	0.0621055	0.112163	0.293154	0.329648	0.118757
cg14472810	0.679611	0.707858	0.669559	0.705606	0.723458	0.769969	0.739591	0.799467	0.65665	0.683816	0.658223	0.70566	0.616099	0.697707	0.64218	0.578646	0.601249	0.663067	0.676464	0.649693	0.630051	0.642826	0.662702	0.632065	0.622057	0.644978	0.626179	0.638603	0.601607	0.664487		0.708595	0.709223	0.766972	0.745752	0.765856	0.680153	0.721481	0.704476	0.586387	0.595924	0.583366	0.565593	0.493504	0.498749	0.617232	0.5974	0.628186	0.515315
cg20248056	0.780279	0.798667	0.774881	0.819308	0.803113	0.843873	0.781863	0.773072	0.719048	0.698624	0.725695	0.762855	0.688308	0.729063	0.792124	0.701327	0.690968	0.758597	0.690586	0.780677	0.733536	0.71571	0.742788	0.756106	0.717978	0.772019	0.712283	0.768722	0.715583	0.720418		0.840992	0.856755	0.854149	0.842179	0.867231	0.834012	0.802816	0.768661	0.705869	0.761315	0.760648	0.766393	0.693949	0.647721	0.68794	0.743674	0.771124	0.72979
cg14353218	0.62676	0.711914	0.61363	0.567293	0.623418	0.662512	0.668678	0.567727	0.480723	0.466447	0.592245	0.61338	0.581705	0.566403	0.554862	0.485876	0.525521	0.542104	0.544874	0.492177	0.563845	0.533067	0.557982	0.442861	0.499492	0.472355	0.501245	0.512313	0.477062	0.467212		0.640052	0.629609	0.667242	0.641113	0.663583	0.61855	0.607007	0.630409	0.440776	0.488946	0.494996	0.472833	0.563299	0.369463	0.52674	0.532851	0.539578	0.438109
cg04444394	0.172944	0.161772	0.220041	0.226222	0.250783	0.117708	0.187405	0.223847	0.296384	0.25871	0.208	0.202264	0.235076	0.232294	0.27255	0.240098	0.271838	0.262144	0.270506	0.270612	0.230532	0.232521	0.276648	0.276733	0.288708	0.285218	0.274036	0.290431	0.232205	0.307327		0.165182	0.175903	0.187189	0.201635	0.217336	0.156107	0.260129	0.220668	0.292617	0.304106	0.28272	0.261393	0.237917	0.275454	0.287353	0.269795	0.277374	0.290771
cg19569686	0.831772	0.84728	0.816352	0.751938	0.733546	0.847735	0.868587	0.772995	0.668463	0.722362	0.75613	0.834237	0.706708	0.731456	0.774668	0.707763	0.695023	0.702423	0.680197	0.747092	0.743078	0.764911	0.729938	0.658498	0.741995	0.70274	0.691589	0.722238	0.69797	0.682561		0.886964	0.823196	0.848392	0.859146	0.855519	0.796041	0.796602	0.806172	0.67999	0.730871	0.802015	0.749601	0.669787	0.646104	0.726196	0.790285	0.784858	0.683477
cg21535156	0.263515	0.23331	0.247837	0.314711	0.254921	0.283929	0.249267	0.287051	0.346131	0.372284	0.268727	0.284463	0.307127	0.352282	0.31859	0.364148	0.387259	0.315344	0.278438	0.323492	0.339813	0.301901	0.348097	0.405162	0.37077	0.419334	0.364255	0.342214	0.377072	0.390582		0.302022	0.258908	0.274302	0.288699	0.220022	0.324344	0.275835	0.311973	0.369613	0.360766	0.319916	0.355671	0.31349	0.35931	0.385619	0.321881	0.327699	0.372885
cg26810281	0.0811175	0.0648989	0.111119	0.158351	0.0710667	0.0579048	0.0623611	0.113693	0.234305	0.146794	0.187586	0.0961468	0.174096	0.144193	0.127215	0.126884	0.197316	0.173213	0.18583	0.190571	0.123592	0.157891	0.214336	0.258452	0.193845	0.204616	0.194292	0.157492	0.199754	0.246335		0.0824991	0.141771	0.0946078	0.115789	0.0743396	0.110053	0.127956	0.11521	0.265271	0.199366	0.181478	0.212294	0.169347	0.328335	0.298411	0.153025	0.168053	0.265123
cg17015527	0.675371	0.652408	0.679048	0.682529	0.749289	0.758441	0.667456	0.693705	0.823338	0.798048	0.734921	0.766631	0.780338	0.829451	0.862049	0.815468	0.774344	0.729193	0.731219	0.855458	0.764522	0.763776	0.711853	0.781102	0.798138	0.787572	0.770057	0.847851	0.82712	0.827624		0.687349	0.742454	0.745121	0.728346	0.734318	0.71748	0.700205	0.6544	0.85456	0.850969	0.828528	0.829814	0.774962	0.900917	0.905705	0.796284	0.900975	0.90329
cg20105786	0.752697	0.757277	0.681863	0.71043	0.779126	0.795538	0.778231	0.712164	0.656683	0.66933	0.686758	0.682689	0.705535	0.765391	0.681938	0.674478	0.679537	0.718808	0.601214	0.627407	0.647686	0.739238	0.63695	0.673316	0.62258	0.645728	0.657506	0.682957	0.660601	0.640764		0.795026	0.809506	0.796479	0.740103	0.782983	0.753265	0.766481	0.716452	0.651395	0.672952	0.669458	0.608488	0.639768	0.545227	0.63395	0.699048	0.739699	0.560832
cg21508212	0.820707	0.862808	0.846514	0.800152	0.833361	0.896296	0.924771	0.834874	0.617028	0.676151	0.820838	0.852765	0.77432	0.665267	0.767098	0.679004	0.579254	0.757404	0.803235	0.662136	0.738444	0.81076	0.788224	0.607467	0.600223	0.663499	0.624629	0.653947	0.662388	0.62326		0.830917	0.842821	0.853932	0.85014	0.827805	0.800849	0.808916	0.827565	0.623603	0.681345	0.690673	0.621174	0.719802	0.496707	0.618659	0.684565	0.718684	0.628945
cg15215200	0.669981	0.778747	0.663976	0.654768	0.654833	0.773574	0.757743	0.651726	0.53671	0.535752	0.625112	0.701659	0.647903	0.550911	0.621631	0.525278	0.521151	0.623314	0.614115	0.540516	0.618604	0.678725	0.600014	0.522715	0.538483	0.531186	0.506168	0.555325	0.548484	0.497394		0.771567	0.723554	0.752204	0.747265	0.760733	0.679583	0.689676	0.67618	0.558885	0.559435	0.590898	0.621702	0.637506	0.53404	0.553208	0.666912	0.573592	0.541797
cg08949783	0.830615	0.859564	0.874712	0.856271	0.85087	0.919944	0.865167	0.81174	0.611155	0.725699	0.734275	0.723231	0.784494	0.789738	0.877143	0.682073	0.657241	0.803379	0.643349	0.465726	0.644962	0.811717	0.67917	0.623953	0.694772	0.675804	0.699334	0.747351	0.603904	0.52091		0.949156	0.839888	0.84961	0.854164	0.864312	0.832997	0.788285	0.804111	0.454793	0.593432	0.652092	0.511647	0.721367	0.31306	0.515805	0.663517	0.670398	0.426359
cg06216400	0.607216	0.656329	0.63361	0.619833	0.63713	0.693734	0.682859	0.63902	0.566236	0.583229	0.568811	0.639504	0.521683	0.644575	0.653035	0.56738	0.567549	0.609985	0.522844	0.573811	0.572229	0.613138	0.549555	0.549639	0.576254	0.578328	0.584187	0.577599	0.590407	0.552369		0.707994	0.658023	0.699743	0.654183	0.673121	0.623885	0.641498	0.654775	0.512647	0.586111	0.552227	0.542982	0.4071	0.448089	0.571001	0.581437	0.600365	0.55714
cg08976790	0.72791	0.860573	0.80522	0.918101	0.861605	0.851819	0.914864	0.88651	0.949101	0.951702	0.911545	0.905937	0.895513	0.956863	0.962537	0.953068	0.937418	0.885135	0.892063	0.965006	0.88645	0.927241	0.873298	0.955749	0.938983	0.947341	0.969526	0.964466	0.941775	0.957181		0.800165	0.899889	0.826492	0.878423	0.873288	0.761826	0.802396	0.778105	0.904742	0.934124	0.946103	0.955511	0.894334	0.94376	0.921296	0.917791	0.945155	0.949234
cg13315166	0.616339	0.698691	0.690686	0.736237	0.7176	0.774121	0.68098	0.636139	0.743436	0.773412	0.76785	0.781949	0.802451	0.757463	0.783073	0.719315	0.728511	0.714254	0.737033	0.84878	0.7519	0.788964	0.731107	0.800565	0.744843	0.742284	0.801461	0.768682	0.793478	0.782001		0.683816	0.751958	0.711077	0.735175	0.725874	0.671995	0.679532	0.661865	0.760203	0.792285	0.768151	0.743176	0.730856	0.751628	0.747688	0.696994	0.735013	0.832878
cg11994052	0.662913	0.701243	0.640929	0.608747	0.593932	0.688621	0.671813	0.650393	0.542512	0.519935	0.544761	0.68059	0.585317	0.537642	0.577861	0.586555	0.565111	0.576381	0.564752	0.585038	0.625142	0.5819	0.57763	0.532108	0.59505	0.545819	0.547439	0.603919	0.550528	0.505639		0.672806	0.603947	0.66668	0.687257	0.673742	0.615998	0.617915	0.673376	0.55934	0.594958	0.538235	0.578643	0.471431	0.531194	0.529199	0.669487	0.626715	0.579196
cg20282780	0.761817	0.790949	0.680415	0.751767	0.713141	0.828682	0.714097	0.682881	0.602988	0.537509	0.755239	0.666502	0.679422	0.659937	0.65879	0.528987	0.558344	0.690999	0.631075	0.567182	0.604026	0.75851	0.606784	0.628911	0.599004	0.604278	0.660374	0.57103	0.5995	0.600276		0.717405	0.741022	0.707641	0.7064	0.770938	0.65957	0.774138	0.681406	0.505421	0.563707	0.539391	0.534137	0.647916	0.415447	0.538653	0.496867	0.535637	0.507579
cg13852536	0.815772	0.876564	0.784033	0.762933	0.751172	0.8304	0.82791	0.763707	0.69028	0.698207	0.754195	0.813617	0.741469	0.719306	0.767173	0.743675	0.706929	0.715289	0.729575	0.718426	0.754783	0.760665	0.716959	0.697741	0.699246	0.688999	0.695148	0.711718	0.678581	0.68993		0.883705	0.819792	0.805087	0.835466	0.839174	0.761822	0.772933	0.785392	0.699007	0.709318	0.718419	0.697985	0.74758	0.678869	0.704085	0.726453	0.718685	0.651969
cg23233532	0.903331	0.873012	0.865434	0.83734	0.929007	0.876855	0.842935	0.948767	0.984446	0.977369	0.932492	0.940767	0.951036	0.980639	0.983686	0.969646	0.950532	0.922941	0.90714	0.984383	0.949393	0.939331	0.899152	0.966793	0.967881	0.966504	0.975677	0.957424	0.973491	0.967774		0.782222	0.920527	0.831694	0.840516	0.906394	0.867575	0.849573	0.807369	0.953184	0.96657	0.967581	0.95486	0.890633	0.978639	0.963021	0.948396	0.96365	0.956554
cg11792281	0.508243	0.595857	0.325982	0.351764	0.393052	0.617529	0.548553	0.317162	0.245812	0.230959	0.307856	0.339306	0.264314	0.32451	0.346766	0.213699	0.223033	0.343122	0.227101	0.190766	0.231917	0.349642	0.254344	0.250805	0.285774	0.296195	0.26215	0.194637	0.283789	0.213412		0.59785	0.464703	0.5575	0.495314	0.548581	0.409866	0.444079	0.428883	0.252097	0.225165	0.335158	0.230422	0.215124	0.151454	0.246507	0.301261	0.299002	0.169398
cg03901462	0.109053	0.061645	0.108936	0.127537	0.12133	0.113017	0.0950382	0.107941	0.199054	0.171819	0.157239	0.068067	0.148484	0.153849	0.117616	0.17716	0.171477	0.158624	0.167328	0.153565	0.139796	0.125087	0.137381	0.189266	0.171102	0.175648	0.178673	0.166981	0.160702	0.172191		0.0843648	0.0882144	0.105849	0.127057	3.67e-05	0.119778	0.118038	0.116451	0.197694	0.162745	0.150626	0.155551	0.15887	0.171087	0.179956	0.180359	0.154072	0.154544
cg17389050	0.738047	0.758498	0.797043	0.790026	0.822957	0.790342	0.738339	0.781503	0.877847	0.890733	0.830235	0.885818	0.895454	0.927434	0.919335	0.861089	0.871545	0.834027	0.810777	0.87889	0.837944	0.880868	0.769878	0.809792	0.884551	0.778899	0.878966	0.902578	0.871261	0.888409		0.820812	0.819178	0.798801	0.855423	0.838852	0.782959	0.80681	0.842299	0.932026	0.934361	0.935325	0.92909	0.899449	0.941913	0.949531	0.907941	0.943295	0.95176
cg11742479	0.748024	0.715226	0.686139	0.703566	0.707963	0.771701	0.721558	0.662418	0.572907	0.561537	0.640523	0.639094	0.663692	0.628293	0.66795	0.612689	0.484101	0.665009	0.690605	0.627688	0.618274	0.680396	0.618666	0.549353	0.564429	0.582892	0.513539	0.592856	0.553473	0.552596		0.710973	0.703977	0.812713	0.740193	0.732646	0.75129	0.714344	0.667881	0.612159	0.621052	0.633631	0.611803	0.623247	0.535205	0.597405	0.626971	0.647839	0.549268
cg13492289	0.667701	0.686772	0.64245	0.69902	0.707384	0.73049	0.740558	0.69876	0.619923	0.612625	0.655679	0.646514	0.577936	0.667706	0.681537	0.597641	0.614313	0.655542	0.588675	0.623349	0.570265	0.633403	0.579612	0.592535	0.599204	0.59746	0.619043	0.635989	0.604316	0.548709		0.686489	0.726631	0.736076	0.680361	0.708707	0.691801	0.702396	0.678102	0.535341	0.590202	0.561269	0.559467	0.506731	0.428405	0.583995	0.554644	0.634979	0.551472
cg18715297	0.20834	0.217443	0.215511	0.177089	0.207646	0.199606	0.201251	0.206213	0.119456	0.117029	0.14632	0.0961766	0.132255	0.0886818	0.0848703	0.104062	0.115969	0.210576	0.144584	0.0849581	0.123114	0.126339	0.153755	0.11343	0.118005	0.1192	0.117169	0.0894936	0.105999	0.0962397		0.175005	0.18346	0.171077	0.206689	0.183796	0.180934	0.21027	0.175868	0.163484	0.0684402	0.0973723	0.149782	0.147992	0.146171	0.132319	0.106659	0.0781569	0.115105
cg17917922	0.655532	0.682136	0.643935	0.667578	0.679985	0.716407	0.728683	0.633684	0.600986	0.555908	0.612795	0.66347	0.612266	0.626687	0.636175	0.618803	0.570181	0.627285	0.601563	0.56609	0.601701	0.621379	0.637345	0.56341	0.607742	0.58753	0.588927	0.559103	0.594527	0.585838		0.734647	0.688847	0.691886	0.671907	0.703299	0.682962	0.650378	0.657382	0.54468	0.564691	0.593804	0.549546	0.593165	0.514807	0.549653	0.600749	0.58552	0.554478
cg04122329	0.065452	0.0984402	0.130024	0.0935514	0.109909	0.125669	0.105639	0.0700371	0.0345808	0.00816764	0.0908277	0.0870255	0.0343149	0.0333405	0.0054869	0.036883	0.0421778	0.05728	0.0493275	0.0280458	0.0351528	0.117409	0.0599641	0.0254228	0.0530559	0.0378142	0.0363185	0.00390166	0.0470097	0.00849615		0.19161	0.120561	0.128566	0.189941	0.126802	0.106851	0.142426	0.115538	0.0344782	0.0210363	0.0484687	0.0501445	0.0629051	0.0416431	0.0784831	0.021309	0.029345	0.0381726
cg02129737	0.699047	0.688598	0.651909	0.717721	0.734236	0.717856	0.736856	0.714314	0.634467	0.65476	0.636867	0.71134	0.603389	0.655629	0.69005	0.622981	0.61792	0.694734	0.595902	0.641763	0.594426	0.689411	0.644897	0.629023	0.61562	0.638002	0.651051	0.613204	0.621912	0.591114		0.66493	0.7315	0.725222	0.716914	0.743028	0.691345	0.742371	0.715693	0.58433	0.571652	0.628429	0.610229	0.580402	0.47784	0.624398	0.600078	0.650301	0.551474
cg04856657	0.125346	0.0449136	0.109476	0.100071	0.11338	0.0856938	0.0817289	0.122816	0.196717	0.146092	0.124947	0.0939838	0.158474	0.133748	0.161556	0.153052	0.195556	0.149223	0.165766	0.178461	0.136151	0.136981	0.173564	0.197041	0.162726	0.189402	0.176057	0.160185	0.158894	0.196005		0.0765882	0.0817284	0.0913609	0.105698	0.0988898	0.127188	0.12912	0.100598	0.180054	0.202807	0.164751	0.165767	0.148651	0.133098	0.203491	0.173032	0.17365	0.187273
cg19356324	0.777938	0.871255	0.780952	0.801001	0.782488	0.859274	0.812167	0.819677	0.712022	0.701213	0.777935	0.775731	0.702652	0.690471	0.693523	0.605473	0.669907	0.778443	0.671722	0.646132	0.714632	0.823848	0.703795	0.641205	0.607609	0.705445	0.744478	0.670743	0.690169	0.646813		0.757788	0.771986	0.787989	0.81973	0.742682	0.712197	0.795099	0.717695	0.579501	0.647783	0.587172	0.609302	0.626366	0.461752	0.610754	0.61112	0.616616	0.547146
cg13101948	0.864419	0.740828	0.736228	0.693644	0.745613	0.835148	0.794488	0.664639	0.557739	0.678696	0.701489	0.60724	0.610716	0.668371	0.682309	0.697137	0.629396	0.700683	0.682488	0.653678	0.639452	0.741628	0.693205	0.657492	0.616304	0.676522	0.605202	0.668411	0.701539	0.614111		0.840865	0.741528	0.818289	0.775577	0.773434	0.772364	0.900349	0.827731	0.612732	0.687003	0.823374	0.70738	0.661217	0.463888	0.630823	0.709407	0.731095	0.656495
cg05226315	0.863006	0.902878	0.853671	0.855218	0.821872	0.929969	0.922519	0.811635	0.71901	0.749928	0.825175	0.870244	0.746794	0.720362	0.827575	0.762426	0.71872	0.811514	0.789446	0.783439	0.842506	0.864706	0.808823	0.739733	0.784768	0.761292	0.734764	0.703418	0.787763	0.750242		0.912988	0.899963	0.862719	0.892532	0.869769	0.816754	0.84731	0.869172	0.746609	0.7425	0.779647	0.755873	0.716434	0.689317	0.701719	0.798677	0.793176	0.683816
cg06907347	0.961998	0.943474	0.94231	0.922408	0.90768	0.959786	0.946955	0.946197	0.820932	0.858901	0.894208	0.900393	0.878903	0.837857	0.949211	0.907872	0.854881	0.878593	0.916079	0.897336	0.861901	0.903165	0.899079	0.828867	0.823168	0.817136	0.80717	0.868214	0.817618	0.815572		0.954904	0.947937	0.921648	0.932925	0.954576	0.921268	0.922999	0.918298	0.845826	0.812572	0.846664	0.86975	0.910612	0.785613	0.779084	0.868431	0.854154	0.690323
cg12714793	0.847654	0.842204	0.877012	0.879859	0.873494	0.870909	0.861383	0.881671	0.939605	0.956042	0.904206	0.932341	0.932139	0.949868	0.957047	0.918647	0.924861	0.942612	0.881016	0.953293	0.90543	0.902287	0.925581	0.946389	0.938398	0.937129	0.937591	0.931701	0.930264	0.952869		0.882891	0.866415	0.833085	0.860729	0.905498	0.881384	0.834394	0.924805	0.918329	0.941156	0.908107	0.92331	0.928905	0.931326	0.938244	0.895725	0.943118	0.945256
cg23688799	0.609811	0.677408	0.632418	0.636774	0.668516	0.679616	0.668695	0.628424	0.59569	0.582889	0.601384	0.566226	0.539758	0.64341	0.616241	0.537769	0.546419	0.599066	0.506354	0.561948	0.538037	0.693155	0.571041	0.560185	0.554298	0.569556	0.602022	0.561754	0.558247	0.541344		0.630082	0.698507	0.683223	0.67403	0.660745	0.64641	0.633667	0.657741	0.501577	0.519075	0.547233	0.485883	0.475166	0.433384	0.562981	0.521229	0.518107	0.463824
cg08001520	0.244495	0.217749	0.242927	0.231795	0.237387	0.187399	0.24818	0.242375	0.362129	0.277599	0.328456	0.208838	0.288116	0.297443	0.281994	0.355569	0.359913	0.259259	0.321163	0.280239	0.297945	0.238939	0.303221	0.354215	0.339331	0.361239	0.342987	0.324077	0.306164	0.335387		0.266519	0.195212	0.254077	0.253864	0.202906	0.26137	0.200904	0.227504	0.32078	0.285568	0.315141	0.363727	0.264034	0.354089	0.352475	0.316929	0.286908	0.325071
cg26300597	0.221962	0.247712	0.296103	0.278689	0.299113	0.199926	0.231109	0.260085	0.376723	0.3359	0.346416	0.279375	0.36423	0.321084	0.291557	0.339789	0.349106	0.343949	0.357003	0.331794	0.328872	0.264579	0.330755	0.381912	0.348984	0.365357	0.340304	0.359425	0.3311	0.376485		0.203878	0.280707	0.269913	0.214976	0.247905	0.230594	0.304036	0.24029	0.355761	0.331936	0.289621	0.332537	0.366963	0.355593	0.360054	0.328173	0.316504	0.336285
cg04783624	0.639125	0.743693	0.706716	0.71243	0.746718	0.775249	0.776872	0.746969	0.481718	0.639233	0.685016	0.587036	0.701964	0.591038	0.607126	0.411273	0.537072	0.688717	0.632091	0.592306	0.519834	0.682215	0.592049	0.678853	0.561808	0.568852	0.576557	0.532387	0.544894	0.57173		0.78104	0.662478	0.738293	0.741208	0.818203	0.706155	0.749326	0.686567	0.431763	0.630425	0.557867	0.362169	0.410561	0.306701	0.431947	0.452126	0.642116	0.409321
cg01603311	0.428123	0.484228	0.334734	0.331648	0.323103	0.501975	0.430231	0.30517	0.289685	0.256046	0.326878	0.406532	0.345859	0.273587	0.327899	0.280976	0.271506	0.344578	0.303263	0.235875	0.269281	0.368491	0.308591	0.264806	0.270782	0.28336	0.260051	0.267957	0.284375	0.261666		0.517304	0.403464	0.473833	0.450007	0.489984	0.398132	0.416289	0.395847	0.301192	0.322687	0.293813	0.308273	0.283658	0.262132	0.30525	0.345454	0.319826	0.261646
cg10827434	0.267076	0.185885	0.291964	0.330161	0.375097	0.239666	0.24606	0.351805	0.463942	0.401874	0.409946	0.313653	0.374234	0.385313	0.317083	0.32844	0.413586	0.392537	0.40124	0.421298	0.35531	0.313927	0.421765	0.442584	0.397337	0.41643	0.430468	0.400085	0.379184	0.450293		0.195845	0.307734	0.247921	0.264515	0.243394	0.325626	0.31136	0.308852	0.416024	0.360094	0.3001	0.384023	0.37934	0.455556	0.433162	0.367155	0.350986	0.452499
cg26508775	0.626	0.708663	0.627105	0.746945	0.739087	0.786555	0.693518	0.646211	0.54385	0.629066	0.628416	0.675119	0.636694	0.558772	0.61826	0.409349	0.483085	0.550204	0.552186	0.581229	0.588234	0.599987	0.574933	0.519902	0.435629	0.522712	0.531577	0.624078	0.405983	0.526835		0.648831	0.801357	0.74514	0.713204	0.754303	0.702716	0.750703	0.661218	0.425331	0.585685	0.531227	0.464789	0.590752	0.309682	0.477966	0.580834	0.535844	0.491463
cg26482426	0.660633	0.653058	0.648332	0.688157	0.741527	0.719551	0.709371	0.687634	0.76668	0.744568	0.708209	0.801928	0.787943	0.824332	0.753818	0.779774	0.763014	0.77703	0.758956	0.746142	0.776418	0.732848	0.706084	0.713794	0.768431	0.724326	0.738875	0.769823	0.738336	0.754114		0.853466	0.833915	0.804415	0.909638	0.891522	0.828626	0.874198	0.814924	0.937357	0.888484	0.928526	0.952908	0.885497	0.940097	0.964399	0.908117	0.923745	0.953376
cg10413550	0.275908	0.233303	0.293078	0.2944	0.344957	0.25051	0.257563	0.335278	0.457413	0.414204	0.418565	0.304171	0.355651	0.423639	0.317559	0.369632	0.372301	0.428616	0.397833	0.377059	0.370269	0.284251	0.409393	0.38402	0.447031	0.465378	0.473397	0.396169	0.400938	0.415833		0.24263	0.280667	0.251855	0.281526	0.287779	0.315456	0.330349	0.320885	0.443847	0.381949	0.393059	0.428145	0.383567	0.502481	0.477942	0.350271	0.319465	0.48315
cg27442505	0.890105	0.903397	0.872699	0.875883	0.819568	0.929764	0.926506	0.756945	0.70863	0.764408	0.807043	0.870313	0.763619	0.728934	0.788748	0.830135	0.664199	0.794286	0.793926	0.662303	0.8221	0.805227	0.744719	0.669898	0.736466	0.684925	0.740459	0.724492	0.825383	0.744031		0.842006	0.779656	0.814282	0.848366	0.862987	0.743305	0.78961	0.732226	0.534922	0.603365	0.659184	0.557048	0.673601	0.562322	0.551634	0.80933	0.633439	0.547951
cg10369197	0.578696	0.743155	0.441104	0.446818	0.457035	0.711103	0.692122	0.430984	0.332694	0.38233	0.471232	0.482515	0.465926	0.405717	0.50941	0.370163	0.299094	0.40022	0.362717	0.308303	0.430275	0.485918	0.391219	0.314705	0.36962	0.35419	0.329233	0.334728	0.365597	0.279111		0.705143	0.569444	0.637507	0.580128	0.663628	0.555493	0.515528	0.540359	0.377984	0.309296	0.383227	0.319524	0.377959	0.23383	0.303847	0.473714	0.399053	0.275831
cg04447424	0.179396	0.133044	0.172989	0.170352	0.110306	0.108518	0.0899119	0.204313	0.0380809	0.0504669	0.0651674	0.0366228	0.0656362	0.142519	0.0715187	0.127223	0.0677457	0.0798224	0.0738329	0.0833996	0.12073	0.0672439	0.0401045	0.0336911	0.0300813	0.0266207	0.0889912	0.0280689	0.0569994	0.0290515		0.0666016	0.118208	0.105226	0.109921	0.055931	0.30448	0.134175	0.192896	0.0300868	0.0835602	0.0708395	0.0216614	0.0697403	0.0166331	0.0221707	0.0291518	0.133162	0.0118236
cg10993701	0.67265	0.733107	0.703504	0.719486	0.674802	0.729128	0.738522	0.670133	0.503834	0.526071	0.654604	0.698822	0.586446	0.621829	0.567838	0.545261	0.57013	0.651024	0.634267	0.559352	0.665141	0.650033	0.598349	0.510558	0.522074	0.60483	0.580822	0.581689	0.517443	0.514895		0.637563	0.639785	0.684057	0.677504	0.707489	0.632198	0.636781	0.62519	0.506481	0.479084	0.495609	0.403874	0.462117	0.331938	0.52235	0.539778	0.593472	0.460962
cg27184249	0.807167	0.870114	0.82456	0.815565	0.8151	0.925072	0.833502	0.807528	0.662958	0.704841	0.763989	0.808156	0.791498	0.754442	0.826681	0.732611	0.697405	0.784529	0.738071	0.703494	0.784292	0.780066	0.703136	0.680372	0.713841	0.716299	0.681967	0.704492	0.732672	0.638313		0.88905	0.854381	0.870916	0.855867	0.875284	0.837241	0.823727	0.825314	0.646067	0.726182	0.741988	0.703319	0.742904	0.582306	0.629297	0.797087	0.766465	0.592138
cg00450617	0.904132	0.919708	0.980887	0.901303	0.913901	0.919858	0.910239	0.907319	0.854094	0.881974	0.882143	0.853252	0.848949	0.882154	0.905627	0.826684	0.837515	0.902459	0.821646	0.851071	0.818493	0.878269	0.830221	0.825718	0.820177	0.843126	0.876556	0.850371	0.841769	0.888621		0.919433	0.894235	0.939088	0.889012	0.904505	0.907311	0.900912	0.869178	0.777694	0.838347	0.805846	0.790296	0.767053	0.735701	0.82317	0.780124	0.857038	0.765636
cg04450591	0.847969	0.889383	0.896269	0.895252	0.866564	0.863693	0.897869	0.915317	0.790683	0.809109	0.839705	0.795608	0.863425	0.835982	0.836317	0.737601	0.836816	0.831751	0.784476	0.820446	0.824457	0.886871	0.817865	0.777255	0.741685	0.815645	0.807074	0.823638	0.796476	0.804546		0.888064	0.871773	0.854794	0.861813	0.893191	0.835827	0.890225	0.88859	0.785772	0.776081	0.784758	0.770243	0.783051	0.761846	0.787376	0.786505	0.799591	0.768844
cg17049032	0.190658	0.190573	0.174015	0.16703	0.191289	0.165892	0.219341	0.191042	0.0933641	0.0715893	0.187387	0.153758	0.142591	0.0716625	0.0638949	0.0884908	0.0842707	0.192599	0.143794	0.0698356	0.12365	0.152558	0.143448	0.0731798	0.0849109	0.108792	0.0925652	0.0758377	0.0657751	0.0896452		0.18989	0.162236	0.159587	0.172025	0.16222	0.163615	0.213944	0.193343	0.10742	0.0728022	0.0781798	0.0939424	0.142709	0.0964646	0.0831316	0.110111	0.0675202	0.0708897
cg10117405	0.819073	0.855603	0.874006	0.861715	0.878149	0.896397	0.874388	0.884742	0.948669	0.946805	0.906434	0.932694	0.920547	0.946812	0.957251	0.922178	0.934215	0.879716	0.888146	0.954366	0.883606	0.889834	0.885331	0.947942	0.945066	0.943548	0.949819	0.949944	0.952984	0.965293		0.857834	0.848583	0.87377	0.88167	0.865907	0.885634	0.860745	0.862245	0.919172	0.96061	0.925386	0.945645	0.891623	0.929762	0.950136	0.896616	0.927706	0.972059
cg15810754	0.646948	0.688445	0.574171	0.586096	0.610232	0.642034	0.60832	0.574975	0.544637	0.564675	0.559186	0.59403	0.536338	0.576341	0.578561	0.568703	0.532762	0.602744	0.515734	0.537235	0.545766	0.582403	0.536724	0.545013	0.549229	0.598279	0.587205	0.535712	0.564	0.530379		0.626265	0.641848	0.635412	0.637673	0.646906	0.580705	0.612779	0.586837	0.566296	0.510366	0.553963	0.535882	0.482477	0.465014	0.548488	0.519168	0.548198	0.484946
cg21889078	0.833913	0.904343	0.763901	0.750538	0.76921	0.905364	0.862479	0.752352	0.616952	0.629381	0.797374	0.794359	0.772826	0.696734	0.701438	0.645399	0.635174	0.754155	0.70953	0.608754	0.734409	0.778513	0.716663	0.652693	0.682789	0.61281	0.640963	0.660421	0.6357	0.712304		0.868407	0.862241	0.869704	0.865304	0.863602	0.775395	0.81142	0.774974	0.585755	0.675682	0.752382	0.590599	0.670777	0.584777	0.552173	0.740936	0.736526	0.584765
cg11050198	0.293586	0.232624	0.33094	0.300526	0.306402	0.246258	0.2629	0.308898	0.388893	0.340496	0.325153	0.329012	0.281224	0.353414	0.352274	0.42683	0.379689	0.338738	0.372317	0.398519	0.335943	0.317883	0.385233	0.388605	0.379111	0.413951	0.339798	0.363649	0.390513	0.375903		0.29397	0.286047	0.318554	0.297269	0.19897	0.317745	0.301931	0.34074	0.405933	0.338927	0.340704	0.406256	0.412977	0.427358	0.463681	0.351192	0.331549	0.388258
cg04807470	0.139707	0.111452	0.134015	0.146102	0.139587	0.162183	0.133451	0.144255	0.0819203	0.0617259	0.115473	0.115742	0.0974924	0.0708112	0.0559507	0.0466236	0.0878079	0.091979	0.108782	0.057003	0.0878064	0.0898009	0.0823891	0.0812062	0.0702967	0.0697057	0.0773949	0.067844	0.0554036	0.104319		0.113322	0.135204	0.134693	0.134201	0.149718	0.178663	0.149836	0.130173	0.0577091	0.0545699	0.041541	0.0420979	0.0815852	0.064912	0.0628369	0.0811924	0.0655304	0.088638
cg18525582	0.816358	0.800184	0.825543	0.840362	0.850155	0.85911	0.858393	0.81877	0.776351	0.766507	0.7872	0.822928	0.80674	0.823093	0.770023	0.750371	0.757392	0.814418	0.736808	0.787282	0.752754	0.812675	0.772496	0.771628	0.754696	0.722258	0.749924	0.840636	0.763327	0.760748		0.84456	0.877413	0.853668	0.868394	0.876213	0.869419	0.909216	0.844334	0.740955	0.79214	0.791043	0.807559	0.782923	0.675599	0.738343	0.795911	0.823497	0.819608
cg03929816	0.749667	0.819732	0.776084	0.793821	0.809269	0.804012	0.831231	0.810609	0.74715	0.736254	0.724646	0.757825	0.769062	0.748607	0.806948	0.65852	0.732768	0.732599	0.689192	0.721864	0.713461	0.660702	0.695506	0.675079	0.656201	0.762024	0.758575	0.766543	0.732294	0.734966		0.77666	0.798256	0.843872	0.779489	0.815163	0.734861	0.782965	0.785585	0.679156	0.724915	0.756121	0.687531	0.720212	0.51829	0.70201	0.683487	0.737037	0.623929
cg14825729	0.233187	0.18483	0.248801	0.242474	0.229389	0.203961	0.192319	0.245896	0.313428	0.284181	0.249225	0.216771	0.251566	0.284682	0.284051	0.281913	0.295192	0.272006	0.297912	0.296793	0.269801	0.240402	0.266752	0.356541	0.270816	0.315911	0.296487	0.289768	0.279694	0.300948		0.186062	0.187917	0.208094	0.215935	0.217304	0.214612	0.250702	0.221857	0.278832	0.322493	0.283552	0.2724	0.249417	0.291373	0.295323	0.261205	0.290479	0.27998
cg16681977	0.152006	0.15471	0.155886	0.146615	0.171963	0.125516	0.155929	0.207838	0.221341	0.203047	0.173769	0.132532	0.194243	0.196673	0.183277	0.213523	0.227403	0.192268	0.233846	0.219289	0.208131	0.184911	0.209193	0.248192	0.243245	0.230401	0.239404	0.208796	0.240197	0.226426		0.129058	0.143144	0.167927	0.157275	0.124465	0.204091	0.218195	0.16428	0.24336	0.202372	0.218602	0.249668	0.232536	0.268684	0.263408	0.216189	0.208064	0.234693
cg21720385	0.633836	0.686229	0.752857	0.734049	0.740894	0.755076	0.637527	0.655537	0.771229	0.804398	0.773342	0.78935	0.796335	0.821085	0.820166	0.711123	0.760439	0.787139	0.741339	0.829142	0.723204	0.792358	0.738255	0.770612	0.782107	0.770024	0.765259	0.805453	0.786795	0.809933		0.737091	0.772425	0.677828	0.740409	0.770981	0.718701	0.764192	0.761011	0.855053	0.842021	0.842214	0.840894	0.771513	0.853259	0.85242	0.735347	0.859689	0.876658
cg01123250	0.732632	0.841413	0.764659	0.701708	0.746745	0.869899	0.820859	0.710885	0.540152	0.544612	0.673752	0.778662	0.65288	0.619482	0.744074	0.601069	0.556504	0.671818	0.58918	0.526529	0.680227	0.693811	0.616728	0.499893	0.56223	0.571752	0.504005	0.562128	0.571035	0.490704		0.846354	0.791897	0.81531	0.819292	0.853574	0.783704	0.780151	0.817185	0.55042	0.606464	0.692823	0.556803	0.60242	0.423663	0.47803	0.713148	0.639855	0.430662
cg02434996	0.533059	0.51754	0.571364	0.528166	0.549487	0.617244	0.532733	0.523071	0.649662	0.650426	0.621164	0.648577	0.623221	0.606122	0.660447	0.582074	0.621004	0.598887	0.589446	0.680791	0.622211	0.65245	0.588989	0.624269	0.593483	0.660425	0.627302	0.620424	0.605955	0.654255		0.542167	0.570661	0.59135	0.570061	0.607683	0.54815	0.56303	0.5425	0.675312	0.662203	0.643064	0.709029	0.631063	0.700945	0.734452	0.584818	0.660065	0.722251
cg07395826	0.466816	0.564833	0.431731	0.445792	0.47964	0.623203	0.560397	0.420234	0.314819	0.320436	0.431883	0.440105	0.389494	0.333437	0.410276	0.305834	0.311639	0.421434	0.383773	0.302081	0.410326	0.502479	0.348329	0.304085	0.345786	0.322819	0.28359	0.314792	0.315148	0.266726		0.521174	0.540169	0.581184	0.463773	0.573733	0.442122	0.46322	0.445665	0.309619	0.324795	0.352422	0.286008	0.38928	0.194066	0.296927	0.354094	0.320812	0.214371
cg14929913	0.497438	0.550971	0.557387	0.524948	0.572545	0.606417	0.609278	0.581124	0.515739	0.467434	0.546913	0.523695	0.459788	0.54835	0.47804	0.457951	0.490652	0.521001	0.497225	0.526661	0.449096	0.524406	0.454299	0.479581	0.475785	0.47054	0.532493	0.496124	0.448794	0.485492		0.603784	0.573966	0.626795	0.532682	0.578798	0.597422	0.569165	0.55872	0.436345	0.451326	0.428997	0.464341	0.390076	0.453345	0.486514	0.503092	0.545929	0.487551
cg08079970	0.853358	0.830072	0.817363	0.836146	0.892482	0.879372	0.893431	0.830476	0.754182	0.759714	0.773569	0.795074	0.802056	0.812596	0.811683	0.748413	0.655311	0.79317	0.802665	0.737176	0.766857	0.822098	0.815347	0.709795	0.735189	0.733123	0.712876	0.671088	0.819619	0.8025		0.87939	0.81454	0.894793	0.847137	0.881474	0.801371	0.821265	0.822261	0.716055	0.75039	0.791547	0.707021	0.755649	0.679415	0.787303	0.759252	0.817421	0.668967
cg15665653	0.165627	0.137233	0.153742	0.153452	0.194266	0.13725	0.176129	0.169662	0.0867025	0.0664694	0.15393	0.0817779	0.131955	0.063481	0.0538634	0.0571325	0.0504748	0.128084	0.125562	0.0399838	0.131282	0.133376	0.131681	0.0608063	0.0568089	0.0648177	0.0684112	0.0749281	0.0542159	0.0647267		0.133243	0.189041	0.184963	0.155193	0.158862	0.149925	0.116903	0.168532	0.059507	0.0430404	0.0540071	0.0652597	0.159043	0.098144	0.0673606	0.102163	0.0423009	0.0547724
cg15149596	0.100979	0.0716655	0.080037	0.0901597	0.100548	0.064847	0.0769025	0.0916615	0.165335	0.128044	0.165089	0.116533	0.103067	0.142472	0.0683192	0.174569	0.201853	0.151385	0.108734	0.164649	0.141961	0.110472	0.162741	0.21106	0.214887	0.233319	0.192376	0.171484	0.19809	0.22319		0.0608208	0.085596	0.0824093	0.0871376	0.0506176	0.089685	0.104893	0.105603	0.243107	0.151735	0.148527	0.20039	0.108229	0.210043	0.234228	0.165684	0.149694	0.190547
cg16526137	0.137867	0.130902	0.124391	0.106576	0.143598	0.11914	0.131949	0.11529	0.0571328	0.052119	0.0965181	0.0817042	0.0718631	0.0423606	0.0484016	0.0586869	0.05523	0.1171	0.121342	0.0355171	0.0974745	0.122188	0.123859	0.0514971	0.0803542	0.0658048	0.0598444	0.0486278	0.060784	0.0492854		0.143462	0.118063	0.12318	0.125534	0.140679	0.148408	0.147729	0.171264	0.106096	0.055755	0.0619712	0.104193	0.0823815	0.0839045	0.0746693	0.0752402	0.0337351	0.0523287
cg23380496	0.481789	0.570459	0.606029	0.598874	0.653231	0.648633	0.560655	0.601544	0.740015	0.701134	0.638952	0.64732	0.695384	0.669508	0.683968	0.687656	0.681376	0.586238	0.654728	0.702817	0.632749	0.685425	0.638949	0.741485	0.703	0.665034	0.686004	0.744052	0.7276	0.720324		0.56528	0.685454	0.651811	0.652809	0.670314	0.579856	0.594627	0.551745	0.685363	0.753011	0.695014	0.684827	0.66486	0.704593	0.744896	0.644352	0.729286	0.764889
cg21652235	0.65369	0.731754	0.628539	0.664346	0.679223	0.782985	0.684508	0.594139	0.532297	0.634097	0.548561	0.553411	0.52	0.652755	0.695892	0.616812	0.515516	0.664693	0.479044	0.582755	0.554051	0.563673	0.529108	0.506608	0.554462	0.573458	0.590798	0.565281	0.538908	0.567133		0.651768	0.543478	0.715355	0.62522	0.673412	0.705448	0.678047	0.667809	0.519975	0.538212	0.634691	0.55669	0.497809	0.44381	0.571086	0.641009	0.659166	0.452426
cg00429477	0.146798	0.13551	0.170182	0.216083	0.190742	0.137621	0.103385	0.163661	0.286654	0.201156	0.273333	0.201981	0.270462	0.205332	0.160108	0.176596	0.273096	0.280755	0.321825	0.2294	0.245119	0.262368	0.286008	0.294795	0.248716	0.262626	0.253269	0.227902	0.234098	0.243759		0.191272	0.220427	0.210939	0.188155	0.182102	0.197589	0.213987	0.18609	0.312305	0.239006	0.232292	0.268514	0.360276	0.362072	0.328667	0.21973	0.19999	0.340023
cg22088420	0.640376	0.68055	0.614392	0.654265	0.649198	0.676199	0.702675	0.692173	0.586313	0.560796	0.607545	0.578464	0.602555	0.603514	0.631579	0.597121	0.606627	0.652335	0.553161	0.589676	0.577125	0.660625	0.556594	0.591131	0.595135	0.606083	0.604048	0.623633	0.569219	0.617988		0.714562	0.707237	0.700425	0.635204	0.691158	0.718687	0.68705	0.671896	0.596862	0.628888	0.618846	0.591418	0.583285	0.512458	0.620203	0.611759	0.641154	0.588714
cg08744727	0.410673	0.449223	0.41928	0.392344	0.476366	0.460765	0.388986	0.410377	0.350998	0.362014	0.320177	0.357064	0.366416	0.382227	0.40724	0.3072	0.328229	0.371612	0.383124	0.370176	0.414755	0.397074	0.356959	0.346186	0.310691	0.367999	0.337372	0.361183	0.339327	0.330448		0.484302	0.471325	0.571363	0.444341	0.557642	0.439957	0.506595	0.403124	0.320157	0.356197	0.419774	0.316697	0.386981	0.259703	0.317369	0.377911	0.41846	0.316591
cg11904376	0.861984	0.808999	0.839911	0.843149	0.831054	0.850032	0.810737	0.858288	0.909811	0.897084	0.857964	0.87847	0.877727	0.92771	0.926503	0.86823	0.891557	0.892855	0.825798	0.926523	0.883568	0.869156	0.827408	0.925687	0.907321	0.884323	0.898198	0.916484	0.887319	0.889698		0.803706	0.874735	0.813616	0.823179	0.820092	0.831863	0.848601	0.805734	0.90996	0.886801	0.935093	0.918796	0.825459	0.93682	0.903447	0.856142	0.929141	0.928759
cg00223042	0.914435	0.9141	0.909244	0.882243	0.890035	0.940251	0.938146	0.913322	0.755368	0.83255	0.871416	0.924224	0.878513	0.825583	0.852403	0.816591	0.785365	0.865176	0.829538	0.783313	0.876547	0.878032	0.860696	0.773961	0.805203	0.770727	0.767497	0.801251	0.734583	0.747315		0.923703	0.894716	0.917343	0.938163	0.939999	0.881902	0.901097	0.893416	0.772359	0.801515	0.788548	0.792895	0.851645	0.713374	0.75453	0.87332	0.829525	0.746141
cg00292701	0.266697	0.339948	0.317811	0.284065	0.228755	0.313273	0.278444	0.247231	0.147742	0.117389	0.287341	0.233386	0.220512	0.136831	0.136331	0.155428	0.172779	0.260727	0.230375	0.116725	0.223467	0.212101	0.280011	0.184932	0.183777	0.211455	0.200717	0.117499	0.142013	0.135597		0.289347	0.271985	0.281962	0.316461	0.261807	0.279893	0.280188	0.260004	0.227531	0.113266	0.189009	0.227999	0.187253	0.2116	0.207322	0.191945	0.114428	0.185528
cg00583731	0.830256	0.870698	0.840443	0.78283	0.754016	0.919262	0.88146	0.768927	0.547567	0.615183	0.751607	0.8301	0.692433	0.692361	0.758891	0.652235	0.539074	0.706597	0.680287	0.556468	0.731455	0.831317	0.688707	0.52144	0.648752	0.567779	0.543605	0.616759	0.606498	0.519817		0.945544	0.858876	0.885375	0.874457	0.876659	0.842135	0.834235	0.853229	0.605274	0.602938	0.734834	0.68917	0.735064	0.55333	0.535139	0.797453	0.756432	0.520038
cg01094121	0.112063	0.165256	0.174733	0.213298	0.227946	0.166619	0.0990567	0.186921	0.327426	0.226316	0.387962	0.267031	0.311747	0.232499	0.168535	0.1903	0.306779	0.29985	0.36358	0.24614	0.270963	0.308773	0.30668	0.313011	0.310657	0.265932	0.293621	0.257508	0.267435	0.239716		0.16438	0.115936	0.186821	0.154081	0.191142	0.20511	0.187581	0.196148	0.30034	0.255631	0.197907	0.266154	0.429495	0.333004	0.28814	0.21594	0.187498	0.334024
cg01381374	0.579261	0.638733	0.547202	0.507735	0.496711	0.646863	0.656953	0.491309	0.399701	0.453763	0.436512	0.482598	0.402491	0.526574	0.541557	0.468876	0.398396	0.473291	0.322824	0.388633	0.421661	0.446766	0.412307	0.392074	0.461651	0.411042	0.395812	0.432436	0.413963	0.396308		0.644924	0.624075	0.707309	0.699579	0.685233	0.605266	0.640981	0.619734	0.429491	0.471983	0.53591	0.440645	0.336066	0.33757	0.395842	0.535899	0.576237	0.349005
cg01783894	0.804186	0.793496	0.827494	0.831996	0.856141	0.832062	0.832954	0.834459	0.745051	0.713614	0.786607	0.771662	0.777778	0.824542	0.822026	0.769441	0.736716	0.787426	0.804848	0.767001	0.737727	0.711063	0.744729	0.74879	0.744699	0.755533	0.715478	0.800661	0.754276	0.781418		0.7861	0.793519	0.798981	0.794518	0.788272	0.84478	0.777494	0.789406	0.669806	0.773934	0.753401	0.726841	0.614286	0.645589	0.758037	0.763721	0.750071	0.710032
cg02820958	0.261308	0.256663	0.306483	0.325838	0.360015	0.265107	0.243374	0.359699	0.478398	0.38519	0.43773	0.268881	0.408955	0.376555	0.340288	0.364498	0.43852	0.373956	0.415569	0.45018	0.38055	0.321888	0.394991	0.474654	0.389924	0.44639	0.451426	0.455037	0.431676	0.454186		0.243949	0.327453	0.293302	0.295254	0.322144	0.340439	0.319199	0.302506	0.442933	0.417048	0.361564	0.434939	0.402892	0.482289	0.458216	0.372412	0.36571	0.507991
cg03788995	0.629637	0.691496	0.663803	0.668954	0.650677	0.72866	0.681028	0.682854	0.591498	0.605339	0.62388	0.695365	0.608328	0.602446	0.625223	0.564921	0.549947	0.617713	0.576687	0.607384	0.56233	0.663964	0.578744	0.549958	0.596352	0.614241	0.641955	0.624378	0.559529	0.612694		0.652599	0.710303	0.724992	0.679254	0.70718	0.653422	0.673029	0.642849	0.507133	0.561063	0.661578	0.472166	0.565105	0.384378	0.510888	0.507652	0.621311	0.514048
cg04240971	0.604525	0.640379	0.631149	0.637003	0.65626	0.671107	0.661221	0.626214	0.569302	0.562765	0.59102	0.643378	0.568565	0.581103	0.585644	0.523737	0.546239	0.566227	0.552289	0.609174	0.589086	0.58708	0.544577	0.585389	0.539557	0.578229	0.563459	0.60366	0.556333	0.533789		0.637695	0.610405	0.691027	0.602561	0.662428	0.636784	0.617689	0.633514	0.476158	0.543927	0.539508	0.530659	0.525349	0.457106	0.523894	0.542379	0.505893	0.53098
cg04357225	0.837196	0.848564	0.836758	0.824327	0.869006	0.805178	0.843231	0.87563	0.72081	0.786789	0.790715	0.840213	0.784918	0.811946	0.832056	0.738117	0.766105	0.797068	0.780184	0.775194	0.754257	0.833538	0.768925	0.752585	0.753635	0.743265	0.786524	0.830017	0.765979	0.773459		0.840606	0.812155	0.85157	0.863304	0.857941	0.789973	0.83539	0.869453	0.720758	0.724088	0.737093	0.744408	0.786529	0.645321	0.785926	0.720479	0.785586	0.76341
cg04859552	0.113015	0.0920669	0.145913	0.136982	0.125892	0.106638	0.126772	0.121326	0.205894	0.17389	0.171003	0.105794	0.141643	0.17409	0.183061	0.177756	0.209543	0.17147	0.186152	0.169487	0.138126	0.162233	0.163178	0.212857	0.179611	0.205093	0.201402	0.192304	0.180303	0.213546		0.0981538	0.102542	0.107408	0.12822	0.124521	0.159403	0.127793	0.110757	0.198165	0.195604	0.181886	0.19281	0.158151	0.153279	0.18079	0.16957	0.197712	0.177307
cg04989054	0.876622	0.911936	0.891902	0.836545	0.855074	0.911873	0.894958	0.882768	0.703771	0.768783	0.820492	0.894802	0.843686	0.800744	0.804546	0.787857	0.719917	0.818124	0.796681	0.726321	0.842953	0.821591	0.817406	0.700049	0.79341	0.751374	0.718994	0.76722	0.753816	0.726782		0.960588	0.920564	0.912368	0.913615	0.941361	0.862127	0.850411	0.889406	0.706237	0.708776	0.795716	0.74075	0.847754	0.579902	0.676873	0.855433	0.801406	0.715863
cg05051331	0.77544	0.824366	0.833017	0.852578	0.85257	0.805997	0.818827	0.813486	0.924416	0.941379	0.912023	0.892103	0.913462	0.923302	0.959643	0.902381	0.910981	0.886648	0.800628	0.955542	0.848035	0.866073	0.852267	0.941872	0.918099	0.924553	0.912772	0.903697	0.946408	0.935647		0.773399	0.85172	0.823241	0.845604	0.809277	0.802744	0.80792	0.79451	0.890917	0.882449	0.909571	0.912253	0.78167	0.871849	0.91752	0.829591	0.846882	0.901797
cg05337192	0.484576	0.529946	0.450103	0.502631	0.49568	0.543643	0.534515	0.476955	0.43591	0.433533	0.442953	0.471837	0.481299	0.492649	0.499124	0.4472	0.446763	0.461497	0.417217	0.431988	0.41674	0.465975	0.415911	0.422816	0.447283	0.438071	0.44344	0.476304	0.444293	0.437662		0.567125	0.494525	0.529232	0.541473	0.519542	0.507899	0.537025	0.464483	0.440085	0.442657	0.457016	0.443477	0.395156	0.390555	0.443619	0.457071	0.463081	0.411481
cg05844366	0.857743	0.881071	0.856888	0.838352	0.854004	0.903667	0.900693	0.81773	0.630846	0.708681	0.812678	0.894773	0.752266	0.746951	0.783446	0.749427	0.662456	0.778267	0.74321	0.687091	0.67492	0.836942	0.735668	0.636738	0.704319	0.667554	0.674966	0.717506	0.708606	0.576042		0.842513	0.879085	0.851886	0.875706	0.85581	0.804173	0.856904	0.835586	0.659927	0.704409	0.791811	0.693146	0.727741	0.513237	0.636634	0.737885	0.770558	0.579314
cg06061636	0.609873	0.723038	0.59278	0.505568	0.496087	0.701223	0.637496	0.46262	0.365744	0.398186	0.499913	0.600114	0.578861	0.364509	0.520035	0.368175	0.392365	0.395702	0.465523	0.379572	0.499956	0.555131	0.44845	0.416658	0.39534	0.373352	0.356364	0.445858	0.352283	0.327633		0.658355	0.543325	0.637922	0.606939	0.650813	0.504467	0.544852	0.515469	0.397296	0.39646	0.439263	0.395151	0.531404	0.319443	0.348164	0.496025	0.446747	0.294153
cg06061692	0.526056	0.659617	0.528484	0.590921	0.544658	0.670101	0.589069	0.53582	0.424814	0.434697	0.515514	0.581162	0.55185	0.416739	0.468679	0.410576	0.437536	0.494207	0.468099	0.438704	0.503853	0.52379	0.497247	0.465564	0.437461	0.439815	0.429212	0.457687	0.415876	0.416519		0.585932	0.535409	0.570067	0.522908	0.522804	0.528793	0.530229	0.526106	0.414156	0.385861	0.453126	0.414299	0.512156	0.391535	0.393966	0.429578	0.378028	0.412947
cg06554701	0.811476	0.798537	0.813041	0.834454	0.799547	0.828262	0.862259	0.754934	0.699286	0.699354	0.732553	0.649325	0.765593	0.750674	0.768292	0.705607	0.6807	0.746115	0.75398	0.761261	0.733919	0.733351	0.752759	0.671075	0.734222	0.759347	0.737042	0.691996	0.682824	0.657928		0.827428	0.770718	0.800344	0.758977	0.862547	0.740377	0.758648	0.782674	0.665471	0.706714	0.739559	0.695447	0.722228	0.592505	0.707883	0.648987	0.662586	0.572951
cg07867325	0.548706	0.59056	0.516988	0.512337	0.524397	0.577509	0.592558	0.534818	0.467611	0.48464	0.488031	0.453612	0.493626	0.496385	0.522058	0.458306	0.464077	0.466177	0.474	0.469457	0.505736	0.485532	0.498696	0.496228	0.494517	0.482647	0.488765	0.485978	0.468753	0.439836		0.607368	0.593628	0.541274	0.527049	0.593344	0.519064	0.552071	0.547943	0.471246	0.427946	0.468588	0.477854	0.51334	0.424531	0.465353	0.501062	0.479411	0.450254
cg07951103	0.873937	0.916266	0.89167	0.898316	0.904562	0.908806	0.898861	0.889966	0.790764	0.837493	0.825806	0.907811	0.822035	0.900403	0.904007	0.813944	0.799888	0.830108	0.802699	0.825283	0.83903	0.857039	0.81167	0.773699	0.819132	0.815138	0.814273	0.846403	0.845219	0.766018		0.915166	0.930883	0.894841	0.889594	0.897917	0.873123	0.892963	0.896663	0.797061	0.812246	0.788004	0.828454	0.84462	0.720453	0.811381	0.853036	0.882042	0.747013
cg08323960	0.377716	0.444686	0.319015	0.310014	0.332202	0.468896	0.407266	0.316878	0.259009	0.228572	0.320757	0.352775	0.294845	0.282758	0.299432	0.219121	0.24264	0.28977	0.316105	0.241994	0.268051	0.33789	0.278705	0.251901	0.249284	0.254953	0.218313	0.253984	0.23498	0.198723		0.508593	0.396181	0.476726	0.449845	0.435322	0.352526	0.379232	0.400992	0.335809	0.2701	0.310414	0.318129	0.298789	0.234612	0.298362	0.330205	0.31194	0.255611
cg08835041	0.782621	0.838249	0.786143	0.809726	0.811253	0.808129	0.796479	0.842495	0.585653	0.601756	0.730662	0.754938	0.708276	0.659107	0.764987	0.634766	0.558815	0.701096	0.541219	0.614824	0.614663	0.67519	0.684468	0.607815	0.583468	0.601805	0.492647	0.755739	0.577806	0.562666		0.774031	0.854804	0.75452	0.830878	0.820212	0.807922	0.79455	0.807378	0.626449	0.634733	0.656929	0.674429	0.706395	0.449752	0.656285	0.738913	0.615521	0.610915
cg09275602	0.449285	0.507266	0.414131	0.519262	0.550933	0.562785	0.494804	0.525976	0.417419	0.409927	0.399041	0.437354	0.398324	0.455263	0.46499	0.453363	0.441007	0.454446	0.332138	0.436744	0.387459	0.462771	0.328981	0.387107	0.40864	0.403705	0.435322	0.416166	0.421816	0.412999		0.524337	0.449605	0.534574	0.521019	0.547327	0.51678	0.470838	0.519946	0.363806	0.412916	0.418021	0.407159	0.319391	0.320255	0.375943	0.414584	0.446749	0.42043
cg09797376	0.889927	0.905916	0.871005	0.930746	0.906022	0.906635	0.922154	0.82267	0.687438	0.768079	0.883077	0.875339	0.805201	0.807249	0.84845	0.785944	0.727844	0.856962	0.827583	0.815265	0.848372	0.817671	0.840488	0.703257	0.777212	0.786819	0.759162	0.77869	0.749419	0.722305		0.958438	0.89316	0.905604	0.903219	0.920472	0.926349	0.881706	0.897824	0.767508	0.718275	0.84749	0.784212	0.790482	0.675061	0.730089	0.819565	0.829099	0.71375
cg10169393	0.748382	0.813243	0.661907	0.624136	0.631604	0.8033	0.825501	0.542849	0.423289	0.361116	0.505836	0.685948	0.595579	0.492558	0.521849	0.439737	0.33477	0.507385	0.495822	0.392272	0.557414	0.688531	0.515811	0.411191	0.392873	0.39614	0.368362	0.443801	0.439529	0.38256		0.856172	0.765508	0.826304	0.737191	0.751323	0.659343	0.666486	0.659735	0.458731	0.366264	0.50461	0.43916	0.521375	0.278921	0.350189	0.497445	0.425418	0.324077
cg10504120	0.676164	0.642538	0.60781	0.644496	0.708356	0.666773	0.694611	0.633767	0.563906	0.541195	0.566538	0.622596	0.614281	0.608205	0.59247	0.560643	0.555978	0.566729	0.582891	0.583631	0.608354	0.600694	0.564093	0.496175	0.537379	0.550422	0.530547	0.621906	0.532371	0.551579		0.724681	0.679943	0.683904	0.625951	0.687021	0.668277	0.716502	0.666875	0.495591	0.594479	0.59079	0.580037	0.548894	0.460059	0.555357	0.556393	0.609958	0.50659
cg10529994	0.817238	0.883595	0.80535	0.889341	0.84272	0.903061	0.847875	0.855681	0.950354	0.983754	0.891489	0.868421	0.892918	0.963128	0.962562	0.964827	0.937453	0.921812	0.859432	0.947408	0.916037	0.91337	0.845913	0.954508	0.937013	0.955897	0.950267	0.954518	0.963488	0.96783		0.852378	0.778455	0.868908	0.824162	0.921159	0.80315	0.83763	0.896018	0.926413	0.921411	0.950646	0.964163	0.815527	0.937734	0.931284	0.878977	0.942939	0.867357
cg10548669	0.756434	0.802295	0.724402	0.721318	0.7283	0.786316	0.798282	0.692236	0.646226	0.683982	0.684806	0.736616	0.662789	0.664303	0.728871	0.695134	0.676003	0.686714	0.644709	0.658457	0.674144	0.70254	0.659509	0.621384	0.70347	0.636442	0.678062	0.668438	0.651827	0.668335		0.805263	0.763687	0.771999	0.768443	0.771961	0.736212	0.773248	0.7355	0.615029	0.654153	0.686158	0.622548	0.626542	0.620875	0.659795	0.705103	0.676416	0.621758
cg10709925	0.710583	0.723524	0.635257	0.684834	0.694796	0.803701	0.71249	0.652056	0.615872	0.609695	0.650291	0.638459	0.617603	0.676029	0.641909	0.618861	0.624199	0.693474	0.570514	0.605255	0.583103	0.641484	0.609737	0.604655	0.621132	0.640901	0.642947	0.614258	0.630282	0.658328		0.716945	0.715335	0.705053	0.70398	0.762678	0.703607	0.683274	0.685811	0.597021	0.557358	0.605774	0.55829	0.537779	0.555529	0.558472	0.598143	0.629397	0.587315
cg11241151	0.400226	0.480536	0.484248	0.506585	0.559644	0.582003	0.431552	0.486432	0.686029	0.657189	0.566089	0.585398	0.642383	0.644529	0.671609	0.614128	0.64497	0.44281	0.566235	0.725321	0.599901	0.604785	0.505115	0.652043	0.667411	0.610843	0.663248	0.671825	0.67863	0.667586		0.495067	0.547685	0.523343	0.536009	0.560162	0.462243	0.484758	0.467758	0.659762	0.672784	0.705224	0.603866	0.601475	0.673632	0.647398	0.585568	0.614971	0.677473
cg11403046	0.701061	0.753391	0.703183	0.695275	0.681409	0.797014	0.780006	0.67815	0.611396	0.624013	0.684575	0.732612	0.654705	0.671225	0.6884	0.646286	0.646072	0.67982	0.663308	0.604017	0.66835	0.6754	0.618115	0.653712	0.641661	0.664286	0.600216	0.66465	0.661021	0.638455		0.752676	0.713003	0.766035	0.677162	0.756926	0.679946	0.709061	0.726063	0.579652	0.634225	0.573849	0.627525	0.563604	0.453901	0.58057	0.692663	0.588108	0.554651
cg11504245	0.723988	0.842999	0.65821	0.618864	0.613281	0.857598	0.794928	0.608316	0.459981	0.528492	0.640301	0.692436	0.553692	0.544051	0.669059	0.567899	0.463393	0.59543	0.508649	0.50148	0.593627	0.686996	0.515495	0.486135	0.520793	0.515217	0.503129	0.515044	0.50597	0.442038		0.843906	0.730279	0.80117	0.751519	0.812203	0.673372	0.728529	0.721636	0.504145	0.50534	0.595979	0.563962	0.481177	0.423072	0.430087	0.62632	0.548576	0.398283
cg11710887	0.82247	0.866265	0.822403	0.844983	0.854576	0.858231	0.833381	0.815538	0.968528	0.977145	0.851188	0.838765	0.888573	0.974909	0.977765	0.975926	0.984681	0.881988	0.87189	0.976162	0.891756	0.895944	0.849816	0.96439	0.947778	0.956546	0.963965	0.979784	0.968347	0.978124		0.826684	0.867534	0.822888	0.788082	0.828545	0.823039	0.811843	0.839187	0.953675	0.974848	0.981654	0.954962	0.838632	0.93333	0.948197	0.962305	0.962831	0.973158
cg11805548	0.458672	0.595803	0.481791	0.541174	0.493398	0.667945	0.542473	0.465537	0.356578	0.376188	0.512485	0.52119	0.474857	0.382194	0.402366	0.338276	0.316355	0.478761	0.454464	0.3284	0.419882	0.509007	0.419659	0.357615	0.395397	0.375177	0.348522	0.316026	0.332479	0.316463		0.618205	0.568645	0.630056	0.588869	0.634824	0.586125	0.559409	0.535192	0.342696	0.358156	0.42497	0.344639	0.349796	0.311068	0.308646	0.382762	0.342439	0.298702
cg11905324	0.75103	0.750896	0.745071	0.786661	0.783805	0.820632	0.783868	0.74687	0.927446	0.936529	0.853361	0.816025	0.830236	0.930456	0.950447	0.903646	0.928156	0.806661	0.811195	0.936348	0.861094	0.910122	0.820627	0.908887	0.912374	0.906364	0.925952	0.933648	0.922867	0.933654		0.725268	0.777421	0.759148	0.782766	0.774895	0.758962	0.789815	0.750869	0.868174	0.907194	0.894597	0.885687	0.751595	0.898104	0.895373	0.865406	0.895027	0.913264
cg12007372	0.839335	0.875811	0.884366	0.910884	0.890955	0.90049	0.86409	0.862317	0.772613	0.799529	0.878472	0.848867	0.836504	0.869234	0.790287	0.764513	0.787684	0.857392	0.825267	0.767292	0.804186	0.844152	0.796048	0.823093	0.755691	0.794621	0.788536	0.808013	0.792515	0.769717		0.868652	0.878587	0.8893	0.871977	0.883035	0.858178	0.879089	0.840033	0.718998	0.771362	0.677997	0.651764	0.768441	0.666376	0.728775	0.706043	0.749227	0.692712
cg13514165	0.46416	0.47373	0.438566	0.459587	0.50377	0.497717	0.476605	0.49231	0.395043	0.416285	0.455992	0.47851	0.418417	0.389014	0.388458	0.359033	0.413353	0.432952	0.469973	0.435432	0.443291	0.365575	0.451341	0.392493	0.375224	0.374475	0.361199	0.422973	0.373719	0.393851		0.431348	0.483625	0.49144	0.512703	0.516419	0.446629	0.492287	0.453033	0.312669	0.409071	0.371107	0.321016	0.454731	0.249266	0.297071	0.41645	0.398819	0.333737
cg13772055	0.907741	0.873545	0.87543	0.810054	0.847008	0.911633	0.911923	0.854994	0.821917	0.818066	0.829272	0.832968	0.806792	0.785518	0.87881	0.782076	0.735535	0.855387	0.81008	0.772884	0.807363	0.861424	0.793937	0.715561	0.761459	0.783119	0.776067	0.804663	0.755894	0.793336		0.896837	0.855228	0.881519	0.845039	0.879731	0.84611	0.848434	0.8776	0.738092	0.752114	0.787197	0.729201	0.770691	0.73039	0.724651	0.70478	0.776522	0.724652
cg14566095	0.390722	0.358597	0.497735	0.487703	0.397945	0.393277	0.437164	0.464024	0.549187	0.608348	0.562842	0.556753	0.638173	0.428732	0.420594	0.463528	0.540849	0.529433	0.638981	0.592288	0.597248	0.531007	0.643326	0.56714	0.539064	0.518558	0.488799	0.583728	0.521228	0.550886		0.418425	0.398611	0.469568	0.440897	0.440313	0.513302	0.484234	0.502298	0.490835	0.570685	0.493111	0.547262	0.748319	0.608585	0.527206	0.53037	0.492998	0.622898
cg14645856	0.635873	0.679108	0.606049	0.63258	0.667095	0.670625	0.672751	0.617089	0.572096	0.587975	0.613243	0.621258	0.604876	0.633704	0.606698	0.580999	0.573067	0.63207	0.57253	0.572216	0.583863	0.616516	0.598113	0.564381	0.585958	0.581093	0.604442	0.584439	0.629988	0.561726		0.679862	0.67257	0.67427	0.678653	0.66222	0.64251	0.650448	0.636688	0.566762	0.544778	0.584683	0.543896	0.55577	0.500297	0.580018	0.560245	0.584032	0.523977
cg14648311	0.691372	0.726874	0.638208	0.638906	0.659811	0.707173	0.717919	0.645791	0.595168	0.60435	0.652502	0.686429	0.637576	0.631335	0.649802	0.613536	0.587951	0.639912	0.601124	0.616136	0.628995	0.656505	0.629246	0.59116	0.616288	0.599872	0.63505	0.620513	0.626798	0.608948		0.707441	0.628918	0.721159	0.695508	0.680361	0.648981	0.678475	0.659584	0.564197	0.587123	0.592435	0.541231	0.613954	0.517904	0.543564	0.590325	0.630228	0.509832
cg15405002	0.69031	0.799104	0.641547	0.643151	0.651983	0.816473	0.791691	0.60888	0.487844	0.538058	0.642356	0.670695	0.653617	0.538956	0.626221	0.508717	0.460022	0.616347	0.585262	0.445731	0.641415	0.685385	0.60812	0.495522	0.509273	0.500419	0.511998	0.504228	0.477246	0.462145		0.807758	0.815839	0.797557	0.783838	0.817783	0.687435	0.724815	0.701467	0.501737	0.541399	0.572462	0.434917	0.561623	0.428892	0.464818	0.595939	0.574722	0.44739
cg15547703	0.782301	0.840988	0.889373	0.887413	0.831389	0.872274	0.791044	0.837039	0.955647	0.952283	0.920938	0.875353	0.889178	0.973789	0.979267	0.937287	0.94318	0.913498	0.883517	0.948047	0.919116	0.915237	0.875404	0.957549	0.965506	0.931299	0.966021	0.937301	0.955693	0.960058		0.834484	0.862248	0.874135	0.850524	0.809089	0.818784	0.84509	0.867071	0.948064	0.937706	0.926323	0.900959	0.791641	0.931857	0.948915	0.877436	0.950415	0.955699
cg15650209	0.6568	0.622108	0.637125	0.659712	0.693797	0.661533	0.73117	0.666482	0.528379	0.536047	0.640044	0.659687	0.600855	0.644473	0.505841	0.579201	0.500848	0.62355	0.524408	0.603727	0.528451	0.539198	0.575124	0.598512	0.580387	0.600779	0.557584	0.551447	0.625716	0.580162		0.645961	0.66773	0.661256	0.741479	0.660408	0.597188	0.64032	0.638951	0.518785	0.48574	0.604663	0.520992	0.581379	0.470766	0.551094	0.549849	0.562439	0.541013
cg15818631	0.617318	0.62394	0.643006	0.671605	0.65083	0.680643	0.601599	0.654304	0.756429	0.686417	0.663887	0.722339	0.741114	0.796364	0.73909	0.717655	0.674202	0.694851	0.706799	0.759065	0.710877	0.709351	0.654646	0.703252	0.753377	0.674601	0.736343	0.760212	0.736675	0.747785		0.696481	0.712316	0.680836	0.64996	0.65827	0.61627	0.624235	0.601206	0.720112	0.732427	0.731717	0.701628	0.684852	0.771876	0.766511	0.721076	0.770353	0.808591
cg16455757	0.748692	0.769271	0.803559	0.804566	0.865759	0.849004	0.838101	0.795895	0.714551	0.682162	0.756232	0.693791	0.709539	0.668405	0.734699	0.586826	0.665626	0.735764	0.674802	0.65782	0.660636	0.805427	0.724026	0.678558	0.637764	0.701156	0.672628	0.650355	0.704357	0.61612		0.727849	0.81338	0.793512	0.756517	0.806695	0.790845	0.77184	0.774836	0.561143	0.596322	0.673777	0.514982	0.574216	0.460206	0.659458	0.522251	0.652284	0.532364
cg16579144	0.599282	0.610295	0.542158	0.583005	0.601467	0.683161	0.648264	0.620087	0.485493	0.497001	0.502576	0.434818	0.413808	0.661687	0.586984	0.511136	0.491605	0.550386	0.513913	0.481515	0.431773	0.507076	0.4784	0.485657	0.461201	0.511946	0.539761	0.590248	0.467805	0.496985		0.6	0.557711	0.674446	0.590564	0.705889	0.621242	0.605293	0.573599	0.441232	0.490809	0.503217	0.412794	0.392669	0.328896	0.421257	0.512729	0.524967	0.421168
cg17095167	0.549971	0.58639	0.497217	0.549512	0.546171	0.5683	0.550522	0.527907	0.503813	0.496026	0.492152	0.479916	0.415869	0.529613	0.48662	0.490918	0.489176	0.487745	0.434992	0.448313	0.460357	0.48843	0.450671	0.46464	0.481489	0.513758	0.502227	0.48022	0.50125	0.496229		0.582193	0.517071	0.584373	0.546491	0.60056	0.566084	0.555347	0.56143	0.45353	0.428884	0.491684	0.462545	0.432082	0.417342	0.502989	0.446997	0.488298	0.431772
cg17402060	0.226156	0.186827	0.214854	0.23508	0.118766	0.204605	0.18172	0.22591	0.360814	0.302692	0.280986	0.256439	0.239497	0.298272	0.245038	0.319778	0.318106	0.25749	0.202426	0.310589	0.252546	0.19891	0.255444	0.384341	0.323755	0.295832	0.294686	0.297499	0.301515	0.336875		0.169513	0.162548	0.146247	0.182549	0.146844	0.216624	0.205639	0.228692	0.342832	0.27945	0.273161	0.342524	0.238782	0.325916	0.310493	0.278432	0.305533	0.274725
cg17451046	0.573268	0.607942	0.594953	0.590539	0.620138	0.679977	0.665173	0.562023	0.554307	0.562972	0.606595	0.529102	0.533938	0.560648	0.560808	0.541305	0.515681	0.541337	0.521679	0.539512	0.536402	0.633666	0.531973	0.503398	0.501531	0.517071	0.550177	0.539061	0.491415	0.513178		0.759402	0.657143	0.702246	0.707914	0.716008	0.672235	0.642449	0.662166	0.513431	0.528839	0.638083	0.581409	0.583065	0.445075	0.510166	0.61874	0.610973	0.473456
cg18331263	0.245624	0.197037	0.268598	0.240099	0.285143	0.201448	0.227709	0.27387	0.375882	0.339972	0.271718	0.252131	0.317419	0.321413	0.291696	0.334726	0.382802	0.246117	0.37458	0.36914	0.291018	0.330999	0.289553	0.400778	0.337621	0.328767	0.383904	0.323141	0.35841	0.386983		0.266781	0.270635	0.223035	0.255751	0.220741	0.254596	0.21546	0.247231	0.383421	0.317079	0.296888	0.387304	0.304616	0.388369	0.390894	0.333121	0.323634	0.393053
cg18913631	0.770016	0.747483	0.784785	0.775998	0.83496	0.837591	0.839334	0.789049	0.902593	0.902195	0.884989	0.829517	0.817854	0.928313	0.897143	0.864981	0.884616	0.87528	0.855179	0.906851	0.771437	0.883956	0.85355	0.888034	0.87801	0.891334	0.898212	0.902344	0.888357	0.920191		0.796288	0.778332	0.803429	0.841495	0.836145	0.852631	0.817793	0.821837	0.88889	0.910039	0.893172	0.911719	0.830269	0.91819	0.932323	0.820639	0.922086	0.933771
cg19081470	0.621408	0.675269	0.660478	0.711154	0.729416	0.713708	0.679871	0.643816	0.781975	0.709415	0.713229	0.767781	0.745307	0.822297	0.774717	0.756447	0.774525	0.718499	0.741832	0.767881	0.753487	0.733079	0.685365	0.760528	0.761339	0.774372	0.766166	0.769962	0.76716	0.816265		0.709992	0.790746	0.776752	0.735447	0.775188	0.704433	0.747082	0.684787	0.815121	0.89258	0.855596	0.818735	0.774033	0.829078	0.843312	0.830398	0.902876	0.9179
cg19149114	0.782484	0.84683	0.758425	0.821689	0.844011	0.898154	0.903126	0.803894	0.592724	0.646745	0.789446	0.71022	0.702568	0.695054	0.818199	0.664124	0.557913	0.749972	0.691291	0.618189	0.689328	0.790267	0.699139	0.574017	0.671174	0.613794	0.595765	0.643643	0.654138	0.610161		0.888216	0.793803	0.904333	0.861286	0.875222	0.815985	0.877435	0.843282	0.51616	0.764489	0.742821	0.587173	0.630645	0.386903	0.525659	0.685288	0.770762	0.480507
cg19180156	0.879571	0.929226	0.90816	0.830927	0.828611	0.908204	0.895958	0.851079	0.763782	0.81104	0.848397	0.890348	0.825136	0.81533	0.830774	0.826795	0.785771	0.809605	0.811892	0.792169	0.841492	0.835238	0.784067	0.761038	0.806407	0.769686	0.771925	0.832778	0.769354	0.755242		0.913289	0.91206	0.892621	0.898251	0.906387	0.873598	0.888234	0.8882	0.771063	0.826354	0.834051	0.773406	0.84292	0.711626	0.723828	0.906033	0.836638	0.759042
cg20517937	0.856316	0.909999	0.855613	0.786625	0.804919	0.921338	0.887889	0.785974	0.59876	0.669355	0.766006	0.865614	0.79505	0.667872	0.7547	0.710493	0.613158	0.758101	0.701621	0.662415	0.77111	0.852081	0.718317	0.618631	0.707557	0.6106	0.612581	0.701055	0.647183	0.549024		0.933958	0.885563	0.893022	0.900008	0.894468	0.857396	0.848459	0.837713	0.660558	0.701287	0.781624	0.682238	0.681825	0.507343	0.613645	0.797405	0.756354	0.619025
cg20957317	0.0329187	0.0372051	0.0598342	0.0987416	0.0717368	0.0614299	0.0377384	0.0192945	0.128713	0.109958	0.104889	0.114721	0.135741	0.0725305	0.0533867	0.0688747	0.114961	0.0866158	0.126312	0.0929155	0.083248	0.0957751	0.138172	0.122054	0.111904	0.121306	0.0699719	0.0973655	0.0972991	0.125619		0.114415	0.049744	0.0990044	0.0864578	0.0980622	0.0324817	0.0870244	0.104558	0.213977	0.162608	0.114601	0.165322	0.166127	0.233103	0.18191	0.15355	0.122525	0.227146
cg21026018	0.771887	0.755768	0.67392	0.715527	0.755808	0.824358	0.800918	0.721386	0.604882	0.61306	0.698139	0.712039	0.731334	0.646101	0.63214	0.631348	0.560722	0.693791	0.677143	0.58743	0.665937	0.710941	0.645795	0.575071	0.57625	0.58537	0.575256	0.619708	0.606073	0.53376		0.867691	0.78803	0.82223	0.818606	0.833567	0.7302	0.765362	0.742168	0.609115	0.608022	0.648908	0.632456	0.753758	0.499949	0.599466	0.615342	0.624827	0.595968
cg21314978	0.686161	0.74799	0.636172	0.673001	0.671258	0.724572	0.727963	0.661529	0.609653	0.626819	0.682839	0.731016	0.61617	0.622764	0.636765	0.622894	0.617785	0.616706	0.578488	0.59175	0.605182	0.637826	0.576668	0.613788	0.603365	0.635356	0.645074	0.587354	0.609716	0.594862		0.725576	0.712153	0.685395	0.67141	0.705672	0.675955	0.691088	0.647186	0.575542	0.601423	0.599366	0.599688	0.619771	0.529095	0.587474	0.640096	0.624936	0.531609
cg21518151	0.515023	0.55621	0.478802	0.567225	0.558866	0.549051	0.586368	0.526931	0.442938	0.478682	0.476107	0.453288	0.430819	0.512282	0.537184	0.473529	0.453555	0.482795	0.452362	0.425645	0.443861	0.457112	0.465792	0.446128	0.445363	0.463728	0.467366	0.440496	0.491899	0.421668		0.51344	0.477587	0.564325	0.552974	0.578219	0.510761	0.526861	0.518645	0.424127	0.416863	0.435553	0.399223	0.357658	0.308096	0.460438	0.47575	0.480665	0.365825
cg22022580	0.755069	0.827682	0.767592	0.687978	0.705078	0.818027	0.82798	0.609761	0.580542	0.642548	0.662668	0.703176	0.628607	0.647983	0.643551	0.679832	0.621724	0.605752	0.628812	0.613866	0.657984	0.709761	0.583834	0.589431	0.664705	0.615639	0.634524	0.612849	0.674171	0.589644		0.686	0.639111	0.824784	0.676908	0.760809	0.662918	0.638684	0.650662	0.579227	0.612212	0.554135	0.577158	0.584434	0.493899	0.539862	0.67593	0.626615	0.505063
cg24353945	0.805452	0.852481	0.770094	0.687112	0.717354	0.822397	0.793969	0.721305	0.547182	0.578966	0.68585	0.74967	0.701573	0.66446	0.65046	0.604542	0.538163	0.654643	0.67923	0.599897	0.702283	0.745768	0.684268	0.533668	0.576891	0.566907	0.560755	0.619825	0.594925	0.558307		0.80456	0.811299	0.817731	0.767023	0.80889	0.714876	0.735586	0.766958	0.532938	0.564778	0.608477	0.562555	0.666575	0.507431	0.535142	0.679447	0.627804	0.485701
cg24526669	0.840202	0.876867	0.873846	0.87574	0.883112	0.883188	0.876552	0.862017	0.768626	0.797161	0.839003	0.877158	0.815839	0.831991	0.84326	0.78504	0.788942	0.842883	0.822103	0.802756	0.842281	0.872367	0.815834	0.83005	0.778844	0.818143	0.804365	0.843952	0.818814	0.811409		0.927402	0.897376	0.87477	0.890182	0.884013	0.858541	0.866422	0.868172	0.724149	0.811325	0.780091	0.750353	0.801719	0.685251	0.743075	0.839664	0.807917	0.813166
cg24953335	0.705108	0.738158	0.720964	0.766219	0.760815	0.717104	0.738118	0.733457	0.843108	0.79807	0.756185	0.813736	0.802435	0.822688	0.845565	0.742417	0.793064	0.776271	0.790661	0.868446	0.813514	0.794324	0.845157	0.750762	0.823198	0.739436	0.786322	0.823978	0.802923	0.78753		0.764183	0.775393	0.7789	0.797833	0.716463	0.715058	0.72062	0.730167	0.792651	0.804419	0.730987	0.848877	0.787297	0.838268	0.872542	0.762016	0.845063	0.839268
cg25013378	0.597078	0.7148	0.615969	0.616759	0.638844	0.720551	0.665203	0.639358	0.470605	0.507743	0.619286	0.675621	0.575881	0.544267	0.588814	0.463236	0.471703	0.569929	0.5608	0.452402	0.56803	0.635495	0.575004	0.482715	0.474179	0.507792	0.450671	0.484453	0.461681	0.466682		0.640052	0.666744	0.677482	0.591379	0.64234	0.56953	0.622276	0.60665	0.445868	0.43886	0.525507	0.456239	0.437088	0.356265	0.43761	0.443011	0.477741	0.405906
cg25579583	0.216753	0.171045	0.213578	0.17626	0.19511	0.166839	0.165264	0.19146	0.278032	0.251155	0.206958	0.214184	0.215797	0.218037	0.226477	0.29066	0.307013	0.24913	0.264284	0.235422	0.219655	0.245953	0.225021	0.280191	0.281134	0.286633	0.302312	0.240778	0.23911	0.277507		0.173608	0.151359	0.135579	0.155465	0.144234	0.206018	0.173328	0.189496	0.356464	0.24452	0.284316	0.343813	0.242299	0.375822	0.330336	0.296277	0.210388	0.325254
cg25680105	0.698095	0.760386	0.643853	0.633152	0.654943	0.730029	0.743099	0.69364	0.551567	0.59365	0.609909	0.63956	0.575027	0.592779	0.647775	0.582602	0.500121	0.58652	0.545434	0.514952	0.55152	0.616813	0.521447	0.55128	0.617918	0.544461	0.541068	0.647023	0.570913	0.522092		0.735198	0.767092	0.746959	0.726941	0.70251	0.615084	0.669476	0.740932	0.475	0.511804	0.58643	0.478208	0.553965	0.35223	0.48427	0.643462	0.57209	0.413908
cg26019498	0.62975	0.560432	0.468587	0.634061	0.558029	0.644686	0.512541	0.58895	0.807255	0.795643	0.663028	0.639716	0.675053	0.831725	0.783716	0.776491	0.80314	0.658702	0.634779	0.827594	0.680095	0.706469	0.626202	0.828394	0.745419	0.757883	0.832441	0.741688	0.867891	0.820601		0.577978	0.662813	0.622816	0.562891	0.640976	0.608375	0.518244	0.524114	0.812589	0.827895	0.821317	0.798176	0.66616	0.803379	0.849805	0.665101	0.815011	0.783896
cg26396777	0.81033	0.879616	0.760056	0.742438	0.773612	0.868121	0.862469	0.778697	0.660705	0.673425	0.755742	0.83256	0.716114	0.717698	0.77624	0.709408	0.643747	0.739953	0.696292	0.655336	0.717113	0.769448	0.699182	0.652135	0.687435	0.679067	0.704947	0.703336	0.716762	0.666169		0.857708	0.864693	0.840982	0.817414	0.848067	0.785286	0.785984	0.830587	0.638933	0.653139	0.761264	0.64762	0.604455	0.575847	0.645927	0.7408	0.732621	0.588986
cg26487629	0.863698	0.879295	0.770972	0.789959	0.743174	0.839459	0.855787	0.791788	0.699096	0.63629	0.76602	0.826483	0.79923	0.737981	0.737646	0.726941	0.617835	0.727392	0.680491	0.662995	0.774589	0.76284	0.730786	0.626154	0.697705	0.675101	0.613233	0.693009	0.675497	0.604868		0.854847	0.819437	0.850313	0.814367	0.860138	0.769265	0.817775	0.802222	0.656887	0.687633	0.790412	0.758958	0.758457	0.580042	0.638418	0.806308	0.7349	0.597302
[truncated: 23 more columns]
