# Supplementary material for: Abrupt and altered cell-type specific DNA methylation profiles in blood during acute HIV infection persists despite prompt initiation of ART
Source: PLoS Pathog. 2021 Aug 13;17(8):e1009785. doi: 10.1371/journal.ppat.1009785 (PMC8386872; doi:10.1371/journal.ppat.1009785)
Supplement: S4 Data — (XLSX) [file ppat.1009785.s018.xlsx]

## Sheet: 5%
names	logFC	AveExpr	t	P.Value	adj.P.Val	B	Ave_Sub	CHR	MAPINFO	Strand	Type	gene	feature	cgi	feat.cgi	UCSC_Islands_Name	SNP_ID	SNP_DISTANCE	AHI_1_Mono	AHI_2_Mono	AHI_3_Mono	AHI_5_Mono	AHI_6_Mono	AHI_7_Mono	AHI_8_Mono	AHI_9_Mono	AHI_10_Mono	AHI_11_Mono	AHI_12_Mono	AHI_13_Mono	AHI_14_Mono	AHI_15_Mono	AHI_16_Mono	AHI_17_Mono	AHI_18_Mono	AHI_19_Mono	AHI_20_Mono	AHI_21_Mono	AHI_22_Mono		AHI_1_Mono	AHI_2_Mono	AHI_3_Mono	AHI_5_Mono	AHI_6_Mono	AHI_7_Mono	AHI_8_Mono	AHI_9_Mono	AHI_10_Mono
cg13452062	-0.43488	-0.43488	-7.6095	1.27e-07	0.00166312	7.07822	-0.43488	1	79088559	R	II	IFI44L	5'UTR	opensea	5'UTR-opensea		rs534667814;rs553318977;rs577661577;rs558934759;rs572253984	43;40;16;13;1	0.496075	0.824059	0.677324	0.75002	0.2043	0.18557	0.258954	0.381369	0.224288	0.574644	0.0836033	0.0869026	0.0278956	0.239406	0.0279995	0.705822	0.185536	0.00993333	0.303851	0.0635997	0.100075		0.629219	0.742821	0.718932	0.915457	0.744354	0.914611	0.418628	0.527313	0.848994
cg10778971	-0.36708	-0.36708	-7.58615	1.34e-07	0.00167078	7.0271	-0.36708	14	94577101	R	II	IFI27	5'UTR	opensea	5'UTR-opensea		rs560614555	30	0.804361	0.854443	0.814885	0.726974	0.410668	0.253152	0.656773	0.662871	0.220261	0.723253	0.249507	0.240285	0.435479	0.354445	0.332444	0.676597	0.586193	0.353558	0.431383	0.188487	0.308237		0.855055	0.848501	0.808637	0.880165	0.925067	0.878018	0.80326	0.858258	0.864141
cg21549285	-0.36634	-0.36634	-9.06032	6.56e-09	0.000371292	10.1135	-0.36634	21	42799141	R	II	MX1	5'UTR	shore	5'UTR-shore	chr21:42798146-42798884			0.57491	0.634798	0.609491	0.489174	0.332328	0.223829	0.347922	0.431011	0.2448	0.396628	0.123535	0.174593	0.338542	0.350294	0.156406	0.493967	0.307953	0.0981644	0.474272	0.290031	0.225528		0.660376	0.643761	0.640788	0.896551	0.761119	0.81688	0.567324	0.468635	0.797765
cg13155430	-0.347174	-0.347174	-10.398	5.42e-10	0.000201764	12.6712	-0.347174	21	42795929	R	II	MX1	5'UTR	shelf	5'UTR-shelf	chr21:42798146-42798884	rs188120729	14	0.628845	0.734304	0.508813	0.404195	0.385311	0.249277	0.320631	0.500256	0.270408	0.393487	0.265301	0.29052	0.349696	0.341073	0.29884	0.460321	0.329305	0.216151	0.450438	0.361489	0.290613		0.700442	0.714263	0.53313	0.811862	0.81634	0.807281	0.732485	0.643733	0.73165
cg22930808	-0.302167	-0.302167	-9.2086	4.92e-09	0.000366863	10.4081	-0.302167	3	122281881	R	II	PARP9	5'UTR	shore	5'UTR-shore	chr3:122283002-122283594	rs186642026;rs111503129;rs188056684	51;37;2	0.583619	0.704366	0.645651	0.61374	0.345608	0.360756	0.431724	0.389839	0.384033	0.529912	0.333622	0.364033	0.334566	0.393116	0.191805	0.46466	0.403743	0.0655726	0.381914	0.255722	0.316693		0.652507	0.657526	0.7033	0.813864	0.718023	0.775517	0.529609	0.597251	0.817442
cg08761339	-0.280741	-0.280741	-5.80043	7.54e-06	0.0160549	2.91933	-0.280741	14	94576947	R	II	IFI27	TSS1500	opensea	TSS1500-opensea		rs3814821;rs184083115;rs554880181	12;7;1	0.942281	0.949902	0.954251	0.862	0.633787	0.385606	0.870621	0.910627	0.404487	0.920135	0.43655	0.42836	0.64867	0.492639	0.557704	0.910171	0.752592	0.595247	0.639167	0.301804	0.46901		0.887783	0.925168	0.947154	0.957466	0.951932	0.973583	0.939487	0.950373	0.980061
cg11873492	-0.278541	-0.278541	-9.0774	6.35e-09	0.000371292	10.1475	-0.278541	4	84140721	R	II		IGR	opensea	IGR-opensea		rs572527827	2	0.612246	0.645928	0.626671	0.370297	0.44741	0.209807	0.261944	0.501873	0.345911	0.599109	0.351532	0.428268	0.528079	0.476609	0.382202	0.527099	0.483652	0.340377	0.50367	0.402247	0.399162		0.727828	0.741556	0.696742	0.778502	0.767255	0.803176	0.604316	0.643272	0.784588
cg12439472	-0.277772	-0.277772	-7.37235	2.12e-07	0.00207972	6.55571	-0.277772	13	43565399	R	II	EPSTI1	Body	shore	Body-shore	chr13:43566074-43566508	rs569487973	25	0.488648	0.562678	0.674426	0.53238	0.244171	0.256607	0.358014	0.271797	0.226066	0.470958	0.149269	0.28666	0.224637	0.19074	0.0522929	0.584341	0.316166	0.0539258	0.309185	0.190284	0.0204195		0.561702	0.464134	0.641333	0.723691	0.479574	0.864329	0.458709	0.410881	0.589465
cg06612671	-0.261991	-0.261991	-9.59271	2.37e-09	0.000294133	11.1583	-0.261991	6	34312254	F	II	NUDT3	Body	opensea	Body-opensea		rs186925868;rs201077256;rs561515143	0;1;45	0.371366	0.453368	0.205143	0.181987	0.276981	0.0754799	0.053369	0.26338	0.176753	0.311182	0.187762	0.14725	0.264029	0.274028	0.205728	0.379869	0.200027	0.0899253	0.254776	0.15411	0.148131		0.51484	0.474085	0.261932	0.664843	0.456731	0.513361	0.397422	0.494714	0.561127
cg12268280	-0.258766	-0.258766	-7.0408	4.39e-07	0.00311507	5.81305	-0.258766	14	94579171	F	II	IFI27	5'UTR	opensea	5'UTR-opensea				0.712928	0.788072	0.747095	0.765738	0.474453	0.313433	0.626752	0.683141	0.266215	0.776004	0.366508	0.379351	0.473826	0.409269	0.449056	0.661054	0.670683	0.477271	0.514632	0.277662	0.379498		0.775984	0.832143	0.761876	0.815494	0.757773	0.780866	0.755231	0.785596	0.790254
cg03447547	-0.256277	-0.256277	-6.51747	1.42e-06	0.00586312	4.61312	-0.256277	14	94577039	R	II	IFI27	TSS200	opensea	TSS200-opensea		rs577210697;rs564084600	20;15	0.769174	0.808775	0.791652	0.77113	0.477536	0.336314	0.747466	0.818023	0.301624	0.76785	0.356292	0.337508	0.541491	0.465069	0.470374	0.760945	0.677968	0.455095	0.574612	0.290531	0.429364		0.834207	0.794252	0.859017	0.858387	0.813904	0.836956	0.776269	0.846261	0.83216
cg17114584	-0.25091	-0.25091	-11.5481	7.49e-11	5.58e-05	14.6993	-0.25091	11	613792	R	II	IRF7	Body	shore	Body-shore	chr11:614760-616068	rs59115876;rs557367492;rs574101679;rs542925396	37;25;20;2	0.25795	0.528364	0.452841	0.197139	0.350918	0.240071	0.190534	0.477328	0.309763	0.45066	0.271436	0.260789	0.318352	0.336367	0.211927	0.471987	0.360391	0.226322	0.401053	0.250032	0.281181		0.339221	0.624642	0.529215	0.461454	0.670912	0.680444	0.393583	0.526719	0.663456
cg21995613	-0.238546	-0.238546	-8.70217	1.33e-08	0.000495387	9.38996	-0.238546	8	144106922	F	II		IGR	shore	IGR-shore	chr8:144105675-144105879			0.739405	0.816266	0.703102	0.589862	0.567669	0.505663	0.504943	0.672493	0.501887	0.623951	0.434331	0.467708	0.459667	0.541753	0.403619	0.627635	0.505485	0.355184	0.633053	0.388057	0.451364		0.75717	0.814508	0.717478	0.800725	0.817823	0.841118	0.743628	0.69872	0.837207
cg06093152	-0.212862	-0.212862	-9.61591	2.27e-09	0.000294133	11.203	-0.212862	1	212662017	R	II		IGR	opensea	IGR-opensea		rs569538306	19	0.222282	0.218346	0.280121	0.0420353	0.135019	0.0367833	0.0453386	0.233926	0.14746	0.266421	0.11982	0.122072	0.159769	0.145851	0.15685	0.210595	0.183856	0.0665428	0.204633	0.132595	0.123866		0.301267	0.273822	0.278034	0.461005	0.397118	0.383946	0.270425	0.258379	0.469168
cg22061818	-0.212074	-0.212074	-7.6687	1.12e-07	0.00157817	7.20751	-0.212074	9	115258067	R	II	KIAA1958	5'UTR	opensea	5'UTR-opensea		rs540056319;rs560253262	17;7	0.219722	0.146731	0.498634	0.115372	0.127928	0.022586	0.0695124	0.144047	0.053919	0.234814	0.0738701	0.087734	0.163774	0.143146	0.0580184	0.131308	0.215692	0.0544725	0.0541022	0.0627843	0.0332767		0.250357	0.20626	0.461755	0.659704	0.376004	0.282867	0.218298	0.199602	0.460718
cg22862003	-0.211585	-0.211585	-8.96079	7.97e-09	0.000371292	9.91408	-0.211585	21	42797588	F	II	MX1	TSS1500	shore	TSS1500-shore	chr21:42798146-42798884	rs531945293;rs462903;rs571573423	13;18;43	0.53783	0.56257	0.503409	0.591625	0.348751	0.278882	0.385698	0.422818	0.295352	0.401252	0.254801	0.27121	0.366529	0.424251	0.24126	0.444281	0.286031	0.212843	0.428711	0.366396	0.342044		0.580705	0.560635	0.500686	0.726284	0.602851	0.6103	0.471837	0.540235	0.605295
cg01028142	-0.210113	-0.210113	-7.93088	6.44e-08	0.00104325	7.77454	-0.210113	2	7004578	R	II	CMPK2	Body	shore	Body-shore	chr2:7005163-7006340	rs561697078;rs575301477	50;23	0.675524	0.775854	0.772464	0.770914	0.536131	0.509576	0.624822	0.673345	0.515027	0.628139	0.493475	0.501234	0.496835	0.576109	0.454386	0.658156	0.559016	0.29486	0.594899	0.429354	0.526619		0.728006	0.781701	0.769497	0.855526	0.80312	0.793735	0.688373	0.767094	0.82415
cg07900372	-0.198385	-0.198385	-8.3186	2.89e-08	0.000716664	8.59643	-0.198385	5	78857250	R	II		IGR	opensea	IGR-opensea		rs189138946;rs536130161;rs181599989;rs572679328	37;32;29;1	0.365438	0.446043	0.245504	0.10473	0.130449	0.153899	0.0603885	0.260648	0.113454	0.312371	0.178764	0.184812	0.13229	0.195759	0.144452	0.313142	0.199327	0.128404	0.325618	0.200479	0.187704		0.389035	0.380406	0.318915	0.487743	0.395384	0.456211	0.386274	0.371547	0.435758
cg04670072	-0.192193	-0.192193	-8.37711	2.56e-08	0.000680179	8.71874	-0.192193	7	45243745	F	II		IGR	opensea	IGR-opensea		rs369671575	0	0.379206	0.198856	0.349066	0.148495	0.262809	0.113367	0.0476912	0.133197	0.140937	0.24231	0.0674806	0.119586	0.14449	0.121436	0.0510251	0.292622	0.0690044	0.045428	0.0375337	0.0885614	0.0922142		0.473604	0.247828	0.334017	0.413522	0.328593	0.460659	0.166617	0.319966	0.378409
cg06981309	-0.192186	-0.192186	-8.05335	4.99e-08	0.000906306	8.0363	-0.192186	3	146260954	F	II	PLSCR1	5'UTR	shore	5'UTR-shore	chr3:146262126-146262505	rs180690800;rs530012249;rs541795524;rs4434119;rs2738907	15;26;30;31;32	0.292552	0.385707	0.337507	0.450107	0.231277	0.198037	0.206299	0.206975	0.256304	0.382442	0.120334	0.205528	0.181657	0.229351	0.0891204	0.304536	0.183395	0.0541538	0.26975	0.158206	0.234836		0.357175	0.370625	0.358036	0.616139	0.476844	0.469743	0.245308	0.289936	0.502356
cg01776094	-0.18575	-0.18575	-7.46847	1.72e-07	0.00188768	6.76837	-0.18575	9	3385979	F	II	RFX3	Body	opensea	Body-opensea		rs151146951;rs181869633;rs565871543;rs534554961	15;21;25;30	0.683645	0.799113	0.500932	0.486861	0.547141	0.42901	0.228887	0.606725	0.45947	0.598095	0.440499	0.549661	0.598488	0.492888	0.546401	0.740732	0.428355	0.428686	0.636762	0.288404	0.574449		0.758403	0.745568	0.602232	0.814357	0.761364	0.739741	0.611274	0.748958	0.745345
cg14293575	-0.182118	-0.182118	-6.54173	1.35e-06	0.00568568	4.66948	-0.182118	22	18635460	R	II	USP18	5'UTR	shelf	5'UTR-shelf	chr22:18632736-18632998	rs570457656;rs183483715;rs188137983	25;14;1	0.914784	0.923134	0.911965	0.767065	0.729416	0.572016	0.627012	0.888558	0.639236	0.867038	0.558218	0.686607	0.729631	0.716793	0.632135	0.901616	0.753476	0.458679	0.799888	0.612304	0.670166		0.901117	0.915029	0.896354	0.949059	0.917886	0.892987	0.861769	0.937278	0.944864
cg06135068	-0.180472	-0.180472	-7.69323	1.06e-07	0.00155463	7.26094	-0.180472	16	31034016	F	II		IGR	opensea	IGR-opensea		rs575607073	1	0.712737	0.766569	0.75037	0.63081	0.615588	0.396084	0.517999	0.615813	0.488503	0.629591	0.546318	0.614381	0.644046	0.573051	0.495905	0.70739	0.499498	0.369779	0.522545	0.522613	0.568534		0.762461	0.745116	0.706013	0.852238	0.746902	0.808536	0.678832	0.781932	0.815986
cg08122652	-0.176202	-0.176202	-8.65165	1.47e-08	0.000521902	9.28656	-0.176202	3	122281939	R	II	PARP9	5'UTR	shore	5'UTR-shore	chr3:122283002-122283594	rs141713495	43	0.722993	0.822154	0.787864	0.872887	0.61173	0.598011	0.65117	0.676118	0.647262	0.723615	0.572462	0.6382	0.584296	0.64779	0.483038	0.712182	0.642657	0.380606	0.639577	0.563934	0.60942		0.772322	0.845881	0.806879	0.880186	0.812771	0.889235	0.73057	0.802498	0.861558
cg12987761	-0.175403	-0.175403	-8.20278	3.66e-08	0.000740066	8.35301	-0.175403	22	18631457	F	II	USP18	TSS1500	shore	TSS1500-shore	chr22:18632736-18632998	rs141807755;rs545175571;rs565095515;rs189226447	3;7;8;24	0.860154	0.823088	0.778652	0.666827	0.653722	0.512705	0.647726	0.812536	0.574065	0.697752	0.588218	0.666511	0.620772	0.623452	0.506252	0.742386	0.597051	0.500365	0.675575	0.684723	0.584872		0.870347	0.769163	0.755543	0.851567	0.85122	0.828213	0.819327	0.895424	0.864078
cg08926253	-0.172232	-0.172232	-8.42922	2.3e-08	0.000676996	8.82728	-0.172232	11	614761	R	II	IRF7	Body	island	Body-island	chr11:614760-616068	rs552179555	1	0.446692	0.527499	0.522405	0.461164	0.345132	0.302955	0.387068	0.329884	0.351262	0.356084	0.350201	0.298054	0.313312	0.388045	0.228317	0.360846	0.229507	0.232841	0.337667	0.285456	0.325653		0.483574	0.489323	0.481046	0.596837	0.523992	0.579822	0.447459	0.462456	0.594623
cg05523603	-0.171539	-0.171539	-8.89353	9.1e-09	0.000398838	9.77861	-0.171539	22	50973101	R	II		IGR	shelf	IGR-shelf	chr22:50963608-50970768	rs184950866;rs547350430;rs565756248	18;17;1	0.50097	0.485903	0.459169	0.413071	0.473003	0.309334	0.362155	0.445698	0.431501	0.352732	0.297692	0.333995	0.206054	0.457385	0.236448	0.472234	0.208719	0.20992	0.296896	0.245786	0.310511		0.529007	0.549978	0.456763	0.560558	0.547167	0.569319	0.468918	0.520518	0.663849
cg15854154	-0.169383	-0.169383	-8.20079	3.67e-08	0.000740066	8.34881	-0.169383	10	73592958	R	II	PSAP	Body	opensea	Body-opensea		rs193175661;rs528936294	26;14	0.27753	0.485942	0.259058	0.145616	0.465341	0.227828	0.222184	0.254593	0.308916	0.337258	0.341206	0.366973	0.337916	0.370413	0.25574	0.511532	0.218551	0.235356	0.367129	0.241649	0.285914		0.486452	0.443746	0.372074	0.533562	0.49375	0.521921	0.397173	0.471004	0.520562
cg06188083	-0.168521	-0.168521	-9.31457	4.02e-09	0.000352256	10.6169	-0.168521	10	91093005	F	II	IFIT3	Body	opensea	Body-opensea		rs534669331;rs117933108	1;43	0.410609	0.409961	0.37864	0.413725	0.337877	0.322008	0.240304	0.271039	0.316527	0.399097	0.303518	0.315802	0.190439	0.369329	0.151939	0.429213	0.215546	0.153793	0.31066	0.22069	0.275526		0.455334	0.393638	0.414286	0.50938	0.507464	0.581119	0.321337	0.365326	0.538352
cg13575798	-0.165277	-0.165277	-5.46497	1.68e-05	0.0247236	2.11059	-0.165277	7	127641221	F	II	SND1	Body	opensea	Body-opensea		rs532190208	1	0.627404	0.711071	0.482991	0.169582	0.657663	0.262909	0.334759	0.560069	0.44698	0.621373	0.553899	0.667883	0.5554	0.627454	0.387662	0.597011	0.497763	0.345677	0.713304	0.458122	0.553866		0.766245	0.691954	0.523897	0.685413	0.766703	0.67917	0.633842	0.754215	0.715419
cg13304609	-0.164453	-0.164453	-5.41027	1.91e-05	0.0265706	1.97794	-0.164453	1	79085162	R	II	IFI44L	TSS1500	opensea	TSS1500-opensea				0.802422	0.873695	0.922949	0.910156	0.763443	0.765881	0.756973	0.732991	0.782658	0.840182	0.746882	0.71284	0.58977	0.778204	0.517804	0.882417	0.58145	0.415296	0.615857	0.542886	0.653326		0.840193	0.921531	0.852501	0.924634	0.844271	0.890907	0.751479	0.876208	0.927095
cg00428680	-0.163263	-0.163263	-8.0367	5.16e-08	0.000915914	8.00085	-0.163263	14	91961292	F	II	PPP4R3A	Body	opensea	Body-opensea		rs555273143;rs575055264	10;14	0.444181	0.505082	0.321691	0.316755	0.337891	0.164465	0.123087	0.369654	0.279948	0.437142	0.331323	0.37321	0.28464	0.371546	0.261936	0.537382	0.241628	0.181767	0.348312	0.231863	0.305848		0.442622	0.588688	0.423632	0.537387	0.540538	0.477374	0.333423	0.581383	0.607966
cg25818609	-0.162573	-0.162573	-7.63891	1.19e-07	0.00161859	7.1425	-0.162573	4	1157082	F	II		IGR	opensea	IGR-opensea		rs546120689;rs371424786	0;18	0.386512	0.531741	0.327717	0.294502	0.423075	0.238542	0.205342	0.317956	0.319526	0.439939	0.47882	0.468947	0.408036	0.478553	0.318675	0.564204	0.263014	0.34094	0.58727	0.248836	0.372526		0.5033	0.559136	0.428549	0.662584	0.525941	0.478836	0.468006	0.591514	0.580958
cg24678928	-0.159695	-0.159695	-6.77169	8.01e-07	0.00455335	5.20014	-0.159695	4	169240829	R	II	DDX60	TSS1500	shore	TSS1500-shore	chr4:169239549-169239824	rs559377862;rs540902249;rs183578452;rs149295341;rs551158776	48;41;33;32;2	0.666573	0.779318	0.729544	0.869848	0.54736	0.579627	0.574589	0.555361	0.651022	0.68306	0.565934	0.595226	0.59173	0.65632	0.437036	0.71151	0.549218	0.361269	0.616272	0.567243	0.525696		0.701289	0.750755	0.734716	0.862357	0.736393	0.84653	0.613211	0.595926	0.863731
cg12648819	-0.158275	-0.158275	-6.38152	1.94e-06	0.00718239	4.29615	-0.158275	1	3223607	R	II	PRDM16	Body	opensea	Body-opensea		rs572923769;rs139616531;rs188464131	36;28;11	0.565902	0.624114	0.423289	0.63878	0.260216	0.364189	0.263581	0.467657	0.268552	0.511397	0.322745	0.238366	0.183734	0.360585	0.32299	0.534409	0.2743	0.31792	0.363427	0.331583	0.344839		0.562273	0.529463	0.468497	0.601208	0.516266	0.603507	0.373339	0.559386	0.531787
cg06716655	-0.158274	-0.158274	-9.44968	3.1e-09	0.000330369	10.8811	-0.158274	1	154579727	R	II	ADAR	TSS1500	shore	TSS1500-shore	chr1:154580380-154580797	rs531394040;rs543248660	40;27	0.161199	0.217917	0.136166	0.191457	0.0660129	0.0568091	0.0600592	0.0844406	0.080114	0.100841	0.0673086	0.0214095	0.0287355	0.0437061	0.0345824	0.0765566	0.0259701	0.0326896	0.0555044	0.0533919	0.0448005		0.252623	0.18506	0.151519	0.417759	0.239146	0.266085	0.168171	0.122854	0.310345
cg16892975	-0.157233	-0.157233	-5.58163	1.27e-05	0.0211694	2.39283	-0.157233	14	94576066	F	II	IFI27	TSS1500	opensea	TSS1500-opensea		rs77810274	24	0.701444	0.682243	0.727827	0.703845	0.578823	0.399642	0.679069	0.683876	0.350248	0.747511	0.483942	0.471842	0.56358	0.492567	0.492705	0.619973	0.651369	0.47859	0.519979	0.37323	0.42917		0.72396	0.68627	0.692756	0.760608	0.755746	0.721555	0.711572	0.648599	0.749627
cg03386675	-0.157098	-0.157098	-9.60975	2.29e-09	0.000294133	11.1911	-0.157098	1	154579713	R	II	ADAR	TSS1500	shore	TSS1500-shore	chr1:154580380-154580797	rs184166137;rs531394040;rs543248660	47;26;13	0.133037	0.166012	0.0606938	0.0813741	0.0456296	0.0260958	0.0666621	0.0473596	0.0239839	0.0953391	0.0434094	0.0279445	0.0633759	0.0767622	0.0175205	0.0688235	0.0247697	0.0316556	0.0776369	0.0386491	0.0122511		0.171125	0.1837	0.0874369	0.348367	0.219592	0.253221	0.210078	0.101209	0.288457
cg24523650	-0.156349	-0.156349	-6.36217	2.03e-06	0.00742578	4.25085	-0.156349	2	37381088	R	II	EIF2AK2	5'UTR	shelf	5'UTR-shelf	chr2:37383901-37384402	rs180720292;rs113207040	38;10	0.356135	0.398556	0.356792	0.294575	0.180909	0.117322	0.165795	0.282504	0.186985	0.369441	0.180831	0.240095	0.257528	0.214192	0.20651	0.26648	0.24973	0.155273	0.340934	0.244661	0.213216		0.342305	0.357891	0.370068	0.568623	0.415818	0.335037	0.434096	0.342555	0.491994
cg00959259	-0.153574	-0.153574	-6.09326	3.79e-06	0.0109059	3.61739	-0.153574	3	122281975	F	II	PARP9	5'UTR	shore	5'UTR-shore	chr3:122283002-122283594	rs193080619	43	0.334479	0.480157	0.340442	0.540083	0.223214	0.296094	0.19257	0.251271	0.360402	0.38095	0.218053	0.29196	0.205682	0.368056	0.131565	0.389456	0.221152	0.0865144	0.290858	0.192341	0.2783		0.35658	0.366621	0.396857	0.582396	0.436219	0.58002	0.227178	0.306524	0.573863
cg23017826	-0.151919	-0.151919	-7.70317	1.04e-07	0.00155254	7.28257	-0.151919	13	22027670	R	II	ZDHHC20	Body	opensea	Body-opensea		rs375005229	25	0.286129	0.481123	0.282377	0.127866	0.372206	0.206177	0.123658	0.278904	0.292879	0.371173	0.290903	0.290039	0.38273	0.279316	0.230359	0.436994	0.189304	0.232131	0.288747	0.179521	0.255819		0.431793	0.426782	0.335026	0.493684	0.452425	0.501037	0.318299	0.480819	0.480385
cg01835013	-0.151466	-0.151466	-5.38833	2.01e-05	0.0270399	1.92467	-0.151466	14	94578103	R	II	IFI27	5'UTR	opensea	5'UTR-opensea				0.844453	0.83565	0.849755	0.886344	0.728636	0.655757	0.897645	0.87138	0.555485	0.869635	0.573853	0.595428	0.663191	0.668017	0.582149	0.848079	0.832674	0.581549	0.722485	0.562656	0.639087		0.845145	0.860093	0.884539	0.907071	0.861938	0.895018	0.875997	0.840656	0.915727
cg16105531	-0.149466	-0.149466	-6.54887	1.33e-06	0.00568568	4.68603	-0.149466	13	28932217	R	II	FLT1	Body	opensea	Body-opensea				0.613297	0.75582	0.483818	0.649392	0.659773	0.454009	0.430501	0.674814	0.373143	0.56684	0.695149	0.600982	0.657979	0.627978	0.607817	0.703537	0.464916	0.568222	0.802988	0.675303	0.577521		0.765195	0.763728	0.583867	0.794296	0.752356	0.825348	0.768558	0.799215	0.765395
cg19517864	-0.146802	-0.146802	-4.94777	5.85e-05	0.0461584	0.849863	-0.146802	20	30652769	F	II	HCK	5'UTR	opensea	5'UTR-opensea		rs187805966;rs74638193	1;31	0.505011	0.664133	0.400621	0.18044	0.536019	0.433607	0.199954	0.624595	0.587656	0.643155	0.5313	0.575989	0.523788	0.536097	0.597439	0.765202	0.339172	0.42546	0.675176	0.584868	0.50575		0.636262	0.732765	0.577061	0.718543	0.636584	0.749042	0.608754	0.772751	0.660686
cg20205078	-0.144969	-0.144969	-9.64069	2.16e-09	0.000294133	11.2507	-0.144969	7	148318131	R	II		IGR	opensea	IGR-opensea		rs147966129	40	0.570531	0.643202	0.572316	0.502699	0.468981	0.52079	0.35556	0.499873	0.499639	0.48466	0.494047	0.458674	0.467105	0.503085	0.487833	0.526415	0.37161	0.459908	0.543571	0.486073	0.515194		0.623329	0.641389	0.594448	0.68323	0.649294	0.712591	0.611402	0.624805	0.698217
cg08403891	-0.144594	-0.144594	-7.51239	1.57e-07	0.00180792	6.86515	-0.144594	20	31957417	R	II	CDK5RAP1	Body	opensea	Body-opensea		rs193040323	2	0.617573	0.739388	0.564462	0.566499	0.416205	0.370946	0.383229	0.569355	0.34611	0.496205	0.30241	0.443518	0.496024	0.51969	0.369823	0.61289	0.48867	0.518798	0.520616	0.411109	0.406128		0.642156	0.70409	0.63435	0.644598	0.636796	0.643735	0.532332	0.635705	0.587469
cg05696877	-0.144025	-0.144025	-5.58316	1.26e-05	0.0211694	2.39653	-0.144025	1	79088769	F	II	IFI44L	5'UTR	opensea	5'UTR-opensea		rs530005650;rs189953918;rs550662872	1;39;50	0.366868	0.508074	0.36661	0.78299	0.266355	0.375321	0.199018	0.32751	0.403776	0.510558	0.240923	0.339951	0.22646	0.502833	0.0798031	0.627757	0.243663	0.0850447	0.43855	0.282394	0.218634		0.344461	0.430754	0.304354	0.795509	0.445263	0.602042	0.303428	0.385874	0.623092
cg04387357	-0.143183	-0.143183	-6.89627	6.05e-07	0.00385616	5.48499	-0.143183	7	43793637	R	II		IGR	opensea	IGR-opensea				0.493119	0.492411	0.512053	0.36932	0.417152	0.289877	0.234306	0.506147	0.438334	0.541319	0.407565	0.460367	0.493127	0.437695	0.479999	0.498768	0.357511	0.36172	0.470907	0.427636	0.410289		0.542257	0.482024	0.52847	0.631036	0.602894	0.591305	0.534929	0.482227	0.656665
cg21345826	-0.140885	-0.140885	-8.21771	3.55e-08	0.000740066	8.38449	-0.140885	22	39353650	R	II	APOBEC3A	1stExon	opensea	1stExon-opensea		rs373304916;rs574825947	16;14	0.46424	0.457854	0.444037	0.360525	0.467553	0.222065	0.0780955	0.330459	0.370592	0.600171	0.269738	0.389728	0.566754	0.509417	0.263935	0.403092	0.254255	0.216662	0.330801	0.405918	0.395535		0.532176	0.447197	0.499272	0.613717	0.567246	0.483531	0.37506	0.431157	0.556327
cg07726632	-0.140162	-0.140162	-7.58341	1.35e-07	0.00167078	7.02109	-0.140162	7	30277004	R	II		IGR	opensea	IGR-opensea		rs552022849;rs55645895;rs531360468;rs549554861;rs151070372	40;39;34;16;1	0.520538	0.611975	0.423199	0.404791	0.523065	0.338418	0.216698	0.537606	0.444026	0.51453	0.459301	0.416478	0.564677	0.463709	0.505893	0.59123	0.342751	0.392227	0.638031	0.485437	0.495523		0.590087	0.655873	0.492298	0.676528	0.578798	0.62071	0.554336	0.606394	0.606409
cg17980508	-0.134936	-0.134936	-8.28251	3.11e-08	0.000740066	8.52077	-0.134936	1	79085713	F	II	IFI44L	TSS1500	opensea	TSS1500-opensea				0.0991089	0.0893565	0.0580399	0.0649403	0.063225	0.0254171	0.0295322	0.031699	0.0705652	0.0771232	0.032566	0.027503	0.0378202	0.0365612	0.0190324	0.0694006	0.026019	0.0208745	0.066994	0.0120701	0.0213207		0.168291	0.0987318	0.101818	0.350222	0.169337	0.273171	0.0593639	0.0649381	0.272065
cg13252670	-0.134625	-0.134625	-5.24828	2.82e-05	0.032745	1.584	-0.134625	5	77840453	F	II	LHFPL2	5'UTR	opensea	5'UTR-opensea		rs192231835;rs571227027	0;10	0.809768	0.987891	0.704271	0.57481	0.751242	0.566997	0.404144	0.838511	0.731544	0.846523	0.783048	0.769052	0.816489	0.760692	0.74074	0.843465	0.58206	0.528669	0.842284	0.772836	0.702215		0.883949	0.960597	0.862052	0.880282	0.827612	0.910321	0.869341	0.835965	0.871545
cg20018086	-0.134027	-0.134027	-6.53918	1.36e-06	0.00568568	4.66354	-0.134027	10	50518670	F	II	C10orf71	5'UTR	opensea	5'UTR-opensea		rs111530520;rs112919265;rs12412841	1;8;11	0.350128	0.41472	0.373185	0.48748	0.43843	0.248228	0.329356	0.326108	0.235959	0.346054	0.380986	0.33301	0.498105	0.394817	0.465783	0.511523	0.456529	0.345112	0.523203	0.48193	0.281809		0.404791	0.46975	0.461252	0.599805	0.458328	0.465884	0.427927	0.44743	0.48206
cg12669929	-0.133386	-0.133386	-6.29697	2.36e-06	0.00797366	4.09797	-0.133386	3	25913926	F	II	LINC00692	Body	opensea	Body-opensea		rs116299415;rs6551001	5;28	0.747968	0.865141	0.712607	0.729863	0.628328	0.672654	0.492723	0.807757	0.745057	0.937539	0.697384	0.830525	0.749854	0.70267	0.828164	0.787396	0.645571	0.478018	0.819987	0.632476	0.736763		0.759034	0.904896	0.837964	0.860529	0.900736	0.819025	0.710683	0.856988	0.901891
cg00817464	-0.131932	-0.131932	-6.07999	3.91e-06	0.0111755	3.58592	-0.131932	10	111662876	R	II	XPNPEP1	Body	opensea	Body-opensea		rs569576113;rs189648666	33;20	0.809698	0.912781	0.781824	0.616812	0.800599	0.479675	0.557628	0.733162	0.637485	0.789434	0.97386	0.756637	0.731123	0.749842	0.677081	0.840982	0.57023	0.513787	0.817757	0.676718	0.688426		0.869392	0.859087	0.834521	0.872769	0.879895	0.839976	0.83118	0.925933	0.834596
cg01540380	-0.130877	-0.130877	-8.36078	2.65e-08	0.000680179	8.68465	-0.130877	11	15837082	F	II		IGR	opensea	IGR-opensea		rs192861821;rs113105621;rs537414877	0;1;11	0.414141	0.577742	0.32452	0.488764	0.36588	0.368681	0.189335	0.443037	0.341477	0.428872	0.478459	0.368179	0.379719	0.444811	0.39822	0.479312	0.260171	0.342129	0.530462	0.381699	0.350235		0.53047	0.558604	0.406603	0.631876	0.471279	0.550753	0.486453	0.538134	0.466536
cg16486109	-0.129569	-0.129569	-8.40663	2.41e-08	0.000676996	8.78028	-0.129569	11	613632	R	II	IRF7	Body	shore	Body-shore	chr11:614760-616068	rs113389008;rs201648924;rs200604952	29;27;19	0.59058	0.606602	0.626888	0.758003	0.487511	0.425697	0.688548	0.48409	0.451909	0.53817	0.540083	0.551374	0.578916	0.51694	0.428737	0.504825	0.432921	0.37621	0.531375	0.512868	0.407684		0.651002	0.612423	0.634122	0.768414	0.615122	0.619792	0.722379	0.607583	0.67416
cg26312951	-0.128701	-0.128701	-7.40097	1.99e-07	0.00203351	6.61916	-0.128701	21	42797847	R	II	MX1	TSS200	shore	TSS200-shore	chr21:42798146-42798884	rs376577608;rs567802636	5;2	0.204883	0.322101	0.240868	0.414659	0.172206	0.13781	0.148022	0.163179	0.176753	0.164338	0.162947	0.0900384	0.0951378	0.230465	0.0505254	0.197783	0.08135	0.0768291	0.176346	0.0837349	0.214154		0.291837	0.22761	0.251018	0.431336	0.31857	0.302437	0.194838	0.240107	0.320334
cg08854628	-0.128425	-0.128425	-8.24174	3.38e-08	0.000740066	8.43509	-0.128425	6	30785152	R	II	LINC00243	Body	opensea	Body-opensea		rs116978145;rs552174703;rs565442286	50;44;7	0.239392	0.352209	0.20646	0.138597	0.22963	0.14866	0.0696681	0.226953	0.196311	0.247941	0.250248	0.175871	0.141762	0.255811	0.239641	0.298616	0.120015	0.165011	0.25847	0.0846107	0.273168		0.337816	0.37428	0.252812	0.447677	0.372604	0.32995	0.213694	0.296112	0.417261
cg16785077	-0.128193	-0.128193	-8.46881	2.13e-08	0.000676996	8.90951	-0.128193	21	42791867	R	II	MX1	TSS1500	shore	TSS1500-shore	chr21:42792293-42792704	rs73370198	32	0.456857	0.474813	0.454491	0.519534	0.396144	0.320036	0.376703	0.418246	0.327862	0.352036	0.347956	0.3292	0.418514	0.432134	0.310042	0.377045	0.325515	0.295511	0.429077	0.345661	0.356062		0.504041	0.48624	0.466819	0.58421	0.535493	0.529062	0.48883	0.472496	0.532697
cg14975420	-0.126837	-0.126837	-6.25622	2.6e-06	0.00841077	4.00218	-0.126837	10	91096289	F	II	IFIT3	5'UTR	opensea	5'UTR-opensea		rs150536131;rs17119593	1;19	0.770463	0.910418	0.629234	0.7743	0.762505	0.676695	0.496184	0.8701	0.757281	0.823959	0.742596	0.782452	0.760475	0.746803	0.734028	0.886248	0.535016	0.609198	0.866879	0.741406	0.774678		0.834676	0.948446	0.746746	0.901087	0.904095	0.900935	0.892023	0.957644	0.836361
cg23893332	-0.125039	-0.125039	-6.64155	1.07e-06	0.0051506	4.90058	-0.125039	14	94576048	F	II	IFI27	TSS1500	opensea	TSS1500-opensea		rs544766854;rs77810274	0;42	0.430438	0.402923	0.437302	0.408565	0.343345	0.22551	0.418403	0.406514	0.237629	0.435335	0.284141	0.266541	0.331318	0.308673	0.307284	0.344005	0.401236	0.248996	0.307909	0.200808	0.286094		0.464378	0.39413	0.439088	0.50271	0.48111	0.475893	0.432074	0.399614	0.49023
cg02495417	-0.125	-0.125	-7.43208	1.86e-07	0.00196638	6.688	-0.125	14	61587552	R	II		IGR	opensea	IGR-opensea		rs55885260;rs59695637;rs557302142;rs576926226	44;10;9;2	0.685345	0.784011	0.610308	0.63907	0.677569	0.553731	0.497947	0.649325	0.582869	0.689085	0.64983	0.689238	0.684859	0.626142	0.461812	0.814019	0.566142	0.531536	0.676164	0.507658	0.631949		0.763662	0.773286	0.661804	0.824112	0.774334	0.798847	0.705624	0.794544	0.781577
cg09488594	-0.124856	-0.124856	-8.13477	4.21e-08	0.000784561	8.20923	-0.124856	5	60602794	R	II		IGR	opensea	IGR-opensea		rs570569179	8	0.5861	0.74069	0.4699	0.692107	0.531049	0.417966	0.421116	0.476663	0.509038	0.566084	0.598731	0.621026	0.619924	0.57461	0.447365	0.657171	0.536873	0.543434	0.640778	0.462845	0.528067		0.646782	0.768249	0.587269	0.747449	0.666648	0.652294	0.590913	0.736613	0.67427
cg11941024	-0.123605	-0.123605	-8.98667	7.58e-09	0.000371292	9.96604	-0.123605	15	42463548	R	II	VPS39	Body	opensea	Body-opensea				0.214473	0.28679	0.186524	0.0435396	0.103643	0.0330821	0.0628335	0.235067	0.0663552	0.172308	0.158508	0.11391	0.101606	0.1236	0.0523788	0.220534	0.102969	0.0524829	0.169983	0.116028	0.126967		0.247264	0.273716	0.203146	0.243113	0.275386	0.2309	0.241163	0.343747	0.233887
cg22688535	-0.123176	-0.123176	-6.91452	5.81e-07	0.00379914	5.52657	-0.123176	1	3223973	R	II	PRDM16	Body	opensea	Body-opensea		rs565725306;rs4145901	50;20	0.803472	0.842642	0.770192	0.874086	0.638353	0.633919	0.618578	0.751759	0.624122	0.737659	0.659163	0.615292	0.635705	0.688882	0.653868	0.773891	0.668046	0.591759	0.755911	0.738751	0.63547		0.811418	0.827217	0.750292	0.875737	0.813245	0.839917	0.78413	0.839009	0.8133
cg07815522	-0.12307	-0.12307	-6.57567	1.25e-06	0.00556546	4.74817	-0.12307	3	122282157	R	II	PARP9	5'UTR	shore	5'UTR-shore	chr3:122283002-122283594	rs185281554;rs550960104	47;38	0.719407	0.810244	0.767865	0.857443	0.621938	0.624558	0.627707	0.638375	0.696498	0.72096	0.59823	0.66276	0.648629	0.685237	0.515724	0.721595	0.625679	0.403368	0.691143	0.573304	0.56167		0.774146	0.722064	0.7504	0.869419	0.763485	0.828964	0.685562	0.746371	0.863237
cg12464007	-0.122385	-0.122385	-7.321	2.37e-07	0.00220918	6.44161	-0.122385	17	20210929	F	II	SPECC1	Body	opensea	Body-opensea		rs114006340;rs184941176	0;26	0.272132	0.350474	0.184457	0.357722	0.224352	0.0845894	0.227108	0.185465	0.210698	0.328417	0.0832191	0.141559	0.298236	0.30016	0.112245	0.300343	0.209586	0.136015	0.199197	0.175528	0.229764		0.345448	0.312341	0.252107	0.398151	0.349821	0.272543	0.291892	0.345125	0.35138
cg12340037	-0.121939	-0.121939	-7.48331	1.67e-07	0.00185549	6.8011	-0.121939	12	102193720	F	II	GNPTAB	Body	opensea	Body-opensea		rs528416909;rs192913394;rs571495944;rs78929691	6;27;33;48	0.39925	0.459904	0.317178	0.34552	0.34852	0.265685	0.235498	0.306209	0.286754	0.337737	0.369858	0.295825	0.370681	0.346143	0.376234	0.389674	0.228532	0.231973	0.42235	0.358087	0.332029		0.47629	0.443712	0.365883	0.526945	0.385558	0.485825	0.496831	0.512785	0.460448
cg26283496	-0.121372	-0.121372	-5.95942	5.19e-06	0.0131655	3.29933	-0.121372	3	146269126	R	II		IGR	opensea	IGR-opensea		rs142956419	20	0.355116	0.514545	0.300261	0.388435	0.219838	0.199395	0.155067	0.294438	0.206649	0.34868	0.121432	0.168905	0.0918494	0.164214	0.212536	0.341132	0.217777	0.156622	0.296705	0.120946	0.274587		0.34782	0.388927	0.349514	0.434378	0.379811	0.373174	0.246133	0.37256	0.40357
cg02995493	-0.12056	-0.12056	-8.39816	2.45e-08	0.000676996	8.76264	-0.12056	1	66311218	F	II	PDE4B	5'UTR	opensea	5'UTR-opensea		rs184842965;rs114335853	1;46	0.62505	0.746696	0.477465	0.609185	0.676639	0.59095	0.443381	0.658804	0.500247	0.640583	0.713948	0.594855	0.65978	0.570736	0.632515	0.691535	0.410945	0.472961	0.667654	0.615938	0.624999		0.740367	0.788078	0.598271	0.752109	0.722489	0.719974	0.668011	0.795539	0.689617
cg07833467	-0.120337	-0.120337	-6.18861	3.04e-06	0.00950653	3.84286	-0.120337	22	50986511	F	I	KLHDC7B	5'UTR	island	5'UTR-island	chr22:50984972-50988141	rs376842755;rs559064009	38;47	0.45686	0.36705	0.611424	0.488231	0.47822	0.359624	0.539897	0.53822	0.568883	0.379963	0.361827	0.436748	0.374281	0.489735	0.217979	0.610786	0.25808	0.241273	0.282244	0.254752	0.539634		0.466336	0.415866	0.647616	0.495525	0.627031	0.509281	0.523536	0.595741	0.673267
cg14178991	-0.120087	-0.120087	-6.15353	3.29e-06	0.00993805	3.76002	-0.120087	4	76440699	R	II	RCHY1	TSS1500	shore	TSS1500-shore	chr4:76439435-76440003	rs140233330;rs542042267	24;5	0.712854	0.529574	0.631813	0.362691	0.623425	0.450307	0.533357	0.6046	0.68018	0.593724	0.663063	0.589409	0.6768	0.64289	0.49298	0.677697	0.453091	0.516104	0.527565	0.571116	0.541602		0.689412	0.639496	0.775839	0.652695	0.79151	0.681021	0.616534	0.774168	0.791556
cg03607951	-0.118823	-0.118823	-6.44205	1.69e-06	0.00660203	4.43752	-0.118823	1	79085586	F	II	IFI44L	TSS1500	opensea	TSS1500-opensea		rs531774892	21	0.154917	0.304265	0.243091	0.445468	0.173406	0.210259	0.0509441	0.0755749	0.234044	0.234091	0.165514	0.129251	0.0785563	0.34528	0.0288098	0.247676	0.0578704	0.0369025	0.202691	0.105842	0.194476		0.214215	0.185056	0.220939	0.559175	0.265374	0.423183	0.117588	0.156252	0.331654
cg07882781	-0.117741	-0.117741	-6.82771	7.06e-07	0.00417886	5.32846	-0.117741	5	93769556	F	II	KIAA0825	Body	opensea	Body-opensea		rs75542324	47	0.521224	0.481011	0.487611	0.461532	0.397326	0.330521	0.377775	0.43656	0.391747	0.512195	0.430811	0.402635	0.41582	0.497452	0.354954	0.425497	0.464759	0.251615	0.436399	0.22674	0.376409		0.512915	0.477705	0.512887	0.616322	0.596602	0.524144	0.418606	0.501719	0.573068
cg27379540	-0.116387	-0.116387	-6.4027	1.85e-06	0.0069351	4.34566	-0.116387	14	55173738	F	II	SAMD4A	Body	opensea	Body-opensea		rs373314082	45	0.772171	0.855397	0.645239	0.710533	0.7374	0.632336	0.438385	0.801168	0.707737	0.717722	0.670044	0.702812	0.690194	0.636164	0.685753	0.819488	0.587685	0.611785	0.843999	0.776605	0.741986		0.838954	0.852319	0.729476	0.84024	0.827338	0.863149	0.822179	0.870604	0.78283
cg16644494	-0.113821	-0.113821	-5.41212	1.9e-05	0.0265026	1.98242	-0.113821	22	50971601	R	II	ODF3B	TSS1500	shore	TSS1500-shore	chr22:50963608-50970768	rs183037595;rs534236844;rs555906167	48;23;1	0.527356	0.545635	0.462329	0.530317	0.373976	0.353122	0.413563	0.493957	0.385889	0.513579	0.453068	0.483924	0.454338	0.589738	0.322525	0.556981	0.411755	0.249535	0.398538	0.358403	0.319636		0.467	0.577979	0.5227	0.606822	0.623912	0.528172	0.483015	0.467299	0.687051
cg24004483	-0.113798	-0.113798	-8.72915	1.26e-08	0.000494169	9.44504	-0.113798	1	944783	R	I		IGR	shelf	IGR-shelf	chr1:948670-948894	rs554264605;rs372714563	36;6	0.216002	0.183123	0.206303	0.0928599	0.201836	0.181592	0.154779	0.22258	0.188829	0.135845	0.140898	0.137734	0.169383	0.162351	0.174133	0.171263	0.164738	0.0933395	0.121049	0.170925	0.171094		0.296831	0.169368	0.253059	0.265552	0.257301	0.387282	0.272216	0.226432	0.376782
cg14260002	-0.113483	-0.113483	-6.76737	8.08e-07	0.00455734	5.19024	-0.113483	8	29971104	R	II	LEPROTL1	Body	opensea	Body-opensea				0.626622	0.619063	0.585204	0.588224	0.548222	0.468056	0.418247	0.556151	0.525276	0.591197	0.604889	0.602928	0.520215	0.654369	0.461371	0.534319	0.45163	0.614855	0.644351	0.656259	0.522618		0.674062	0.577846	0.658208	0.712355	0.666602	0.69028	0.628238	0.675112	0.737302
cg12424383	-0.113165	-0.113165	-6.77946	7.87e-07	0.00450887	5.21796	-0.113165	1	27990967	R	II		IGR	shelf	IGR-shelf	chr1:27994727-27995031	rs186115836;rs547861365;rs75951091;rs367889732	49;43;31;30	0.667391	0.717742	0.658694	0.742049	0.591748	0.607673	0.649175	0.649912	0.576496	0.667151	0.549474	0.528522	0.569671	0.652181	0.502311	0.62761	0.578664	0.472261	0.619134	0.496026	0.551835		0.710485	0.684874	0.712785	0.776476	0.697096	0.754291	0.651025	0.689282	0.767544
cg12301981	-0.111746	-0.111746	-6.64076	1.08e-06	0.0051506	4.89877	-0.111746	2	100379392	R	II	AFF3	Body	opensea	Body-opensea		rs147920025	47	0.669784	0.757212	0.471112	0.663295	0.698258	0.564574	0.463869	0.550613	0.672363	0.603039	0.703341	0.711381	0.548473	0.726325	0.601931	0.795549	0.462041	0.591461	0.742243	0.75067	0.62142		0.780254	0.84616	0.609101	0.763263	0.722019	0.779383	0.757918	0.798244	0.765402
cg08084228	-0.110319	-0.110319	-5.5593	1.34e-05	0.0218093	2.33887	-0.110319	16	50700118	F	II		IGR	opensea	IGR-opensea				0.811319	0.79656	0.813546	0.799637	0.699536	0.611312	0.764852	0.7614	0.705001	0.784292	0.662837	0.680869	0.719845	0.730779	0.739794	0.801379	0.803182	0.603821	0.68606	0.663184	0.615092		0.816291	0.726431	0.77434	0.871237	0.856195	0.890526	0.823946	0.811422	0.866143
cg04268125	-0.109805	-0.109805	-6.21712	2.84e-06	0.00908889	3.91011	-0.109805	1	154579384	R	II	ADAR	TSS1500	shore	TSS1500-shore	chr1:154580380-154580797	rs140789988	20	0.727564	0.785035	0.59102	0.823653	0.602674	0.575835	0.663247	0.519719	0.580416	0.675768	0.668616	0.638659	0.613353	0.658017	0.476602	0.694699	0.52745	0.447883	0.599063	0.545275	0.51626		0.725468	0.69717	0.562231	0.841953	0.727252	0.702366	0.705106	0.664503	0.718021
cg12172349	-0.109608	-0.109608	-6.71771	9.04e-07	0.00477761	5.07614	-0.109608	2	7016367	R	II	RSAD2	TSS1500	opensea	TSS1500-opensea		rs552654414;rs185657715;rs535097931	10;5;2	0.658726	0.64389	0.589207	0.618877	0.600485	0.489187	0.48281	0.570227	0.559844	0.588047	0.556276	0.564672	0.455482	0.601957	0.439037	0.610651	0.494606	0.386816	0.593089	0.559584	0.433757		0.628023	0.646181	0.644781	0.711612	0.694638	0.68018	0.583208	0.617855	0.72245
cg18090634	-0.109596	-0.109596	-6.67011	1.01e-06	0.00496788	4.96651	-0.109596	11	47530711	F	II	CELF1	5'UTR	opensea	5'UTR-opensea		rs562238032;rs184222641	23;50	0.508321	0.621458	0.36464	0.578926	0.521164	0.441076	0.323647	0.553184	0.501255	0.486015	0.504234	0.51858	0.434701	0.549711	0.499255	0.6037	0.297713	0.393965	0.583357	0.427231	0.53506		0.620687	0.637194	0.476688	0.66741	0.59261	0.624063	0.628228	0.670575	0.595773
cg11251971	-0.109434	-0.109434	-6.75015	8.4e-07	0.0045703	5.1507	-0.109434	5	139587026	F	II	CYSTM1	Body	opensea	Body-opensea		rs554753611;rs187243622	15;49	0.602941	0.602311	0.521611	0.623357	0.511126	0.423852	0.520278	0.543989	0.461585	0.517173	0.467891	0.423617	0.457673	0.527731	0.417607	0.544281	0.44901	0.382759	0.446574	0.448194	0.432603		0.599468	0.560582	0.501439	0.69148	0.584245	0.650887	0.564616	0.588886	0.644641
cg04176813	-0.108063	-0.108063	-6.76124	8.2e-07	0.00455734	5.17616	-0.108063	6	37017355	R	II		IGR	opensea	IGR-opensea		rs139137303;rs73730519;rs565703562	36;34;1	0.683915	0.6804	0.472782	0.454692	0.690849	0.57695	0.412239	0.561483	0.55364	0.6617	0.62338	0.625333	0.681883	0.571498	0.357864	0.755388	0.434365	0.537733	0.641799	0.251862	0.576197		0.781719	0.685955	0.532951	0.750638	0.766763	0.780097	0.614726	0.714745	0.679551
cg02150090	-0.107852	-0.107852	-5.67313	1.02e-05	0.0187631	2.61347	-0.107852	21	34383987	R	II		IGR	opensea	IGR-opensea				0.599171	0.739249	0.643798	0.592371	0.581898	0.540313	0.330529	0.622513	0.545569	0.634394	0.68883	0.541218	0.636302	0.646639	0.691217	0.670532	0.484536	0.514073	0.680358	0.570747	0.605208		0.656303	0.759504	0.588056	0.840578	0.715417	0.649136	0.663229	0.731927	0.677841
cg02589406	-0.107639	-0.107639	-5.76176	8.26e-06	0.0168428	2.82657	-0.107639	5	118372020	F	II		IGR	opensea	IGR-opensea		rs549572705	32	0.584258	0.55817	0.455329	0.425011	0.307224	0.439526	0.266939	0.424494	0.269574	0.514466	0.494366	0.265261	0.428034	0.47003	0.363821	0.373278	0.434435	0.326969	0.401002	0.356523	0.363173		0.551557	0.525612	0.51745	0.481039	0.593115	0.587323	0.46972	0.507269	0.454715
cg12859943	-0.107522	-0.107522	-7.26038	2.71e-07	0.00229241	6.30647	-0.107522	6	86278303	R	II	SNX14	Body	opensea	Body-opensea		rs74408207;rs369074122;rs190014008;rs142194302;rs542927664	39;12;3;2;1	0.307366	0.0818226	0.293652	0.109429	0.110492	0.0667901	0.203361	0.189378	0.131183	0.26292	0.133578	0.168571	0.185841	0.20624	0.0525067	0.180865	0.214983	0.0826448	0.157278	0.143206	0.106879		0.333271	0.192292	0.248956	0.316701	0.271211	0.260992	0.251649	0.166341	0.335362
cg10063403	-0.107174	-0.107174	-5.27008	2.68e-05	0.0319598	1.6371	-0.107174	6	167364065	F	II	RNASET2	Body	opensea	Body-opensea		rs555628412;rs12197030	1;47	0.562253	0.680643	0.419413	0.443806	0.618042	0.407293	0.281874	0.520379	0.558135	0.451426	0.637122	0.565184	0.527671	0.489669	0.402625	0.6402	0.391062	0.554128	0.589661	0.576994	0.517634		0.685806	0.669784	0.553036	0.676494	0.634377	0.625832	0.586001	0.763538	0.596746
cg20476021	-0.10683	-0.10683	-5.27303	2.66e-05	0.0318614	1.64428	-0.10683	11	123105467	R	II		IGR	opensea	IGR-opensea		rs184834256	28	0.630981	0.63848	0.527453	0.55623	0.537783	0.341484	0.47406	0.459972	0.475513	0.537986	0.563127	0.434291	0.511913	0.515827	0.425413	0.561187	0.457899	0.440921	0.480437	0.424043	0.487159		0.533586	0.604098	0.532933	0.735895	0.569222	0.659333	0.57038	0.579886	0.646777
cg24541294	-0.105371	-0.105371	-6.35791	2.05e-06	0.00746235	4.24087	-0.105371	21	38791736	F	II	DYRK1A	TSS1500	opensea	TSS1500-opensea		rs529186315;rs189573065;rs2835728	0;12;27	0.796721	0.919519	0.72132	0.754691	0.765648	0.660342	0.686881	0.860207	0.76151	0.834222	0.769199	0.867885	0.801378	0.756513	0.740893	0.905266	0.70414	0.661172	0.849492	0.614397	0.809973		0.823832	0.925461	0.795313	0.91672	0.928811	0.901203	0.917157	0.942594	0.87787
cg05007923	-0.105302	-0.105302	-7.20671	3.04e-07	0.00243969	6.18644	-0.105302	13	49721418	R	II	FNDC3A	Body	opensea	Body-opensea				0.529946	0.48747	0.467116	0.474033	0.362081	0.373238	0.504276	0.410027	0.363128	0.474469	0.405569	0.427971	0.5272	0.510986	0.342739	0.449328	0.455823	0.337508	0.438029	0.282321	0.389356		0.525655	0.529779	0.469372	0.529492	0.548347	0.547124	0.583156	0.497703	0.559551
cg14365488	-0.105264	-0.105264	-5.69268	9.74e-06	0.0181594	2.66053	-0.105264	12	120990398	R	II	RNF10	Body	opensea	Body-opensea		rs560659785	39	0.653148	0.743603	0.621688	0.639939	0.735651	0.548719	0.483494	0.706453	0.651908	0.677887	0.734681	0.743293	0.64109	0.58844	0.692884	0.650759	0.45843	0.63649	0.439658	0.67434	0.581689		0.776357	0.802904	0.71154	0.837685	0.775256	0.836216	0.779656	0.822884	0.759589
cg20612593	-0.10455	-0.10455	-6.41153	1.82e-06	0.00686504	4.36628	-0.10455	9	139796293	R	II	TRAF2	Body	opensea	Body-opensea		rs17244404	24	0.640785	0.681804	0.633675	0.816966	0.526318	0.540317	0.718941	0.556962	0.519297	0.69537	0.540103	0.540513	0.483274	0.638714	0.56495	0.695385	0.503622	0.540485	0.800201	0.555386	0.59363		0.685087	0.720113	0.713726	0.789301	0.690948	0.717242	0.747834	0.654746	0.701819
cg08732993	-0.104344	-0.104344	-9.01154	7.22e-09	0.000371292	10.0159	-0.104344	22	24797222	F	II	SPECC1L-ADORA2A	Body	opensea	Body-opensea		rs557289216;rs145843361	20;49	0.192658	0.297481	0.0743732	0.0796178	0.0817776	0.0651338	0.0403117	0.0655378	0.0551886	0.122587	0.0688246	0.0709664	0.0592043	0.0838162	0.0582052	0.211579	0.0631719	0.0584696	0.146516	0.0354584	0.101398		0.21296	0.262694	0.148119	0.226554	0.176994	0.185468	0.147297	0.207951	0.219945
cg14951497	-0.103767	-0.103767	-6.86322	6.52e-07	0.00401424	5.40961	-0.103767	2	191875807	F	II	STAT1	5'UTR	shelf	5'UTR-shelf	chr2:191878608-191879253	rs184502704	28	0.9063	0.963358	0.948361	0.919031	0.742701	0.816672	0.879506	0.905369	0.796495	0.884578	0.797743	0.854242	0.800361	0.822982	0.77024	0.937453	0.837025	0.658196	0.884416	0.791119	0.797901		0.922555	0.958438	0.930525	0.945957	0.965487	0.957413	0.945805	0.962317	0.956811
cg25984164	-0.102667	-0.102667	-5.19114	3.24e-05	0.0353554	1.44471	-0.102667	1	174844560	R	II	RABGAP1L	5'UTR	opensea	5'UTR-opensea		rs556378750;rs72717643;rs78955442;rs146256873	51;27;14;8	0.76834	0.813852	0.732138	0.753992	0.614338	0.5408	0.600483	0.764807	0.60952	0.796486	0.660193	0.72861	0.661726	0.712039	0.499434	0.797521	0.662886	0.490591	0.640355	0.653788	0.45764		0.787279	0.772757	0.68948	0.807174	0.754794	0.784621	0.759771	0.759632	0.884262
cg10552523	-0.10261	-0.10261	-5.1325	3.74e-05	0.0368831	1.30159	-0.10261	11	313478	F	II	IFITM1	TSS1500	shelf	TSS1500-shelf	chr11:315739-316539	rs550928759;rs571289727;rs537146312	25;49;50	0.499822	0.534889	0.449149	0.572632	0.388979	0.398722	0.369007	0.379706	0.401861	0.465918	0.26811	0.367722	0.336138	0.321549	0.276869	0.430225	0.31704	0.155639	0.409996	0.327786	0.381436		0.474926	0.492415	0.427604	0.508532	0.469705	0.547351	0.402867	0.444361	0.631871
cg24145401	-0.101975	-0.101975	-5.96169	5.16e-06	0.0131655	3.30474	-0.101975	1	159047177	R	II	AIM2	TSS1500	opensea	TSS1500-opensea		rs551058284;rs569092412;rs11265139;rs185210082	24;17;8;1	0.631866	0.434114	0.61446	0.493684	0.327984	0.692127	0.0771092	0.554936	0.594693	0.613694	0.593037	0.662392	0.667541	0.312226	0.482469	0.844559	0.538698	0.640886	0.57301	0.649794	0.795672		0.601824	0.551158	0.605997	0.750978	0.527785	0.845425	0.299124	0.653582	0.788441
cg05304729	-0.10184	-0.10184	-7.45326	1.78e-07	0.00192246	6.7348	-0.10184	1	158800024	R	II	MNDA	TSS1500	opensea	TSS1500-opensea		rs566597470;rs533893467;rs139050052;rs538345205	34;23;2;1	0.395904	0.436676	0.353587	0.293809	0.457463	0.293289	0.286238	0.369104	0.366611	0.356861	0.399935	0.415831	0.3848	0.434714	0.330289	0.483712	0.315986	0.286389	0.396875	0.356302	0.368249		0.455572	0.407892	0.416584	0.541107	0.478513	0.495925	0.438262	0.459961	0.495288
cg12371372	-0.101159	-0.101159	-6.52011	1.42e-06	0.00586022	4.61926	-0.101159	11	62569485	F	II	NXF1	Body	shelf	Body-shelf	chr11:62572710-62573149			0.665964	0.659435	0.645668	0.62259	0.654274	0.526854	0.511293	0.654797	0.568248	0.666662	0.657446	0.621496	0.665746	0.671926	0.557378	0.751266	0.506594	0.537741	0.64093	0.581637	0.651116		0.752406	0.699058	0.646246	0.791149	0.749782	0.760988	0.717833	0.735975	0.73156
cg14585186	-0.100188	-0.100188	-5.28703	2.57e-05	0.0312044	1.67837	-0.100188	12	104974102	F	II	CHST11	Body	opensea	Body-opensea		rs577322351;rs144271245;rs151175788	1;27;35	0.435999	0.533271	0.360997	0.549058	0.327866	0.366104	0.244763	0.368054	0.348848	0.502692	0.31872	0.363151	0.310355	0.483921	0.377944	0.498677	0.280615	0.393115	0.370797	0.402669	0.353789		0.41203	0.520293	0.399401	0.502872	0.465874	0.543675	0.313986	0.449206	0.479132
cg11829870	-0.100127	-0.100127	-7.95191	6.16e-08	0.00104325	7.81965	-0.100127	22	50988451	R	II	KLHDC7B	3'UTR	shore	3'UTR-shore	chr22:50984972-50988141	rs574396299;rs200624798;rs562962568;rs148520734	45;40;14;6	0.600614	0.63608	0.603631	0.608954	0.532062	0.526731	0.522093	0.530908	0.574471	0.580868	0.569775	0.591729	0.465187	0.629218	0.382666	0.618672	0.433637	0.4322	0.512521	0.48382	0.584496		0.629798	0.621172	0.584321	0.694414	0.639402	0.698567	0.624082	0.627719	0.718523
cg26830054	-0.100049	-0.100049	-5.00122	5.14e-05	0.0433523	0.980684	-0.100049	10	119762394	R	I		IGR	opensea	IGR-opensea		rs562838288;rs531526365	25;2	0.735254	0.707606	0.82073	0.638678	0.71551	0.4776	0.765852	0.670271	0.657575	0.753569	0.666015	0.726786	0.793563	0.70037	0.638969	0.788944	0.840603	0.617654	0.710859	0.62426	0.635177		0.773433	0.783388	0.751731	0.841849	0.831409	0.82977	0.793895	0.71727	0.861835
cg14333162	-0.098785	-0.098785	-5.58128	1.27e-05	0.0211694	2.39199	-0.098785	2	7016969	F	II	RSAD2	TSS1500	opensea	TSS1500-opensea		rs537011273	0	0.491867	0.372488	0.445115	0.386907	0.343685	0.42523	0.335027	0.373161	0.312289	0.448828	0.460993	0.43697	0.316155	0.475333	0.291091	0.420487	0.365895	0.289349	0.401635	0.183392	0.349011		0.451524	0.424732	0.478451	0.667363	0.471008	0.433585	0.380888	0.429069	0.565967
cg01432055	-0.0983957	-0.0983957	-5.4453	1.76e-05	0.0251316	2.0629	-0.0983957	3	124873848	R	II	SLC12A8	Body	opensea	Body-opensea		rs185148036;rs577645830;rs150462872;rs572405083	42;40;2;1	0.359335	0.404875	0.327776	0.316308	0.378508	0.255045	0.175077	0.379882	0.331324	0.425308	0.342531	0.352595	0.286581	0.362608	0.277238	0.467341	0.256586	0.234598	0.44564	0.426745	0.267826		0.466654	0.440305	0.335045	0.587267	0.359564	0.493978	0.431447	0.490219	0.442333
cg12331728	-0.097989	-0.097989	-7.04466	4.35e-07	0.00311507	5.82179	-0.097989	16	50691385	R	II		IGR	opensea	IGR-opensea		rs184224285;rs560403437	44;25	0.400263	0.445594	0.356576	0.391574	0.280695	0.321493	0.208395	0.325307	0.26637	0.366198	0.251346	0.217996	0.289692	0.331162	0.305397	0.370488	0.287574	0.249917	0.357304	0.250841	0.281266		0.416687	0.426719	0.394793	0.415149	0.413281	0.472215	0.342184	0.351716	0.445523
cg11003133	-0.097751	-0.097751	-7.26515	2.68e-07	0.00229241	6.31712	-0.097751	1	159046391	R	II	AIM2	5'UTR	opensea	5'UTR-opensea		rs41264457;rs185284310;rs138216871;rs546327499	15;10;2;1	0.50918	0.538008	0.474897	0.418621	0.368442	0.573288	0.118945	0.488235	0.533149	0.517299	0.59948	0.535598	0.542187	0.35933	0.425562	0.724168	0.38663	0.546476	0.51556	0.675687	0.643889		0.579986	0.584681	0.522802	0.649793	0.431313	0.733413	0.391221	0.598112	0.628738
cg02371536	-0.097052	-0.097052	-6.65169	1.05e-06	0.00511177	4.924	-0.097052	11	59148295	R	II		IGR	opensea	IGR-opensea		rs76016149;rs566465700;rs533828650	34;32;9	0.128489	0.256343	0.0717075	0.0131199	0.0671751	0.0552627	0.00639289	0.0656244	0.14084	0.135394	0.162542	0.0744981	0.102041	0.0581329	0.0078912	0.208399	0.0759717	0.0275715	0.0254758	0.0456376	0.146164		0.16224	0.196968	0.167885	0.157337	0.160724	0.253237	0.126848	0.202763	0.237581
cg04582010	-0.0964502	-0.0964502	-5.18053	3.33e-05	0.0353554	1.41881	-0.0964502	11	313120	F	II	IFITM1	TSS1500	shore	TSS1500-shore	chr11:310728-311419	rs536851324;rs183665362;rs563498449	0;1;19	0.527434	0.642112	0.510343	0.655768	0.480178	0.45548	0.423704	0.428371	0.516149	0.522123	0.386521	0.450619	0.400025	0.456651	0.425134	0.610359	0.351191	0.270713	0.45592	0.437424	0.476666		0.626171	0.538173	0.493993	0.711689	0.573341	0.609276	0.442239	0.497977	0.689409
cg07609715	-0.0963412	-0.0963412	-5.99843	4.73e-06	0.0125026	3.39222	-0.0963412	3	46154021	R	II		IGR	opensea	IGR-opensea		rs558856889;rs577348028;rs527960566	39;27;2	0.66462	0.748913	0.569923	0.779279	0.555752	0.544244	0.454023	0.613911	0.454835	0.602662	0.545234	0.548489	0.637035	0.590345	0.615469	0.701476	0.49704	0.518796	0.650696	0.453841	0.544293		0.658308	0.720978	0.633493	0.79779	0.700383	0.707017	0.56859	0.719496	0.667582
cg08984281	-0.0958928	-0.0958928	-9.28445	4.25e-09	0.000352256	10.5577	-0.0958928	1	89546987	F	II		IGR	opensea	IGR-opensea				0.328993	0.23823	0.182023	0.25031	0.192148	0.295477	0.24443	0.113972	0.150347	0.181608	0.367135	0.232187	0.146635	0.120354	0.260821	0.282402	0.117136	0.0991428	0.0728447	0.192201	0.240609		0.423526	0.275973	0.253558	0.422889	0.297853	0.376729	0.325236	0.191406	0.289909
cg01435158	-0.0954759	-0.0954759	-5.93003	5.56e-06	0.0137076	3.22927	-0.0954759	12	50411091	R	II	RACGAP1	5'UTR	opensea	5'UTR-opensea		rs556974005	2	0.46107	0.588362	0.351576	0.380892	0.523518	0.295796	0.214991	0.448841	0.438662	0.482711	0.433542	0.375003	0.493141	0.483272	0.46734	0.521387	0.358945	0.386295	0.498615	0.399832	0.473212		0.515324	0.551468	0.468653	0.639637	0.540136	0.526574	0.44783	0.533542	0.578548
cg00018767	-0.0941175	-0.0941175	-5.35299	2.19e-05	0.0281316	1.83882	-0.0941175	3	183693809	F	II	ABCC5	Body	opensea	Body-opensea		rs146100070;rs183446803	4;14	0.647221	0.780791	0.574205	0.585803	0.602731	0.592042	0.323862	0.756903	0.704579	0.703345	0.613381	0.593806	0.702721	0.655063	0.663016	0.716805	0.498402	0.50633	0.692267	0.591422	0.636505		0.724653	0.786861	0.682417	0.769703	0.739431	0.773655	0.639012	0.716144	0.831703
cg02988397	-0.0937839	-0.0937839	-7.06814	4.13e-07	0.00305031	5.87482	-0.0937839	15	45007647	R	II	B2M	Body	shelf	Body-shelf	chr15:45003460-45004345	rs149900092;rs375970981	41;40	0.758405	0.772473	0.740962	0.796397	0.664957	0.715409	0.768132	0.703415	0.751083	0.699384	0.713618	0.693096	0.633466	0.774714	0.624783	0.776887	0.602346	0.586275	0.669871	0.700084	0.669682		0.75012	0.803191	0.763097	0.845262	0.776736	0.871787	0.787543	0.756977	0.834358
cg05497253	-0.0932427	-0.0932427	-8.40632	2.41e-08	0.000676996	8.77963	-0.0932427	5	77830465	F	II	LHFPL2	5'UTR	opensea	5'UTR-opensea		rs116411960;rs538699291;rs558912849;rs145220459	1;22;43;50	0.424647	0.39391	0.360873	0.297183	0.317087	0.302625	0.286028	0.31471	0.288482	0.42153	0.345889	0.264021	0.241457	0.451892	0.295994	0.331157	0.249396	0.296329	0.451404	0.331792	0.399957		0.471316	0.477566	0.410041	0.481856	0.368642	0.43085	0.395365	0.420591	0.436483
cg11245243	-0.0923802	-0.0923802	-5.56589	1.32e-05	0.0216107	2.35479	-0.0923802	19	48744484	R	II	CARD8	5'UTR	opensea	5'UTR-opensea		rs572272209;rs541186286	31;2	0.235366	0.191938	0.168379	0.130834	0.225333	0.0937322	0.0873323	0.258878	0.188542	0.194364	0.159072	0.151077	0.209046	0.205188	0.0404278	0.232602	0.137028	0.118298	0.226235	0.186879	0.140939		0.253971	0.189923	0.245381	0.330462	0.250922	0.276256	0.272576	0.306519	0.339567
cg02912174	-0.0913159	-0.0913159	-5.64171	1.1e-05	0.0196373	2.53778	-0.0913159	11	348397	R	II		IGR	opensea	IGR-opensea		rs192875968;rs567455137;rs114456702	40;22;15	0.454843	0.351	0.357864	0.435594	0.315418	0.227463	0.279772	0.315442	0.274007	0.339272	0.147692	0.229258	0.401146	0.363398	0.219599	0.308704	0.349979	0.265785	0.277388	0.243347	0.355446		0.391988	0.340699	0.368857	0.532992	0.408091	0.374186	0.339182	0.360483	0.485483
cg24912334	-0.0911358	-0.0911358	-5.41678	1.88e-05	0.0262564	1.99374	-0.0911358	15	77473379	R	II	PEAK1	Body	opensea	Body-opensea				0.493335	0.480669	0.475788	0.45711	0.392147	0.239793	0.324262	0.398472	0.359464	0.44935	0.391168	0.410356	0.378199	0.479886	0.321428	0.506098	0.345618	0.294598	0.397208	0.424655	0.405968		0.492471	0.46671	0.424734	0.508093	0.509316	0.547735	0.452466	0.460261	0.57368
cg02233071	-0.0908164	-0.0908164	-5.45792	1.7e-05	0.0247786	2.09352	-0.0908164	21	36181046	F	II	RUNX1	Body	opensea	Body-opensea		rs575990828	10	0.382177	0.399768	0.371736	0.368061	0.328516	0.310838	0.267815	0.374084	0.234352	0.447839	0.274181	0.380494	0.440675	0.294193	0.29676	0.344314	0.284769	0.20156	0.3213	0.0762905	0.327677		0.441804	0.393528	0.428682	0.407723	0.428122	0.468844	0.327839	0.443047	0.372975
cg17478992	-0.0904883	-0.0904883	-6.49128	1.51e-06	0.00605714	4.55222	-0.0904883	3	124873768	F	II	SLC12A8	Body	opensea	Body-opensea		rs185148036;rs577645830	40;42	0.450494	0.453588	0.430713	0.410175	0.367241	0.352861	0.363027	0.505929	0.373379	0.481624	0.48108	0.412267	0.44748	0.439404	0.373479	0.535884	0.386289	0.260772	0.493672	0.523312	0.397978		0.488734	0.439705	0.459539	0.631838	0.462477	0.543721	0.517274	0.533281	0.535857
cg03165391	-0.0899976	-0.0899976	-6.50309	1.47e-06	0.00602554	4.57968	-0.0899976	12	120266281	R	II	CIT	Body	opensea	Body-opensea		rs58325508;rs527784027;rs547652700	31;4;1	0.473236	0.524725	0.410579	0.614679	0.502948	0.32498	0.345582	0.416554	0.357154	0.486218	0.427719	0.404914	0.434363	0.48351	0.378854	0.49774	0.386112	0.409153	0.368926	0.281063	0.37658		0.521938	0.517322	0.487199	0.623902	0.537544	0.503203	0.460833	0.57837	0.51001
cg06029588	-0.0896519	-0.0896519	-7.93893	6.33e-08	0.00104325	7.79181	-0.0896519	1	247524480	F	II		IGR	opensea	IGR-opensea		rs566915108;rs531382708;rs201156164;rs190769059	14;39;45;51	0.0893771	0.127745	0.111451	0.0228349	0.0351483	0.0251711	0.0206756	0.0647408	0.0283221	0.0905602	0.0280112	0.0256003	0.0361011	0.0475131	0.0211111	0.0808016	0.0259136	0.0405231	0.072171	0.0398924	0.0232468		0.109052	0.114933	0.177852	0.167026	0.140689	0.114057	0.111933	0.089178	0.121555
cg21321164	-0.0892317	-0.0892317	-5.73793	8.74e-06	0.0172742	2.76934	-0.0892317	17	57245216	R	II	PRR11	5'UTR	opensea	5'UTR-opensea				0.63787	0.693977	0.519987	0.639285	0.527841	0.621642	0.414652	0.572624	0.703487	0.60796	0.677216	0.699011	0.655598	0.645975	0.629351	0.736103	0.386275	0.536547	0.602351	0.534203	0.638538		0.710033	0.647244	0.535802	0.761985	0.713428	0.79747	0.636288	0.693321	0.77549
cg16600602	-0.0892034	-0.0892034	-6.21056	2.89e-06	0.00918889	3.89464	-0.0892034	3	171897866	R	II	FNDC3B	Body	opensea	Body-opensea		rs564307239;rs531327863;rs181586718;rs561438159	43;39;2;1	0.232438	0.364218	0.183912	0.151292	0.18028	0.136946	0.0625345	0.194253	0.227624	0.334413	0.195079	0.240291	0.233469	0.215559	0.100681	0.359537	0.137847	0.196015	0.29947	0.239737	0.219193		0.229139	0.357805	0.254239	0.260746	0.278083	0.307076	0.250146	0.251319	0.311831
cg07265786	-0.0888767	-0.0888767	-5.33226	2.31e-05	0.0290707	1.78842	-0.0888767	8	131001378	F	II	FAM49B	Body	opensea	Body-opensea		rs374994031;rs192342543;rs183635608	24;41;45	0.636743	0.712453	0.590615	0.702977	0.673987	0.480258	0.565423	0.484318	0.654004	0.721026	0.584614	0.65271	0.66202	0.595965	0.490658	0.720698	0.510256	0.522863	0.664084	0.61185	0.576887		0.709258	0.678454	0.660719	0.80399	0.723658	0.68649	0.66634	0.735397	0.782424
cg13004877	-0.0888016	-0.0888016	-5.92572	5.61e-06	0.0138017	3.21898	-0.0888016	20	2965482	R	II	PTPRA	Body	opensea	Body-opensea		rs564385696;rs78922155	36;21	0.813374	0.907728	0.675329	0.785144	0.763767	0.770427	0.605224	0.853492	0.793733	0.779672	0.7673	0.754026	0.736165	0.720318	0.779854	0.86529	0.549524	0.662658	0.845016	0.782586	0.790633		0.838005	0.87467	0.72537	0.824459	0.883359	0.869526	0.881903	0.900088	0.843567
cg06866653	-0.0883679	-0.0883679	-5.1045	4e-05	0.0378913	1.23321	-0.0883679	15	92105030	F	II		IGR	opensea	IGR-opensea		rs187907447;rs191839493	0;32	0.76196	0.754502	0.788692	0.814769	0.661016	0.61995	0.823526	0.739223	0.560348	0.725717	0.630576	0.659861	0.735626	0.664325	0.728882	0.755721	0.707736	0.561355	0.667178	0.633677	0.549086		0.793356	0.768417	0.731584	0.811019	0.774404	0.81129	0.772748	0.784625	0.836368
cg02963019	-0.0877614	-0.0877614	-7.0579	4.23e-07	0.00308754	5.85169	-0.0877614	7	45244662	R	II		IGR	opensea	IGR-opensea		rs146054324;rs539461756	40;35	0.297442	0.28646	0.259329	0.185027	0.193231	0.18125	0.0798513	0.204052	0.189558	0.229412	0.103528	0.175678	0.136207	0.174518	0.0188594	0.240273	0.0931676	0.0661885	0.100904	0.132647	0.155076		0.357788	0.277649	0.252335	0.195861	0.258199	0.343801	0.147011	0.219908	0.262734
cg12429809	-0.0875882	-0.0875882	-8.23379	3.43e-08	0.000740066	8.41835	-0.0875882	17	46078632	R	II		IGR	opensea	IGR-opensea		rs188353596	32	0.600619	0.686436	0.501113	0.627895	0.626121	0.524621	0.386245	0.542023	0.522246	0.57625	0.603594	0.627834	0.477754	0.606986	0.55302	0.627923	0.423784	0.461803	0.599372	0.569708	0.604185		0.629533	0.672922	0.538926	0.711241	0.652023	0.671277	0.613215	0.61124	0.637873
cg05878887	-0.0874768	-0.0874768	-5.18356	3.3e-05	0.0353554	1.4262	-0.0874768	3	99620389	F	II	C3orf26	Body	opensea	Body-opensea		rs151248113;rs191146762	42;47	0.272758	0.280961	0.211559	0.143777	0.16895	0.0654288	0.174119	0.276635	0.279762	0.301199	0.312352	0.289302	0.334182	0.290158	0.247753	0.300875	0.227704	0.137668	0.228666	0.135717	0.22228		0.297453	0.252677	0.211988	0.351206	0.300255	0.235622	0.317393	0.221987	0.449147
cg10549986	-0.0874711	-0.0874711	-6.11387	3.61e-06	0.0105161	3.6662	-0.0874711	2	7018153	F	I	RSAD2	1stExon	opensea	1stExon-opensea		rs554485829	1	0.277171	0.173468	0.192408	0.122749	0.0846223	0.0676886	0.0790824	0.0839548	0.0828782	0.117022	0.0720374	0.0592569	0.0597491	0.0672326	0.0419309	0.158222	0.0514088	0.0155475	0.0921116	0.0986643	0.0493227		0.208262	0.170207	0.158029	0.286724	0.208347	0.185686	0.114725	0.114272	0.250143
cg13206941	-0.0874316	-0.0874316	-6.56874	1.27e-06	0.0055997	4.73212	-0.0874316	4	185781248	F	II		IGR	opensea	IGR-opensea		rs568846904;rs140206898;rs564188551;rs142238598	0;3;11;17	0.237477	0.168263	0.271176	0.162933	0.209988	0.0970168	0.179047	0.192385	0.140228	0.197619	0.172439	0.19002	0.18806	0.25009	0.109605	0.167368	0.255255	0.0645134	0.257823	0.121197	0.133446		0.302478	0.182856	0.215201	0.313593	0.277953	0.298071	0.264725	0.205239	0.313966
cg17281840	-0.0872901	-0.0872901	-7.10654	3.8e-07	0.00288601	5.96143	-0.0872901	8	134106388	F	II	TG	Body	opensea	Body-opensea				0.389537	0.340899	0.250162	0.249062	0.439202	0.215198	0.285071	0.395807	0.412721	0.293315	0.470945	0.275256	0.315984	0.154388	0.244948	0.382726	0.137828	0.0626413	0.383925	0.380007	0.137403		0.471071	0.373557	0.299173	0.395319	0.494727	0.361922	0.499174	0.549722	0.549105
cg08585593	-0.0870532	-0.0870532	-6.7014	9.38e-07	0.00488758	5.03859	-0.0870532	22	50966077	R	II	TYMP	Body	island	Body-island	chr22:50963608-50970768	rs121913039;rs200265761;rs550422674	38;28;18	0.413118	0.349677	0.361507	0.43511	0.300185	0.327795	0.282989	0.291929	0.344019	0.320661	0.274574	0.263448	0.263517	0.406035	0.209954	0.289057	0.260485	0.204512	0.25393	0.310466	0.272438		0.402996	0.299405	0.399019	0.522201	0.418652	0.435117	0.346333	0.340751	0.50292
cg22549540	-0.0867856	-0.0867856	-5.69312	9.73e-06	0.0181594	2.6616	-0.0867856	2	145388197	F	II		IGR	opensea	IGR-opensea		rs190850276;rs537089617	0;9	0.6445	0.716804	0.536273	0.685134	0.721581	0.581028	0.454057	0.625321	0.652817	0.643191	0.686452	0.685763	0.685945	0.679587	0.584835	0.737062	0.54679	0.562131	0.712236	0.675203	0.650145		0.740084	0.736316	0.655715	0.77047	0.744702	0.732465	0.746884	0.73003	0.731756
cg23540139	-0.0863621	-0.0863621	-7.50943	1.58e-07	0.00180792	6.85862	-0.0863621	11	614521	R	II	IRF7	Body	shore	Body-shore	chr11:614760-616068	rs576807804;rs545358325	51;1	0.74511	0.717116	0.723657	0.7656	0.693291	0.588728	0.721306	0.67377	0.686106	0.665897	0.638324	0.670713	0.691515	0.679161	0.592621	0.701474	0.641776	0.564402	0.693553	0.668529	0.674228		0.749036	0.747713	0.762999	0.795667	0.732846	0.798161	0.739329	0.787846	0.786383
cg14405813	-0.0861648	-0.0861648	-5.43197	1.81e-05	0.0256528	2.03058	-0.0861648	7	139414573	R	II	HIPK2	Body	shore	Body-shore	chr7:139416286-139416522	rs537172786	19	0.501811	0.63	0.479962	0.47694	0.64917	0.463696	0.431541	0.460893	0.560153	0.597248	0.64963	0.495816	0.530103	0.679103	0.375316	0.649838	0.589355	0.54474	0.593443	0.603438	0.534081		0.554582	0.607923	0.489747	0.715233	0.686353	0.68439	0.524975	0.530784	0.714735
cg01886988	-0.085583	-0.085583	-7.34423	2.25e-07	0.00215409	6.49327	-0.085583	11	312560	F	II	IFITM1	TSS1500	shore	TSS1500-shore	chr11:310728-311419	rs59274710;rs575264986	4;50	0.408362	0.427722	0.346662	0.380631	0.356074	0.362987	0.262394	0.357547	0.355408	0.378041	0.312656	0.292171	0.330143	0.332377	0.327004	0.374535	0.249959	0.208313	0.409241	0.285967	0.372404		0.409317	0.431494	0.375759	0.463934	0.43263	0.489175	0.424678	0.363511	0.450561
cg15065340	-0.0855309	-0.0855309	-5.56686	1.31e-05	0.0216078	2.35716	-0.0855309	3	195632915	F	II	TNK2	5'UTR	shelf	5'UTR-shelf	chr3:195635359-195636895	rs371107192;rs6791922	18;31	0.0463461	0.130633	0.131012	0.0429658	0.091041	0.00415678	0.00523255	0.0897773	0.100764	0.111426	0.0418331	0.0186274	0.0038506	0.0514397	0.0015181	0.0648243	0.0648019	0.0520312	0.0832663	0.0366346	0.0585439		0.113223	0.0945064	0.122521	0.253687	0.101681	0.0730027	0.108444	0.148869	0.212236
cg25211066	-0.0854484	-0.0854484	-6.8159	7.25e-07	0.00425254	5.30144	-0.0854484	9	136726942	R	II	VAV2	Body	shore	Body-shore	chr9:136728386-136728600	rs529378907;rs547822068	18;16	0.373626	0.493497	0.359303	0.277549	0.498171	0.36459	0.19903	0.445412	0.363228	0.449739	0.41787	0.401625	0.399355	0.382138	0.314309	0.460922	0.265119	0.357587	0.454575	0.402019	0.395647		0.471654	0.512334	0.393167	0.467575	0.507754	0.507367	0.37615	0.504005	0.447862
cg25734220	-0.0852919	-0.0852919	-5.09006	4.14e-05	0.0385687	1.19791	-0.0852919	10	114851933	R	II	TCF7L2	Body	opensea	Body-opensea		rs148491583;rs150756118;rs531711791;rs543854742	39;26;2;1	0.848452	0.952625	0.814326	0.770811	0.855168	0.797248	0.616726	0.857014	0.824257	0.890335	0.857295	0.915189	0.822973	0.811265	0.779235	0.934649	0.616731	0.724812	0.961588	0.80321	0.889133		0.891649	0.956935	0.807331	0.922869	0.950665	0.944803	0.923472	0.930769	0.92602
cg06597587	-0.0851416	-0.0851416	-6.00338	4.68e-06	0.0124467	3.404	-0.0851416	15	66817490	R	II	ZWILCH	Body	opensea	Body-opensea		rs544992118;rs76862891;rs575486493	42;19;2	0.580842	0.546917	0.480346	0.604235	0.459549	0.429224	0.45663	0.489864	0.395999	0.507032	0.46673	0.415755	0.421857	0.461778	0.449766	0.569138	0.399465	0.436542	0.445963	0.45403	0.484077		0.626071	0.506173	0.509898	0.581374	0.555348	0.599117	0.571399	0.604691	0.565331
cg25915295	-0.0849613	-0.0849613	-5.18965	3.25e-05	0.0353554	1.44107	-0.0849613	11	130113771	F	II	ZBTB44	Body	opensea	Body-opensea		rs568876595;rs858702;rs141729615	0;24;30	0.709945	0.719408	0.705539	0.743629	0.469488	0.463699	0.510211	0.604612	0.626618	0.594128	0.62354	0.59727	0.555379	0.70445	0.453523	0.671186	0.491186	0.445131	0.544571	0.448067	0.50096		0.757345	0.616905	0.76707	0.71901	0.586682	0.649975	0.546698	0.610461	0.663967
cg00679763	-0.0844923	-0.0844923	-5.82403	7.13e-06	0.0155845	2.9759	-0.0844923	17	46993161	R	II	UBE2Z	Body	opensea	Body-opensea		rs140133861;rs76670849	40;1	0.897345	0.923621	0.815641	0.80603	0.774562	0.690133	0.746429	0.731152	0.809621	0.808189	0.790459	0.843518	0.758533	0.837931	0.851699	0.908471	0.712272	0.684279	0.895702	0.786361	0.838013		0.914333	0.899838	0.805909	0.926047	0.872336	0.921427	0.929488	0.919403	0.903444
cg00598235	-0.0844576	-0.0844576	-7.13066	3.6e-07	0.00279358	6.01571	-0.0844576	4	17580680	F	II	LAP3	Body	shore	Body-shore	chr4:17578648-17579539	rs115584421;rs183126883	1;45	0.807765	0.847268	0.739394	0.840684	0.744181	0.705985	0.75456	0.708967	0.706152	0.737812	0.653861	0.712461	0.711855	0.722304	0.625364	0.798855	0.737052	0.67848	0.761718	0.715005	0.725622		0.844481	0.834295	0.739121	0.829697	0.801418	0.849823	0.82065	0.793246	0.818006
cg20368231	-0.0843905	-0.0843905	-5.26956	2.68e-05	0.0319598	1.63585	-0.0843905	17	75269862	F	II		IGR	opensea	IGR-opensea		rs553013955;rs639218	0;29	0.7345	0.442604	0.555509	0.477719	0.55198	0.475402	0.412338	0.557511	0.191562	0.475178	0.478747	0.328108	0.463507	0.443009	0.383115	0.343225	0.500163	0.524686	0.324583	0.214069	0.310038		0.724119	0.407988	0.620028	0.525908	0.65624	0.599947	0.508837	0.580267	0.475751
cg03254336	-0.0841187	-0.0841187	-7.37898	2.09e-07	0.00207735	6.57041	-0.0841187	10	114635839	F	II		IGR	opensea	IGR-opensea		rs548413539	6	0.250196	0.271968	0.149033	0.255741	0.10232	0.178322	0.0610453	0.151164	0.1709	0.283866	0.128508	0.197891	0.146816	0.182484	0.227621	0.222703	0.0935243	0.118471	0.234308	0.159499	0.164246		0.291145	0.280985	0.226707	0.308011	0.237405	0.279379	0.224938	0.188125	0.320798
cg03573795	-0.0833944	-0.0833944	-4.99087	5.27e-05	0.0436236	0.955361	-0.0833944	13	24844204	R	II	SPATA13	TSS1500	opensea	TSS1500-opensea		rs534352519	1	0.411371	0.248099	0.401644	0.379798	0.429039	0.294998	0.337539	0.380999	0.354383	0.393603	0.470391	0.325395	0.47225	0.468415	0.389215	0.366159	0.323511	0.278796	0.41276	0.372706	0.379791		0.383332	0.319093	0.3864	0.580385	0.511565	0.556977	0.436279	0.316341	0.552042
cg16387372	-0.0833176	-0.0833176	-7.75919	9.25e-08	0.00141165	7.40425	-0.0833176	3	71775503	F	II	EIF4E3	TSS1500	shore	TSS1500-shore	chr3:71773826-71774873	rs530858287;rs546432599	22;25	0.1388	0.0244873	0.164035	0.0155004	0.0941426	0.101625	0.188153	0.288141	0.211422	0.437235	0.367792	0.409512	0.504922	0.400253	0.136354	0.287803	0.261104	0.0708211	0.134765	0.100475	0.164482		0.238564	0.0608727	0.180242	0.175823	0.100713	0.240007	0.332935	0.316788	0.298063
cg17524689	-0.08324	-0.08324	-8.16623	3.95e-08	0.000773837	8.27582	-0.08324	4	76932927	F	II	ART3	5'UTR	opensea	5'UTR-opensea				0.528814	0.434068	0.344971	0.42975	0.329759	0.301036	0.30646	0.390584	0.381245	0.430463	0.312717	0.485449	0.398712	0.427646	0.287044	0.419742	0.368429	0.357017	0.326455	0.289587	0.443983		0.50116	0.431198	0.392632	0.528088	0.394196	0.422377	0.413489	0.441569	0.473621
cg01620888	-0.0830106	-0.0830106	-6.72316	8.93e-07	0.00475297	5.08867	-0.0830106	20	35962425	F	II		IGR	opensea	IGR-opensea		rs73903470	51	0.404488	0.494953	0.323907	0.426631	0.411347	0.376827	0.249319	0.436288	0.374364	0.407727	0.476878	0.415276	0.423581	0.414254	0.435958	0.481054	0.270379	0.318578	0.461751	0.428421	0.413619		0.494122	0.484929	0.402867	0.544287	0.448349	0.514724	0.48087	0.471007	0.500506
cg21359538	-0.0825328	-0.0825328	-5.47466	1.64e-05	0.0245895	2.13406	-0.0825328	4	76440740	F	II	RCHY1	TSS1500	shore	TSS1500-shore	chr4:76439435-76440003	rs139674856	40	0.53977	0.514407	0.528664	0.625115	0.538661	0.425828	0.471725	0.491792	0.516928	0.471922	0.586558	0.529093	0.556982	0.548543	0.428476	0.621977	0.451083	0.492925	0.503175	0.489574	0.500864		0.632384	0.513667	0.51109	0.771478	0.601893	0.625016	0.573882	0.651749	0.680419
cg12110437	-0.0820681	-0.0820681	-5.02113	4.9e-05	0.0422676	1.02938	-0.0820681	8	144098888	F	II	LY6E	TSS1500	shore	TSS1500-shore	chr8:144099456-144099731	rs546676764;rs73717930	0;11	0.455056	0.295413	0.367327	0.613172	0.539909	0.453218	0.36645	0.289943	0.507892	0.413559	0.455339	0.349131	0.303342	0.556675	0.311373	0.404537	0.290114	0.205292	0.462283	0.232308	0.511525		0.537206	0.256508	0.265034	0.644719	0.566787	0.603168	0.395955	0.389167	0.593916
cg05475649	-0.0820507	-0.0820507	-6.71231	9.15e-07	0.00480215	5.06372	-0.0820507	15	45007015	R	II	B2M	Body	shelf	Body-shelf	chr15:45003460-45004345			0.658801	0.599968	0.575444	0.763169	0.485187	0.586376	0.506116	0.536777	0.64442	0.577824	0.539695	0.593103	0.472949	0.61991	0.466134	0.564272	0.492948	0.346203	0.578962	0.521203	0.490144		0.696472	0.586373	0.607791	0.8017	0.655037	0.718855	0.531759	0.646831	0.76754
cg13379593	-0.081955	-0.081955	-5.46204	1.69e-05	0.0247236	2.10349	-0.081955	6	5981984	R	II		IGR	opensea	IGR-opensea		rs5874004;rs188002187;rs553784190;rs535852934	41;29;15;2	0.726553	0.67913	0.806128	0.826356	0.690917	0.512479	0.637449	0.783074	0.693545	0.818866	0.814939	0.747503	0.793992	0.80648	0.74331	0.761173	0.759459	0.639529	0.766194	0.669224	0.69184		0.793007	0.688752	0.777289	0.903217	0.796309	0.792981	0.721148	0.879502	0.895913
cg09702161	-0.0817459	-0.0817459	-6.44807	1.67e-06	0.00654578	4.45158	-0.0817459	1	36843511	F	II	STK40	5'UTR	opensea	5'UTR-opensea		rs537368046;rs141968201	1;37	0.511637	0.625891	0.483252	0.557172	0.594842	0.532831	0.384307	0.623039	0.494332	0.610995	0.536056	0.549502	0.540933	0.568371	0.567235	0.551722	0.434096	0.558346	0.654337	0.48834	0.574414		0.615429	0.6509	0.546827	0.645554	0.698338	0.717016	0.574256	0.706374	0.622557
cg09948374	-0.0814219	-0.0814219	-6.04176	4.28e-06	0.0116266	3.49521	-0.0814219	1	174844517	F	II	RABGAP1L	5'UTR	opensea	5'UTR-opensea		rs72717643;rs78955442;rs146256873	18;31;37	0.745092	0.768587	0.700446	0.750435	0.654119	0.599755	0.663791	0.701559	0.685703	0.743359	0.653884	0.697254	0.658412	0.720563	0.523913	0.736054	0.618291	0.557295	0.738143	0.720916	0.538625		0.749333	0.746275	0.686778	0.775384	0.714769	0.771136	0.699593	0.771864	0.799592
cg14205864	-0.0813531	-0.0813531	-5.25885	2.75e-05	0.032276	1.60977	-0.0813531	13	113841719	R	II	PCID2	Body	opensea	Body-opensea		rs148740817;rs8000263;rs192699611	29;23;9	0.630578	0.706007	0.57863	0.624249	0.492393	0.562127	0.441177	0.602307	0.365711	0.690137	0.512876	0.49173	0.564697	0.496276	0.631717	0.534517	0.500657	0.587361	0.573785	0.470974	0.525769		0.645908	0.607129	0.657131	0.647784	0.606997	0.69471	0.537869	0.649567	0.512226
cg08479533	-0.0810288	-0.0810288	-7.41923	1.92e-07	0.00198308	6.65958	-0.0810288	7	90680162	F	II	CDK14	Body	opensea	Body-opensea		rs537426722	40	0.12431	0.151024	0.0895821	0.0412856	0.0776846	0.0326361	0.0551294	0.0941343	0.0440632	0.122691	0.0725006	0.0775863	0.147714	0.0770414	0.0401731	0.165517	0.0613392	0.0395128	0.109399	0.0357629	0.119947		0.193768	0.162415	0.102316	0.225952	0.180575	0.0862019	0.159851	0.171092	0.206163
cg10646607	-0.0802813	-0.0802813	-6.74621	8.48e-07	0.00457766	5.14164	-0.0802813	22	29548325	R	II	KREMEN1	Body	opensea	Body-opensea		rs191833634;rs557398587	50;1	0.46872	0.537778	0.418972	0.422326	0.512128	0.403391	0.323779	0.471581	0.497793	0.529997	0.513377	0.446437	0.454187	0.530956	0.466469	0.523666	0.34469	0.394487	0.545827	0.460111	0.578461		0.549368	0.55084	0.448295	0.578497	0.601798	0.598942	0.53108	0.538618	0.590694
cg24885369	-0.0802764	-0.0802764	-5.35724	2.17e-05	0.0279413	1.84916	-0.0802764	6	167364028	R	II	RNASET2	Body	opensea	Body-opensea		rs6922982;rs536733399	32;2	0.376846	0.475011	0.318817	0.262221	0.43486	0.249072	0.152345	0.364865	0.379842	0.338291	0.444858	0.362998	0.368192	0.358939	0.270271	0.446607	0.25644	0.33047	0.394519	0.387976	0.375603		0.474134	0.481544	0.375035	0.462424	0.454659	0.425991	0.39344	0.515443	0.454979
cg21855257	-0.0801971	-0.0801971	-7.28465	2.57e-07	0.00225074	6.36064	-0.0801971	1	158983569	F	II	IFI16	5'UTR	opensea	5'UTR-opensea		rs556066296;rs856066;rs856067;rs7526724;rs148557946	11;24;30;37;46	0.650155	0.678505	0.610741	0.655948	0.675967	0.583655	0.486272	0.695723	0.602219	0.670911	0.651122	0.618927	0.597895	0.67748	0.673377	0.643907	0.563876	0.609079	0.677277	0.64965	0.742895		0.72755	0.644207	0.658723	0.772612	0.699083	0.761995	0.665258	0.775281	0.737977
cg04681218	-0.079983	-0.079983	-5.17707	3.35e-05	0.0354018	1.41038	-0.079983	1	153357484	F	II		IGR	opensea	IGR-opensea				0.505654	0.681722	0.420935	0.570164	0.552306	0.565249	0.333095	0.540013	0.573801	0.58141	0.66329	0.593412	0.558694	0.613061	0.611689	0.623624	0.395833	0.512151	0.630841	0.55116	0.592958		0.625035	0.681219	0.491236	0.710328	0.602263	0.681629	0.617785	0.666171	0.639229
cg02176569	-0.0797871	-0.0797871	-6.69721	9.47e-07	0.00489975	5.02895	-0.0797871	2	231092121	F	II	SP140	Body	opensea	Body-opensea		rs62193107	45	0.599637	0.604946	0.535061	0.606515	0.587726	0.493791	0.509998	0.603594	0.486036	0.588361	0.546196	0.539451	0.595156	0.541828	0.529049	0.605897	0.488881	0.506912	0.653252	0.569771	0.567469		0.662708	0.612986	0.543328	0.678582	0.625705	0.67595	0.639472	0.653449	0.641018
cg20212121	-0.0795328	-0.0795328	-6.43463	1.72e-06	0.00667737	4.42022	-0.0795328	11	72909932	F	II		IGR	opensea	IGR-opensea				0.477279	0.611656	0.567293	0.497768	0.598893	0.397894	0.435239	0.543685	0.515755	0.649556	0.497033	0.519836	0.585879	0.547302	0.532668	0.522032	0.46982	0.419631	0.484578	0.583672	0.432107		0.506894	0.657314	0.585378	0.632769	0.687717	0.610338	0.451846	0.619265	0.671655
cg03602119	-0.079528	-0.079528	-7.55189	1.44e-07	0.00172013	6.95195	-0.079528	20	39190789	R	II		IGR	opensea	IGR-opensea		rs541948500	35	0.284695	0.394134	0.19213	0.216691	0.200174	0.255783	0.0826809	0.280349	0.139368	0.28477	0.229369	0.163962	0.231785	0.194702	0.271544	0.284044	0.158083	0.229145	0.276428	0.209555	0.27003		0.322634	0.391832	0.319706	0.257502	0.294961	0.377546	0.2605	0.313454	0.270614
cg09775648	-0.079497	-0.079497	-5.54805	1.37e-05	0.022113	2.31168	-0.079497	2	190309186	F	II	WDR75	Body	shelf	Body-shelf	chr2:190306157-190306433	rs572537413	16	0.728254	0.74461	0.609779	0.689338	0.610702	0.595401	0.624014	0.609298	0.579891	0.689494	0.575385	0.627498	0.596471	0.685458	0.535938	0.706679	0.580159	0.664309	0.657475	0.511859	0.63389		0.722005	0.743362	0.696389	0.720877	0.673811	0.718911	0.68796	0.756247	0.743563
cg17467487	-0.0793735	-0.0793735	-4.88453	6.83e-05	0.0497251	0.694974	-0.0793735	9	94714498	R	II		IGR	shore	IGR-shore	chr9:94711117-94713075	rs561177218;rs531488616;rs185557509	47;31;4	0.594923	0.500942	0.540736	0.748893	0.526818	0.457774	0.500856	0.536169	0.53528	0.637763	0.558964	0.478797	0.600804	0.543347	0.503425	0.516717	0.604532	0.456274	0.547484	0.428178	0.492021		0.615316	0.487529	0.576543	0.702231	0.645717	0.673447	0.517787	0.570789	0.725807
cg04565435	-0.0793085	-0.0793085	-5.56493	1.32e-05	0.0216127	2.35247	-0.0793085	1	40810291	R	II		IGR	opensea	IGR-opensea		rs555433923;rs116773247	20;2	0.543611	0.641828	0.441334	0.549002	0.606673	0.534434	0.287143	0.541946	0.596673	0.533674	0.606324	0.548646	0.544839	0.600181	0.542624	0.669162	0.408079	0.499262	0.639811	0.448765	0.536791		0.62393	0.638496	0.55345	0.625825	0.619887	0.651659	0.562815	0.644269	0.622068
cg02300329	-0.0792319	-0.0792319	-5.61406	1.17e-05	0.0202923	2.4711	-0.0792319	14	55574999	R	II		IGR	opensea	IGR-opensea		rs79565877	30	0.572071	0.610733	0.531142	0.593545	0.559295	0.473143	0.461952	0.514957	0.485142	0.597688	0.461996	0.450688	0.520926	0.608191	0.522496	0.594128	0.495274	0.501423	0.575194	0.394597	0.49141		0.573573	0.609722	0.588162	0.637636	0.642912	0.601116	0.557025	0.57343	0.658963
cg09917274	-0.0792284	-0.0792284	-6.63763	1.08e-06	0.0051506	4.89154	-0.0792284	2	152144828	F	II	NMI	5'UTR	shore	5'UTR-shore	chr2:152145869-152146319			0.571246	0.571942	0.544131	0.632276	0.574837	0.468076	0.564316	0.579576	0.469511	0.534412	0.498	0.572464	0.587606	0.54615	0.478374	0.517899	0.482355	0.489401	0.517079	0.518255	0.447522		0.614736	0.580703	0.565928	0.648823	0.603904	0.650226	0.609187	0.612645	0.635671
cg24332305	-0.0790681	-0.0790681	-5.50609	1.52e-05	0.0235726	2.21018	-0.0790681	4	140819621	R	II	MAML3	Body	opensea	Body-opensea		rs76211021	48	0.277374	0.33681	0.284813	0.277084	0.302361	0.151408	0.198528	0.275578	0.18835	0.289613	0.314074	0.318797	0.25859	0.400431	0.251794	0.354312	0.222293	0.269281	0.287084	0.313191	0.160582		0.31591	0.284422	0.304752	0.433763	0.390943	0.290001	0.400268	0.383717	0.290763
cg14750551	-0.0790633	-0.0790633	-5.19576	3.21e-05	0.0352476	1.45598	-0.0790633	3	122401343	R	II	PARP14	Body	shore	Body-shore	chr3:122399655-122400190	rs573376904	13	0.936562	0.928075	0.969531	0.949361	0.88679	0.886902	0.910615	0.944909	0.855231	0.886046	0.829395	0.829572	0.812518	0.849913	0.794327	0.933497	0.857181	0.627786	0.915161	0.775012	0.858249		0.943131	0.948054	0.953749	0.94649	0.968779	0.93885	0.941845	0.93027	0.967466
cg12094065	-0.0790205	-0.0790205	-7.75748	9.28e-08	0.00141165	7.40053	-0.0790205	2	181802439	R	II		IGR	opensea	IGR-opensea		rs4614892;rs192997233;rs111271096	37;6;1	0.355968	0.381725	0.224618	0.333664	0.286411	0.286675	0.269232	0.278289	0.245108	0.305331	0.28121	0.251113	0.287508	0.335964	0.254931	0.401764	0.274235	0.331578	0.306241	0.278924	0.291323		0.355041	0.425596	0.327206	0.446462	0.39365	0.387963	0.3213	0.421776	0.393374
cg21410231	-0.078823	-0.078823	-6.4934	1.5e-06	0.00605714	4.55716	-0.078823	16	56644059	R	II		IGR	shore	IGR-shore	chr16:56642129-56642595			0.59904	0.591512	0.522703	0.743276	0.621782	0.647744	0.636052	0.483098	0.530597	0.597002	0.626316	0.727059	0.609001	0.603262	0.497755	0.540956	0.513301	0.408991	0.614203	0.732729	0.642788		0.623372	0.592061	0.56456	0.768071	0.654528	0.795378	0.755165	0.603096	0.628359
cg12013713	-0.078605	-0.078605	-7.5471	1.45e-07	0.00172013	6.94145	-0.078605	7	139760671	R	II	PARP12	Body	shore	Body-shore	chr7:139762255-139763245	rs539852421;rs551767412;rs188066892;rs115584544	49;24;23;18	0.590429	0.573069	0.655778	0.691291	0.546896	0.557261	0.543072	0.651484	0.598046	0.622614	0.608467	0.588723	0.615981	0.678764	0.498403	0.594849	0.520389	0.536756	0.575829	0.489303	0.627888		0.650031	0.585314	0.667068	0.774377	0.589427	0.679265	0.545031	0.706452	0.720411
cg09971626	-0.0777932	-0.0777932	-9.15538	5.46e-09	0.000369638	10.3027	-0.0777932	20	3691986	R	II		IGR	opensea	IGR-opensea		rs546938058	2	0.199448	0.232666	0.174081	0.163831	0.198307	0.189346	0.193905	0.216484	0.182293	0.130755	0.189279	0.0980483	0.0983283	0.216887	0.0902688	0.155221	0.0908724	0.116548	0.130394	0.175297	0.0984294		0.257087	0.218976	0.202824	0.274297	0.270877	0.264891	0.255487	0.267549	0.330141
cg09322555	-0.0777127	-0.0777127	-7.00086	4.8e-07	0.00327864	5.72267	-0.0777127	6	32826281	R	II	PSMB9	Body	shelf	Body-shelf	chr6:32820849-32822370	rs20547;rs182700479;rs542897261;rs560987199;rs17213861;rs142488085	50;47;44;28;16;15	0.242551	0.183885	0.228886	0.105452	0.236536	0.144059	0.132194	0.27201	0.20176	0.216137	0.22478	0.196365	0.231536	0.13991	0.128354	0.295738	0.114951	0.103753	0.213123	0.290387	0.206764		0.310794	0.212937	0.268068	0.329842	0.275014	0.232589	0.290084	0.338296	0.298837
cg05552874	-0.0773568	-0.0773568	-5.38882	2.01e-05	0.0270399	1.92586	-0.0773568	10	91153143	R	II	IFIT1	Body	opensea	Body-opensea		rs572792846;rs540222469;rs559828344;rs573337823	47;43;42;16	0.462514	0.54806	0.506252	0.577386	0.428944	0.445286	0.360589	0.335687	0.447649	0.445526	0.382851	0.458981	0.419638	0.52056	0.279863	0.498515	0.323411	0.270103	0.387608	0.442359	0.336075		0.522577	0.438904	0.501357	0.58146	0.509302	0.60523	0.34975	0.390296	0.549109
cg14543811	-0.077263	-0.077263	-6.10017	3.73e-06	0.0107732	3.63375	-0.077263	4	185781167	R	II		IGR	opensea	IGR-opensea		rs184038039;rs541337316;rs547577692	45;2;1	0.643974	0.610312	0.650348	0.642944	0.581307	0.521173	0.598675	0.64141	0.619407	0.605586	0.568032	0.631296	0.680506	0.679037	0.59846	0.631637	0.654709	0.471662	0.688509	0.570672	0.60955		0.68514	0.631558	0.629807	0.725849	0.680885	0.729095	0.647723	0.666476	0.75476
cg25410341	-0.0771352	-0.0771352	-6.94829	5.39e-07	0.00363314	5.60336	-0.0771352	21	44155096	F	II	PDE9A	5'UTR	opensea	5'UTR-opensea		rs570293323	5	0.73779	0.742466	0.698037	0.757587	0.747836	0.642979	0.692696	0.735569	0.667514	0.690095	0.661099	0.685824	0.674558	0.765708	0.666083	0.785207	0.694583	0.690933	0.767903	0.719553	0.647926		0.739519	0.713045	0.703218	0.819825	0.783207	0.759807	0.693918	0.838807	0.772467
cg19391535	-0.0771347	-0.0771347	-6.75642	8.29e-07	0.0045703	5.16509	-0.0771347	7	148398020	F	II	CUL1	5'UTR	shore	5'UTR-shore	chr7:148395430-148397002			0.136622	0.130358	0.109722	0.0625426	0.0370501	0.0489416	0.0322964	0.0551934	0.0384045	0.0507912	0.0395922	0.0278119	0.0535947	0.063937	0.0312999	0.0396598	0.0391049	0.0572089	0.0297339	0.0782909	0.0504005		0.126808	0.15429	0.132334	0.0996363	0.0962478	0.122658	0.140289	0.0641868	0.169346
cg03725784	-0.0770253	-0.0770253	-5.76201	8.26e-06	0.0168428	2.82717	-0.0770253	14	61992305	R	II	PRKCH	Body	opensea	Body-opensea		rs543429590;rs564042752	14;1	0.511939	0.561794	0.39187	0.494862	0.460558	0.45054	0.286968	0.502802	0.3264	0.444018	0.524175	0.44886	0.486441	0.519393	0.559427	0.491569	0.40178	0.346177	0.530815	0.393648	0.460434		0.575525	0.537675	0.465817	0.605307	0.534821	0.586442	0.432532	0.520339	0.532548
cg15699693	-0.0769099	-0.0769099	-5.24208	2.87e-05	0.0330572	1.5689	-0.0769099	5	150054944	R	II	MYOZ3	Body	shelf	Body-shelf	chr5:150051116-150052107	rs147304933;rs144309015	45;11	0.441438	0.356351	0.487184	0.359472	0.411034	0.30211	0.436986	0.427926	0.419215	0.521475	0.388501	0.460593	0.525626	0.538011	0.367947	0.384594	0.404118	0.323099	0.466786	0.463246	0.378793		0.417206	0.422373	0.487522	0.551937	0.528269	0.4825	0.419705	0.455099	0.58422
cg03688437	-0.0768877	-0.0768877	-5.88656	6.15e-06	0.0143276	3.12549	-0.0768877	14	55036043	F	II	SAMD4A	Body	shore	Body-shore	chr14:55031826-55035030	rs113934082	30	0.579721	0.615819	0.461586	0.478197	0.425996	0.438359	0.400648	0.499348	0.435124	0.52746	0.462481	0.435105	0.443283	0.441964	0.394398	0.511234	0.376449	0.423424	0.59995	0.577407	0.518434		0.61096	0.577094	0.499027	0.525672	0.515902	0.58079	0.548946	0.57414	0.559686
cg11635702	-0.0766784	-0.0766784	-5.25033	2.81e-05	0.0326579	1.589	-0.0766784	2	114491897	F	II	SLC35F5	Body	opensea	Body-opensea				0.688269	0.845744	0.538769	0.894962	0.90581	0.530807	0.509095	0.626334	0.933847	0.908754	0.545023	0.753553	0.520083	0.679956	0.795615	0.831533	0.666615	0.916898	0.817142	0.654467	0.799517		0.712715	0.830604	0.62035	0.94046	0.954745	0.745357	0.657864	0.797741	0.955363
cg16500279	-0.0765719	-0.0765719	-5.86802	6.43e-06	0.014738	3.08117	-0.0765719	11	5652863	F	II	TRIM34	5'UTR	opensea	5'UTR-opensea		rs140744554	40	0.522725	0.590905	0.391262	0.65084	0.521215	0.472024	0.340048	0.519176	0.458782	0.496246	0.55475	0.508801	0.29646	0.535504	0.450169	0.504039	0.319647	0.427244	0.559861	0.474356	0.430936		0.583365	0.585384	0.471503	0.632875	0.622345	0.627667	0.480984	0.571743	0.560331
cg09805196	-0.0760047	-0.0760047	-4.98843	5.3e-05	0.0436892	0.949386	-0.0760047	10	91053513	F	II		IGR	opensea	IGR-opensea		rs183322053;rs370830899;rs556884593;rs185839622	1;5;35;39	0.76165	0.850006	0.752003	0.838077	0.793933	0.655672	0.706811	0.70136	0.752984	0.826061	0.719852	0.803588	0.733205	0.722907	0.568897	0.732608	0.69154	0.592102	0.792382	0.662935	0.699951		0.789329	0.845358	0.760774	0.86624	0.807568	0.771213	0.747984	0.857707	0.852457
cg21406720	-0.0759257	-0.0759257	-5.37656	2.07e-05	0.0273822	1.89609	-0.0759257	7	43796586	R	II		IGR	shore	IGR-shore	chr7:43797823-43798802	rs10240388	1	0.264375	0.197588	0.220257	0.232234	0.179417	0.148004	0.203884	0.294468	0.257771	0.229433	0.161196	0.120078	0.151993	0.333844	0.111438	0.201909	0.145538	0.068967	0.163234	0.119871	0.21658		0.216807	0.215965	0.196409	0.297545	0.282187	0.247685	0.199682	0.276654	0.377204
cg23845009	-0.0753461	-0.0753461	-5.80066	7.54e-06	0.0160549	2.91988	-0.0753461	11	34323678	R	II	ABTB2	Body	opensea	Body-opensea		rs142510217;rs78499881	41;2	0.364665	0.294011	0.301291	0.143164	0.23174	0.207316	0.241288	0.261751	0.269838	0.352257	0.269414	0.369735	0.275851	0.316193	0.225653	0.363155	0.316972	0.236232	0.28973	0.279501	0.293429		0.35771	0.287245	0.350872	0.249111	0.345797	0.38769	0.298901	0.418473	0.369832
cg14943355	-0.0750784	-0.0750784	-5.22414	2.99e-05	0.0336939	1.52517	-0.0750784	12	3980704	R	II	PARP11	5'UTR	shore	5'UTR-shore	chr12:3982246-3982708			0.492435	0.548785	0.578137	0.741134	0.400989	0.497486	0.474862	0.493628	0.462902	0.475437	0.485072	0.504538	0.415442	0.541248	0.317166	0.534182	0.46363	0.23721	0.541978	0.449434	0.317452		0.507634	0.562401	0.5209	0.753624	0.408791	0.593344	0.518079	0.555492	0.616917
cg04864378	-0.0747998	-0.0747998	-7.77476	8.95e-08	0.00141165	7.43798	-0.0747998	7	151037217	R	II		IGR	shore	IGR-shore	chr7:151038858-151039136			0.361527	0.331065	0.381125	0.304238	0.354196	0.271547	0.284629	0.285045	0.344954	0.347753	0.355754	0.363693	0.347193	0.395378	0.273527	0.368539	0.270058	0.252691	0.280728	0.241808	0.320683		0.41006	0.342447	0.371342	0.43988	0.414527	0.420851	0.345025	0.399031	0.445689
cg15219474	-0.0743636	-0.0743636	-5.88982	6.11e-06	0.0143205	3.13326	-0.0743636	6	5340274	R	II	FARS2	5'UTR	opensea	5'UTR-opensea		rs538094675;rs190953123;rs72815643	50;49;42	0.77479	0.67694	0.650783	0.781333	0.663312	0.589421	0.483126	0.711201	0.648021	0.697079	0.69342	0.703562	0.607064	0.72805	0.576458	0.742095	0.614443	0.667294	0.699344	0.703754	0.64981		0.745914	0.695521	0.65682	0.781631	0.755061	0.726307	0.66694	0.784801	0.803872
cg20519581	-0.0743022	-0.0743022	-6.67603	9.93e-07	0.00496788	4.98015	-0.0743022	20	48959844	R	II		IGR	shore	IGR-shore	chr20:48960164-48960373	rs542309542;rs180673300	17;2	0.303935	0.298653	0.256245	0.164978	0.284643	0.21391	0.182242	0.281683	0.230282	0.341079	0.25679	0.212903	0.284084	0.26144	0.195438	0.267161	0.232199	0.243728	0.275422	0.205505	0.276556		0.322956	0.306883	0.298422	0.376663	0.373878	0.378196	0.257675	0.278447	0.356238
cg24107088	-0.073947	-0.073947	-6.29174	2.39e-06	0.00797366	4.08569	-0.073947	14	35399820	F	II		IGR	opensea	IGR-opensea		rs184496972;rs370320297	27;30	0.058563	0.0473852	0.0891733	0.0566383	0.0883261	0.0102562	0.0349601	0.104628	0.0389976	0.0986739	0.0788772	0.07236	0.129315	0.0595027	0.040891	0.157948	0.102534	0.0767407	0.0673098	0.0572165	0.0757149		0.0669494	0.0682998	0.0972955	0.222119	0.123062	0.0968611	0.157001	0.222243	0.15568
cg21271071	-0.0735184	-0.0735184	-6.89819	6.03e-07	0.00385616	5.48937	-0.0735184	7	139576022	R	II	TBXAS1	Body	opensea	Body-opensea				0.112005	0.264795	0.0808959	0.0692538	0.178317	0.0673106	0.0372611	0.11993	0.111761	0.105314	0.147752	0.0962174	0.111185	0.105501	0.0720299	0.165348	0.0493581	0.0764161	0.138581	0.108294	0.11643		0.171288	0.222249	0.146735	0.231636	0.196647	0.160101	0.177111	0.176141	0.232828
cg00533183	-0.0733957	-0.0733957	-6.54378	1.34e-06	0.00568568	4.67424	-0.0733957	6	32810742	F	II	PSMB8	Body	shore	Body-shore	chr6:32811494-32811839	rs201142158;rs548445572;rs116638337	1;18;50	0.81729	0.792064	0.859633	0.878778	0.775002	0.76863	0.778215	0.782209	0.815109	0.764492	0.737019	0.78948	0.76352	0.787888	0.680268	0.811302	0.752985	0.622039	0.785839	0.76111	0.735754		0.844381	0.733721	0.855907	0.900001	0.831492	0.878403	0.838999	0.907367	0.90952
cg21407367	-0.0733413	-0.0733413	-7.08912	3.94e-07	0.00296888	5.92217	-0.0733413	8	134188492	F	II		IGR	opensea	IGR-opensea		rs181438135;rs532841131	0;31	0.658116	0.648706	0.532474	0.64367	0.60081	0.448471	0.534104	0.591746	0.675144	0.620406	0.529779	0.544497	0.670434	0.579451	0.534168	0.57613	0.477833	0.551801	0.653818	0.600216	0.515071		0.684405	0.630013	0.607478	0.72972	0.653881	0.649232	0.598715	0.658882	0.732362
cg03807983	-0.0729064	-0.0729064	-5.40078	1.96e-05	0.0268981	1.9549	-0.0729064	6	32817662	R	II	TAP1	Body	shelf	Body-shelf	chr6:32820849-32822370	rs184591513;rs574594175	50;21	0.870945	0.849793	0.929908	0.837307	0.865948	0.689886	0.757424	0.898345	0.788838	0.868609	0.799263	0.793711	0.841077	0.789139	0.727833	0.890629	0.840017	0.718264	0.844086	0.913808	0.822833		0.848235	0.930458	0.904199	0.907907	0.940619	0.872125	0.890378	0.9454	0.905043
cg14747453	-0.072807	-0.072807	-5.61086	1.18e-05	0.0203067	2.46338	-0.072807	1	40063592	R	II		IGR	opensea	IGR-opensea		rs550014853;rs563664411	19;1	0.50995	0.503326	0.456137	0.537957	0.489183	0.367658	0.412918	0.395829	0.472049	0.486612	0.471353	0.447654	0.511967	0.518655	0.449223	0.536369	0.440013	0.386743	0.448454	0.434632	0.451692		0.538266	0.570399	0.482038	0.548779	0.513635	0.584224	0.529143	0.497812	0.617112
cg00448868	-0.0721236	-0.0721236	-7.19253	3.14e-07	0.00249002	6.15466	-0.0721236	16	66775493	F	II	DYNC1LI2	Body	opensea	Body-opensea		rs141653891;rs554517157;rs568031301	27;29;38	0.153363	0.261706	0.126156	0.16342	0.193349	0.127398	0.0710881	0.117334	0.100141	0.155419	0.193871	0.108934	0.133417	0.182872	0.117145	0.0898941	0.151223	0.161292	0.164882	0.049218	0.201836		0.253091	0.233916	0.186027	0.273926	0.22069	0.252045	0.0961114	0.249431	0.224535
cg11682858	-0.0719825	-0.0719825	-4.97768	5.44e-05	0.0443623	0.923079	-0.0719825	11	15822333	F	II		IGR	opensea	IGR-opensea		rs529922293	1	0.363518	0.433437	0.29201	0.262117	0.450488	0.212825	0.169456	0.40949	0.399436	0.435191	0.454579	0.353975	0.383895	0.500908	0.353234	0.376784	0.247667	0.34025	0.493256	0.368521	0.277886		0.46725	0.431995	0.327638	0.463135	0.452402	0.45168	0.335798	0.466235	0.462931
cg17368297	-0.0715915	-0.0715915	-4.90732	6.46e-05	0.0483175	0.750809	-0.0715915	16	11552396	F	II		IGR	opensea	IGR-opensea		rs561400317;rs530457918	0;32	0.325272	0.197826	0.259306	0.423698	0.128464	0.183533	0.145243	0.10248	0.199576	0.143607	0.139921	0.193554	0.264446	0.201341	0.190732	0.086274	0.175347	0.166598	0.135128	0.236727	0.149899		0.349565	0.207598	0.243263	0.428549	0.310517	0.315594	0.159118	0.155318	0.354882
cg13172359	-0.0703091	-0.0703091	-5.1622	3.48e-05	0.035781	1.37409	-0.0703091	10	91175366	R	II	IFIT5	Body	shore	Body-shore	chr10:91174405-91175166	rs572662188;rs117211926	20;4	0.219424	0.332826	0.180245	0.281967	0.206444	0.278991	0.0978146	0.0922056	0.208182	0.246327	0.118216	0.169787	0.112316	0.264725	0.0731976	0.249702	0.131722	0.146022	0.150594	0.179715	0.131519		0.224127	0.253925	0.274392	0.350995	0.301321	0.366464	0.104413	0.168745	0.267227
cg14154735	-0.0702895	-0.0702895	-5.78103	7.9e-06	0.0164405	2.87282	-0.0702895	11	1509296	R	II	MOB2	TSS1500	opensea	TSS1500-opensea		rs528800592;rs547245782;rs568641996	45;17;2	0.446787	0.450455	0.44824	0.500256	0.409911	0.378867	0.424917	0.425887	0.396237	0.437762	0.410766	0.350829	0.412783	0.488425	0.333437	0.437135	0.389128	0.369952	0.390381	0.318938	0.391275		0.461464	0.428134	0.496806	0.511785	0.485229	0.470354	0.412691	0.417618	0.547882
cg01264131	-0.0700487	-0.0700487	-6.06537	4.05e-06	0.0113761	3.55124	-0.0700487	8	66749125	R	II	PDE7A	Body	opensea	Body-opensea		rs185914320	1	0.445051	0.480043	0.342359	0.553861	0.434138	0.41319	0.3859	0.400546	0.389791	0.416812	0.412531	0.346323	0.304108	0.462334	0.320014	0.45174	0.31708	0.266786	0.373054	0.364104	0.401731		0.451884	0.459453	0.389917	0.526292	0.497343	0.493341	0.387896	0.468466	0.443704
cg17661135	-0.0697593	-0.0697593	-5.62424	1.15e-05	0.020161	2.49567	-0.0697593	8	32441430	F	II	NRG1	Body	opensea	Body-opensea		rs112751543;rs573099646	0;1	0.49766	0.603197	0.425965	0.631595	0.496139	0.334656	0.24568	0.436785	0.432189	0.484304	0.481343	0.483894	0.553362	0.576341	0.396057	0.55963	0.411558	0.41896	0.53386	0.395581	0.487647		0.570338	0.593311	0.495686	0.699219	0.460758	0.490053	0.374977	0.57104	0.570463
cg10363550	-0.0692923	-0.0692923	-5.50447	1.52e-05	0.0235726	2.20626	-0.0692923	2	145170401	R	II	ZEB2	Body	opensea	Body-opensea		rs143061190	26	0.139147	0.118506	0.220458	0.144786	0.12338	0.0728572	0.0829904	0.101414	0.116495	0.224004	0.108917	0.132424	0.244521	0.140322	0.0916087	0.186261	0.208302	0.0844879	0.11392	0.0462953	0.0911027		0.176136	0.209216	0.208472	0.297431	0.208505	0.199827	0.104337	0.126031	0.282672
cg02784513	-0.0689396	-0.0689396	-5.39584	1.98e-05	0.0270399	1.94291	-0.0689396	2	68430960	F	II	PPP3R1	Body	opensea	Body-opensea		rs185312166;rs190520289	0;51	0.499249	0.705961	0.710985	0.464762	0.627915	0.592283	0.142481	0.476309	0.543255	0.482992	0.206232	0.395049	0.495311	0.605982	0.404995	0.599782	0.385659	0.344956	0.407802	0.500457	0.462747		0.423567	0.74985	0.697697	0.594452	0.65415	0.675942	0.188752	0.509595	0.638414
cg13401734	-0.0689271	-0.0689271	-7.36386	2.16e-07	0.00209091	6.53687	-0.0689271	16	28519436	F	II	IL27	TSS1500	opensea	TSS1500-opensea				0.225934	0.217668	0.215689	0.248829	0.16437	0.211829	0.111699	0.203401	0.224001	0.205302	0.20068	0.200444	0.220012	0.195642	0.204965	0.238201	0.106917	0.148843	0.204083	0.155876	0.251706		0.28159	0.217284	0.246319	0.328639	0.272054	0.333533	0.270594	0.216535	0.361472
cg10762038	-0.0686158	-0.0686158	-5.06359	4.42e-05	0.0398175	1.13321	-0.0686158	17	26728914	R	II	SLC46A1	Body	shelf	Body-shelf	chr17:26732175-26732391			0.552881	0.648869	0.421668	0.579942	0.615376	0.580386	0.398273	0.616758	0.581319	0.580547	0.584423	0.62713	0.574097	0.610941	0.566454	0.648782	0.413721	0.540059	0.64951	0.558236	0.600235		0.662451	0.676943	0.533179	0.62829	0.658648	0.686086	0.632261	0.683929	0.634852
cg02544257	-0.0685971	-0.0685971	-5.1434	3.64e-05	0.0365391	1.3282	-0.0685971	16	70510663	R	II	FUK	Body	shelf	Body-shelf	chr16:70507026-70507246	rs543410154;rs561654808;rs529643615	4;3;1	0.399033	0.419258	0.270344	0.435327	0.1927	0.28698	0.202649	0.275216	0.20824	0.308826	0.315441	0.18597	0.162703	0.271661	0.193233	0.313249	0.234022	0.229973	0.274015	0.157125	0.320201		0.368375	0.336982	0.327926	0.393174	0.356019	0.371911	0.317565	0.337724	0.347683
cg23199327	-0.0682634	-0.0682634	-5.71613	9.21e-06	0.0178677	2.71694	-0.0682634	4	185311831	R	II	IRF2	Body	opensea	Body-opensea		rs190385144;rs201616615	35;25	0.899283	0.94415	0.931538	0.888172	0.923391	0.767369	0.708448	0.919852	0.852835	0.909699	0.878325	0.905675	0.890926	0.852992	0.861403	0.925235	0.838778	0.810163	0.938886	0.895912	0.930382		0.937804	0.956415	0.948777	0.963497	0.969761	0.955859	0.942169	0.97339	0.934983
cg09511513	-0.0679564	-0.0679564	-6.54219	1.35e-06	0.00568568	4.67053	-0.0679564	8	20060014	F	II	ATP6V1B2	Body	opensea	Body-opensea		rs143763534;rs561062726	38;48	0.121696	0.188149	0.0222198	0.107227	0.0718106	0.0978418	0.0274943	0.0840365	0.0478348	0.143841	0.0891296	0.039518	0.112478	0.0580052	0.0754851	0.0427401	0.051331	0.0304026	0.169393	0.0447318	0.109717		0.179641	0.152425	0.076479	0.150939	0.155826	0.155122	0.175343	0.122582	0.181804
cg15328937	-0.067249	-0.067249	-5.70556	9.44e-06	0.0180398	2.69152	-0.067249	2	7212089	F	II	LOC101929452	Body	opensea	Body-opensea		rs550020683;rs150558494	0;51	0.221532	0.0891778	0.195116	0.101442	0.223026	0.0953018	0.0959252	0.163477	0.125338	0.220678	0.106176	0.136436	0.252097	0.177901	0.0774789	0.174805	0.185494	0.0469877	0.157665	0.0934095	0.171726		0.22568	0.131006	0.195859	0.242281	0.265958	0.294812	0.100023	0.191103	0.270597
cg21288307	-0.0668055	-0.0668055	-4.90632	6.47e-05	0.0483807	0.748353	-0.0668055	21	30554264	F	II		IGR	opensea	IGR-opensea		rs185708288;rs79767776;rs140014440	0;29;48	0.347898	0.485761	0.213774	0.283533	0.259336	0.331393	0.132285	0.293481	0.203361	0.259714	0.272771	0.266831	0.32808	0.346463	0.307277	0.341061	0.155819	0.324628	0.390846	0.239452	0.312288		0.39615	0.435498	0.297637	0.385262	0.369527	0.438193	0.34067	0.346898	0.2792
cg01095328	-0.0665427	-0.0665427	-5.59363	1.23e-05	0.0209651	2.4218	-0.0665427	17	78238779	F	II	RNF213	Body	shelf	Body-shelf	chr17:78233888-78235283			0.706811	0.760935	0.679373	0.788993	0.662514	0.634791	0.662325	0.65988	0.607921	0.66163	0.624787	0.62874	0.625145	0.698794	0.571219	0.672995	0.605333	0.562045	0.684352	0.678684	0.638253		0.729897	0.720995	0.685362	0.726759	0.73992	0.745923	0.693512	0.738853	0.736901
cg13007080	-0.0665132	-0.0665132	-5.72891	8.93e-06	0.0174249	2.74766	-0.0665132	4	89198694	F	II	PPM1K	Body	opensea	Body-opensea				0.312198	0.296067	0.299522	0.449176	0.456075	0.368278	0.221886	0.388978	0.320908	0.385414	0.426425	0.303674	0.262751	0.344941	0.282439	0.452011	0.120041	0.195972	0.327406	0.236148	0.324485		0.372437	0.319303	0.397292	0.483782	0.427955	0.353318	0.288301	0.478241	0.373626
cg03887528	-0.0659467	-0.0659467	-5.64978	1.08e-05	0.0194504	2.55722	-0.0659467	2	231090531	F	II	SP140	5'UTR	opensea	5'UTR-opensea		rs182651769	1	0.548867	0.526936	0.540777	0.575592	0.542842	0.463594	0.551974	0.472116	0.509519	0.514676	0.503602	0.497896	0.519819	0.546844	0.472427	0.492321	0.546029	0.460448	0.525503	0.453161	0.434984		0.580491	0.534321	0.506266	0.629925	0.61146	0.597191	0.543255	0.557859	0.63399
cg16505704	-0.0657825	-0.0657825	-4.9307	6.1e-05	0.0470435	0.808058	-0.0657825	13	80378331	R	II		IGR	opensea	IGR-opensea		rs192025094;rs574200835	2;1	0.367212	0.343417	0.290221	0.304077	0.564041	0.320469	0.229372	0.419982	0.465577	0.442821	0.412013	0.451363	0.432727	0.45898	0.328814	0.489448	0.274472	0.310957	0.441588	0.397012	0.376587		0.453025	0.409898	0.322586	0.463959	0.572484	0.441718	0.398349	0.417372	0.507485
cg07983930	-0.0652649	-0.0652649	-5.06661	4.38e-05	0.0397339	1.14061	-0.0652649	1	212669100	F	II		IGR	opensea	IGR-opensea		rs115666611;rs186978726;rs566077772;rs72649987	0;1;20;25	0.879105	0.934001	0.865083	0.888154	0.846406	0.818164	0.710362	0.877333	0.811034	0.821151	0.802992	0.802705	0.78807	0.814108	0.849234	0.88399	0.680069	0.778002	0.867054	0.837808	0.78584		0.860344	0.907029	0.838551	0.889496	0.936003	0.914228	0.867073	0.887951	0.910663
cg01438390	-0.0646527	-0.0646527	-7.29898	2.49e-07	0.0022455	6.39257	-0.0646527	1	8166942	F	II		IGR	opensea	IGR-opensea				0.508777	0.559616	0.426321	0.644494	0.550612	0.442308	0.418935	0.575626	0.540744	0.563598	0.599857	0.541384	0.620407	0.623473	0.473275	0.631136	0.369296	0.453086	0.486797	0.459855	0.548806		0.559286	0.585279	0.448246	0.733478	0.58917	0.598894	0.488789	0.673598	0.596094
cg06869619	-0.0646136	-0.0646136	-5.11955	3.86e-05	0.0375002	1.26996	-0.0646136	21	36208575	R	II	RUNX1	Body	opensea	Body-opensea				0.121158	0.238777	0.114316	0.130128	0.0773668	0.0416632	0.0325631	0.0737915	0.0817763	0.197284	0.0505335	0.0760394	0.16017	0.0932258	0.0455616	0.146617	0.112679	0.0720389	0.172529	0.0275034	0.120685		0.167574	0.215334	0.161891	0.245928	0.189329	0.224194	0.0709565	0.12297	0.187636
cg07596065	-0.0641646	-0.0641646	-5.62268	1.15e-05	0.020161	2.49189	-0.0641646	22	50984393	R	II		IGR	shore	IGR-shore	chr22:50984972-50988141	rs77135372;rs115592184	30;15	0.582873	0.61108	0.554638	0.641616	0.552296	0.548083	0.544732	0.595911	0.548278	0.587017	0.559531	0.543447	0.560503	0.592634	0.398102	0.532111	0.505087	0.400813	0.481235	0.502524	0.537425		0.613928	0.611388	0.590078	0.632882	0.617012	0.646677	0.557674	0.603091	0.64871
cg00272009	-0.0640258	-0.0640258	-7.21691	2.98e-07	0.00243969	6.20927	-0.0640258	3	122398855	F	II	PARP14	TSS1500	shore	TSS1500-shore	chr3:122399655-122400190	rs534894220	8	0.68218	0.598602	0.577263	0.801316	0.566373	0.621198	0.596119	0.520379	0.652511	0.692149	0.686884	0.64459	0.655513	0.693086	0.559548	0.652713	0.529093	0.552619	0.615791	0.596942	0.649729		0.729108	0.579357	0.587556	0.796954	0.654669	0.707605	0.684053	0.586819	0.736791
cg22016995	-0.0638655	-0.0638655	-5.65246	1.07e-05	0.0193734	2.56369	-0.0638655	11	614787	F	I	IRF7	Body	island	Body-island	chr11:614760-616068	rs201036875;rs554316676;rs147835683	12;22;28	0.96647	0.977356	0.975607	0.95557	0.891574	0.879413	0.945139	0.953918	0.918328	0.947347	0.910949	0.911789	0.904258	0.886109	0.810721	0.95723	0.881375	0.763614	0.94112	0.85534	0.898389		0.952304	0.970588	0.983121	0.98681	0.978089	0.985928	0.979431	0.97749	0.973757
cg00144816	-0.0636106	-0.0636106	-7.00403	4.76e-07	0.00327864	5.72984	-0.0636106	2	28498080	F	II	BRE	Body	opensea	Body-opensea		rs147234056;rs547423428;rs559382907	0;8;34	0.35331	0.314306	0.274904	0.275311	0.189917	0.260063	0.292936	0.200257	0.264589	0.260539	0.25647	0.251489	0.18538	0.371959	0.275396	0.319724	0.225104	0.180568	0.284429	0.215276	0.269593		0.342827	0.308921	0.283676	0.38784	0.305232	0.318131	0.319708	0.23947	0.34722
cg09154880	-0.062782	-0.062782	-6.39102	1.9e-06	0.00708801	4.31837	-0.062782	6	32813715	F	II	TAP1	Body	shore	Body-shore	chr6:32811494-32811839	rs149824312;rs578057540;rs9469283	16;38;41	0.63948	0.662205	0.569781	0.652762	0.631045	0.618028	0.552557	0.656473	0.618315	0.627006	0.680652	0.639344	0.59239	0.636554	0.534527	0.720381	0.489662	0.544742	0.655242	0.597911	0.590414		0.673653	0.650951	0.620166	0.709362	0.659113	0.703322	0.681191	0.665029	0.710649
cg14870271	-0.0625337	-0.0625337	-6.1153	3.6e-06	0.0105161	3.66958	-0.0625337	17	76976010	F	II	LGALS3BP	1stExon	opensea	1stExon-opensea		rs116540069;rs542160593;rs28365846;rs575512416	0;4;36;43	0.281409	0.398211	0.307301	0.383909	0.252936	0.27483	0.236264	0.281062	0.277898	0.31616	0.318221	0.230592	0.25003	0.311237	0.241163	0.310639	0.282824	0.195675	0.26409	0.308183	0.318794		0.289512	0.389737	0.322644	0.406684	0.323839	0.38251	0.304919	0.315559	0.387486
cg16400320	-0.0624281	-0.0624281	-5.1524	3.56e-05	0.0362889	1.35018	-0.0624281	8	144105210	F	II		IGR	shore	IGR-shore	chr8:144105675-144105879			0.818389	0.874604	0.871913	0.900747	0.818208	0.788875	0.781986	0.824802	0.806275	0.846533	0.788835	0.799164	0.796524	0.835273	0.710651	0.841421	0.781671	0.734833	0.845251	0.75197	0.809226		0.864441	0.851129	0.889782	0.86087	0.870762	0.875487	0.789529	0.819533	0.889092
cg03877706	-0.0623388	-0.0623388	-5.34847	2.22e-05	0.0282932	1.82783	-0.0623388	21	22572632	R	II	NCAM2	Body	opensea	Body-opensea		rs563451631;rs144743762;rs79812419	40;20;2	0.795221	0.869199	0.787757	0.919166	0.807599	0.801524	0.800405	0.816362	0.804891	0.85679	0.879228	0.67348	0.847687	0.78949	0.618785	0.764437	0.788533	0.569293	0.817249	0.594604	0.813638		0.769354	0.88814	0.827915	0.909887	0.902765	0.831612	0.872608	0.86458	0.899104
cg21411275	-0.0617892	-0.0617892	-5.933	5.52e-06	0.0136575	3.23636	-0.0617892	19	35925466	F	II		IGR	opensea	IGR-opensea		rs138375029;rs188576128;rs546020965;rs562708832	0;1;3;9	0.608156	0.666845	0.579611	0.741488	0.63821	0.513479	0.648437	0.633457	0.702792	0.602815	0.608474	0.575095	0.581862	0.665221	0.593709	0.616929	0.504922	0.576833	0.611593	0.600802	0.521377		0.623342	0.641954	0.610768	0.737913	0.643823	0.653015	0.655346	0.690652	0.768455
cg00375970	-0.0617067	-0.0617067	-5.62301	1.15e-05	0.020161	2.4927	-0.0617067	8	17762550	R	II		IGR	opensea	IGR-opensea		rs554373846;rs574514079	12;3	0.240588	0.190615	0.151741	0.199902	0.25404	0.163212	0.127677	0.229541	0.276334	0.297913	0.173048	0.204154	0.177306	0.184691	0.202356	0.22234	0.188261	0.137429	0.244064	0.175361	0.198616		0.250652	0.220783	0.198326	0.325551	0.270596	0.33934	0.216257	0.289083	0.378929
cg15674627	-0.0609981	-0.0609981	-5.79627	7.62e-06	0.0161639	2.90937	-0.0609981	11	1509252	F	II	MOB2	TSS1500	opensea	TSS1500-opensea		rs528800592;rs547245782;rs568641996	1;29;44	0.853439	0.916846	0.930162	0.907587	0.868117	0.827027	0.903385	0.890213	0.802232	0.879931	0.80681	0.792573	0.834244	0.870044	0.792525	0.900408	0.850353	0.854727	0.83287	0.759463	0.827663		0.928523	0.942634	0.918775	0.899966	0.909017	0.939114	0.891084	0.911881	0.935899
cg27537252	-0.0609911	-0.0609911	-4.93715	6.01e-05	0.0468308	0.823847	-0.0609911	15	45006400	R	II	B2M	Body	shelf	Body-shelf	chr15:45003460-45004345	rs560165292	33	0.602976	0.465719	0.493421	0.682318	0.380529	0.489765	0.460745	0.441223	0.544392	0.536625	0.431143	0.590833	0.355786	0.588522	0.380481	0.508301	0.433788	0.293498	0.538844	0.474141	0.332759		0.525161	0.512715	0.51378	0.758076	0.527688	0.605412	0.506658	0.438089	0.66372
cg18281288	-0.0609595	-0.0609595	-6.53827	1.36e-06	0.00568568	4.66143	-0.0609595	17	25813928	F	II	KSR1	5'UTR	opensea	5'UTR-opensea		rs547819882;rs566600284	1;22	0.359645	0.41128	0.340246	0.420385	0.271209	0.335676	0.251159	0.341227	0.401077	0.376533	0.400838	0.371701	0.335455	0.453315	0.386453	0.331482	0.26052	0.309588	0.415014	0.389103	0.393923		0.434255	0.451457	0.387867	0.492657	0.355341	0.441148	0.449163	0.388346	0.490396
cg02393640	-0.0608462	-0.0608462	-4.92303	6.22e-05	0.0474497	0.789282	-0.0608462	7	135660101	F	II	LUZP6	5'UTR	shore	5'UTR-shore	chr7:135661841-135662272	rs564113290	29	0.180537	0.125181	0.134307	0.114648	0.152306	0.0687065	0.0756052	0.0945733	0.158268	0.180125	0.176125	0.212758	0.16898	0.190023	0.121848	0.210136	0.0552593	0.0879071	0.195775	0.16211	0.160596		0.220962	0.213778	0.14184	0.281382	0.112366	0.173963	0.231291	0.157441	0.329045
cg04437881	-0.060743	-0.060743	-7.59512	1.31e-07	0.00167078	7.04675	-0.060743	17	2697740	F	II		IGR	opensea	IGR-opensea		rs73308019	29	0.359586	0.327063	0.377313	0.261733	0.339663	0.378086	0.269964	0.389672	0.395468	0.343603	0.292289	0.387153	0.318158	0.568611	0.283114	0.387857	0.338363	0.255941	0.336894	0.369204	0.522217		0.418209	0.360959	0.378721	0.396937	0.381483	0.462604	0.369643	0.42283	0.491439
cg24304309	-0.0602434	-0.0602434	-5.86465	6.48e-06	0.014738	3.07311	-0.0602434	1	154577895	R	II	ADAR	5'UTR	shelf	5'UTR-shelf	chr1:154580380-154580797	rs34484012;rs144326449;rs190473249	20;2;1	0.759601	0.775507	0.813432	0.800311	0.775137	0.720985	0.684447	0.755523	0.699468	0.782687	0.728696	0.746088	0.697433	0.789856	0.629595	0.725923	0.701523	0.678792	0.739798	0.715416	0.720106		0.801283	0.810426	0.763737	0.818264	0.835366	0.82503	0.767962	0.770572	0.835806
cg25432371	-0.0601899	-0.0601899	-5.98977	4.83e-06	0.0126692	3.3716	-0.0601899	21	34288805	R	II		IGR	opensea	IGR-opensea		rs541671279;rs563480333	27;15	0.433465	0.271403	0.404036	0.286578	0.294646	0.0392734	0.207296	0.264954	0.0700997	0.292662	0.234594	0.337513	0.0678989	0.297035	0.19533	0.231328	0.245663	0.271119	0.249028	0.240145	0.226829		0.417728	0.267851	0.380567	0.348431	0.339653	0.122606	0.257103	0.294511	0.138821
cg26990667	-0.0599839	-0.0599839	-4.93599	6.02e-05	0.0468508	0.821002	-0.0599839	1	15571488	R	II		IGR	shelf	IGR-shelf	chr1:15573620-15573953	rs150562720	1	0.185236	0.210223	0.307514	0.1299	0.262696	0.25028	0.0976977	0.298867	0.211779	0.261987	0.172556	0.143258	0.374662	0.268259	0.208407	0.357139	0.187539	0.141109	0.255589	0.183732	0.269814		0.155759	0.261648	0.338565	0.309944	0.260842	0.362146	0.192411	0.323736	0.337029
cg11639708	-0.0598939	-0.0598939	-6.07681	3.94e-06	0.01118	3.57839	-0.0598939	6	20209127	R	II	MBOAT1	Body	shelf	Body-shelf	chr6:20212268-20213133			0.500131	0.463421	0.410862	0.523733	0.509561	0.424394	0.367052	0.45896	0.46117	0.48257	0.517984	0.457711	0.485953	0.519271	0.433968	0.506506	0.396981	0.458085	0.493806	0.444925	0.507691		0.511413	0.515407	0.485192	0.554774	0.511066	0.578378	0.494655	0.551304	0.544022
cg13755924	-0.0598179	-0.0598179	-5.06676	4.38e-05	0.0397339	1.14097	-0.0598179	21	42791937	F	II	MX1	TSS1500	shore	TSS1500-shore	chr21:42792293-42792704			0.527727	0.5578	0.512675	0.678459	0.556661	0.443376	0.519129	0.476505	0.467133	0.466952	0.492818	0.460648	0.556207	0.623547	0.395758	0.436279	0.413481	0.41566	0.52836	0.492608	0.507528		0.546461	0.510616	0.514075	0.676118	0.618344	0.574855	0.496418	0.522367	0.544572
cg15535471	-0.0597983	-0.0597983	-5.53165	1.43e-05	0.0227512	2.27202	-0.0597983	7	139332087	R	II	HIPK2	Body	opensea	Body-opensea		rs568298507;rs535740590	8;2	0.330977	0.448158	0.252712	0.40704	0.348424	0.322134	0.206411	0.309481	0.390063	0.420219	0.3674	0.397117	0.296891	0.449611	0.24035	0.429415	0.285615	0.376154	0.361346	0.303453	0.362643		0.405077	0.413507	0.313127	0.463144	0.443577	0.423804	0.254301	0.338613	0.407202
cg12031879	-0.059631	-0.059631	-6.2562	2.6e-06	0.00841077	4.00213	-0.059631	7	36556450	F	II	AOAH	Body	opensea	Body-opensea		rs12531209	28	0.560872	0.408707	0.359852	0.761226	0.543895	0.479027	0.46011	0.419896	0.59297	0.630736	0.379278	0.544432	0.500703	0.407613	0.308466	0.449708	0.44977	0.381999	0.519173	0.514742	0.458862		0.585479	0.38012	0.366274	0.769096	0.570375	0.60364	0.520454	0.498807	0.655519
cg21055045	-0.0595229	-0.0595229	-5.8373	6.91e-06	0.0152547	3.00766	-0.0595229	2	47266465	F	II	TTC7A	Body	opensea	Body-opensea		rs143480266	50	0.283469	0.318508	0.206357	0.135622	0.251552	0.233678	0.136918	0.26579	0.232306	0.240768	0.257945	0.260769	0.25163	0.341477	0.216132	0.324752	0.20133	0.2282	0.297608	0.259221	0.221922		0.330224	0.30792	0.258999	0.317339	0.313204	0.327013	0.262566	0.316511	0.312603
cg02415808	-0.059458	-0.059458	-7.395	2.02e-07	0.00203351	6.60592	-0.059458	3	46248508	R	II	CCR1	5'UTR	opensea	5'UTR-opensea		rs187500453	30	0.716923	0.781085	0.658439	0.806481	0.7622	0.74328	0.724396	0.691143	0.717504	0.753676	0.724501	0.700306	0.740107	0.746524	0.714363	0.744596	0.601013	0.660247	0.789525	0.757464	0.735577		0.779034	0.795887	0.730001	0.799507	0.777112	0.850845	0.795998	0.713311	0.785659
cg02314339	-0.05907	-0.05907	-5.347	2.23e-05	0.0282999	1.82427	-0.05907	10	91020653	R	II		IGR	opensea	IGR-opensea				0.643766	0.60095	0.562638	0.645213	0.635467	0.585066	0.556801	0.615203	0.590671	0.636065	0.697753	0.596008	0.643921	0.694439	0.523987	0.611664	0.532154	0.523164	0.631768	0.660664	0.57336		0.655354	0.684688	0.573965	0.704472	0.692678	0.751455	0.609212	0.640682	0.748002
cg26306289	-0.0589827	-0.0589827	-4.93491	6.04e-05	0.0469133	0.818378	-0.0589827	7	33080571	F	II	NT5C3	TSS200	opensea	TSS200-opensea		rs202036933;rs563716592	1;44	0.146881	0.124888	0.101275	0.0732769	0.0755395	0.0540393	0.0465357	0.195348	0.122875	0.153706	0.109767	0.120172	0.0712443	0.0698623	0.0777242	0.190716	0.0600292	0.0149672	0.135282	0.0945798	0.0657025		0.134774	0.196156	0.137838	0.283094	0.127201	0.174751	0.117382	0.157074	0.205035
cg15709989	-0.0589542	-0.0589542	-6.06123	4.09e-06	0.0114006	3.54142	-0.0589542	3	185912227	F	I	DGKG	Body	island	Body-island	chr3:185911344-185912228	rs533414981;rs182458235	23;37	0.285558	0.36808	0.298447	0.300077	0.255446	0.372801	0.226267	0.274782	0.20116	0.342189	0.143332	0.318954	0.267538	0.261467	0.301304	0.242738	0.359696	0.247398	0.237124	0.0973527	0.385522		0.315231	0.409618	0.36394	0.29941	0.338084	0.38088	0.255217	0.357542	0.282449
cg14214937	-0.0588733	-0.0588733	-6.18338	3.07e-06	0.00954255	3.83051	-0.0588733	20	2202770	R	II		IGR	opensea	IGR-opensea		rs139444949;rs143548955;rs185255658	26;2;1	0.250148	0.246092	0.141246	0.198357	0.232504	0.21901	0.0611757	0.185092	0.236298	0.205377	0.183141	0.187845	0.119978	0.23149	0.200077	0.268313	0.120561	0.201369	0.267932	0.200025	0.2334		0.298571	0.218249	0.214523	0.266978	0.283746	0.284066	0.225488	0.274175	0.289072
cg02217713	-0.0586299	-0.0586299	-7.29663	2.5e-07	0.0022455	6.38734	-0.0586299	7	643155	F	II	PRKAR1B	Body	shore	Body-shore	chr7:644181-644461	rs539840898	1	0.268057	0.283406	0.238861	0.215671	0.217896	0.205017	0.199626	0.179766	0.216791	0.276473	0.172687	0.231935	0.202324	0.223669	0.172495	0.196401	0.222404	0.201852	0.199329	0.127634	0.244222		0.28014	0.292656	0.291155	0.272585	0.299114	0.295009	0.225551	0.231696	0.297386
cg16509750	-0.0584346	-0.0584346	-5.01257	5e-05	0.0428041	1.00845	-0.0584346	3	48515009	F	II	SHISA5	TSS1500	opensea	TSS1500-opensea		rs546256753;rs146853691	1;5	0.719117	0.70715	0.664111	0.763063	0.716324	0.624819	0.593247	0.719396	0.694075	0.731227	0.742884	0.664592	0.706478	0.755086	0.67556	0.729267	0.640709	0.628204	0.684839	0.651803	0.699119		0.71768	0.755165	0.675913	0.803955	0.697112	0.766122	0.76599	0.757557	0.782982
cg02088785	-0.058425	-0.058425	-5.86671	6.45e-06	0.014738	3.07804	-0.058425	13	99223336	R	II	STK24	Body	opensea	Body-opensea		rs148463809;rs544789858;rs559796594	19;6;2	0.636568	0.656158	0.539493	0.625344	0.628276	0.494798	0.496416	0.529624	0.532828	0.546735	0.569165	0.557395	0.553888	0.61724	0.477798	0.555482	0.515414	0.542829	0.570282	0.510618	0.534284		0.635647	0.659828	0.578499	0.668362	0.647657	0.585567	0.575743	0.607493	0.664462
cg14134128	-0.0584193	-0.0584193	-5.73234	8.86e-06	0.0173289	2.75591	-0.0584193	17	76774832	R	I	CYTH1	Body	shelf	Body-shelf	chr17:76777510-76778390	rs554513238	41	0.713598	0.781758	0.642602	0.639418	0.668766	0.658488	0.582531	0.735878	0.638929	0.676912	0.588413	0.64755	0.675389	0.63325	0.688396	0.713039	0.648155	0.643065	0.746862	0.575236	0.697487		0.732816	0.78361	0.671248	0.723029	0.744545	0.703679	0.691211	0.723913	0.687424
cg05883128	-0.0583521	-0.0583521	-6.12982	3.48e-06	0.0103758	3.70395	-0.0583521	4	169239131	R	II	DDX60	5'UTR	shore	5'UTR-shore	chr4:169239549-169239824	rs59144868	42	0.538608	0.569656	0.513727	0.599135	0.509849	0.47839	0.505372	0.481973	0.488543	0.546326	0.437722	0.489353	0.494695	0.536752	0.409789	0.550717	0.438623	0.395234	0.545543	0.468464	0.43911		0.570255	0.575921	0.520596	0.611368	0.513734	0.54593	0.497482	0.548241	0.594122
cg12906975	-0.0583046	-0.0583046	-6.89622	6.05e-07	0.00385616	5.48488	-0.0583046	8	144105259	R	II		IGR	shore	IGR-shore	chr8:144105675-144105879			0.917516	0.916667	0.919765	0.958564	0.857909	0.834145	0.906138	0.93323	0.885218	0.884021	0.865171	0.888856	0.851584	0.895749	0.830497	0.919641	0.891567	0.777323	0.905877	0.858743	0.857645		0.910603	0.956501	0.940909	0.961127	0.943788	0.953719	0.940315	0.930365	0.957401
cg16581692	-0.0577429	-0.0577429	-5.25845	2.75e-05	0.032276	1.60877	-0.0577429	2	162019868	F	II	TANK	5'UTR	shelf	5'UTR-shelf	chr2:162016883-162017331			0.723953	0.724553	0.749072	0.748391	0.740453	0.647984	0.657967	0.741758	0.75632	0.768659	0.787027	0.81288	0.735562	0.761709	0.701802	0.824612	0.655494	0.694247	0.770665	0.790997	0.702005		0.782557	0.80569	0.744	0.836257	0.778618	0.862584	0.743503	0.819428	0.835479
cg17668435	-0.0576479	-0.0576479	-5.24317	2.86e-05	0.0330572	1.57154	-0.0576479	3	171866136	F	II	FNDC3B	Body	opensea	Body-opensea		rs569055568;rs192123551;rs114845792;rs111712874	0;1;18;29	0.333449	0.398453	0.259029	0.374344	0.272946	0.304478	0.245259	0.31626	0.28858	0.315842	0.339718	0.272959	0.3373	0.313796	0.30537	0.349122	0.28409	0.233278	0.280013	0.234226	0.394964		0.374629	0.392022	0.341019	0.396186	0.29286	0.415428	0.369578	0.355657	0.463049
cg23105419	-0.0576332	-0.0576332	-5.89417	6.04e-06	0.0142988	3.14367	-0.0576332	2	43496213	F	II	THADA	Body	opensea	Body-opensea		rs60554059;rs553232465	0;1	0.814416	0.827861	0.801989	0.853629	0.866045	0.763264	0.737786	0.76466	0.749179	0.732103	0.784439	0.729228	0.813936	0.830951	0.719063	0.84949	0.673798	0.829526	0.802067	0.767675	0.783559		0.862178	0.876964	0.778044	0.874234	0.877863	0.861399	0.814181	0.793145	0.832026
cg27564931	-0.0575955	-0.0575955	-5.80663	7.43e-06	0.0159122	2.93419	-0.0575955	2	45923012	F	II	PRKCE	Body	opensea	Body-opensea		rs143724402;rs7586089	0;34	0.759312	0.770353	0.630536	0.856068	0.716705	0.765351	0.871899	0.656725	0.781316	0.731416	0.7928	0.739021	0.718104	0.782009	0.701899	0.778319	0.675512	0.768762	0.749509	0.831972	0.709816		0.792239	0.833019	0.692866	0.807796	0.786591	0.862025	0.933041	0.81436	0.82308
cg27009704	-0.0573435	-0.0573435	-4.97413	5.49e-05	0.0445458	0.914393	-0.0573435	5	118367693	R	II		IGR	opensea	IGR-opensea		rs373172892;rs78256599;rs73240767	24;23;1	0.825801	0.862024	0.779069	0.812576	0.768487	0.680276	0.73807	0.818382	0.739116	0.818968	0.788121	0.775491	0.792951	0.802198	0.765408	0.808875	0.785415	0.710826	0.816029	0.798084	0.701684		0.832518	0.84145	0.80538	0.905021	0.851693	0.848954	0.845473	0.773466	0.837475
cg01266188	-0.0572191	-0.0572191	-6.40872	1.83e-06	0.00687448	4.35973	-0.0572191	20	5127662	F	II	CDS2	Body	opensea	Body-opensea		rs189442834;rs563351000	0;10	0.185151	0.201858	0.252643	0.190093	0.246779	0.226143	0.152368	0.222335	0.289256	0.209208	0.274532	0.220739	0.224949	0.333	0.267986	0.313552	0.18496	0.191056	0.252844	0.1657	0.259165		0.228416	0.233123	0.263025	0.370069	0.287694	0.376796	0.243662	0.252775	0.335646
cg16947555	-0.0569658	-0.0569658	-5.69481	9.69e-06	0.0181594	2.66566	-0.0569658	10	104892796	R	II	NT5C2	Body	opensea	Body-opensea				0.279592	0.257677	0.209968	0.281558	0.265024	0.209695	0.136433	0.239756	0.168862	0.255738	0.239135	0.143987	0.246107	0.271814	0.22113	0.19237	0.155594	0.207655	0.223072	0.106703	0.171631		0.256834	0.26741	0.273364	0.244746	0.319947	0.281646	0.219698	0.321796	0.258294
cg07362849	-0.0568808	-0.0568808	-7.4296	1.87e-07	0.00196638	6.68251	-0.0568808	19	17516901	F	II	BISPR	Body	opensea	Body-opensea		rs79334193;rs537563251	0;17	0.104937	0.14602	0.0877605	0.100101	0.04401	0.0531238	0.0544251	0.0640116	0.0512177	0.0605788	0.0244536	0.0317071	0.0267986	0.0614305	0.0210552	0.0945022	0.0426764	0.0255202	0.0512878	0.0355368	0.0491333		0.128089	0.13007	0.0785317	0.151855	0.121393	0.122536	0.0837175	0.08323	0.152788
cg11768167	-0.0568279	-0.0568279	-8.40274	2.43e-08	0.000676996	8.77218	-0.0568279	6	29690889	R	II	HLA-F	TSS1500	shore	TSS1500-shore	chr6:29691106-29692093			0.271817	0.229556	0.0794292	0.170522	0.124942	0.195209	0.104738	0.0916575	0.0607602	0.163289	0.0724845	0.0350484	0.0401956	0.1041	0.101621	0.181933	0.108501	0.0295753	0.0496717	0.127861	0.0481469		0.280571	0.309733	0.116791	0.208111	0.220372	0.270573	0.210224	0.146286	0.146691
cg24202390	-0.0568091	-0.0568091	-6.00361	4.67e-06	0.0124467	3.40453	-0.0568091	1	52017771	R	II		IGR	opensea	IGR-opensea		rs11205854;rs192242524	21;5	0.131294	0.198127	0.0600035	0.149459	0.1277	0.112782	0.0642373	0.122897	0.0310752	0.136978	0.148465	0.0482906	0.112679	0.0984161	0.14611	0.180252	0.0615727	0.0581304	0.111088	0.0771984	0.102169		0.138163	0.234774	0.114532	0.153497	0.169049	0.138206	0.142833	0.164564	0.162969
cg13421019	-0.0567403	-0.0567403	-4.96594	5.6e-05	0.0450504	0.894337	-0.0567403	11	7597493	R	II	PPFIBP2	Body	opensea	Body-opensea		rs551172940;rs571101853	46;2	0.321324	0.320094	0.247376	0.190085	0.129974	0.128979	0.140405	0.210691	0.226734	0.334599	0.0846996	0.166443	0.326563	0.158099	0.164239	0.268348	0.288853	0.174883	0.210937	0.148903	0.238636		0.33033	0.267354	0.272709	0.253045	0.20772	0.249997	0.185302	0.243072	0.294574
cg10168301	-0.056724	-0.056724	-5.25595	2.77e-05	0.0324204	1.60268	-0.056724	6	47999981	F	II	PTCHD4	Body	opensea	Body-opensea		rs561678371;rs528973787	41;42	0.455698	0.472383	0.562102	0.528151	0.688056	0.488261	0.199322	0.348466	0.722177	0.712812	0.659065	0.648466	0.689164	0.542009	0.572041	0.432993	0.540187	0.608021	0.712025	0.607998	0.441355		0.491052	0.47801	0.644687	0.533365	0.780573	0.498183	0.289404	0.458649	0.76399
cg01329559	-0.0565459	-0.0565459	-5.64646	1.09e-05	0.0195569	2.54924	-0.0565459	8	101677000	R	II		IGR	opensea	IGR-opensea		rs1693566	33	0.0539513	0.0342876	0.0230167	0.0263888	0.0477034	0.0200352	0.00700578	0.0766786	0.113344	0.133115	0.030089	0.0231105	0.133097	0.0163054	0.0355006	0.180006	0.0305697	0.00571292	0.0539235	0.148027	0.0264678		0.0850694	0.0500601	0.0490014	0.033653	0.154717	0.180437	0.0299283	0.114791	0.255771
cg11694510	-0.0557387	-0.0557387	-4.93853	5.98e-05	0.0468308	0.827233	-0.0557387	11	313354	R	II	IFITM1	TSS1500	shore	TSS1500-shore	chr11:310728-311419	rs558846143	2	0.784257	0.824946	0.815005	0.813127	0.76567	0.757097	0.758217	0.754546	0.768166	0.823638	0.678921	0.752243	0.772923	0.773026	0.689817	0.752778	0.746187	0.610505	0.779889	0.687645	0.794435		0.782978	0.834739	0.830438	0.821212	0.827173	0.844707	0.756571	0.777007	0.841309
cg00255919	-0.0556947	-0.0556947	-5.13478	3.72e-05	0.0367654	1.30715	-0.0556947	5	131827918	F	II	IRF1	TSS1500	shore	TSS1500-shore	chr5:131825842-131826935	rs549641956;rs189865223	1;15	0.0956493	0.0371428	0.109493	0.0577117	0.0942799	0.0346579	0.0694071	0.0235963	0.0524094	0.0272805	0.0820227	0.0158352	0.142082	0.080411	0.0907978	0.16474	0.0562857	0.053984	0.0953366	0.0759818	0.0219802		0.133697	0.0233535	0.126733	0.177525	0.201445	0.0328981	0.107928	0.0224962	0.190354
cg02389566	-0.0556525	-0.0556525	-4.92197	6.23e-05	0.0474826	0.786671	-0.0556525	2	61085774	F	II	LINC01185	Body	opensea	Body-opensea				0.782756	0.807184	0.629374	0.776968	0.801935	0.709492	0.669656	0.75048	0.747573	0.763051	0.807869	0.804146	0.745555	0.787396	0.792225	0.824599	0.5369	0.816404	0.813351	0.706477	0.765695		0.82327	0.844905	0.683833	0.854167	0.796927	0.821461	0.819207	0.837552	0.812684
cg13787135	-0.055519	-0.055519	-6.05339	4.16e-06	0.0114824	3.52281	-0.055519	14	21270407	R	II	RNASE1	5'UTR	opensea	5'UTR-opensea		rs539177281;rs557807105	19;2	0.224769	0.253011	0.203472	0.177966	0.159554	0.116489	0.150043	0.129795	0.0857529	0.195544	0.163479	0.134256	0.143365	0.218861	0.099975	0.246976	0.180917	0.130092	0.194212	0.190296	0.497969		0.243508	0.274223	0.236646	0.218721	0.226077	0.240125	0.20851	0.208669	0.235149
cg25701417	-0.0554702	-0.0554702	-6.34704	2.11e-06	0.00761434	4.21541	-0.0554702	3	101109159	R	II	SENP7	Body	opensea	Body-opensea				0.903481	0.92261	0.871686	0.83704	0.892088	0.813231	0.835081	0.841195	0.794298	0.860197	0.806431	0.832105	0.8441	0.836267	0.787448	0.905198	0.796235	0.83472	0.893545	0.840299	0.834312		0.910001	0.932287	0.868012	0.899614	0.925853	0.91812	0.892447	0.924224	0.893864
cg16713119	-0.0552176	-0.0552176	-7.20952	3.03e-07	0.00243969	6.19273	-0.0552176	8	131005127	R	II	FAM49B	Body	opensea	Body-opensea		rs542639951;rs574145090	41;2	0.207138	0.142869	0.21872	0.243663	0.282548	0.11525	0.160711	0.21733	0.23927	0.234255	0.184998	0.15338	0.328085	0.308701	0.155192	0.178642	0.219625	0.156533	0.247417	0.123042	0.222637		0.214954	0.198836	0.23783	0.354606	0.351904	0.241794	0.232765	0.212914	0.345841
cg10959651	-0.0551308	-0.0551308	-7.96884	5.95e-08	0.00103073	7.8559	-0.0551308	2	7018020	R	II	RSAD2	1stExon	opensea	1stExon-opensea		rs111568894;rs2305256	11;1	0.322211	0.225564	0.240392	0.294973	0.22938	0.203474	0.171751	0.15288	0.236361	0.231829	0.204054	0.222747	0.192904	0.24051	0.154024	0.257518	0.141113	0.119948	0.229553	0.185676	0.167652		0.348741	0.235356	0.235634	0.355591	0.22865	0.277472	0.206014	0.176016	0.344849
cg20437474	-0.0551084	-0.0551084	-5.27951	2.62e-05	0.0316337	1.66007	-0.0551084	5	170203487	R	II		IGR	opensea	IGR-opensea		rs185149776;rs577290369	45;34	0.392543	0.46785	0.373668	0.353912	0.399058	0.292517	0.317821	0.385874	0.346008	0.413121	0.308782	0.313394	0.362178	0.364219	0.280409	0.368564	0.327443	0.385689	0.383582	0.341045	0.357607		0.407344	0.424631	0.406271	0.400478	0.432667	0.419194	0.35522	0.454764	0.426283
cg10416593	-0.0550467	-0.0550467	-6.01756	4.52e-06	0.0121707	3.43771	-0.0550467	22	50966123	F	II	TYMP	Body	island	Body-island	chr22:50963608-50970768	rs146835206;rs199760659	21;50	0.296395	0.278084	0.259962	0.412076	0.266517	0.249537	0.243899	0.257231	0.300637	0.26169	0.26553	0.215637	0.197237	0.3627	0.149311	0.26982	0.227139	0.194933	0.250682	0.24411	0.302885		0.32679	0.256232	0.302144	0.422225	0.338774	0.367207	0.28697	0.259331	0.404593
cg11755635	-0.0546208	-0.0546208	-5.50363	1.53e-05	0.0235726	2.20423	-0.0546208	12	8762304	R	II	AICDA	Body	opensea	Body-opensea		rs77610649;rs1439868	50;1	0.714064	0.395447	0.273995	0.425723	0.75104	0.685337	0.269899	0.59613	0.360142	0.673837	0.754517	0.746163	0.677524	0.736946	0.657746	0.815901	0.276028	0.670567	0.744176	0.677223	0.715361		0.787918	0.334764	0.397715	0.47476	0.794748	0.768671	0.357706	0.707779	0.461553
cg19028967	-0.0544635	-0.0544635	-5.17312	3.39e-05	0.0355294	1.40073	-0.0544635	3	121717664	F	II	ILDR1	Body	opensea	Body-opensea		rs555541215	37	0.515035	0.487376	0.497259	0.604903	0.590165	0.513313	0.457056	0.505808	0.52945	0.511766	0.604664	0.541953	0.599747	0.551561	0.47951	0.453989	0.388499	0.398866	0.487271	0.500404	0.482484		0.538469	0.494807	0.496913	0.634214	0.621296	0.62747	0.516164	0.496116	0.686054
cg06795727	-0.0541764	-0.0541764	-5.51024	1.5e-05	0.0234453	2.22024	-0.0541764	2	219582127	F	II	TTLL4	5'UTR	opensea	5'UTR-opensea		rs533868715	27	0.169402	0.158145	0.183041	0.181444	0.231235	0.156706	0.165277	0.126249	0.143245	0.212352	0.177929	0.201496	0.264122	0.231304	0.135865	0.206679	0.195219	0.144616	0.102951	0.103178	0.162822		0.221207	0.171164	0.179336	0.315934	0.278805	0.259854	0.183457	0.172422	0.271179
cg06737870	-0.0537621	-0.0537621	-5.19609	3.2e-05	0.0352476	1.45677	-0.0537621	1	28764153	R	II	PHACTR4	TSS1500	opensea	TSS1500-opensea		rs557082029;rs138175893	17;1	0.256662	0.243096	0.275637	0.226501	0.258093	0.201877	0.133745	0.232998	0.238819	0.267248	0.329628	0.250721	0.18659	0.352964	0.225267	0.223561	0.130454	0.189204	0.20644	0.236301	0.232472		0.304471	0.270032	0.233275	0.333285	0.303351	0.280085	0.278897	0.247041	0.32076
cg21752624	-0.0534752	-0.0534752	-5.20372	3.14e-05	0.0349694	1.47538	-0.0534752	20	39197005	F	II		IGR	opensea	IGR-opensea		rs114977607;rs560980711	0;46	0.485425	0.55783	0.445325	0.479434	0.462762	0.459317	0.295771	0.489212	0.438702	0.54533	0.461809	0.435818	0.531289	0.495685	0.390912	0.440923	0.388871	0.51594	0.563757	0.527492	0.504285		0.523164	0.56005	0.495136	0.578313	0.533047	0.545707	0.468186	0.54598	0.485131
cg08705258	-0.053355	-0.053355	-5.39141	2e-05	0.0270399	1.93215	-0.053355	8	26493475	F	II	DPYSL2	Body	opensea	Body-opensea		rs533012783	39	0.392296	0.309152	0.357106	0.338151	0.373958	0.282914	0.290433	0.270668	0.288871	0.365226	0.325756	0.340789	0.396735	0.410977	0.276026	0.298107	0.324336	0.276444	0.364969	0.280029	0.351416		0.40215	0.346292	0.388022	0.441172	0.42992	0.402427	0.304289	0.347988	0.437203
cg06644892	-0.0533045	-0.0533045	-6.75149	8.38e-07	0.0045703	5.15378	-0.0533045	3	159975476	R	II	IFT80	3'UTR	opensea	3'UTR-opensea		rs549160728;rs561048309;rs531652293	42;30;28	0.201183	0.21642	0.153958	0.198985	0.168541	0.112209	0.166142	0.114827	0.225839	0.20874	0.173825	0.131307	0.213443	0.192275	0.0884701	0.211343	0.18858	0.121142	0.0962606	0.0753509	0.132958		0.224242	0.232944	0.202877	0.286935	0.226826	0.171062	0.246861	0.168147	0.295734
cg21958897	-0.0531732	-0.0531732	-5.58667	1.25e-05	0.0211694	2.40501	-0.0531732	14	69477642	F	II		IGR	opensea	IGR-opensea		rs557861307;rs570282604;rs537607173;rs555794708	17;45;46;47	0.903115	0.915432	0.92749	0.927852	0.82584	0.853343	0.888477	0.889775	0.86844	0.879993	0.806832	0.874229	0.833307	0.865782	0.802264	0.912621	0.887821	0.85608	0.860881	0.865198	0.771617		0.958098	0.939128	0.912479	0.95448	0.932293	0.912149	0.921805	0.880663	0.931629
cg21138405	-0.0530911	-0.0530911	-5.31065	2.43e-05	0.0299651	1.73586	-0.0530911	5	131827807	R	II	IRF1	TSS1500	shore	TSS1500-shore	chr5:131825842-131826935	rs41525648;rs564901272;rs184972087	34;23;2	0.107693	0.0152187	0.113346	0.0829984	0.105167	0.0171072	0.0452024	0.0303314	0.0667576	0.0175135	0.086971	0.00964092	0.150919	0.0802773	0.124701	0.178752	0.0731474	0.0566661	0.0952081	0.0682113	0.0102785		0.129806	0.0132036	0.151146	0.1636	0.174105	0.0154698	0.133001	0.0147511	0.179408
cg19590483	-0.0529582	-0.0529582	-5.47992	1.62e-05	0.0244669	2.14681	-0.0529582	19	36623725	R	II		IGR	opensea	IGR-opensea		rs569252323;rs539875127	29;1	0.277026	0.353402	0.218795	0.2515	0.278763	0.191015	0.125606	0.260344	0.2349	0.281405	0.240839	0.235269	0.254225	0.301649	0.252121	0.258741	0.199454	0.249919	0.268676	0.248235	0.283409		0.266154	0.319457	0.287709	0.319996	0.372098	0.309167	0.241734	0.273102	0.313906
cg15930380	-0.0529115	-0.0529115	-5.02237	4.88e-05	0.0422676	1.03243	-0.0529115	1	67399983	F	II	MIER1	Body	shelf	Body-shelf	chr1:67395683-67396483			0.351331	0.225953	0.261913	0.283185	0.215866	0.138266	0.27689	0.309668	0.317014	0.251756	0.267879	0.347095	0.298087	0.485429	0.22555	0.246726	0.21652	0.259759	0.241777	0.239794	0.230691		0.353661	0.284731	0.293148	0.379619	0.279364	0.230646	0.308341	0.400752	0.437389
cg14078306	-0.0526201	-0.0526201	-6.37267	1.98e-06	0.00728424	4.27543	-0.0526201	14	65548222	F	II	MAX	Body	opensea	Body-opensea		rs545406603;rs532589665	15;48	0.825641	0.882125	0.828212	0.884782	0.879821	0.735818	0.772595	0.840948	0.822998	0.793107	0.883562	0.840271	0.860616	0.862451	0.851921	0.804615	0.808095	0.78021	0.815743	0.766635	0.805412		0.871797	0.882312	0.836386	0.921237	0.895938	0.893673	0.856729	0.881929	0.868467
cg05067501	-0.0526173	-0.0526173	-5.97622	4.98e-06	0.0129415	3.33935	-0.0526173	16	15687368	F	II		IGR	opensea	IGR-opensea		rs572544161;rs532327447	1;41	0.464438	0.445675	0.374761	0.424772	0.443803	0.348879	0.253904	0.257393	0.430469	0.64256	0.374903	0.267387	0.3004	0.335889	0.392746	0.556569	0.222685	0.275431	0.381966	0.297463	0.331873		0.488546	0.459775	0.458657	0.40823	0.47093	0.415064	0.306496	0.351222	0.468432
cg11702942	-0.0525127	-0.0525127	-4.88452	6.83e-05	0.0497251	0.694939	-0.0525127	8	144102584	R	II	LY6E	Body	shore	Body-shore	chr8:144099928-144100593	rs114862285;rs549617362	14;2	0.74253	0.788554	0.794102	0.763837	0.728658	0.716487	0.696125	0.709035	0.735835	0.783823	0.688912	0.74034	0.730517	0.739974	0.61439	0.759792	0.731903	0.655611	0.774765	0.67381	0.713149		0.737605	0.73223	0.810875	0.810706	0.782323	0.820517	0.748011	0.768367	0.797848
cg26132404	-0.052443	-0.052443	-5.68248	9.97e-06	0.0184415	2.63599	-0.052443	10	74082076	R	II		IGR	shelf	IGR-shelf	chr10:74079336-74079861	rs535292028;rs553377565;rs74145737;rs545617654	47;46;39;1	0.761359	0.843376	0.773061	0.84965	0.827687	0.713476	0.719628	0.734298	0.682035	0.785889	0.772324	0.757093	0.80933	0.796579	0.737492	0.757092	0.76666	0.724863	0.75989	0.64015	0.76125		0.798873	0.82843	0.807077	0.855234	0.838035	0.813656	0.799516	0.758919	0.803788
cg08448780	-0.0521884	-0.0521884	-6.423	1.77e-06	0.00675519	4.39308	-0.0521884	6	18148790	R	II	TPMT	Body	opensea	Body-opensea		rs182632836;rs73724426	19;2	0.448823	0.449389	0.407063	0.517781	0.483428	0.369807	0.34594	0.427836	0.500648	0.534697	0.491952	0.448112	0.387985	0.524706	0.459419	0.539356	0.570516	0.414291	0.409361	0.356254	0.507918		0.483342	0.454206	0.443168	0.618502	0.52306	0.525651	0.443911	0.460283	0.536316
cg11541108	-0.0519792	-0.0519792	-5.72209	9.08e-06	0.0176628	2.73127	-0.0519792	1	159850438	R	II	CFAP45	Body	opensea	Body-opensea		rs7550537;rs139464711;rs138411937;rs144418075	39;4;2;1	0.128668	0.110991	0.0968478	0.0457145	0.151619	0.0525489	0.0336563	0.118141	0.129757	0.129439	0.1528	0.11489	0.141451	0.135467	0.0658436	0.177583	0.0755131	0.0912614	0.110238	0.0866372	0.0802111		0.207162	0.153615	0.115827	0.154976	0.153977	0.153278	0.0968141	0.155406	0.181025
cg17217296	-0.0516349	-0.0516349	-6.1662	3.2e-06	0.00972831	3.78996	-0.0516349	1	159046937	F	II	AIM2	TSS1500	opensea	TSS1500-opensea		rs116289675;rs182021350;rs184579859	1;8;42	0.665921	0.639311	0.628863	0.671865	0.474854	0.818849	0.354856	0.64762	0.651448	0.660864	0.672507	0.652269	0.701788	0.445218	0.593447	0.915845	0.598068	0.828117	0.629065	0.864963	0.866206		0.684293	0.64099	0.641468	0.783082	0.569521	0.907052	0.438788	0.687396	0.764848
cg03400695	-0.0514342	-0.0514342	-6.32403	2.22e-06	0.00787443	4.16147	-0.0514342	8	142162582	R	II	DENND3	Body	opensea	Body-opensea		rs529848328;rs548320896;rs570062614	33;25;16	0.116754	0.201076	0.131253	0.217195	0.135244	0.113535	0.0501075	0.125748	0.146129	0.170593	0.105282	0.101959	0.1043	0.131002	0.0641641	0.122978	0.134298	0.16929	0.165903	0.109452	0.182862		0.158877	0.177576	0.16403	0.256723	0.129849	0.211519	0.113927	0.202923	0.252165
cg07123796	-0.0513457	-0.0513457	-5.24223	2.86e-05	0.0330572	1.56926	-0.0513457	1	950971	R	II		IGR	shore	IGR-shore	chr1:949329-949851	rs576110025	50	0.472414	0.453165	0.447794	0.490706	0.460071	0.443829	0.507175	0.488666	0.455789	0.518193	0.497737	0.533589	0.434429	0.52953	0.34926	0.472966	0.443343	0.404208	0.429698	0.401528	0.482693		0.499918	0.431889	0.498351	0.57321	0.545347	0.526808	0.48076	0.448685	0.581318
cg21170324	-0.0512913	-0.0512913	-5.38501	2.03e-05	0.02712	1.91661	-0.0512913	20	36899837	R	II	LOC149684	Body	opensea	Body-opensea		rs199613258;rs539407682	35;30	0.56347	0.536866	0.551242	0.612917	0.538567	0.471198	0.51009	0.48623	0.480164	0.544377	0.53656	0.511338	0.571155	0.575748	0.434077	0.456632	0.519612	0.474039	0.534043	0.521643	0.512367		0.572923	0.501407	0.577923	0.631854	0.581408	0.587624	0.524204	0.512678	0.580813
cg01636591	-0.051248	-0.051248	-7.62278	1.24e-07	0.00164543	7.10726	-0.051248	17	32646156	R	II	CCL8	1stExon	opensea	1stExon-opensea		rs41410552;rs199521640;rs534346794;rs144109368	27;18;13;2	0.273855	0.248199	0.282362	0.263396	0.246797	0.179151	0.198609	0.258242	0.270315	0.262449	0.234752	0.198168	0.264397	0.317012	0.233145	0.240359	0.208123	0.18413	0.243409	0.237825	0.261572		0.315204	0.289764	0.273101	0.328549	0.292802	0.315398	0.273139	0.283323	0.344362
cg09026253	-0.0511684	-0.0511684	-4.99776	5.18e-05	0.0434199	0.972216	-0.0511684	11	313267	F	II	IFITM1	TSS1500	shore	TSS1500-shore	chr11:310728-311419			0.786886	0.850567	0.815059	0.794938	0.771271	0.728981	0.765951	0.811972	0.812235	0.817646	0.656976	0.75977	0.776276	0.799216	0.767636	0.765833	0.7259	0.574066	0.803997	0.713059	0.818308		0.798984	0.838787	0.811129	0.824871	0.833919	0.836227	0.80851	0.791691	0.875786
cg27574732	-0.0509749	-0.0509749	-5.3614	2.15e-05	0.0278559	1.85925	-0.0509749	8	129206020	F	II		IGR	opensea	IGR-opensea		rs142482959;rs74979043;rs144711654	0;1;40	0.760386	0.851107	0.644898	0.821121	0.775174	0.716896	0.58603	0.764169	0.773246	0.78456	0.713851	0.73192	0.773162	0.750267	0.66675	0.792154	0.598642	0.768548	0.766716	0.785011	0.756311		0.820735	0.844415	0.68433	0.847735	0.800097	0.83531	0.752112	0.814373	0.833915
cg02324676	-0.0509186	-0.0509186	-5.83608	6.93e-06	0.0152547	3.00474	-0.0509186	7	151304655	R	II	PRKAG2	Body	shelf	Body-shelf	chr7:151300169-151300726	rs2058496;rs573595950	31;17	0.583083	0.5356	0.52115	0.596332	0.551787	0.531259	0.478517	0.480425	0.523691	0.568875	0.534561	0.556083	0.535713	0.655276	0.495941	0.558537	0.469903	0.506202	0.534801	0.475749	0.533512		0.561778	0.568771	0.527887	0.65301	0.639386	0.615903	0.562108	0.598192	0.597556
cg26824564	-0.0507005	-0.0507005	-5.38129	2.05e-05	0.0272657	1.90759	-0.0507005	8	142141484	F	II	DENND3	5'UTR	shelf	5'UTR-shelf	chr8:142138208-142139342	rs143461772	1	0.689674	0.728225	0.66105	0.700763	0.755081	0.578257	0.61292	0.605907	0.663967	0.622985	0.789638	0.710988	0.724785	0.745419	0.620604	0.711025	0.65017	0.627277	0.719589	0.606682	0.693945		0.709244	0.752564	0.710088	0.790697	0.735554	0.738513	0.717198	0.654829	0.768359
cg02133278	-0.0506408	-0.0506408	-5.43352	1.81e-05	0.0256061	2.03434	-0.0506408	19	50244891	R	II	TSKS	Body	opensea	Body-opensea		rs572585761;rs546051795	34;27	0.614379	0.409249	0.509965	0.728324	0.280009	0.385895	0.445064	0.636699	0.447818	0.679055	0.604587	0.440156	0.372634	0.490215	0.464324	0.466183	0.455088	0.292299	0.421344	0.247679	0.476406		0.67503	0.44792	0.524487	0.695394	0.423357	0.469041	0.465521	0.657519	0.508299
cg24746938	-0.0504426	-0.0504426	-4.89961	6.58e-05	0.0487781	0.731907	-0.0504426	2	225543274	F	II		IGR	opensea	IGR-opensea		rs151005611;rs566060160;rs535162989	0;12;46	0.540622	0.404044	0.493366	0.574638	0.508689	0.410821	0.49577	0.402222	0.469216	0.500885	0.423377	0.42592	0.479275	0.512039	0.408452	0.492592	0.496112	0.416999	0.347762	0.417853	0.411126		0.544275	0.451806	0.464087	0.601959	0.522929	0.519884	0.489176	0.530702	0.55607
cg24392635	-0.0504134	-0.0504134	-5.01075	5.02e-05	0.0428318	1.004	-0.0504134	4	100865450	F	II	DNAJB14	Body	shore	Body-shore	chr4:100867328-100868162	rs550276309	25	0.530566	0.474735	0.422913	0.629388	0.524936	0.455658	0.421841	0.411816	0.433472	0.492839	0.478786	0.470644	0.454382	0.474091	0.437793	0.586368	0.378738	0.485297	0.493955	0.396593	0.501036		0.526795	0.507609	0.51721	0.634354	0.513285	0.500628	0.485238	0.472449	0.496995
cg02119866	-0.0504094	-0.0504094	-5.62854	1.13e-05	0.0200705	2.50602	-0.0504094	19	48019611	F	II	NAPA	TSS1500	shore	TSS1500-shore	chr19:48017717-48018782	rs148700882;rs182177718;rs141356878	0;29;41	0.107359	0.0958725	0.0736874	0.0667449	0.0629732	0.0352752	0.0930106	0.105032	0.0510909	0.119849	0.0619686	0.0616687	0.057189	0.0642998	0.100838	0.056143	0.0865428	0.0464089	0.0925724	0.03878	0.0583		0.137366	0.0933433	0.116715	0.215745	0.15035	0.134711	0.0903418	0.0825581	0.134153
cg21058413	-0.050117	-0.050117	-5.54056	1.4e-05	0.0224446	2.29358	-0.050117	1	224545736	F	II	CNIH4	5'UTR	shore	5'UTR-shore	chr1:224544523-224545224	rs193128923;rs529975527;rs6671751	9;19;48	0.0926849	0.0589877	0.133803	0.0506455	0.0909185	0.054746	0.0565281	0.0768555	0.0862055	0.109028	0.0572787	0.0707553	0.0933473	0.0805965	0.035559	0.0567899	0.0821886	0.0247001	0.0532951	0.0326465	0.0557143		0.123475	0.0983963	0.102527	0.17152	0.13743	0.155592	0.083958	0.0536109	0.213257
cg05708963	0.0500568	0.0500568	5.10465	4e-05	0.0378913	1.23357	0.0500568	5	14583002	R	II	FAM105A	Body	shore	Body-shore	chr5:14581497-14582569	rs152765;rs114415896;rs532378232	49;33;7	0.246291	0.17686	0.226428	0.239349	0.366885	0.301046	0.236988	0.25887	0.308207	0.23664	0.382534	0.270919	0.278476	0.390228	0.290931	0.211701	0.278215	0.325424	0.262249	0.357105	0.33617		0.195351	0.155813	0.234654	0.246575	0.249819	0.250697	0.249868	0.165611	0.230038
cg18805457	0.0501033	0.0501033	4.91451	6.35e-05	0.0479058	0.768399	0.0501033	5	145829759	F	II	TCERG1	Body	shelf	Body-shelf	chr5:145826576-145827430			0.0645575	0.01003	0.0433766	0.0505191	0.0810299	0.0937466	0.0593658	0.0665888	0.200973	0.0546156	0.216596	0.164552	0.0891376	0.177307	0.0766753	0.112035	0.0512316	0.115399	0.0603941	0.119364	0.125856		0.0575667	0.0236912	0.0374122	0.0523057	0.0217386	0.0384158	0.0434797	0.0275374	0.0705609
cg22332321	0.0501094	0.0501094	5.01938	4.92e-05	0.0423978	1.02512	0.0501094	20	62510260	R	II	TPD52L2	Body	shore	Body-shore	chr20:62509163-62509369			0.779975	0.762822	0.742651	0.746094	0.772664	0.803814	0.675147	0.769704	0.761123	0.819991	0.801168	0.836113	0.777123	0.858033	0.755455	0.777797	0.798819	0.763635	0.762765	0.822551	0.746144		0.648903	0.672303	0.720985	0.726831	0.739945	0.768561	0.705914	0.668891	0.792845
cg04437067	0.0501957	0.0501957	5.00438	5.1e-05	0.0431735	0.988406	0.0501957	6	110817319	R	II		IGR	opensea	IGR-opensea				0.40952	0.327618	0.396071	0.442908	0.50623	0.451275	0.434094	0.414655	0.493591	0.413418	0.573455	0.558664	0.518809	0.512387	0.478025	0.457732	0.393823	0.39175	0.394757	0.541393	0.500601		0.38584	0.357076	0.363207	0.461138	0.402858	0.3902	0.409309	0.365381	0.407029
cg02643958	0.0503203	0.0503203	4.90968	6.42e-05	0.0482172	0.756573	0.0503203	2	191726329	R	II		IGR	opensea	IGR-opensea		rs57179436	42	0.528608	0.464264	0.533872	0.614608	0.634784	0.578238	0.527949	0.525423	0.675816	0.577677	0.667962	0.641045	0.659347	0.682927	0.565639	0.5573	0.563898	0.62389	0.536697	0.671679	0.565092		0.542715	0.474031	0.49466	0.581727	0.536237	0.561897	0.51911	0.428897	0.55579
cg08104480	0.0504447	0.0504447	4.93809	5.99e-05	0.0468308	0.826148	0.0504447	1	93654069	R	II	CCDC18	Body	opensea	Body-opensea		rs570429142;rs150828701	36;1	0.331802	0.207838	0.190142	0.38639	0.340296	0.293185	0.281507	0.251676	0.381462	0.367163	0.419083	0.36483	0.369874	0.386441	0.259996	0.30743	0.255998	0.282338	0.294831	0.371953	0.309383		0.340841	0.180152	0.187047	0.353684	0.274003	0.285319	0.288155	0.178197	0.301602
cg22164474	0.0506764	0.0506764	5.07966	4.25e-05	0.0392108	1.17251	0.0506764	4	140441727	F	II	SETD7	Body	opensea	Body-opensea		rs556668822	0	0.741206	0.696083	0.648279	0.809446	0.808907	0.837789	0.710305	0.800481	0.883981	0.823728	0.897779	0.852751	0.859958	0.928846	0.799523	0.816443	0.856981	0.821018	0.828677	0.801997	0.784315		0.720907	0.687649	0.689059	0.785748	0.787114	0.783381	0.752445	0.810145	0.828009
cg07074766	0.0507264	0.0507264	5.81199	7.34e-06	0.0158485	2.94704	0.0507264	9	2161749	F	II	SMARCA2	Body	opensea	Body-opensea		rs138891880;rs61736901	22;44	0.0533844	0.0209489	0.0148676	0.0497746	0.137376	0.086383	0.0832678	0.0701037	0.187068	0.0458683	0.181369	0.124803	0.0664941	0.0896299	0.0831999	0.0878745	0.103768	0.100124	0.0500213	0.112594	0.0981569		0.0513852	0.0211527	0.0154978	0.0495769	0.031116	0.0387282	0.0342978	0.0354087	0.0728954
cg12261604	0.0508046	0.0508046	4.88517	6.82e-05	0.0497251	0.696533	0.0508046	11	43768895	F	II	HSD17B12	Body	opensea	Body-opensea		rs556561297	1	0.183771	0.0902458	0.239059	0.155245	0.296329	0.193724	0.232529	0.213008	0.260132	0.231961	0.28654	0.290911	0.410037	0.354511	0.197963	0.200031	0.225853	0.256433	0.147375	0.261001	0.24242		0.157138	0.115774	0.227078	0.187245	0.181508	0.178073	0.202894	0.13516	0.221755
cg09646392	0.0509231	0.0509231	5.2021	3.16e-05	0.0350538	1.47144	0.0509231	13	108921052	F	II	TNFSF13B	TSS1500	opensea	TSS1500-opensea		rs552252761;rs143090576;rs528731136	20;29;38	0.359803	0.0260593	0.106807	0.464329	0.120007	0.402466	0.114339	0.342508	0.188177	0.111943	0.25068	0.186638	0.415924	0.218428	0.112909	0.11218	0.0853985	0.0888758	0.0806842	0.0953048	0.385154		0.378672	0.0461057	0.0358874	0.441357	0.0502582	0.359652	0.0684059	0.335737	0.130547
cg03478159	0.0509702	0.0509702	5.38841	2.01e-05	0.0270399	1.92487	0.0509702	12	112171952	R	II	ACAD10	Body	opensea	Body-opensea		rs112652295	1	0.122355	0.103238	0.0438086	0.10986	0.137283	0.124005	0.0601567	0.120563	0.148599	0.139308	0.230302	0.17439	0.116198	0.249669	0.102806	0.147414	0.05846	0.178595	0.197339	0.205134	0.161544		0.0639778	0.0809308	0.0773915	0.0944888	0.0679826	0.0610789	0.056647	0.12375	0.0880888
cg09187107	0.051048	0.051048	5.91201	5.8e-06	0.014097	3.18627	0.051048	17	79006087	F	I	FLJ90757	Body	shore	Body-shore	chr17:79006584-79006835	rs79098470;rs149448534;rs189251893;rs554231514	2;8;33;41	0.314302	0.471929	0.400989	0.41989	0.449749	0.428844	0.611167	0.453045	0.53301	0.370466	0.541234	0.421654	0.566052	0.488122	0.341697	0.44562	0.518276	0.512591	0.543406	0.501993	0.649514		0.262206	0.495707	0.383853	0.411178	0.379831	0.401631	0.611429	0.449014	0.468654
cg04862210	0.0511771	0.0511771	5.37405	2.09e-05	0.0274506	1.88999	0.0511771	1	183017940	R	II	LAMC1	Body	opensea	Body-opensea		rs573306781;rs539695419;rs191542909;rs184807306;rs187691371	44;31;14;6;3	0.540735	0.252965	0.348289	0.592409	0.5923	0.543368	0.464982	0.591043	0.690594	0.639761	0.542848	0.826053	0.469661	0.665461	0.546435	0.621396	0.46454	0.668914	0.57789	0.406314	0.575523		0.510797	0.248274	0.366195	0.567933	0.511023	0.50645	0.408802	0.564817	0.612519
cg06223856	0.0511896	0.0511896	5.23455	2.92e-05	0.0334057	1.55054	0.0511896	1	36272405	F	II	AGO4	TSS1500	shore	TSS1500-shore	chr1:36273499-36274461	rs142236452	11	0.352882	0.27811	0.305218	0.461744	0.366394	0.383766	0.356037	0.332565	0.46172	0.323438	0.546647	0.420988	0.423373	0.506955	0.382588	0.371192	0.328792	0.364843	0.427338	0.453997	0.380973		0.348938	0.289428	0.309403	0.365642	0.353341	0.359399	0.335255	0.275278	0.389855
cg14830216	0.0512372	0.0512372	5.29764	2.51e-05	0.0305156	1.7042	0.0512372	6	89733625	F	II		IGR	opensea	IGR-opensea				0.485277	0.475918	0.495772	0.527288	0.539134	0.532447	0.529402	0.537808	0.622566	0.593119	0.662696	0.658791	0.537748	0.679523	0.55053	0.523663	0.518102	0.634879	0.560295	0.653693	0.538068		0.453614	0.489062	0.479187	0.55029	0.511049	0.490872	0.473318	0.528378	0.618815
cg26314089	0.0512554	0.0512554	5.04233	4.65e-05	0.0409521	1.08123	0.0512554	12	66567930	R	II		IGR	shelf	IGR-shelf	chr12:66563202-66563945	rs1168740	23	0.690437	0.695101	0.698377	0.771795	0.788327	0.738508	0.741007	0.698311	0.857633	0.781148	0.862697	0.839519	0.845021	0.859017	0.736804	0.799361	0.728196	0.785586	0.739671	0.822181	0.74239		0.719443	0.646821	0.672878	0.838502	0.687595	0.622315	0.761509	0.643761	0.807692
cg10054707	0.0512554	0.0512554	5.12715	3.78e-05	0.0371551	1.28853	0.0512554	20	5846031	F	II		IGR	opensea	IGR-opensea		rs148335536;rs187887318	1;2	0.733105	0.734171	0.597261	0.886849	0.784919	0.82418	0.829025	0.830531	0.833431	0.815103	0.918582	0.888341	0.902297	0.819903	0.790616	0.813339	0.727199	0.834374	0.832343	0.739254	0.827861		0.720416	0.748398	0.619986	0.869495	0.797113	0.797686	0.822661	0.797724	0.767739
cg10505257	0.0512576	0.0512576	5.44305	1.77e-05	0.025219	2.05746	0.0512576	16	4731639	F	I	MGRN1	Body	island	Body-island	chr16:4731561-4731835	rs62037153;rs200775202;rs367993354;rs200303018	22;33;43;44	0.599891	0.543476	0.628375	0.59982	0.72396	0.680045	0.6612	0.702994	0.743563	0.639034	0.775725	0.710363	0.74544	0.746886	0.698272	0.682418	0.669952	0.72098	0.654726	0.735255	0.688839		0.571125	0.581331	0.627982	0.612037	0.617646	0.672248	0.599195	0.64523	0.71212
cg03646045	0.0514091	0.0514091	5.39977	1.96e-05	0.0268981	1.95245	0.0514091	10	99016358	R	II	ARHGAP19	Body	opensea	Body-opensea		rs111464910;rs183545011	29;2	0.141352	0.136851	0.196971	0.307073	0.238831	0.207818	0.195446	0.175936	0.282721	0.18059	0.291715	0.284802	0.216282	0.284749	0.212582	0.230885	0.161584	0.20032	0.172474	0.140328	0.225433		0.181894	0.10569	0.156204	0.215825	0.139905	0.197169	0.170161	0.0994604	0.175056
cg20939190	0.0514093	0.0514093	6.56515	1.28e-06	0.0055997	4.72379	0.0514093	5	118722807	R	II	TNFAIP8	Body	opensea	Body-opensea		rs561167129;rs530199014	44;2	0.661845	0.651612	0.604468	0.789194	0.73872	0.729544	0.712727	0.718054	0.79998	0.726871	0.771581	0.792071	0.746933	0.844755	0.711863	0.75267	0.682583	0.739256	0.727834	0.726049	0.750735		0.648764	0.599214	0.612438	0.677076	0.744045	0.637949	0.609594	0.70221	0.732789
cg07192409	0.0515221	0.0515221	4.90939	6.43e-05	0.0482172	0.755868	0.0515221	10	99173040	F	II		IGR	opensea	IGR-opensea				0.597288	0.500166	0.5006	0.655208	0.714255	0.682584	0.496438	0.599096	0.621831	0.575261	0.772825	0.675193	0.609859	0.733505	0.61815	0.625053	0.67755	0.635226	0.592798	0.663491	0.671014		0.615588	0.527138	0.541065	0.605951	0.638042	0.660758	0.490078	0.593918	0.584753
cg23033986	0.0516912	0.0516912	4.92687	6.16e-05	0.0473067	0.79868	0.0516912	20	52469879	R	II		IGR	opensea	IGR-opensea		rs149898467	46	0.272593	0.208464	0.292125	0.339738	0.333661	0.310552	0.307926	0.297294	0.365914	0.314749	0.46897	0.396817	0.369072	0.395584	0.293453	0.308271	0.275764	0.304945	0.334706	0.35704	0.3266		0.249595	0.222704	0.284671	0.33422	0.256535	0.252747	0.299842	0.251185	0.369369
cg16834320	0.0517897	0.0517897	5.56891	1.31e-05	0.0216046	2.3621	0.0517897	3	195167302	R	II		IGR	shelf	IGR-shelf	chr3:195162891-195164119	rs532887282	16	0.808908	0.813096	0.779965	0.878794	0.8048	0.83502	0.887656	0.817258	0.89482	0.813877	0.899345	0.886792	0.878743	0.908021	0.897915	0.936036	0.791991	0.887099	0.884845	0.910226	0.896744		0.849321	0.856702	0.784987	0.864256	0.749048	0.79999	0.835029	0.766713	0.826628
cg14771519	0.0518136	0.0518136	5.98533	4.88e-06	0.0127568	3.36105	0.0518136	4	71814063	R	II	MOB1B	5'UTR	opensea	5'UTR-opensea		rs558295710;rs577288794;rs80348584;rs62325395	27;10;6;2	0.787622	0.824183	0.856744	0.836591	0.783411	0.855559	0.781073	0.750927	0.839753	0.818173	0.853998	0.9061	0.832478	0.907364	0.79359	0.776483	0.794296	0.873658	0.822983	0.814641	0.817437		0.775832	0.769799	0.796319	0.785572	0.833216	0.773505	0.69926	0.6519	0.830326
cg05213157	0.0518315	0.0518315	7.01815	4.62e-07	0.00324455	5.76181	0.0518315	20	13802663	F	II		IGR	opensea	IGR-opensea		rs147004847;rs182698014	0;11	0.731514	0.718189	0.704603	0.799403	0.845463	0.771067	0.767101	0.724631	0.81212	0.764128	0.860955	0.779619	0.839146	0.813364	0.78303	0.762663	0.723351	0.747424	0.798158	0.820612	0.79101		0.734367	0.720211	0.683453	0.741993	0.723493	0.720934	0.719541	0.635878	0.779522
cg23258703	0.0520962	0.0520962	5.16801	3.43e-05	0.0355294	1.38828	0.0520962	7	128782363	R	II		IGR	shelf	IGR-shelf	chr7:128784695-128785096			0.830834	0.806205	0.835693	0.833508	0.94267	0.845733	0.839139	0.852496	0.914576	0.787688	0.896264	0.839146	0.896726	0.894735	0.847088	0.785296	0.811733	0.847993	0.904551	0.878465	0.868932		0.841139	0.78124	0.773231	0.853134	0.823007	0.825202	0.796725	0.791356	0.829221
cg24444035	0.0521058	0.0521058	5.48732	1.59e-05	0.0241613	2.16474	0.0521058	5	167660614	F	II	CTB-178M22.2	TSS1500	opensea	TSS1500-opensea		rs567330156;rs536090027	22;50	0.726239	0.818247	0.803785	0.860102	0.714459	0.693907	0.744281	0.739735	0.796487	0.785798	0.819767	0.805247	0.79728	0.847898	0.809481	0.67776	0.880924	0.643561	0.739156	0.792829	0.81376		0.643689	0.734859	0.748622	0.79681	0.669419	0.697234	0.726668	0.669632	0.80015
cg21655923	0.052392	0.052392	5.46081	1.69e-05	0.0247236	2.10051	0.052392	2	74647813	F	II	WDR54	TSS1500	shore	TSS1500-shore	chr2:74648512-74649419			0.708663	0.796254	0.622142	0.853961	0.789595	0.819783	0.799865	0.7559	0.838015	0.774771	0.854616	0.797027	0.779531	0.822906	0.824286	0.826775	0.684871	0.802499	0.775849	0.802764	0.781528		0.698276	0.751409	0.686723	0.755837	0.730438	0.76593	0.745696	0.757304	0.75902
cg20272421	0.0525045	0.0525045	5.80993	7.37e-06	0.0158796	2.94211	0.0525045	19	15753040	F	II	CYP4F3	Body	opensea	Body-opensea		rs137973883;rs567216671	1;17	0.158544	0.0765845	0.136264	0.154657	0.272252	0.203153	0.176481	0.202619	0.239602	0.146714	0.292957	0.158266	0.256981	0.266712	0.183484	0.12626	0.233775	0.202964	0.136523	0.236506	0.216108		0.144952	0.110466	0.113117	0.167339	0.141993	0.131842	0.132588	0.17505	0.15057
cg14786790	0.0525839	0.0525839	5.45765	1.71e-05	0.0247786	2.09285	0.0525839	4	89766654	F	II	FAM13A	Body	opensea	Body-opensea		rs537915531	44	0.0983938	0.0357825	0.0228487	0.127453	0.222947	0.101091	0.0925149	0.0655808	0.203425	0.171149	0.164853	0.12643	0.122205	0.155788	0.086387	0.0973438	0.0588771	0.163485	0.0799697	0.100276	0.11479		0.0767456	0.0189008	0.0438621	0.1111	0.0621337	0.0457725	0.0508716	0.0398899	0.111847
cg04523623	0.0527051	0.0527051	6.30868	2.3e-06	0.00793177	4.12546	0.0527051	4	41000965	F	II	APBB2	Body	opensea	Body-opensea		rs112206539	0	0.647677	0.634733	0.637394	0.536576	0.615017	0.603972	0.554038	0.6446	0.73657	0.604855	0.738279	0.705777	0.791663	0.608683	0.700652	0.540499	0.817418	0.66387	0.723636	0.785025	0.651806		0.582262	0.619795	0.598354	0.474376	0.546653	0.564446	0.490666	0.596955	0.673331
cg13704599	0.0527744	0.0527744	5.19668	3.2e-05	0.0352476	1.45823	0.0527744	9	100943984	R	II	CORO2A	5'UTR	opensea	5'UTR-opensea		rs543711337;rs564018467;rs147419073;rs376852992	14;12;9;1	0.142808	0.0523548	0.136375	0.183653	0.187141	0.179767	0.144357	0.120717	0.200642	0.155378	0.221649	0.224098	0.199787	0.258316	0.133962	0.18264	0.191587	0.19377	0.142552	0.257191	0.216729		0.100783	0.0743559	0.138459	0.163226	0.107336	0.125242	0.147219	0.10561	0.141125
cg03442712	0.0530201	0.0530201	4.89495	6.66e-05	0.0491484	0.720507	0.0530201	15	86292964	F	I		IGR	opensea	IGR-opensea		rs565004473;rs184832565;rs540716242	0;1;51	0.534802	0.576549	0.49252	0.502497	0.605842	0.649255	0.551837	0.576558	0.722913	0.61956	0.705705	0.703567	0.687336	0.688852	0.56296	0.670878	0.694283	0.792543	0.559741	0.664202	0.615803		0.464433	0.573209	0.536462	0.482919	0.547932	0.520622	0.53277	0.620775	0.585005
cg17798626	0.0532778	0.0532778	5.13159	3.74e-05	0.0368831	1.29937	0.0532778	2	60764101	F	II	BCL11A	Body	opensea	Body-opensea		rs558883377	48	0.209584	0.14914	0.252196	0.258924	0.21014	0.258385	0.260497	0.197737	0.324686	0.28481	0.356425	0.334388	0.264334	0.471667	0.294847	0.221922	0.298153	0.280201	0.344985	0.337175	0.308816		0.195985	0.168108	0.207408	0.24478	0.181033	0.250034	0.203932	0.20449	0.34137
cg27516100	0.0532887	0.0532887	5.71197	9.3e-06	0.0179294	2.70695	0.0532887	6	30624520	F	II	DHX16	Body	opensea	Body-opensea		rs151309714;rs200436315;rs564914976	20;31;37	0.274522	0.318586	0.308722	0.328687	0.423189	0.369113	0.360645	0.269006	0.373052	0.319527	0.436217	0.324551	0.355302	0.482443	0.323916	0.316874	0.291716	0.373645	0.360232	0.489302	0.393535		0.239639	0.274441	0.268669	0.324784	0.34415	0.347151	0.349927	0.272161	0.326988
cg08879579	0.0533522	0.0533522	5.67889	1.01e-05	0.0185534	2.62735	0.0533522	2	239478440	F	II		IGR	opensea	IGR-opensea		rs4663908;rs186143245;rs571427898	16;22;45	0.428303	0.326318	0.433387	0.510717	0.481479	0.410406	0.463973	0.397068	0.462663	0.409065	0.49943	0.481966	0.496171	0.535401	0.435598	0.407968	0.485815	0.482421	0.390035	0.529592	0.433195		0.423895	0.36132	0.381998	0.456062	0.40697	0.405783	0.432587	0.335752	0.427028
cg05014004	0.0533691	0.0533691	5.58246	1.27e-05	0.0211694	2.39483	0.0533691	10	49967215	F	II	WDFY4	Body	opensea	Body-opensea		rs139972386	1	0.439107	0.284233	0.358974	0.432357	0.413074	0.350943	0.267634	0.300138	0.374076	0.380285	0.525067	0.478052	0.336062	0.567765	0.296825	0.430789	0.289686	0.454426	0.410361	0.446722	0.356306		0.42543	0.281147	0.363356	0.403379	0.305364	0.313193	0.250156	0.255826	0.303378
cg10768932	0.0535297	0.0535297	5.98058	4.93e-06	0.0128547	3.34973	0.0535297	1	198590738	R	II		IGR	opensea	IGR-opensea		rs572175297	1	0.423887	0.361555	0.373418	0.587766	0.564655	0.499075	0.497018	0.563156	0.537548	0.594851	0.683709	0.532385	0.535206	0.633336	0.560259	0.471841	0.411725	0.556628	0.478853	0.562274	0.468628		0.400197	0.364965	0.357992	0.584365	0.470501	0.479806	0.422489	0.536865	0.504688
cg16500036	0.0537352	0.0537352	4.8941	6.67e-05	0.049202	0.718416	0.0537352	7	68983906	R	II		IGR	opensea	IGR-opensea		rs375865283	13	0.723556	0.6116	0.704027	0.731311	0.77378	0.67401	0.668909	0.684366	0.836644	0.721642	0.786728	0.820841	0.858145	0.823003	0.836671	0.681108	0.755066	0.727468	0.773656	0.827361	0.785439		0.738899	0.635705	0.66774	0.725394	0.686568	0.622502	0.677396	0.583912	0.793817
cg09543943	0.0537591	0.0537591	5.27499	2.65e-05	0.0317782	1.64906	0.0537591	1	24378238	F	II		IGR	opensea	IGR-opensea		rs541761019;rs532583545;rs77136035	0;15;23	0.601292	0.417738	0.636231	0.638082	0.703496	0.639288	0.588596	0.595988	0.743834	0.676721	0.708956	0.631517	0.648174	0.74791	0.62656	0.621692	0.672256	0.763501	0.650725	0.863094	0.75103		0.561364	0.449455	0.599499	0.689779	0.632543	0.653429	0.512901	0.516299	0.684918
cg11189107	0.053895	0.053895	5.47406	1.64e-05	0.0245895	2.13263	0.053895	14	25042782	F	II	CTSG	3'UTR	opensea	3'UTR-opensea		rs371809135;rs568229259	0;48	0.416605	0.315715	0.470405	0.50185	0.525825	0.473969	0.496202	0.44219	0.513771	0.481123	0.585508	0.542583	0.566415	0.586736	0.454432	0.430948	0.477264	0.442417	0.425081	0.539888	0.497596		0.418763	0.328935	0.41784	0.519687	0.413025	0.438213	0.474181	0.3991	0.47149
cg17515837	0.0539395	0.0539395	5.27477	2.65e-05	0.0317782	1.64854	0.0539395	15	76355522	F	II	C15orf27	5'UTR	shelf	5'UTR-shelf	chr15:76351684-76352129	rs559423226	22	0.33298	0.233375	0.316004	0.401275	0.347365	0.345625	0.29682	0.329035	0.400274	0.356636	0.498085	0.441938	0.328388	0.505814	0.343983	0.341424	0.325385	0.365359	0.317405	0.406105	0.365594		0.341081	0.250698	0.328965	0.307467	0.258867	0.284819	0.305865	0.273031	0.356964
cg03775246	0.0540036	0.0540036	5.58791	1.25e-05	0.0211563	2.408	0.0540036	5	111095049	R	II	C5orf13	TSS1500	shore	TSS1500-shore	chr5:111093438-111093980	rs78958114;rs562215929;rs184174852	47;34;1	0.706104	0.646542	0.666203	0.83607	0.755562	0.716065	0.69306	0.764927	0.793727	0.761374	0.834226	0.853639	0.792142	0.824045	0.760344	0.753805	0.687873	0.771955	0.815952	0.835759	0.722922		0.680331	0.653136	0.668536	0.788672	0.712361	0.722205	0.715912	0.730755	0.73341
cg05533539	0.0540704	0.0540704	4.99369	5.23e-05	0.0434648	0.962262	0.0540704	17	44104521	R	II	MAPT	3'UTR	opensea	3'UTR-opensea		rs181844055;rs376146835;rs17574228	30;27;14	0.0797358	0.0607979	0.165804	0.0973324	0.160471	0.144287	0.0923929	0.162592	0.183342	0.144711	0.260769	0.138941	0.210569	0.29785	0.129514	0.0881715	0.137454	0.231046	0.138898	0.343156	0.153623		0.0764659	0.0597393	0.127235	0.0747574	0.138905	0.104345	0.0764339	0.101335	0.157066
cg04346064	0.0541253	0.0541253	5.61213	1.18e-05	0.0202923	2.46644	0.0541253	20	57241978	F	II	STX16	5'UTR	opensea	5'UTR-opensea				0.754401	0.681262	0.766011	0.813113	0.787007	0.808276	0.767348	0.808759	0.851	0.81395	0.878092	0.897732	0.858164	0.884901	0.806479	0.79315	0.801914	0.800056	0.778305	0.865664	0.824661		0.709485	0.672165	0.730569	0.827053	0.77212	0.737437	0.762836	0.741389	0.809412
cg03044533	0.0542492	0.0542492	5.32351	2.35e-05	0.0293918	1.76713	0.0542492	11	96065844	F	II	MAML2	Body	opensea	Body-opensea		rs115815920;rs75294406;rs181147149	18;19;32	0.563419	0.456409	0.495718	0.572795	0.582728	0.450757	0.537016	0.482858	0.618213	0.599553	0.659703	0.656665	0.560227	0.713853	0.594551	0.591152	0.517021	0.464344	0.52182	0.574436	0.541509		0.463438	0.389588	0.484108	0.600981	0.44809	0.425077	0.507567	0.384538	0.640321
cg02637584	0.0543068	0.0543068	6.73934	8.61e-07	0.00461562	5.12586	0.0543068	12	90251882	F	II		IGR	opensea	IGR-opensea		rs558667661	41	0.0798701	0.0560655	0.0462049	0.128623	0.0962326	0.112031	0.0273301	0.103145	0.158599	0.0676049	0.171155	0.108575	0.0974478	0.138274	0.0969792	0.0806846	0.0625389	0.146757	0.0974721	0.164457	0.146875		0.0657277	0.0339883	0.0497222	0.0343275	0.0300997	0.0331193	0.0476631	0.0799635	0.0781071
cg15080495	0.0543251	0.0543251	5.1518	3.57e-05	0.036292	1.34872	0.0543251	6	147091655	R	II	ADGB	Body	opensea	Body-opensea		rs151332685	5	0.094788	0.0540115	0.148896	0.151483	0.246684	0.207465	0.197679	0.157817	0.238868	0.152748	0.285443	0.199227	0.194531	0.287833	0.160758	0.152126	0.205894	0.224455	0.0991122	0.220649	0.21928		0.118799	0.074871	0.114253	0.144073	0.151246	0.114975	0.183687	0.111231	0.179169
cg12700283	0.0543252	0.0543252	5.69433	9.7e-06	0.0181594	2.66451	0.0543252	17	76037035	F	I	TNRC6C	5'UTR	shore	5'UTR-shore	chr17:76037074-76037323	rs539764759;rs553296354	32;39	0.372174	0.326388	0.378474	0.275907	0.424925	0.336098	0.385121	0.441423	0.372982	0.324811	0.427376	0.373551	0.436534	0.420683	0.325086	0.402499	0.388493	0.454876	0.404196	0.489318	0.392059		0.335128	0.297553	0.386436	0.295538	0.349041	0.280011	0.337403	0.390821	0.284043
cg04440686	0.0544133	0.0544133	5.08015	4.24e-05	0.0392108	1.17371	0.0544133	20	439764	F	II	TBC1D20	Body	shelf	Body-shelf	chr20:442530-443365	rs187054314;rs191072879	1;9	0.361728	0.251691	0.252334	0.299526	0.274343	0.322387	0.249247	0.307336	0.397368	0.218588	0.412258	0.335232	0.404266	0.323859	0.291693	0.347023	0.290448	0.332531	0.310616	0.461133	0.276298		0.262569	0.149164	0.194093	0.220394	0.259258	0.300391	0.259429	0.259274	0.357798
cg12574867	0.0544163	0.0544163	5.44046	1.78e-05	0.0253278	2.05117	0.0544163	5	13658944	F	II		IGR	opensea	IGR-opensea		rs114187172;rs553751658;rs77239563;rs10075184;rs186643036;rs191351804	0;5;11;25;36;37	0.432556	0.471025	0.397979	0.918975	0.894862	0.400926	0.65546	0.476649	0.776557	0.662835	0.76985	0.499063	0.747502	0.633774	0.468176	0.439801	0.601326	0.663172	0.700267	0.873003	0.533383		0.390647	0.442474	0.381266	0.91183	0.890382	0.345414	0.628081	0.399672	0.743853
cg20346063	0.0545049	0.0545049	6.19347	3e-06	0.00947945	3.85434	0.0545049	5	163374663	R	II		IGR	opensea	IGR-opensea		rs182721182;rs539641880	20;1	0.593318	0.697432	0.66479	0.685752	0.779931	0.700258	0.579377	0.787473	0.817501	0.714268	0.835787	0.730921	0.731057	0.748175	0.763205	0.746783	0.625834	0.76879	0.663532	0.701605	0.724597		0.581326	0.674811	0.645285	0.648942	0.671567	0.674133	0.599	0.730104	0.702813
cg14327738	0.0546276	0.0546276	5.0679	4.37e-05	0.0397339	1.14377	0.0546276	4	78775756	R	II		IGR	opensea	IGR-opensea		rs151079381	46	0.26032	0.262739	0.226828	0.348679	0.288538	0.344476	0.233471	0.218415	0.374978	0.273932	0.473588	0.34967	0.341074	0.382046	0.293216	0.229467	0.226079	0.325852	0.264629	0.29879	0.330474		0.275997	0.202873	0.215415	0.286643	0.255731	0.271479	0.285464	0.206131	0.330103
cg22577878	0.0547283	0.0547283	5.03036	4.79e-05	0.0418638	1.05195	0.0547283	2	231067750	R	II	SP110	Body	opensea	Body-opensea		rs2303540	32	0.759536	0.557464	0.679759	0.847909	0.770567	0.76595	0.804185	0.74772	0.820651	0.735462	0.845381	0.807243	0.819398	0.819101	0.821069	0.799896	0.674868	0.775512	0.702069	0.776729	0.757207		0.726182	0.638394	0.664164	0.757403	0.655671	0.746944	0.73256	0.75005	0.801608
cg18671668	0.0548426	0.0548426	6.1008	3.72e-06	0.0107732	3.63525	0.0548426	1	179872974	R	II	TOR1AIP1	Body	opensea	Body-opensea		rs556074499;rs575841583;rs544655403;rs558250355	48;41;37;29	0.640439	0.549025	0.606966	0.688631	0.701386	0.680736	0.662803	0.615325	0.721369	0.720207	0.813944	0.734788	0.68217	0.78573	0.65434	0.672321	0.64627	0.68073	0.691834	0.668444	0.678895		0.59942	0.53175	0.599062	0.723845	0.614143	0.653948	0.581609	0.564108	0.713366
cg16809457	0.0548588	0.0548588	5.30565	2.46e-05	0.0301788	1.72368	0.0548588	6	90399677	F	II	MDN1	Body	opensea	Body-opensea		rs114404428;rs201772970	1;34	0.0873737	0.05495	0.069402	0.0888047	0.146349	0.143774	0.107641	0.0687592	0.115254	0.127404	0.27474	0.154729	0.103938	0.231111	0.0729085	0.125204	0.0773638	0.0925604	0.114119	0.201014	0.127561		0.0445126	0.046312	0.0404723	0.0459251	0.0635273	0.0691145	0.0750363	0.0477591	0.088978
cg01361579	0.0548749	0.0548749	5.01214	5e-05	0.0428041	1.0074	0.0548749	9	38039369	F	II	SHB	Body	opensea	Body-opensea		rs554298516;rs146410067	0;1	0.145461	0.0673989	0.159074	0.250625	0.261941	0.165762	0.0813062	0.170374	0.237707	0.174214	0.190635	0.152527	0.184183	0.285583	0.187243	0.0987292	0.175986	0.235639	0.183658	0.218369	0.1563		0.123907	0.0821487	0.169455	0.102946	0.125658	0.0985345	0.0880938	0.111843	0.147559
cg18202412	0.0549456	0.0549456	5.73481	8.81e-06	0.0173187	2.76184	0.0549456	1	89406505	F	II	CCBL2	Body	opensea	Body-opensea		rs192038266;rs148069804;rs10801696	31;32;36	0.54362	0.450126	0.589991	0.554001	0.559587	0.635503	0.553644	0.552122	0.692582	0.595999	0.746884	0.700738	0.650228	0.676939	0.516286	0.598968	0.560267	0.650596	0.580797	0.614782	0.616546		0.51309	0.439919	0.533884	0.58689	0.515764	0.552096	0.563606	0.465776	0.644039
cg06470727	0.0554303	0.0554303	6.06628	4.04e-06	0.0113761	3.5534	0.0554303	2	26723062	R	II	OTOF	Body	shelf	Body-shelf	chr2:26726189-26726710	rs528732441;rs4665860;rs3892152;rs535060679	49;33;24;1	0.639616	0.57362	0.548266	0.763851	0.731309	0.678989	0.721142	0.658595	0.707888	0.670159	0.708594	0.784272	0.742305	0.789814	0.706715	0.676591	0.636832	0.757908	0.698462	0.684541	0.695413		0.654708	0.565687	0.595941	0.665084	0.679383	0.631406	0.622404	0.617166	0.673763
cg02868516	0.0554898	0.0554898	5.43664	1.79e-05	0.0254637	2.0419	0.0554898	17	1737955	F	II	RPA1	Body	opensea	Body-opensea		rs139393332	28	0.261236	0.200485	0.198393	0.249144	0.301394	0.28424	0.169415	0.252715	0.317052	0.292991	0.349651	0.242982	0.200781	0.408366	0.258016	0.256007	0.193627	0.292556	0.249034	0.286431	0.29867		0.206127	0.210409	0.22342	0.218095	0.206003	0.240296	0.203782	0.218691	0.230482
cg15658272	0.0556522	0.0556522	5.36367	2.14e-05	0.0278007	1.86477	0.0556522	5	55958916	R	II		IGR	opensea	IGR-opensea		rs536750286;rs16885965;rs188188625	49;13;1	0.565678	0.525478	0.561489	0.728099	0.682736	0.673969	0.62073	0.604212	0.750509	0.663156	0.76301	0.702558	0.697214	0.734459	0.681198	0.629423	0.555631	0.668217	0.615929	0.706603	0.657149		0.589025	0.52138	0.566885	0.735538	0.555551	0.646219	0.582143	0.585433	0.690188
cg22490249	0.0556706	0.0556706	5.58103	1.27e-05	0.0211694	2.39137	0.0556706	15	57506050	F	II	TCF12	Body	opensea	Body-opensea				0.566576	0.478047	0.497407	0.625304	0.642241	0.582439	0.579664	0.465779	0.635723	0.583672	0.756202	0.745762	0.649083	0.75517	0.514095	0.529886	0.599591	0.652787	0.661539	0.609385	0.574869		0.540201	0.455028	0.493625	0.602695	0.483021	0.530437	0.609085	0.380875	0.578218
cg09088045	0.0558753	0.0558753	5.6704	1.03e-05	0.0188385	2.60691	0.0558753	8	64079703	F	II	YTHDF3	TSS1500	shore	TSS1500-shore	chr8:64080674-64081766			0.212165	0.179566	0.0971356	0.139216	0.222148	0.178425	0.141374	0.188476	0.215455	0.139141	0.276676	0.180658	0.120826	0.308473	0.184505	0.172087	0.104104	0.103955	0.156604	0.220826	0.196221		0.186369	0.0950729	0.0819283	0.120929	0.0813689	0.116235	0.133062	0.167645	0.179677
cg01879591	0.055882	0.055882	5.52638	1.45e-05	0.0227958	2.25929	0.055882	2	242954430	F	I		IGR	shore	IGR-shore	chr2:242948740-242952837			0.0797941	0.0427064	0.0630362	0.0505675	0.155098	0.184356	0.147707	0.0782834	0.14581	0.107573	0.212324	0.232095	0.129632	0.169969	0.04998	0.047666	0.213987	0.077508	0.119176	0.102427	0.0583955		0.044157	0.0382575	0.061627	0.0309074	0.0558621	0.0899294	0.0730034	0.0671673	0.0899735
cg27019594	0.0559427	0.0559427	5.13749	3.69e-05	0.0367197	1.31377	0.0559427	3	127892866	F	II	EEFSEC	Body	opensea	Body-opensea		rs138787295	12	0.349456	0.223564	0.296977	0.312036	0.386064	0.398473	0.330833	0.345152	0.415678	0.3683	0.471456	0.377665	0.444192	0.333227	0.343987	0.292036	0.352705	0.376544	0.387817	0.496424	0.322403		0.357737	0.238746	0.312432	0.309349	0.295123	0.319831	0.278343	0.279873	0.362477
cg07827130	0.0561474	0.0561474	5.14378	3.64e-05	0.0365391	1.32912	0.0561474	12	69747617	R	II	LYZ	3'UTR	opensea	3'UTR-opensea				0.603811	0.450657	0.402805	0.596856	0.585306	0.495518	0.463371	0.536158	0.545357	0.481344	0.652924	0.623775	0.471379	0.630842	0.564096	0.500676	0.573975	0.501684	0.59064	0.502058	0.572053		0.536246	0.449191	0.381174	0.470485	0.490037	0.475907	0.448243	0.485397	0.560515
cg10283551	0.056241	0.056241	6.80886	7.36e-07	0.00428655	5.28532	0.056241	15	57574709	F	II	TCF12	Body	opensea	Body-opensea		rs150359060;rs144996254;rs142484677	14;42;45	0.673032	0.716026	0.606655	0.62279	0.743117	0.721665	0.629661	0.664294	0.758178	0.694522	0.763497	0.712226	0.710129	0.7571	0.743466	0.759793	0.611739	0.672732	0.705416	0.676744	0.618862		0.655238	0.618975	0.600011	0.588414	0.682969	0.663057	0.591745	0.647836	0.723883
cg26939856	0.0562897	0.0562897	5.10601	3.98e-05	0.0378913	1.23689	0.0562897	1	199256926	R	II		IGR	opensea	IGR-opensea		rs577522569	2	0.649607	0.601044	0.583655	0.722283	0.725974	0.666985	0.63109	0.564361	0.76416	0.706849	0.823557	0.780318	0.785028	0.805589	0.68261	0.693127	0.659806	0.68268	0.72877	0.710778	0.685682		0.614111	0.616798	0.597486	0.712759	0.653282	0.616558	0.623319	0.588296	0.699606
cg13989196	0.0564804	0.0564804	7.06783	4.13e-07	0.00305031	5.87413	0.0564804	9	20997763	F	II		IGR	opensea	IGR-opensea		rs182314874	0	0.555297	0.508989	0.469603	0.674954	0.658047	0.624322	0.556992	0.550624	0.669469	0.635815	0.714224	0.653047	0.626427	0.703732	0.618289	0.607742	0.527231	0.629418	0.559507	0.604182	0.654356		0.513517	0.483668	0.490114	0.609913	0.570502	0.571874	0.50767	0.564387	0.609638
cg14597067	0.0565162	0.0565162	5.11791	3.87e-05	0.0375513	1.26596	0.0565162	15	21906168	R	II		IGR	opensea	IGR-opensea		rs559151630;rs529716831;rs28493098;rs74002087	23;21;10;1	0.661763	0.624922	0.609242	0.704393	0.764292	0.725807	0.73575	0.602194	0.824942	0.629427	0.717435	0.628236	0.691082	0.793693	0.702876	0.702317	0.710164	0.742776	0.547051	0.76945	0.703988		0.650717	0.595716	0.619182	0.670976	0.684185	0.700177	0.779501	0.546638	0.754469
cg07393523	0.0565209	0.0565209	5.23661	2.9e-05	0.0332981	1.55557	0.0565209	1	162287733	F	II	NOS1AP	Body	opensea	Body-opensea		rs185583878	45	0.441261	0.277583	0.466262	0.484512	0.548481	0.488636	0.484918	0.409312	0.609516	0.523855	0.590121	0.469604	0.592338	0.633521	0.49194	0.467344	0.526513	0.51513	0.48989	0.598381	0.552494		0.449582	0.319762	0.446563	0.487488	0.454683	0.450776	0.449708	0.365942	0.558567
cg03907138	0.0565293	0.0565293	4.99593	5.2e-05	0.0434648	0.967724	0.0565293	1	7501620	R	I	CAMTA1	Body	opensea	Body-opensea		rs559465577;rs527435751;rs549168319	42;17;11	0.486999	0.78286	0.615788	0.645896	0.614342	0.618396	0.872716	0.637743	0.690796	0.69041	0.706283	0.712069	0.782691	0.760871	0.558402	0.743078	0.735685	0.687453	0.747187	0.669452	0.653563		0.44975	0.754763	0.585589	0.621852	0.674532	0.5546	0.844989	0.542388	0.750175
cg16265130	0.0565737	0.0565737	6.26857	2.52e-06	0.00831812	4.03124	0.0565737	22	43550246	R	II	TSPO	5'UTR	shelf	5'UTR-shelf	chr22:43547319-43548169	rs543047037;rs9333318	7;2	0.56789	0.547504	0.520175	0.782189	0.709705	0.665213	0.571353	0.635143	0.689654	0.633669	0.744051	0.688104	0.736375	0.743543	0.622607	0.643195	0.587737	0.632633	0.625421	0.696706	0.660953		0.567394	0.505696	0.525381	0.703216	0.609465	0.654311	0.598829	0.559049	0.640047
cg04945753	0.0566557	0.0566557	4.956	5.74e-05	0.0456122	0.869995	0.0566557	2	201320027	F	II	SPATS2L	Body	opensea	Body-opensea		rs575570865;rs536688604;rs555087704	1;32;46	0.654434	0.669463	0.555602	0.707664	0.73109	0.659369	0.602976	0.602792	0.771752	0.708263	0.787406	0.737256	0.729458	0.805635	0.636204	0.701823	0.623843	0.717664	0.669589	0.686884	0.718162		0.653673	0.605456	0.535805	0.685564	0.612996	0.634286	0.653739	0.588361	0.674902
cg10528700	0.0566844	0.0566844	5.40284	1.95e-05	0.0268738	1.9599	0.0566844	2	208364115	F	II		IGR	opensea	IGR-opensea		rs144057005;rs556401637;rs80259867;rs541754527	0;1;9;36	0.507929	0.518004	0.404901	0.641799	0.661673	0.607053	0.533684	0.527881	0.567973	0.537934	0.655504	0.638635	0.587283	0.642113	0.580207	0.525033	0.517603	0.62193	0.544319	0.668325	0.579629		0.530389	0.512754	0.430806	0.533514	0.536649	0.593467	0.47663	0.473166	0.46702
cg04856853	0.0567538	0.0567538	5.49298	1.57e-05	0.0240225	2.17843	0.0567538	17	64459360	R	II	PRKCA	Body	opensea	Body-opensea		rs565818663	45	0.364272	0.396505	0.355677	0.432369	0.497194	0.394776	0.360431	0.382364	0.403571	0.441198	0.468033	0.484892	0.499549	0.544853	0.384063	0.401302	0.40678	0.483667	0.439559	0.431574	0.428922		0.331198	0.369915	0.349508	0.450501	0.382534	0.34683	0.403216	0.335757	0.348366
cg01597667	0.0567621	0.0567621	5.88531	6.17e-06	0.0143276	3.12248	0.0567621	8	59036782	R	II	FAM110B	5'UTR	opensea	5'UTR-opensea		rs553915101	32	0.839304	0.915641	0.836334	0.874432	0.800073	0.877909	0.770251	0.900393	0.900056	0.874319	0.869189	0.910721	0.894278	0.916447	0.88051	0.8927	0.816936	0.889221	0.841471	0.849439	0.89656		0.853235	0.874844	0.779904	0.823201	0.758547	0.813854	0.709644	0.827577	0.778374
cg21370352	0.0567756	0.0567756	5.82162	7.17e-06	0.0156279	2.97011	0.0567756	1	19651020	F	I	PQLC2	5'UTR	opensea	5'UTR-opensea		rs531426582;rs112178559;rs561858760;rs185923543;rs191021683;rs76224895	0;8;9;21;26;35	0.217464	0.342915	0.319204	0.160823	0.209482	0.330412	0.283622	0.267228	0.397005	0.335604	0.432666	0.355306	0.328034	0.37808	0.254515	0.302397	0.289765	0.433998	0.314446	0.359027	0.448604		0.197617	0.368403	0.320942	0.112609	0.186039	0.219993	0.265722	0.224483	0.284757
cg11460110	0.0569207	0.0569207	5.26703	2.7e-05	0.0319929	1.62967	0.0569207	6	30530458	R	I	PRR3	3'UTR	opensea	3'UTR-opensea		rs146136294	9	0.226007	0.214759	0.32606	0.22154	0.294197	0.368124	0.319483	0.31793	0.363799	0.27697	0.418766	0.355807	0.412447	0.333317	0.297571	0.317309	0.280407	0.311529	0.281059	0.401879	0.362729		0.223706	0.220825	0.278961	0.243128	0.238437	0.278405	0.263264	0.245936	0.294749
cg00439981	0.0570267	0.0570267	6.00056	4.71e-06	0.0124846	3.39729	0.0570267	6	170684299	R	II	FAM120B	Body	shore	Body-shore	chr6:170686006-170687003			0.865969	0.659217	0.838931	0.774426	0.756901	0.599829	0.532314	0.784629	0.739491	0.789619	0.849058	0.882829	0.850344	0.815796	0.663874	0.884792	0.744349	0.659007	0.598876	0.805049	0.715934		0.814881	0.651022	0.763497	0.752239	0.662567	0.570566	0.579887	0.699182	0.717517
cg10396713	0.0576119	0.0576119	5.86685	6.45e-06	0.014738	3.07837	0.0576119	8	602097	F	II		IGR	shore	IGR-shore	chr8:599904-600309	rs566812819;rs146660325;rs554316890;rs567892843	1;10;38;48	0.298038	0.197152	0.292449	0.366449	0.360035	0.242656	0.321065	0.319928	0.21791	0.298884	0.376665	0.366196	0.35563	0.432819	0.296184	0.279073	0.275488	0.379845	0.342533	0.436664	0.368602		0.27971	0.168279	0.290538	0.335776	0.262858	0.230171	0.319838	0.249376	0.167819
cg25422678	0.0577745	0.0577745	5.52097	1.47e-05	0.0229812	2.2462	0.0577745	2	28304502	R	II	BRE	Body	opensea	Body-opensea				0.121543	0.0618629	0.0736663	0.156157	0.141748	0.180228	0.125044	0.112107	0.27223	0.218527	0.264591	0.20332	0.172962	0.272455	0.146789	0.10759	0.121658	0.199943	0.1522	0.160029	0.195251		0.0873602	0.0506416	0.0836741	0.106513	0.0709588	0.102192	0.120046	0.0647373	0.172955
cg09240391	0.0578513	0.0578513	6.94652	5.41e-07	0.00363314	5.59935	0.0578513	19	54962416	R	II	LENG8	5'UTR	shore	5'UTR-shore	chr19:54960191-54960948	rs112967588;rs540227614;rs1035450;rs577245298;rs150507771;rs563069692;rs531894047	47;45;44;31;15;13;1	0.311507	0.321792	0.375244	0.395648	0.399606	0.399252	0.384866	0.378838	0.400124	0.390082	0.489111	0.458304	0.454809	0.498385	0.378626	0.408536	0.322293	0.419143	0.393568	0.459535	0.396681		0.286599	0.275448	0.360812	0.350562	0.331664	0.332286	0.330694	0.34027	0.351592
cg18328190	0.0579089	0.0579089	6.62114	1.12e-06	0.00520615	4.85343	0.0579089	3	37427383	F	II		IGR	opensea	IGR-opensea		rs143014914;rs529754657;rs75157506	1;27;35	0.782144	0.723626	0.743798	0.875952	0.913808	0.866003	0.851711	0.806192	0.855766	0.825805	0.871537	0.835635	0.851831	0.850037	0.886825	0.807814	0.65043	0.832311	0.823906	0.815062	0.834098		0.746561	0.746512	0.702487	0.829096	0.793057	0.784347	0.788043	0.740827	0.810695
cg19083209	0.0580466	0.0580466	6.29637	2.37e-06	0.00797366	4.09657	0.0580466	12	89787898	F	II		IGR	opensea	IGR-opensea		rs553083838;rs566661612	35;50	0.670472	0.607594	0.563555	0.727752	0.686086	0.722117	0.704319	0.638137	0.756843	0.695431	0.812067	0.781297	0.731526	0.764533	0.724819	0.688935	0.644374	0.685238	0.673056	0.746797	0.671359		0.656474	0.576422	0.528886	0.666362	0.614768	0.7175	0.633853	0.629187	0.689678
cg13140887	0.0580754	0.0580754	5.61309	1.18e-05	0.0202923	2.46876	0.0580754	3	30620333	F	II		IGR	opensea	IGR-opensea		rs529739880;rs549493617	20;41	0.111823	0.126089	0.0814498	0.210945	0.331968	0.205509	0.126805	0.0903422	0.128551	0.186752	0.254345	0.157425	0.300619	0.205673	0.143843	0.129865	0.0873781	0.201767	0.217065	0.170456	0.185161		0.112422	0.105045	0.0707752	0.130149	0.182487	0.109648	0.0584048	0.0879807	0.128873
cg01893068	0.0582332	0.0582332	5.1844	3.29e-05	0.0353554	1.42826	0.0582332	7	90254267	F	II		IGR	opensea	IGR-opensea		rs576620304	19	0.383756	0.38922	0.31492	0.509466	0.441671	0.458395	0.378308	0.38133	0.510185	0.486992	0.533541	0.48507	0.390688	0.527205	0.349407	0.436359	0.337869	0.445413	0.45279	0.448162	0.465126		0.373793	0.331937	0.380789	0.453549	0.369788	0.350157	0.371172	0.363388	0.417482
cg16759488	0.0584101	0.0584101	6.12148	3.55e-06	0.0104187	3.6842	0.0584101	3	31709941	F	II	OSBPL10	Body	opensea	Body-opensea		rs144365466;rs3765063	0;26	0.662226	0.496777	0.607426	0.711179	0.693128	0.644762	0.674641	0.606212	0.795448	0.707094	0.787447	0.775778	0.634904	0.788009	0.709116	0.667937	0.649169	0.692536	0.671176	0.75152	0.666475		0.669857	0.488204	0.621327	0.690214	0.562951	0.602924	0.610104	0.629637	0.735198
cg25426982	0.0584148	0.0584148	5.44765	1.75e-05	0.0251316	2.06862	0.0584148	18	61683198	F	II		IGR	opensea	IGR-opensea		rs151170101;rs140237039	28;46	0.624983	0.543773	0.606938	0.688083	0.721563	0.723504	0.687075	0.661655	0.789866	0.672742	0.798524	0.765794	0.781787	0.771703	0.645573	0.697645	0.683878	0.728118	0.663138	0.748015	0.706076		0.618824	0.568384	0.577955	0.68226	0.629001	0.630999	0.650429	0.62242	0.702215
cg11326036	0.0586978	0.0586978	5.05065	4.56e-05	0.0403306	1.10159	0.0586978	6	36341704	F	II	ETV7	Body	opensea	Body-opensea		rs139811729	21	0.488548	0.433372	0.517062	0.488771	0.640566	0.564932	0.65982	0.485428	0.597064	0.50446	0.721768	0.65307	0.624454	0.667065	0.527035	0.531647	0.57561	0.597456	0.539701	0.67406	0.560104		0.490134	0.443827	0.495079	0.49186	0.506008	0.530457	0.549789	0.465454	0.503107
cg07088913	0.0591169	0.0591169	5.22359	3e-05	0.0336939	1.52384	0.0591169	4	37635937	R	II	RELL1	Body	opensea	Body-opensea		rs535080536;rs113012283;rs373798289	48;47;1	0.574693	0.474429	0.572948	0.617285	0.691397	0.63018	0.629378	0.623272	0.702049	0.675853	0.716331	0.737712	0.703403	0.74227	0.616091	0.564267	0.663542	0.654023	0.659051	0.716588	0.643754		0.584046	0.494091	0.552985	0.616027	0.60921	0.625203	0.598073	0.572378	0.613844
cg01032911	0.059362	0.059362	4.8873	6.78e-05	0.049631	0.701766	0.059362	3	71139496	R	II	FOXP1	Body	opensea	Body-opensea				0.425415	0.354609	0.3343	0.539645	0.513185	0.46232	0.39302	0.420023	0.472795	0.477826	0.604365	0.534897	0.519377	0.595585	0.426126	0.43495	0.410778	0.536532	0.547779	0.501087	0.461015		0.424317	0.300261	0.333405	0.457217	0.386279	0.400941	0.343836	0.437528	0.445403
cg12352961	0.0594297	0.0594297	4.89179	6.71e-05	0.0494307	0.712762	0.0594297	2	68337407	R	II		IGR	opensea	IGR-opensea		rs78710781;rs144217047	24;1	0.640291	0.60006	0.592623	0.643133	0.655305	0.635307	0.602178	0.555147	0.707994	0.62733	0.798091	0.699146	0.740516	0.746305	0.684587	0.626933	0.559698	0.748971	0.674613	0.79255	0.647791		0.647195	0.639845	0.576369	0.664885	0.543815	0.576977	0.553687	0.512023	0.684262
cg15820458	0.0594559	0.0594559	5.10461	4e-05	0.0378913	1.23348	0.0594559	17	79005344	R	II	BAIAP2-AS1	Body	shore	Body-shore	chr17:79006584-79006835	rs181298585;rs373926199;rs528297236;rs546896957	47;45;29;2	0.240273	0.11777	0.341041	0.385382	0.492892	0.380573	0.200869	0.386614	0.418622	0.293152	0.471551	0.339168	0.397987	0.448158	0.271549	0.35291	0.337979	0.363534	0.396951	0.479624	0.277325		0.249725	0.170431	0.319244	0.362197	0.343467	0.323678	0.174207	0.289681	0.387395
cg22883080	0.0595452	0.0595452	5.10904	3.95e-05	0.0378744	1.2443	0.0595452	22	36841223	F	II		IGR	opensea	IGR-opensea		rs141023620;rs188064634	0;2	0.295295	0.403795	0.305428	0.474572	0.507186	0.406839	0.325987	0.413104	0.552316	0.436822	0.626844	0.476155	0.478611	0.624195	0.433105	0.402175	0.316739	0.482691	0.444081	0.521902	0.472745		0.299029	0.392143	0.322136	0.41177	0.470404	0.298895	0.361139	0.35554	0.446517
cg16483318	0.0598464	0.0598464	6.68262	9.79e-07	0.00496788	4.99534	0.0598464	1	154163225	R	II	TPM3	Body	opensea	Body-opensea		rs150069613	1	0.670319	0.543681	0.636242	0.672215	0.703157	0.667796	0.630958	0.565695	0.712976	0.642982	0.723181	0.724239	0.725648	0.763518	0.653525	0.711714	0.669074	0.702592	0.629614	0.63472	0.708783		0.642265	0.543006	0.551883	0.637559	0.609861	0.612498	0.584124	0.571077	0.620832
cg26865109	0.0599741	0.0599741	6.29388	2.38e-06	0.00797366	4.0907	0.0599741	14	36784004	R	II	MBIP	Body	opensea	Body-opensea		rs549054515;rs145521896	11;1	0.713174	0.715108	0.638086	0.752938	0.761458	0.713837	0.815247	0.730213	0.890821	0.702208	0.792844	0.765947	0.778543	0.842513	0.809505	0.744366	0.704124	0.816558	0.727672	0.799975	0.738801		0.644482	0.642784	0.623611	0.690743	0.692317	0.698498	0.655286	0.703659	0.800931
cg21124952	0.0602691	0.0602691	4.96958	5.55e-05	0.0447009	0.903258	0.0602691	12	56544386	R	II		IGR	shore	IGR-shore	chr12:56546192-56546411	rs185613970;rs546329369	20;2	0.538501	0.485292	0.449139	0.667748	0.613699	0.581039	0.468338	0.554288	0.678931	0.545721	0.678481	0.647908	0.579337	0.667211	0.555649	0.505124	0.464481	0.569513	0.50854	0.687233	0.639772		0.472739	0.455993	0.445561	0.596801	0.498665	0.519793	0.528307	0.501411	0.598834
cg07264329	0.0603686	0.0603686	5.61756	1.16e-05	0.0202841	2.47955	0.0603686	6	36331034	R	II		IGR	opensea	IGR-opensea		rs139096867;rs570353717;rs563918020;rs377641751;rs142321104;rs536421460	45;40;29;28;10;4	0.188453	0.194886	0.158799	0.217376	0.226318	0.317282	0.185296	0.17666	0.286958	0.28947	0.291695	0.22138	0.212916	0.299193	0.274065	0.216814	0.189445	0.257772	0.216766	0.281018	0.192889		0.161259	0.13441	0.207442	0.213332	0.170937	0.145437	0.172327	0.114795	0.243845
cg11348604	0.0604097	0.0604097	5.01477	4.97e-05	0.0426784	1.01383	0.0604097	6	135651785	F	II	AHI1	Body	opensea	Body-opensea		rs142787495;rs147411062;rs6912941;rs189712273;rs565141983	0;1;30;36;49	0.585647	0.545472	0.511368	0.644584	0.656935	0.608023	0.592623	0.603488	0.69312	0.655066	0.778095	0.452926	0.699822	0.728165	0.35629	0.650249	0.577417	0.668874	0.649129	0.666788	0.666299		0.593416	0.536609	0.569164	0.626841	0.5572	0.539265	0.616677	0.558734	0.641199
cg00765114	0.060432	0.060432	5.73352	8.84e-06	0.017326	2.75874	0.060432	6	36107652	R	II	MAPK13	Body	opensea	Body-opensea				0.582443	0.585608	0.600044	0.611825	0.604668	0.587774	0.626455	0.603165	0.7301	0.6444	0.698263	0.683302	0.714075	0.737217	0.576518	0.591188	0.532538	0.719964	0.662673	0.678012	0.637799		0.535015	0.514396	0.54028	0.607237	0.535866	0.561706	0.598376	0.54053	0.628247
cg13515254	0.0605432	0.0605432	5.14773	3.6e-05	0.0364615	1.33878	0.0605432	1	178089126	R	II	RASAL2	Body	opensea	Body-opensea		rs189238548	2	0.698059	0.630596	0.603772	0.806682	0.807134	0.727311	0.727502	0.643945	0.828914	0.706206	0.846306	0.768109	0.889738	0.781002	0.715209	0.746567	0.672068	0.691971	0.792384	0.75707	0.711038		0.734169	0.633827	0.585506	0.775072	0.712862	0.712623	0.745279	0.598587	0.734826
cg04242580	0.0607387	0.0607387	5.1931	3.23e-05	0.0352476	1.44948	0.0607387	2	102927687	F	II	IL1RL1	TSS1500	opensea	TSS1500-opensea		rs6543116	39	0.0765322	0.0344775	0.0766684	0.134334	0.190732	0.186825	0.0351912	0.0432935	0.222089	0.140115	0.275558	0.170604	0.191104	0.250554	0.318602	0.126448	0.0654076	0.210969	0.104619	0.155005	0.100793		0.0549175	0.0415127	0.075064	0.0982763	0.0816582	0.0735718	0.061868	0.013824	0.132656
cg26731058	0.0611741	0.0611741	5.44819	1.75e-05	0.0251316	2.06992	0.0611741	5	81204782	F	II		IGR	opensea	IGR-opensea		rs192244943;rs184590688;rs138815569	3;27;29	0.119438	0.0782459	0.140104	0.21556	0.276146	0.215216	0.166936	0.154701	0.271866	0.198368	0.370797	0.239388	0.26487	0.304943	0.176994	0.236406	0.168426	0.216014	0.180246	0.20552	0.209259		0.0940778	0.0944276	0.158491	0.164402	0.126085	0.153534	0.162434	0.111002	0.2216
cg02332932	0.0614357	0.0614357	5.07453	4.3e-05	0.0395058	1.15998	0.0614357	10	74607702	R	II	MCU	Body	opensea	Body-opensea				0.451784	0.29407	0.397406	0.496063	0.539705	0.527731	0.457496	0.454318	0.476119	0.447744	0.625206	0.575099	0.507382	0.599173	0.494567	0.552562	0.325792	0.437203	0.42836	0.510907	0.529214		0.412893	0.31016	0.372935	0.466571	0.430801	0.448126	0.389449	0.393768	0.484927
cg25957332	0.0614879	0.0614879	5.47952	1.62e-05	0.0244669	2.14585	0.0614879	20	61562955	F	II	DIDO1	5'UTR	shelf	5'UTR-shelf	chr20:61560433-61560954	rs541627200;rs568472599	8;39	0.559306	0.55687	0.539368	0.638412	0.699798	0.638811	0.506745	0.582576	0.705635	0.539481	0.706001	0.652613	0.653034	0.699929	0.593432	0.657637	0.529925	0.627763	0.593273	0.641231	0.634268		0.546211	0.464986	0.548341	0.601753	0.542452	0.632766	0.503389	0.567228	0.664581
cg26404075	0.061488	0.061488	5.05459	4.51e-05	0.040136	1.11122	0.061488	17	19206602	F	II	EPN2	5'UTR	opensea	5'UTR-opensea		rs375812320	50	0.312898	0.263631	0.256306	0.404962	0.412784	0.395089	0.360924	0.297699	0.391965	0.325585	0.4602	0.395938	0.324787	0.460434	0.355076	0.278365	0.299215	0.413102	0.502572	0.414149	0.41408		0.294953	0.27632	0.254322	0.319963	0.275374	0.360979	0.326018	0.274247	0.343385
cg05845977	0.0617099	0.0617099	6.19132	3.02e-06	0.00948674	3.84926	0.0617099	10	3634843	R	II	LOC105376360	Body	opensea	Body-opensea		rs547835229;rs182631639	50;49	0.29073	0.124968	0.230646	0.279593	0.320393	0.323521	0.248807	0.226529	0.33856	0.30813	0.439955	0.375703	0.384503	0.431815	0.275709	0.29322	0.254839	0.309916	0.345699	0.431578	0.262617		0.269815	0.0944045	0.210596	0.268221	0.251258	0.273335	0.23472	0.22799	0.281971
cg19459207	0.0617382	0.0617382	5.13072	3.75e-05	0.0368837	1.29724	0.0617382	5	49737773	F	II	EMB	TSS1500	shore	TSS1500-shore	chr5:49736607-49737300	rs138936758;rs561631214	18;25	0.551037	0.368771	0.220152	0.511646	0.443719	0.384643	0.522448	0.373808	0.684205	0.251409	0.676286	0.644036	0.640675	0.513932	0.432491	0.576911	0.630433	0.629344	0.602549	0.671395	0.554407		0.514345	0.311565	0.197771	0.58839	0.319999	0.342971	0.503099	0.307074	0.63529
cg01285145	0.0619563	0.0619563	5.36685	2.12e-05	0.0276856	1.8725	0.0619563	17	72830444	R	I	TMEM104	Body	shore	Body-shore	chr17:72832055-72832650	rs939538;rs566128677;rs201980472;rs939537	48;44;41;14	0.132322	0.280559	0.269953	0.19381	0.278745	0.279549	0.236708	0.249407	0.209555	0.220844	0.342704	0.255342	0.300022	0.301007	0.229653	0.253369	0.273748	0.323271	0.269406	0.437151	0.317507		0.110878	0.28719	0.26823	0.184421	0.184958	0.220781	0.29193	0.20546	0.157231
cg20355084	0.0620511	0.0620511	5.52035	1.47e-05	0.0229812	2.2447	0.0620511	18	9774695	F	II	RAB31	Body	opensea	Body-opensea		rs566734586	19	0.282021	0.0927651	0.342524	0.309642	0.360196	0.328996	0.265097	0.360149	0.431538	0.309935	0.450508	0.425087	0.380039	0.521734	0.264464	0.280834	0.391416	0.297619	0.232387	0.339931	0.341896		0.231162	0.17645	0.248262	0.257783	0.241625	0.274508	0.284901	0.264337	0.443766
cg27529004	0.0626622	0.0626622	4.9268	6.16e-05	0.0473067	0.798516	0.0626622	2	237490808	F	II	CXCR7	3'UTR	opensea	3'UTR-opensea		rs529867294	7	0.799232	0.802817	0.731859	0.830706	0.868216	0.850083	0.812036	0.80061	0.919482	0.856303	0.918658	0.888803	0.885534	0.897999	0.89724	0.864329	0.800576	0.94396	0.907333	0.914024	0.891473		0.799088	0.777896	0.776292	0.832338	0.750079	0.785517	0.744561	0.833339	0.812368
cg07548077	0.0627341	0.0627341	5.16798	3.43e-05	0.0355294	1.38819	0.0627341	2	201647197	R	II	LOC101927795	Body	opensea	Body-opensea				0.482047	0.371946	0.431536	0.42801	0.544486	0.388614	0.534926	0.318257	0.357799	0.455508	0.6128	0.550736	0.450115	0.549369	0.442416	0.42611	0.490268	0.518206	0.412027	0.54663	0.37607		0.449559	0.311373	0.396681	0.446615	0.355063	0.379978	0.488639	0.275688	0.27863
cg02506181	0.062955	0.062955	5.9207	5.68e-06	0.0138739	3.20701	0.062955	6	7589685	R	II	SNRNP48	TSS1500	shore	TSS1500-shore	chr6:7590399-7590926	rs541897194	17	0.603255	0.619031	0.578578	0.634045	0.788531	0.717665	0.572142	0.649593	0.671649	0.681494	0.76705	0.72156	0.641331	0.793304	0.720934	0.626334	0.630102	0.646431	0.587331	0.71121	0.545998		0.558202	0.611518	0.533155	0.606988	0.720981	0.729022	0.583246	0.615685	0.661501
cg15316734	0.062988	0.062988	5.4602	1.7e-05	0.0247236	2.09904	0.062988	12	6657949	F	I	IFFO1	Body	island	Body-island	chr12:6657727-6657973	rs377338885;rs149041603;rs574517499;rs543430238	0;11;29;30	0.51988	0.440338	0.51548	0.443999	0.515075	0.58831	0.519725	0.57727	0.603455	0.599218	0.650319	0.661158	0.633789	0.657515	0.60257	0.557817	0.570503	0.642	0.609777	0.649165	0.556952		0.477641	0.438784	0.483054	0.501497	0.495286	0.482751	0.538811	0.536458	0.555642
cg07998923	0.0631151	0.0631151	4.99176	5.26e-05	0.0435776	0.957541	0.0631151	16	15733075	R	II	KIAA0430	Body	opensea	Body-opensea		rs187885447	1	0.588863	0.676966	0.456265	0.815852	0.865458	0.827454	0.850157	0.859157	0.896341	0.621597	0.904991	0.894726	0.908411	0.886799	0.81646	0.433094	0.565307	0.897457	0.887806	0.903216	0.883766		0.524865	0.58625	0.466704	0.773572	0.724306	0.865461	0.838041	0.845889	0.800242
cg13561110	0.063311	0.063311	5.14753	3.6e-05	0.0364615	1.33828	0.063311	3	112782479	F	II		IGR	opensea	IGR-opensea		rs556031441	1	0.10263	0.0417328	0.0686816	0.186492	0.12668	0.270802	0.0717684	0.0561547	0.195587	0.0859172	0.234959	0.144875	0.151378	0.267706	0.168685	0.0978028	0.08813	0.185426	0.0500165	0.126526	0.194491		0.0978254	0.0385003	0.0832914	0.0634466	0.0570574	0.123818	0.0724341	0.0587739	0.0840544
cg16166958	0.0638657	0.0638657	5.10097	4.03e-05	0.0380848	1.22457	0.0638657	3	189408443	F	II	TP63	Body	opensea	Body-opensea				0.620804	0.671666	0.74745	0.796121	0.799268	0.750978	0.766735	0.640446	0.859675	0.762918	0.880998	0.747963	0.769854	0.809401	0.713184	0.803621	0.798841	0.787506	0.837741	0.827247	0.833747		0.583	0.696604	0.701577	0.777232	0.683877	0.739887	0.785146	0.651879	0.770216
cg06214339	0.0639864	0.0639864	5.6071	1.19e-05	0.0203955	2.45431	0.0639864	5	171416481	R	II	FBXW11	Body	opensea	Body-opensea		rs563437231;rs576487802	30;28	0.658566	0.526143	0.611843	0.760003	0.804198	0.717458	0.73835	0.702243	0.783226	0.67267	0.846895	0.773911	0.803427	0.779318	0.770689	0.71777	0.690791	0.697416	0.698001	0.722143	0.771636		0.638119	0.603637	0.550493	0.72581	0.680284	0.650965	0.66772	0.689696	0.71358
cg05272827	0.0641521	0.0641521	5.1706	3.41e-05	0.0355294	1.39459	0.0641521	17	79380706	F	I	BAHCC1	Body	island	Body-island	chr17:79380359-79380723	rs529851933;rs77138583	1;16	0.290919	0.227765	0.372749	0.304328	0.365503	0.396483	0.284296	0.321661	0.424495	0.215623	0.541459	0.426928	0.427414	0.368425	0.340127	0.347653	0.3938	0.459754	0.42209	0.537267	0.467635		0.256573	0.246619	0.373491	0.335328	0.267252	0.322459	0.28283	0.258327	0.33645
cg13296269	0.0644617	0.0644617	5.73829	8.74e-06	0.0172742	2.7702	0.0644617	2	136758386	F	II	DARS-AS1	Body	opensea	Body-opensea		rs141538575;rs181767338	0;31	0.433883	0.460403	0.357965	0.512649	0.486948	0.56039	0.388932	0.325143	0.583511	0.409783	0.617488	0.466739	0.527701	0.536068	0.438058	0.460761	0.324693	0.388391	0.419632	0.49221	0.479293		0.417998	0.357935	0.41297	0.379166	0.366636	0.507587	0.416018	0.247472	0.488172
cg23017345	0.0645407	0.0645407	5.32396	2.35e-05	0.0293918	1.76825	0.0645407	1	241753107	R	II	KMO	Body	opensea	Body-opensea		rs138901265;rs186094083	40;2	0.0376487	0.00750638	0.00306967	0.0620999	0.157626	0.167647	0.0264117	0.0117437	0.138051	0.0701392	0.141642	0.0897248	0.114622	0.186956	0.0264578	0.0751099	0.045194	0.162178	0.0653147	0.154442	0.0933165		0.0391011	0.00218816	0.00691319	0.0212896	0.0141905	0.0227843	0.025008	0.0227945	0.0240306
cg07456681	0.0645521	0.0645521	5.17307	3.39e-05	0.0355294	1.40063	0.0645521	16	15146876	R	II	NTAN1	Body	shelf	Body-shelf	chr16:15149204-15150107			0.484407	0.465904	0.482791	0.638381	0.588132	0.517866	0.422939	0.511116	0.55065	0.510738	0.711689	0.655959	0.57204	0.672469	0.489407	0.509878	0.412045	0.595115	0.529652	0.617548	0.605501		0.450475	0.444933	0.462839	0.550074	0.450473	0.500834	0.456509	0.51692	0.530213
cg23334433	0.0645753	0.0645753	5.1217	3.83e-05	0.0374137	1.27522	0.0645753	17	79129051	F	II	AATK	Body	shelf	Body-shelf	chr17:79131879-79132084			0.0926436	0.0550762	0.229676	0.168678	0.199161	0.200936	0.22528	0.09425	0.26305	0.118563	0.151677	0.088002	0.21152	0.258328	0.127522	0.0745757	0.164928	0.320122	0.121233	0.21544	0.210064		0.0842627	0.0603122	0.19354	0.118008	0.1053	0.116532	0.143898	0.0668316	0.180697
cg04238097	0.0646507	0.0646507	5.24045	2.88e-05	0.0330847	1.56494	0.0646507	11	104403216	R	II		IGR	opensea	IGR-opensea		rs10502035	9	0.608733	0.591669	0.449038	0.684151	0.675491	0.692044	0.599663	0.591676	0.673365	0.605281	0.704406	0.663921	0.663795	0.746953	0.576661	0.646164	0.553971	0.72425	0.645037	0.630388	0.586295		0.602107	0.512875	0.517565	0.618937	0.586312	0.587265	0.594755	0.539571	0.582237
cg15137734	0.0646859	0.0646859	4.97097	5.53e-05	0.0445982	0.906659	0.0646859	3	11703398	F	II	VGLL4	Body	opensea	Body-opensea		rs183139489;rs17035036	0;21	0.514157	0.450478	0.489691	0.492373	0.584468	0.498033	0.565394	0.509165	0.616559	0.610276	0.693288	0.567817	0.638987	0.612547	0.560376	0.532106	0.487566	0.570616	0.507563	0.723107	0.48075		0.475442	0.441518	0.424013	0.509715	0.441896	0.51189	0.466781	0.379775	0.583107
cg24524837	0.0647183	0.0647183	5.15564	3.53e-05	0.0361046	1.35808	0.0647183	4	103243062	F	II	SLC39A8	Body	opensea	Body-opensea		rs148684933;rs17278473;rs574133252	1;39;41	0.518907	0.45501	0.490873	0.590938	0.631758	0.523482	0.570093	0.539132	0.627409	0.548948	0.654672	0.600097	0.643743	0.748703	0.610023	0.503698	0.524742	0.633823	0.591933	0.676323	0.540645		0.4772	0.448648	0.42162	0.5879	0.483423	0.539806	0.546628	0.466207	0.545338
cg16113371	0.0649086	0.0649086	6.78126	7.83e-07	0.00450887	5.22209	0.0649086	5	66040195	R	II	MAST4	Body	opensea	Body-opensea		rs536926444	2	0.503368	0.440184	0.5741	0.593135	0.490709	0.608377	0.487762	0.579344	0.67956	0.743717	0.700704	0.715567	0.692002	0.79844	0.481537	0.562823	0.608514	0.628434	0.562407	0.666652	0.574017		0.468111	0.458106	0.490067	0.582464	0.478321	0.55966	0.441186	0.450969	0.618547
cg17179784	0.0650298	0.0650298	5.29972	2.49e-05	0.0304626	1.70926	0.0650298	17	4748423	F	II	MINK1	Body	opensea	Body-opensea		rs547453812;rs564052098	1;27	0.332165	0.281209	0.252533	0.289383	0.340852	0.332299	0.242161	0.280545	0.405077	0.338958	0.44061	0.35597	0.377796	0.466092	0.323191	0.313337	0.282269	0.352488	0.335662	0.39404	0.355963		0.290917	0.230589	0.242337	0.29373	0.273497	0.273907	0.268171	0.287197	0.360461
cg21227325	0.0650519	0.0650519	4.99966	5.16e-05	0.0433523	0.976866	0.0650519	9	78776599	R	II	PCSK5	Body	opensea	Body-opensea				0.556073	0.542423	0.560246	0.678225	0.667871	0.659009	0.632875	0.529681	0.711874	0.609289	0.751326	0.739011	0.700913	0.712325	0.729148	0.696243	0.632439	0.725274	0.65178	0.782566	0.642874		0.587058	0.531034	0.540012	0.670293	0.598169	0.637637	0.611989	0.551194	0.639375
cg10991454	0.0650538	0.0650538	5.11393	3.91e-05	0.0376706	1.25623	0.0650538	2	30834674	F	II	LCLAT1	Body	opensea	Body-opensea		rs188199838;rs535494481	1;46	0.437993	0.35659	0.36877	0.444168	0.521722	0.393838	0.42804	0.406674	0.556258	0.410288	0.537364	0.56807	0.49859	0.551764	0.407757	0.378427	0.432904	0.494642	0.479533	0.579879	0.429447		0.437197	0.356499	0.35316	0.440668	0.404455	0.358589	0.431741	0.364306	0.443035
cg04830118	0.0651121	0.0651121	5.10219	4.02e-05	0.03802	1.22757	0.0651121	20	43208368	F	II	PKIG	5'UTR	opensea	5'UTR-opensea		rs75862181;rs142600419	13;14	0.332295	0.529462	0.392079	0.576616	0.59175	0.630553	0.51831	0.493132	0.644753	0.509124	0.67789	0.674895	0.542521	0.697722	0.507774	0.628809	0.462236	0.647048	0.57791	0.678836	0.638374		0.316808	0.465681	0.420672	0.524288	0.481029	0.572437	0.542323	0.456155	0.576852
cg11819120	0.0651725	0.0651725	4.95967	5.68e-05	0.0453023	0.879	0.0651725	13	49130981	F	II		IGR	opensea	IGR-opensea		rs189499241;rs571072217;rs549379742;rs567594084	1;15;35;46	0.146334	0.0645949	0.143935	0.191854	0.196871	0.211882	0.115986	0.0975696	0.196984	0.1307	0.2468	0.189628	0.293913	0.301791	0.126276	0.104718	0.167879	0.299271	0.171534	0.209972	0.133863		0.0893575	0.0661024	0.114522	0.151296	0.0578768	0.0884808	0.101846	0.0846506	0.11512
cg18709562	0.0652375	0.0652375	4.91491	6.34e-05	0.0479058	0.769381	0.0652375	20	20248696	R	II	CFAP61	Body	opensea	Body-opensea		rs549669294;rs193244357	5;1	0.0828475	0.0191377	0.066858	0.102574	0.197341	0.18884	0.0619743	0.0837323	0.161155	0.0892743	0.326287	0.089664	0.108158	0.241403	0.116255	0.0570832	0.0937991	0.118987	0.0996708	0.15102	0.120305		0.034668	0.0308483	0.0470106	0.0431241	0.0458983	0.0355397	0.0610333	0.0332327	0.0855957
cg01467503	0.0653079	0.0653079	5.66917	1.03e-05	0.0188448	2.60394	0.0653079	1	16692150	F	II	C1orf144	TSS1500	shore	TSS1500-shore	chr1:16693621-16694270	rs138003686;rs559349786	20;30	0.332925	0.330419	0.222015	0.388791	0.385977	0.358688	0.293965	0.308318	0.454242	0.377971	0.474246	0.410562	0.331298	0.494086	0.31306	0.320027	0.30251	0.316628	0.358471	0.385249	0.346979		0.324286	0.256923	0.198356	0.335934	0.264544	0.312934	0.319509	0.222908	0.380324
cg26385126	0.0653408	0.0653408	5.83558	6.94e-06	0.0152547	3.00355	0.0653408	12	124912021	F	I	NCOR2	Body	shore	Body-shore	chr12:124911243-124911464	rs535041682	40	0.327081	0.39565	0.282205	0.34172	0.367075	0.427049	0.251594	0.407896	0.393981	0.316639	0.483801	0.350856	0.476094	0.430853	0.343234	0.392753	0.326342	0.456217	0.362505	0.480215	0.387869		0.280773	0.345739	0.278951	0.187809	0.368899	0.320591	0.306967	0.376919	0.330843
cg08324725	0.0654268	0.0654268	6.22364	2.8e-06	0.00899123	3.92547	0.0654268	6	147091567	R	II	ADGB	Body	opensea	Body-opensea		rs118169916;rs535236282	32;31	0.433452	0.312192	0.508753	0.510189	0.599265	0.556028	0.536999	0.473366	0.599775	0.495105	0.678215	0.603164	0.582878	0.651623	0.533051	0.550356	0.595615	0.523732	0.471206	0.565608	0.526392		0.421646	0.377774	0.449764	0.540574	0.483286	0.48036	0.473186	0.415177	0.559136
cg01008670	0.0655209	0.0655209	5.0279	4.82e-05	0.0419661	1.04596	0.0655209	6	135770698	F	II	AHI1	Body	opensea	Body-opensea				0.851646	0.820435	0.792827	0.833769	0.82916	0.905914	0.804023	0.87342	0.853862	0.914964	0.908236	0.894027	0.832246	0.912387	0.86864	0.867793	0.805329	0.802179	0.809208	0.874209	0.846288		0.809337	0.840842	0.715274	0.775382	0.816227	0.827136	0.782033	0.664831	0.84587
cg04841160	0.0657366	0.0657366	5.18115	3.32e-05	0.0353554	1.42034	0.0657366	12	1721749	F	II		IGR	opensea	IGR-opensea		rs541661890;rs111634273;rs191779792;rs552007782	0;10;47;50	0.330741	0.271389	0.273946	0.439383	0.468374	0.401304	0.34517	0.320419	0.488518	0.399245	0.587396	0.531324	0.350263	0.51405	0.380644	0.39119	0.384792	0.447767	0.384393	0.39057	0.362805		0.306185	0.278248	0.262402	0.441633	0.313227	0.332408	0.303236	0.292136	0.41019
cg00532678	0.0659411	0.0659411	6.32205	2.23e-06	0.00787443	4.15684	0.0659411	8	33405408	F	II	RNF122	3'UTR	opensea	3'UTR-opensea		rs377093527	1	0.701723	0.710902	0.619284	0.782424	0.748328	0.824898	0.721793	0.74503	0.77473	0.770113	0.830729	0.835193	0.783623	0.855754	0.797716	0.783342	0.742395	0.810385	0.712736	0.918465	0.766236		0.71954	0.620808	0.612947	0.754998	0.673625	0.725315	0.702001	0.692068	0.738926
cg12000627	0.066107	0.066107	5.65406	1.07e-05	0.0193468	2.56755	0.066107	14	65140250	F	II		IGR	opensea	IGR-opensea		rs548532626	41	0.120681	0.0381252	0.134191	0.0710436	0.158361	0.148549	0.140556	0.11116	0.246656	0.14526	0.330962	0.179838	0.152052	0.187019	0.148208	0.0861911	0.167277	0.188954	0.103252	0.200256	0.164467		0.0889759	0.0265378	0.0963691	0.0643049	0.0424812	0.0653047	0.0932128	0.112326	0.157654
cg15335915	0.0661509	0.0661509	5.09493	4.09e-05	0.0383066	1.20983	0.0661509	4	39474078	R	II	LIAS	Body	opensea	Body-opensea		rs547560920;rs560823471	36;1	0.780436	0.522432	0.743986	0.762165	0.856637	0.741061	0.716	0.674163	0.921261	0.827064	0.873121	0.880563	0.864529	0.873867	0.758442	0.739004	0.834998	0.737193	0.790629	0.786961	0.73452		0.757238	0.583774	0.683506	0.778176	0.757361	0.785887	0.690388	0.610541	0.849477
cg18455414	0.066181	0.066181	4.93798	5.99e-05	0.0468308	0.825883	0.066181	6	7043141	R	II		IGR	opensea	IGR-opensea		rs566591044;rs533847500	42;26	0.770789	0.725509	0.704829	0.779064	0.826202	0.714765	0.615094	0.716493	0.775143	0.76711	0.871602	0.761877	0.831107	0.875554	0.819478	0.705149	0.588823	0.826797	0.741322	0.838838	0.696299		0.719913	0.70383	0.6207	0.742862	0.746938	0.656726	0.67829	0.621625	0.688417
cg23679982	0.0664069	0.0664069	5.03916	4.69e-05	0.0411708	1.07349	0.0664069	17	1686737	F	II	SMYD4	Body	opensea	Body-opensea		rs138315300;rs142820824;rs530674372;rs139673522;rs367969992	11;19;22;31;43	0.405517	0.422458	0.394478	0.658686	0.625544	0.566506	0.486304	0.375499	0.464897	0.447811	0.630983	0.668673	0.527806	0.675657	0.611939	0.464664	0.449303	0.683263	0.555141	0.67993	0.516134		0.387921	0.390955	0.419847	0.652773	0.467418	0.530939	0.45497	0.330072	0.472408
cg14477581	0.0664218	0.0664218	7.14714	3.47e-07	0.00272235	6.05277	0.0664218	9	72899321	F	II	SMC5	Body	opensea	Body-opensea		rs558365407;rs149925738;rs545207663;rs553902155	2;35;45;50	0.517049	0.460882	0.386501	0.571036	0.504229	0.426004	0.471235	0.473553	0.602912	0.509347	0.623211	0.544713	0.49773	0.659266	0.454354	0.581692	0.494459	0.531648	0.384213	0.459888	0.499861		0.432317	0.436468	0.425251	0.498451	0.444562	0.353749	0.449855	0.349452	0.479991
cg09566189	0.0664589	0.0664589	6.06316	4.07e-06	0.0113919	3.54601	0.0664589	8	108896455	R	II		IGR	opensea	IGR-opensea		rs541957187;rs555421828;rs572179415;rs541242068;rs564482397	43;36;35;12;1	0.690213	0.69436	0.657613	0.765093	0.753256	0.776047	0.725254	0.713438	0.845203	0.735434	0.853118	0.8881	0.827143	0.827798	0.71782	0.776476	0.678989	0.814839	0.74289	0.809775	0.70137		0.667744	0.720623	0.607954	0.748162	0.67411	0.679112	0.751891	0.646005	0.758551
cg18583828	0.0666482	0.0666482	5.13509	3.71e-05	0.0367654	1.30792	0.0666482	12	31507113	F	II		IGR	opensea	IGR-opensea		rs550130236;rs569946318	0;41	0.352688	0.403565	0.294648	0.48088	0.492406	0.443709	0.327325	0.298198	0.500309	0.361802	0.476303	0.438467	0.416149	0.560811	0.395762	0.412944	0.287228	0.50275	0.446074	0.574214	0.395909		0.371004	0.361012	0.322417	0.361249	0.374249	0.407701	0.326752	0.258585	0.375302
cg20675439	0.0668054	0.0668054	5.45215	1.73e-05	0.0250097	2.07953	0.0668054	6	82466362	R	II		IGR	shelf	IGR-shelf	chr6:82461133-82463805	rs560863547;rs185948446;rs74354623;rs77603952	39;26;9;1	0.608173	0.417109	0.605241	0.565368	0.681924	0.645293	0.674471	0.591302	0.733435	0.640949	0.755666	0.706279	0.772878	0.737493	0.718203	0.580753	0.595036	0.618075	0.569183	0.781371	0.602624		0.565382	0.503114	0.509137	0.621249	0.556342	0.582347	0.596163	0.550338	0.636589
cg24646951	0.0668603	0.0668603	6.26137	2.57e-06	0.00841077	4.01429	0.0668603	15	35147320	R	II		IGR	opensea	IGR-opensea		rs560804541;rs3743122;rs191026620;rs564528457	36;30;27;13	0.363078	0.288519	0.288907	0.358252	0.394971	0.338123	0.322818	0.412388	0.493346	0.284421	0.453205	0.501301	0.442311	0.605306	0.366787	0.334633	0.376214	0.400805	0.357875	0.437721	0.526876		0.306553	0.285519	0.271966	0.314594	0.300838	0.285603	0.282704	0.385436	0.406288
cg09730359	0.0668933	0.0668933	5.25907	2.75e-05	0.032276	1.6103	0.0668933	16	48592511	R	II	MIR5095	Body	opensea	Body-opensea		rs188157953	2	0.15575	0.0370968	0.119886	0.211617	0.258909	0.250168	0.196456	0.1553	0.258089	0.141259	0.372626	0.230212	0.218486	0.339346	0.134608	0.206866	0.11665	0.224373	0.225279	0.208395	0.190278		0.135922	0.0501517	0.101336	0.218217	0.11421	0.208498	0.151941	0.0739592	0.214951
cg18610541	0.0669112	0.0669112	5.83985	6.87e-06	0.0152547	3.01376	0.0669112	10	70767279	F	II	KIAA1279	Body	opensea	Body-opensea		rs192643865	41	0.598765	0.416795	0.59408	0.520472	0.673715	0.619038	0.565475	0.601784	0.679736	0.76138	0.818713	0.721909	0.702588	0.806772	0.694814	0.602248	0.596822	0.62666	0.583064	0.728059	0.634401		0.570381	0.437877	0.568975	0.573938	0.597945	0.527638	0.51324	0.529589	0.642683
cg10403028	0.0670992	0.0670992	5.41972	1.87e-05	0.0262192	2.00086	0.0670992	2	145444975	R	II	TEX41	Body	opensea	Body-opensea		rs181299741;rs555220896;rs185557496	50;29;24	0.413672	0.331921	0.340492	0.59317	0.451328	0.475938	0.377854	0.421302	0.552568	0.457541	0.60636	0.528021	0.484177	0.604188	0.451402	0.422177	0.356413	0.485926	0.430448	0.479261	0.500394		0.348392	0.346391	0.319195	0.464529	0.373057	0.388433	0.37602	0.418491	0.484033
cg09471471	0.0672524	0.0672524	5.17029	3.41e-05	0.0355294	1.39384	0.0672524	12	56323020	R	II	WIBG	TSS1500	shore	TSS1500-shore	chr12:56320739-56321628	rs185654186;rs562142735;rs529432695;rs544389559	50;14;2;1	0.151992	0.0944569	0.150235	0.245743	0.241363	0.254024	0.178503	0.170959	0.233187	0.218408	0.356074	0.288333	0.272587	0.261923	0.23098	0.161654	0.205854	0.297362	0.216669	0.254891	0.338359		0.173055	0.117521	0.168468	0.16551	0.136243	0.192573	0.183897	0.134087	0.146234
cg06545464	0.0673295	0.0673295	5.10468	4e-05	0.0378913	1.23363	0.0673295	6	32299649	R	II	C6orf10	Body	opensea	Body-opensea		rs565533654;rs115085776;rs548001832	31;17;13	0.285604	0.309372	0.143737	0.435724	0.355581	0.400135	0.217521	0.293531	0.398684	0.361353	0.453936	0.427161	0.384884	0.368081	0.322136	0.337451	0.31041	0.473149	0.413612	0.355837	0.39548		0.276628	0.245568	0.201848	0.332265	0.262573	0.299966	0.2543	0.27258	0.3421
cg06689758	0.0673701	0.0673701	4.96201	5.65e-05	0.0453023	0.884708	0.0673701	2	207847420	F	II		IGR	opensea	IGR-opensea				0.208091	0.15056	0.153136	0.183925	0.293055	0.264965	0.179338	0.224445	0.37265	0.286977	0.411958	0.328094	0.287535	0.364917	0.252793	0.228484	0.185988	0.301151	0.209254	0.326868	0.256904		0.194065	0.171621	0.174117	0.139578	0.175281	0.197274	0.168423	0.157474	0.260747
cg26416074	0.0674527	0.0674527	6.6022	1.17e-06	0.00533553	4.80962	0.0674527	13	46688810	F	II		IGR	opensea	IGR-opensea		rs181986042;rs551398622	32;46	0.585589	0.616169	0.504345	0.637064	0.654243	0.629211	0.593702	0.727921	0.716336	0.628756	0.786564	0.695866	0.714647	0.756986	0.624312	0.711926	0.595391	0.58861	0.704243	0.717372	0.615965		0.553904	0.592417	0.478677	0.624563	0.537573	0.577576	0.595224	0.696908	0.60615
cg11315464	0.0675356	0.0675356	5.41837	1.87e-05	0.0262535	1.99759	0.0675356	2	38799513	R	II	HNRNPLL	Body	opensea	Body-opensea		rs79594582;rs547581208;rs190585183	32;19;2	0.234162	0.207338	0.149165	0.321984	0.19734	0.303578	0.0559859	0.149501	0.321181	0.340338	0.432311	0.270148	0.252217	0.409198	0.238636	0.242385	0.175997	0.192252	0.236243	0.271432	0.268282		0.215651	0.149223	0.180828	0.222064	0.155215	0.234017	0.0920305	0.101593	0.246613
cg25474616	0.0677193	0.0677193	5.05456	4.51e-05	0.040136	1.11114	0.0677193	5	68462459	R	II	CCNB1	TSS1500	shore	TSS1500-shore	chr5:68462675-68463214	rs350104	23	0.439583	0.339593	0.335307	0.425021	0.394333	0.455556	0.344212	0.403977	0.522449	0.439453	0.569284	0.450991	0.443076	0.559951	0.36177	0.438732	0.418986	0.481152	0.344576	0.531429	0.423716		0.374145	0.302791	0.359443	0.489111	0.32163	0.362651	0.330732	0.367923	0.436392
cg24699699	0.0677442	0.0677442	5.05654	4.49e-05	0.0400833	1.116	0.0677442	1	93258316	F	II	EVI5	TSS1500	opensea	TSS1500-opensea		rs553365728;rs574709723	0;29	0.59153	0.642658	0.532265	0.746692	0.734085	0.719112	0.617417	0.565957	0.692082	0.695934	0.808357	0.751814	0.750534	0.746649	0.649488	0.63756	0.605064	0.813965	0.712016	0.692926	0.656171		0.593865	0.551392	0.604875	0.652406	0.583125	0.624495	0.54206	0.573503	0.603402
cg04420502	0.0677685	0.0677685	5.04306	4.64e-05	0.0409521	1.08302	0.0677685	12	70320468	F	II	MYRFL	Body	opensea	Body-opensea		rs117629148	0	0.649317	0.648125	0.637785	0.749143	0.795514	0.756129	0.708972	0.737404	0.831865	0.719507	0.840409	0.770945	0.760624	0.845231	0.758614	0.747936	0.642057	0.625747	0.741258	0.827048	0.760816		0.649094	0.652596	0.630842	0.726661	0.690069	0.689688	0.662893	0.685219	0.733227
cg19452202	0.0677933	0.0677933	5.58273	1.26e-05	0.0211694	2.39547	0.0677933	15	80503626	F	II	LINC01314	Body	opensea	Body-opensea				0.268874	0.192894	0.283197	0.304548	0.304624	0.308986	0.175849	0.309105	0.414764	0.334083	0.357837	0.372471	0.392514	0.443625	0.246172	0.275604	0.323409	0.408318	0.30746	0.432017	0.311688		0.239664	0.159112	0.272276	0.264507	0.225413	0.250339	0.222887	0.266463	0.307319
cg10782958	0.0679329	0.0679329	5.05755	4.48e-05	0.0400334	1.11846	0.0679329	5	172385451	R	II	LOC100268168	Body	shore	Body-shore	chr5:172386893-172387102	rs539703226;rs552934796;rs566316574;rs535551584	44;22;16;14	0.201789	0.239998	0.211636	0.328351	0.375176	0.268939	0.262989	0.253507	0.438167	0.338832	0.445324	0.417548	0.268305	0.454608	0.266721	0.29521	0.240149	0.312599	0.29138	0.305466	0.30275		0.164205	0.184623	0.226693	0.240556	0.238819	0.166893	0.301858	0.241245	0.353793
cg12925542	0.0679816	0.0679816	5.02852	4.81e-05	0.0419525	1.04746	0.0679816	3	167371084	F	II	WDR49	1stExon	opensea	1stExon-opensea				0.3125	0.379346	0.280335	0.478601	0.407003	0.409792	0.347353	0.285523	0.441127	0.347976	0.545648	0.468905	0.377263	0.611172	0.359829	0.369439	0.331554	0.546071	0.460093	0.449737	0.411836		0.316419	0.326864	0.277114	0.436674	0.340996	0.332173	0.34179	0.303041	0.413974
cg15485772	0.0680413	0.0680413	5.01529	4.97e-05	0.042674	1.01509	0.0680413	2	85831169	R	II	TMEM150A	TSS1500	shore	TSS1500-shore	chr2:85829266-85830237	rs185332560	15	0.380735	0.275944	0.347766	0.362857	0.525287	0.470175	0.341531	0.375852	0.543064	0.38158	0.54107	0.476183	0.489117	0.530732	0.516115	0.435416	0.377172	0.45022	0.446202	0.469297	0.388058		0.361514	0.276229	0.337349	0.39384	0.414879	0.450434	0.299832	0.31156	0.384441
cg08634298	0.0685814	0.0685814	5.06016	4.45e-05	0.0399238	1.12485	0.0685814	1	64337861	R	II	ROR1	Body	opensea	Body-opensea		rs187434443;rs115782732	33;1	0.559284	0.513358	0.497446	0.544122	0.629451	0.57268	0.532299	0.56189	0.652365	0.626728	0.665809	0.672818	0.629449	0.758179	0.667622	0.597876	0.519476	0.772146	0.567964	0.710689	0.63235		0.511271	0.454188	0.457533	0.567331	0.555165	0.512356	0.52537	0.476064	0.636225
cg22434506	0.0688961	0.0688961	4.88871	6.76e-05	0.049631	0.705213	0.0688961	12	6657818	F	I	IFFO1	Body	island	Body-island	chr12:6657727-6657973	rs546038779	0	0.53232	0.46847	0.478192	0.415973	0.599043	0.661528	0.50163	0.605666	0.632942	0.551036	0.694338	0.641025	0.552172	0.652572	0.591096	0.534159	0.554109	0.654567	0.635006	0.681182	0.560867		0.504579	0.490511	0.498611	0.402883	0.516532	0.548585	0.534618	0.524522	0.543294
cg12488134	0.0691057	0.0691057	5.33913	2.27e-05	0.0286908	1.80513	0.0691057	10	119179575	R	II		IGR	opensea	IGR-opensea		rs540579285	1	0.060711	0.0233919	0.0403472	0.0485366	0.116244	0.127729	0.0318735	0.0854473	0.128158	0.129329	0.224538	0.156712	0.0505757	0.211419	0.0940443	0.100327	0.0439181	0.124913	0.0411562	0.216515	0.126301		0.0436641	0.0254249	0.0341376	0.0437855	0.0290825	0.0319186	0.0201544	0.0450044	0.0292915
cg15503762	0.0694624	0.0694624	5.53457	1.42e-05	0.022641	2.2791	0.0694624	7	69424196	R	II	AUTS2	Body	opensea	Body-opensea		rs144320104;rs547032205	2;1	0.134776	0.118066	0.173055	0.250117	0.208496	0.216298	0.142378	0.175934	0.231279	0.226914	0.307331	0.280743	0.284592	0.321282	0.212735	0.220595	0.217492	0.277438	0.255328	0.367385	0.242999		0.165411	0.129739	0.166521	0.214136	0.11938	0.131946	0.140822	0.11405	0.142093
cg10252267	0.0696199	0.0696199	6.4303	1.74e-06	0.00667737	4.41011	0.0696199	5	17713715	R	II		IGR	opensea	IGR-opensea		rs531817495;rs548359931	43;2	0.242268	0.243848	0.164453	0.476591	0.295742	0.366614	0.194802	0.309322	0.345847	0.34215	0.411521	0.287271	0.401352	0.461447	0.302563	0.294642	0.183988	0.409323	0.304217	0.381738	0.312716		0.210384	0.202311	0.226674	0.356354	0.198438	0.248903	0.180545	0.22693	0.282898
cg03674983	0.0698194	0.0698194	4.98904	5.29e-05	0.0436892	0.950868	0.0698194	3	98319254	R	II		IGR	opensea	IGR-opensea		rs537758317	46	0.433872	0.444082	0.251442	0.54069	0.484924	0.461153	0.275465	0.390511	0.492577	0.476784	0.569272	0.482687	0.41612	0.611497	0.408956	0.498074	0.321506	0.504434	0.421343	0.485204	0.470027		0.376307	0.367905	0.318879	0.418804	0.329642	0.362704	0.296432	0.438761	0.429254
cg17723958	0.0699249	0.0699249	6.2347	2.73e-06	0.0088017	3.95152	0.0699249	12	124429295	F	I	CCDC92	5'UTR	opensea	5'UTR-opensea		rs572481122;rs539874670;rs76978974	1;25;33	0.667707	0.570412	0.618167	0.50953	0.668337	0.653676	0.673558	0.698983	0.762505	0.66518	0.736788	0.726193	0.777291	0.714713	0.732265	0.674459	0.705796	0.737671	0.625929	0.769775	0.738278		0.64026	0.595312	0.600425	0.439011	0.673302	0.618336	0.644053	0.615385	0.620513
cg04056143	0.0700592	0.0700592	5.18305	3.31e-05	0.0353554	1.42498	0.0700592	7	132649772	F	II	CHCHD3	Body	opensea	Body-opensea		rs149283422;rs569712317;rs5887603	1;15;48	0.642016	0.436727	0.475368	0.641922	0.626189	0.607487	0.687265	0.515842	0.689772	0.633357	0.763404	0.764245	0.650013	0.773448	0.570461	0.624166	0.691279	0.682204	0.57932	0.63009	0.7061		0.652323	0.466407	0.485403	0.602089	0.568415	0.545121	0.626179	0.48394	0.615143
cg24012128	0.0705363	0.0705363	5.21068	3.09e-05	0.0344886	1.49236	0.0705363	2	29241078	R	II	FAM179A	Body	opensea	Body-opensea				0.262463	0.0903104	0.183979	0.398423	0.455059	0.382401	0.314524	0.259424	0.4771	0.27474	0.468444	0.441422	0.205798	0.476935	0.305552	0.311404	0.325364	0.372485	0.258995	0.378041	0.275356		0.239331	0.135226	0.164402	0.403303	0.330488	0.288841	0.297567	0.207959	0.375042
cg13180844	0.0706759	0.0706759	5.1115	3.93e-05	0.0377476	1.25029	0.0706759	2	2711168	F	II		IGR	opensea	IGR-opensea		rs189781681;rs531840666;rs192579808;rs565103336	0;1;6;22	0.651322	0.528599	0.544933	0.811039	0.785266	0.776431	0.809535	0.637767	0.738823	0.690997	0.802431	0.787871	0.67582	0.83304	0.777093	0.682974	0.555506	0.70985	0.636295	0.756383	0.722411		0.659796	0.447763	0.575678	0.765231	0.639608	0.628964	0.814866	0.566878	0.67065
cg19278199	0.0706907	0.0706907	6.45976	1.63e-06	0.00644071	4.47882	0.0706907	4	143324267	F	II	INPP4B	Body	opensea	Body-opensea				0.230361	0.205176	0.168577	0.236994	0.233413	0.224662	0.21458	0.158273	0.358034	0.254465	0.388184	0.269142	0.370687	0.316225	0.253481	0.249322	0.300925	0.244614	0.372926	0.403548	0.293031		0.200084	0.180267	0.109416	0.234329	0.154118	0.180843	0.18548	0.11937	0.331863
cg01773127	0.0710111	0.0710111	5.13578	3.71e-05	0.0367654	1.30959	0.0710111	8	8190880	F	II	SGK223	Body	opensea	Body-opensea		rs149814309;rs75939921;rs368140846	1;29;48	0.0839394	0.182429	0.0303275	0.177122	0.125005	0.173572	0.0682062	0.0904356	0.20661	0.116562	0.227633	0.170957	0.0845765	0.279518	0.171326	0.146869	0.0339359	0.20446	0.172249	0.269576	0.201771		0.0962381	0.11916	0.0740028	0.0831088	0.0587586	0.0458662	0.0825507	0.0698631	0.0519752
cg10449961	0.0710535	0.0710535	5.3493	2.21e-05	0.0282854	1.82984	0.0710535	18	9773416	R	II	RAB31	Body	opensea	Body-opensea				0.574606	0.593524	0.536966	0.69125	0.720592	0.648988	0.680506	0.638402	0.736023	0.49669	0.81017	0.748763	0.724659	0.828012	0.688992	0.624709	0.723186	0.769962	0.690107	0.751122	0.656205		0.595565	0.640794	0.490953	0.681802	0.555179	0.630556	0.602212	0.632104	0.678246
cg21059060	0.0712047	0.0712047	5.74686	8.56e-06	0.0171938	2.7908	0.0712047	10	106013826	R	II	GSTO1	TSS1500	shore	TSS1500-shore	chr10:106014667-106015087	rs45530536	24	0.219504	0.222139	0.204193	0.364604	0.302596	0.372849	0.238035	0.285237	0.376284	0.286725	0.434433	0.367587	0.472874	0.461626	0.298749	0.25493	0.286716	0.371631	0.306129	0.376218	0.309316		0.279181	0.2335	0.169195	0.29868	0.220445	0.303445	0.220871	0.198918	0.294844
cg15044453	0.0713117	0.0713117	4.93277	6.07e-05	0.0470122	0.813121	0.0713117	6	151258520	R	II	MTHFD1L	Body	opensea	Body-opensea		rs141962803;rs150838189;rs139317104;rs188948003;rs150026498	42;17;15;10;7	0.34774	0.355784	0.373442	0.218118	0.429072	0.347425	0.352738	0.406114	0.467167	0.406694	0.585596	0.531887	0.517723	0.560793	0.371595	0.533269	0.369991	0.460982	0.404005	0.413536	0.508828		0.338364	0.372945	0.305673	0.313711	0.332975	0.338594	0.31441	0.277381	0.390467
cg26541442	0.071496	0.071496	5.31794	2.39e-05	0.0296658	1.75358	0.071496	9	78994692	F	II		IGR	opensea	IGR-opensea		rs147069432;rs151028994	1;37	0.186104	0.1649	0.157594	0.318688	0.304673	0.297994	0.201956	0.198099	0.321492	0.272945	0.407038	0.331429	0.305626	0.413755	0.303222	0.188406	0.210612	0.318105	0.21965	0.351817	0.279226		0.219309	0.168604	0.14346	0.290741	0.196224	0.176432	0.164464	0.175089	0.231706
cg16194735	0.0716807	0.0716807	5.01828	4.93e-05	0.0424135	1.02242	0.0716807	3	104863890	R	II		IGR	opensea	IGR-opensea		rs192278430;rs184865178;rs189536391	40;2;1	0.650562	0.368827	0.456177	0.569442	0.631849	0.660074	0.490899	0.536845	0.577913	0.586737	0.791215	0.619721	0.792117	0.707796	0.526851	0.591645	0.770246	0.672405	0.685507	0.780101	0.734316		0.628026	0.375429	0.438508	0.56589	0.488824	0.551443	0.400358	0.42639	0.567658
cg25658238	0.0717644	0.0717644	5.34618	2.23e-05	0.0283045	1.82226	0.0717644	3	59232168	R	II		IGR	opensea	IGR-opensea		rs549075540;rs567677511	41;1	0.617532	0.447226	0.694151	0.672947	0.739085	0.610576	0.680754	0.630722	0.828073	0.696208	0.826686	0.72629	0.803853	0.806295	0.703616	0.721974	0.755935	0.794292	0.672807	0.841278	0.636705		0.583119	0.529383	0.655763	0.655703	0.564457	0.612373	0.639642	0.593765	0.746719
cg16744143	0.0719814	0.0719814	6.12123	3.55e-06	0.0104187	3.68362	0.0719814	3	52713851	R	II	PBRM1	5'UTR	opensea	5'UTR-opensea		rs147078454;rs571805768;rs539424307	45;12;1	0.483552	0.28367	0.297972	0.467566	0.430479	0.489411	0.255818	0.393299	0.586639	0.436988	0.579093	0.529607	0.463217	0.572933	0.433508	0.409443	0.35755	0.400347	0.446245	0.419674	0.442698		0.406211	0.286954	0.302615	0.383305	0.340723	0.405579	0.319938	0.343985	0.414883
cg17369845	0.0723053	0.0723053	5.16602	3.44e-05	0.0355986	1.38343	0.0723053	3	12395914	F	II	PPARG	5'UTR	opensea	5'UTR-opensea		rs187339935;rs554080318;rs7615916	33;42;44	0.423617	0.31443	0.380625	0.463369	0.619885	0.604857	0.385041	0.538468	0.610037	0.503365	0.658908	0.603484	0.518566	0.631242	0.508566	0.561727	0.476787	0.47055	0.546763	0.553621	0.526435		0.342732	0.291692	0.369872	0.56462	0.454975	0.562432	0.440115	0.436754	0.497076
cg20124394	0.072369	0.072369	5.83276	6.99e-06	0.0153115	2.9968	0.072369	6	71376554	R	II	SMAP1	TSS1500	shore	TSS1500-shore	chr6:71377385-71378178			0.2527	0.228136	0.240391	0.184753	0.308765	0.345762	0.251097	0.258139	0.437715	0.324409	0.429137	0.309222	0.369319	0.420406	0.319187	0.274317	0.259779	0.35763	0.269749	0.430446	0.315286		0.197973	0.219394	0.221839	0.198211	0.251874	0.243962	0.270548	0.198533	0.349001
cg26014973	0.0725391	0.0725391	5.39203	2e-05	0.0270399	1.93366	0.0725391	16	15733288	R	II	KIAA0430	5'UTR	opensea	5'UTR-opensea		rs571498673;rs189238096;rs553925183;rs571959448;rs542668257	50;23;17;15;10	0.651064	0.685359	0.462045	0.849254	0.872511	0.937294	0.845424	0.884406	0.924657	0.63816	0.949891	0.937222	0.943217	0.917143	0.879124	0.395301	0.597841	0.939829	0.909319	0.897404	0.902017		0.567515	0.590561	0.50374	0.827786	0.779306	0.857407	0.833037	0.878164	0.816303
cg13394022	0.0730932	0.0730932	5.78084	7.9e-06	0.0164405	2.87236	0.0730932	7	8302831	R	II	ICA1	TSS1500	shore	TSS1500-shore	chr7:8301031-8302252	rs10260846	18	0.651972	0.623886	0.645849	0.662871	0.704084	0.695852	0.616248	0.623151	0.837774	0.790805	0.850743	0.84106	0.751697	0.791192	0.705985	0.729486	0.725194	0.760674	0.6844	0.790479	0.785204		0.665286	0.620328	0.552231	0.728193	0.554027	0.649556	0.607158	0.620418	0.731694
cg21881287	0.0733797	0.0733797	5.37515	2.08e-05	0.0274268	1.89266	0.0733797	5	131766579	R	II	C5orf56	Body	opensea	Body-opensea		rs114523549;rs182521926;rs141141335	51;28;1	0.347815	0.347665	0.321662	0.470758	0.48952	0.43297	0.3435	0.368856	0.515059	0.375873	0.368483	0.426758	0.459483	0.553827	0.352553	0.375213	0.19778	0.487187	0.429732	0.511549	0.435303		0.358143	0.304055	0.29554	0.333458	0.32994	0.341729	0.365862	0.339372	0.405918
cg20292154	0.0736884	0.0736884	5.81299	7.32e-06	0.0158485	2.94944	0.0736884	10	7228830	R	II	SFMBT2	Body	opensea	Body-opensea		rs555787840;rs574049587	43;2	0.0859252	0.195285	0.129091	0.317718	0.301926	0.236912	0.181808	0.20305	0.327207	0.288531	0.320864	0.271238	0.382114	0.33396	0.221301	0.233265	0.103977	0.326361	0.276292	0.276295	0.19722		0.104433	0.167995	0.131764	0.273509	0.247692	0.135085	0.250144	0.157846	0.21718
cg05768065	0.0736903	0.0736903	5.95722	5.21e-06	0.0131655	3.29409	0.0736903	3	71856140	F	II		IGR	opensea	IGR-opensea				0.489754	0.284297	0.530778	0.339041	0.649427	0.527929	0.489094	0.543442	0.536493	0.709314	0.796987	0.732826	0.678022	0.59972	0.579789	0.54977	0.568221	0.385846	0.665492	0.454957	0.617069		0.469676	0.330354	0.483875	0.330967	0.475036	0.39981	0.418007	0.553122	0.442331
cg22629727	0.0737007	0.0737007	5.42391	1.85e-05	0.0260057	2.01103	0.0737007	4	147030199	R	II		IGR	opensea	IGR-opensea				0.175735	0.0201658	0.181691	0.0993252	0.195888	0.197401	0.0993531	0.250539	0.416835	0.297536	0.373847	0.227498	0.337551	0.213459	0.149255	0.284158	0.373215	0.355821	0.115734	0.314087	0.221268		0.111836	0.064987	0.181893	0.118767	0.0648574	0.153575	0.082001	0.154222	0.276356
cg23471965	0.0738931	0.0738931	4.9262	6.17e-05	0.047308	0.797042	0.0738931	7	115820206	F	II		IGR	opensea	IGR-opensea		rs543938882;rs562028392	0;39	0.674838	0.715382	0.569379	0.78166	0.73864	0.706533	0.534088	0.667868	0.747783	0.697292	0.808182	0.805656	0.704692	0.821861	0.716534	0.771219	0.649248	0.791753	0.726658	0.806895	0.742636		0.678765	0.624722	0.516779	0.704657	0.629256	0.649275	0.639384	0.662329	0.685217
cg01346463	0.0739783	0.0739783	6.67378	9.98e-07	0.00496788	4.97496	0.0739783	9	124012371	R	II		IGR	opensea	IGR-opensea		rs371878276;rs538185999;rs550685743	51;50;30	0.666771	0.405123	0.544246	0.725226	0.730287	0.643268	0.743287	0.58871	0.762844	0.651982	0.704988	0.651074	0.641211	0.724446	0.730599	0.670268	0.583925	0.608711	0.587873	0.730645	0.738624		0.662739	0.381305	0.543222	0.667646	0.62027	0.583147	0.607881	0.488458	0.585441
cg14321492	0.0739938	0.0739938	5.1687	3.42e-05	0.0355294	1.38997	0.0739938	8	68598797	R	II	CPA6	Body	opensea	Body-opensea		rs558015363;rs577887811	50;13	0.61305	0.535384	0.504339	0.479066	0.637051	0.586894	0.566218	0.629228	0.718484	0.6153	0.742287	0.696448	0.750496	0.801081	0.495951	0.597352	0.587857	0.684536	0.700329	0.74237	0.662157		0.611421	0.529972	0.467554	0.418984	0.562387	0.486755	0.630084	0.627938	0.646078
cg08060055	0.0744463	0.0744463	5.00907	5.04e-05	0.0428783	0.999895	0.0744463	18	9792230	F	II	RAB31	ExonBnd	opensea	ExonBnd-opensea		rs117648961;rs189002318	23;48	0.406109	0.404109	0.320883	0.531518	0.537844	0.495879	0.358299	0.439919	0.594557	0.422377	0.59377	0.495813	0.500215	0.592169	0.454719	0.424269	0.372907	0.568156	0.506208	0.518601	0.552673		0.439189	0.391306	0.327977	0.478153	0.410131	0.409121	0.358016	0.457058	0.464806
cg12893373	0.0747774	0.0747774	6.29072	2.4e-06	0.00797366	4.08329	0.0747774	3	97677056	F	II	MINA	Body	opensea	Body-opensea		rs574593736;rs80068546;rs181951859;rs546112507;rs562433624	0;1;44;48;51	0.316506	0.179756	0.314181	0.211048	0.401353	0.25918	0.243409	0.236173	0.374892	0.381004	0.418192	0.404694	0.380877	0.421036	0.283828	0.310322	0.347363	0.384149	0.234259	0.374859	0.347211		0.214341	0.181718	0.278533	0.213856	0.254834	0.271046	0.254558	0.220621	0.288685
cg09535475	0.0749528	0.0749528	6.62678	1.11e-06	0.00520462	4.86647	0.0749528	2	42444827	F	II	EML4	Body	opensea	Body-opensea		rs547970362;rs17029349;rs532283466	0;30;34	0.6696	0.494021	0.656086	0.771313	0.831478	0.750859	0.867436	0.711012	0.861648	0.780187	0.880264	0.824106	0.856965	0.844189	0.705101	0.716744	0.762259	0.735526	0.735448	0.750582	0.762127		0.649275	0.528444	0.599865	0.792834	0.685134	0.68937	0.702489	0.653956	0.819365
cg08862479	0.0749646	0.0749646	5.23652	2.9e-05	0.0332981	1.55534	0.0749646	5	177889945	F	II	COL23A1	Body	opensea	Body-opensea		rs536806171	5	0.365523	0.150639	0.307973	0.268789	0.368934	0.37975	0.31314	0.234651	0.360737	0.278375	0.611397	0.48332	0.35026	0.450735	0.36327	0.334875	0.301092	0.371213	0.392425	0.540942	0.397229		0.287278	0.208402	0.315717	0.260799	0.202469	0.279659	0.333772	0.148547	0.298896
cg00062151	0.0750984	0.0750984	5.17133	3.4e-05	0.0355294	1.39636	0.0750984	7	126336750	F	II	GRM8	Body	opensea	Body-opensea		rs6963108;rs180899314;rs549223890	12;50;51	0.328301	0.282435	0.28363	0.431762	0.372579	0.448928	0.292348	0.367426	0.48852	0.402164	0.531485	0.434501	0.491887	0.571201	0.442099	0.389825	0.321245	0.556849	0.468259	0.454974	0.452005		0.318333	0.293609	0.32569	0.299486	0.261489	0.375695	0.324365	0.327391	0.345339
cg25477542	0.0751985	0.0751985	4.90548	6.49e-05	0.0484309	0.746303	0.0751985	3	101561941	R	II	NFKBIZ	5'UTR	opensea	5'UTR-opensea		rs149781084	1	0.57452	0.467174	0.507234	0.728287	0.725635	0.663386	0.664233	0.630616	0.780079	0.662494	0.742601	0.785023	0.73974	0.765315	0.614322	0.635833	0.609086	0.686176	0.609289	0.624437	0.638708		0.536321	0.512136	0.570627	0.676023	0.591086	0.488501	0.590131	0.570754	0.712857
cg02332500	0.0753729	0.0753729	5.5504	1.37e-05	0.0220367	2.31736	0.0753729	5	60459327	R	II	C5orf43	TSS1500	shore	TSS1500-shore	chr5:60457840-60458654	rs569731840;rs200055549	42;26	0.539575	0.414755	0.612	0.540684	0.612611	0.642346	0.630841	0.494172	0.675917	0.621446	0.69835	0.67932	0.68017	0.669837	0.538465	0.550919	0.495271	0.593684	0.580733	0.615504	0.669319		0.468652	0.360979	0.57586	0.597267	0.522264	0.605291	0.476801	0.432654	0.612131
cg24032623	0.0755732	0.0755732	5.37959	2.06e-05	0.0272804	1.90344	0.0755732	9	88708889	F	II	GOLM1	5'UTR	opensea	5'UTR-opensea				0.246903	0.16318	0.372646	0.278517	0.244601	0.45866	0.20424	0.160389	0.481742	0.257647	0.249073	0.324592	0.354635	0.274439	0.218926	0.205545	0.167764	0.298979	0.239149	0.21523	0.364726		0.257639	0.13927	0.372289	0.144731	0.0703339	0.306371	0.21469	0.0964524	0.325712
cg01561864	0.0756974	0.0756974	4.88203	6.87e-05	0.0499294	0.688857	0.0756974	7	2679067	R	I	TTYH3	Body	opensea	Body-opensea		rs113235757;rs139795933;rs4721904;rs143203408;rs564408992;rs146750353;rs546788271	42;41;38;26;25;17;11	0.486515	0.498884	0.497516	0.439588	0.678639	0.551114	0.45734	0.535873	0.606366	0.553734	0.695729	0.583811	0.579793	0.62541	0.601191	0.553982	0.490959	0.640032	0.660936	0.674275	0.552757		0.530941	0.39367	0.451946	0.461176	0.517215	0.542541	0.458964	0.449576	0.439273
cg11303536	0.0758114	0.0758114	5.19415	3.22e-05	0.0352476	1.45206	0.0758114	14	89001592	R	II	PTPN21	Body	opensea	Body-opensea		rs552033777;rs139197892	14;2	0.287338	0.297414	0.304959	0.441909	0.455073	0.390576	0.30918	0.213187	0.467039	0.385649	0.549788	0.525509	0.482403	0.404871	0.443113	0.346854	0.301613	0.477572	0.414788	0.531498	0.432778		0.313943	0.290721	0.302227	0.362705	0.327057	0.33466	0.311139	0.18913	0.355425
cg11822211	0.0758818	0.0758818	5.40046	1.96e-05	0.0268981	1.95414	0.0758818	17	1737837	F	II	RPA1	Body	opensea	Body-opensea		rs545296278	43	0.507431	0.447241	0.433828	0.493837	0.585421	0.540658	0.433111	0.487092	0.567684	0.515668	0.659086	0.555823	0.429577	0.655543	0.459428	0.532703	0.379518	0.559766	0.486691	0.526877	0.5312		0.502574	0.35031	0.424529	0.378767	0.424855	0.495755	0.394182	0.472145	0.447444
cg27081177	0.0759655	0.0759655	7.24705	2.79e-07	0.0023337	6.2767	0.0759655	17	15154122	R	II	PMP22	Body	opensea	Body-opensea		rs374653881	7	0.561574	0.506822	0.540445	0.648816	0.762063	0.685907	0.583386	0.650962	0.687151	0.663339	0.739091	0.633536	0.665169	0.728506	0.631346	0.569001	0.578752	0.62867	0.608841	0.70933	0.68755		0.545475	0.507433	0.553068	0.567736	0.596936	0.554366	0.557895	0.553734	0.614547
cg04175911	0.0759839	0.0759839	7.00345	4.77e-07	0.00327864	5.72854	0.0759839	10	99172893	F	II		IGR	opensea	IGR-opensea				0.197411	0.105159	0.0893481	0.205614	0.279701	0.307998	0.0402525	0.202575	0.238228	0.186309	0.389041	0.271109	0.194481	0.336207	0.218927	0.203987	0.245502	0.235499	0.175199	0.210797	0.289256		0.16049	0.0951776	0.142672	0.144785	0.202744	0.231048	0.0424539	0.168956	0.135459
cg13558682	0.0760298	0.0760298	6.27829	2.47e-06	0.00816956	4.05407	0.0760298	1	3705262	R	II	LRRC47	Body	shore	Body-shore	chr1:3703672-3703908	rs9424283;rs533638139;rs373845229	38;29;1	0.653749	0.500957	0.522048	0.674889	0.721924	0.724286	0.684143	0.632907	0.740662	0.667588	0.814768	0.788604	0.710362	0.814412	0.720673	0.645009	0.598087	0.747563	0.660273	0.73076	0.789817		0.601963	0.485575	0.505797	0.696428	0.681036	0.692206	0.604254	0.537905	0.6822
cg18649319	0.0771583	0.0771583	5.43111	1.82e-05	0.0256572	2.02849	0.0771583	8	144631768	R	II		IGR	island	IGR-island	chr8:144631767-144631971	rs554458047;rs575900627;rs543251888	23;2;1	0.174839	0.167114	0.0347395	0.112378	0.237064	0.359577	0.127518	0.292942	0.199759	0.104584	0.460959	0.201016	0.258387	0.388264	0.0917067	0.293856	0.232307	0.291947	0.120665	0.438168	0.217451		0.14971	0.184817	0.0402844	0.0941236	0.153092	0.250888	0.191111	0.239137	0.091691
cg05452742	0.0775486	0.0775486	5.02638	4.83e-05	0.042073	1.04222	0.0775486	11	34070756	R	II		IGR	shelf	IGR-shelf	chr11:34072986-34074703	rs547961168;rs567791749	35;1	0.434088	0.347029	0.290974	0.477701	0.457561	0.432108	0.247881	0.375276	0.487462	0.425446	0.59912	0.493377	0.426959	0.603275	0.435121	0.4093	0.282709	0.518279	0.437676	0.496559	0.497904		0.346708	0.341227	0.337338	0.384979	0.353434	0.35787	0.317863	0.362341	0.415877
cg17615052	0.0776114	0.0776114	5.46186	1.69e-05	0.0247236	2.10306	0.0776114	4	12117897	F	II		IGR	opensea	IGR-opensea		rs146983603;rs190983635;rs55696419;rs549390556	1;8;10;34	0.604041	0.450621	0.537896	0.602656	0.756008	0.665694	0.629248	0.617585	0.692983	0.70495	0.795102	0.720013	0.67188	0.813108	0.682107	0.624055	0.595589	0.736215	0.664237	0.782153	0.646753		0.613113	0.494095	0.547382	0.584311	0.659711	0.570982	0.621917	0.596862	0.607469
cg18088139	0.0777998	0.0777998	6.17682	3.12e-06	0.00956924	3.81504	0.0777998	20	20248664	F	II	CFAP61	Body	opensea	Body-opensea		rs549669294;rs193244357;rs184541381	29;33;46	0.337039	0.303034	0.322394	0.426946	0.45922	0.439981	0.405612	0.32485	0.434141	0.35679	0.551132	0.403473	0.369944	0.547581	0.416292	0.372069	0.378037	0.447703	0.392228	0.489725	0.417271		0.319959	0.294891	0.307318	0.376291	0.349795	0.344981	0.373948	0.276913	0.363577
cg26831698	0.0780189	0.0780189	5.08436	4.2e-05	0.0389108	1.18399	0.0780189	9	4820504	R	II	RCL1	5'UTR	opensea	5'UTR-opensea		rs568724746	18	0.514436	0.426509	0.428378	0.561888	0.685496	0.559864	0.436031	0.576513	0.698591	0.574789	0.679053	0.684685	0.634212	0.74187	0.548056	0.605526	0.490391	0.635786	0.534883	0.572847	0.62534		0.466625	0.429374	0.371815	0.577077	0.466659	0.519844	0.509395	0.415524	0.573608
cg07894813	0.0780705	0.0780705	5.7597	8.3e-06	0.0168604	2.82163	0.0780705	12	45686119	F	II	ANO6	TSS1500	opensea	TSS1500-opensea		rs200145901	14	0.137603	0.097143	0.08954	0.185424	0.212786	0.188172	0.0920734	0.127524	0.295815	0.176229	0.287401	0.24128	0.178087	0.305719	0.182332	0.144459	0.117077	0.253918	0.160648	0.277032	0.193899		0.091746	0.0883688	0.0913372	0.114866	0.106677	0.0937975	0.132442	0.0857404	0.120955
cg25608555	0.0781409	0.0781409	6.38094	1.95e-06	0.00718239	4.29478	0.0781409	11	17944560	R	II	SERGEF	Body	opensea	Body-opensea		rs7928397;rs549781112	31;10	0.336701	0.360331	0.317461	0.501094	0.538257	0.481532	0.383724	0.459966	0.583197	0.453756	0.560735	0.53918	0.474593	0.683898	0.386159	0.371732	0.536438	0.563465	0.470322	0.551253	0.467381		0.319484	0.345252	0.317859	0.486512	0.354307	0.436557	0.354689	0.423623	0.470391
cg14499189	0.0785129	0.0785129	5.85099	6.69e-06	0.014975	3.04043	0.0785129	5	59492401	F	II	PDE4D	5'UTR	opensea	5'UTR-opensea		rs537681372	41	0.375545	0.352357	0.377205	0.436521	0.512867	0.414865	0.511772	0.407562	0.70173	0.437944	0.541873	0.539599	0.546167	0.608196	0.611881	0.402495	0.418408	0.496233	0.473758	0.518056	0.511635		0.349528	0.368093	0.363974	0.447657	0.371987	0.287391	0.54766	0.34445	0.604081
cg20831294	0.0787086	0.0787086	6.30476	2.32e-06	0.00793177	4.11626	0.0787086	16	88643192	R	II	ZC3H18	5'UTR	opensea	5'UTR-opensea		rs114035496;rs188444393;rs144718628;rs138578844	49;38;7;2	0.799328	0.774776	0.725026	0.855074	0.902446	0.858802	0.76815	0.84873	0.963898	0.850267	0.954873	0.947014	0.907265	0.93393	0.809594	0.828419	0.862393	0.937575	0.869598	0.912292	0.88636		0.832815	0.775945	0.714788	0.807976	0.759557	0.801556	0.725559	0.769357	0.793124
cg21935981	0.0787881	0.0787881	4.96366	5.63e-05	0.0452525	0.888749	0.0787881	22	45608465	F	I	C22orf9	Body	opensea	Body-opensea		rs545615038;rs562520733;rs531672508	1;28;49	0.521793	0.461688	0.50521	0.539456	0.664419	0.613008	0.504367	0.608274	0.669593	0.523049	0.718223	0.611399	0.65422	0.658991	0.599065	0.598377	0.522894	0.681876	0.692319	0.64208	0.575846		0.505608	0.49246	0.517772	0.413882	0.546297	0.505626	0.611599	0.563365	0.566687
cg10342275	0.0794716	0.0794716	5.74268	8.65e-06	0.0172742	2.78074	0.0794716	8	129406697	F	II		IGR	opensea	IGR-opensea		rs74589081;rs111905283	17;31	0.211381	0.206423	0.144011	0.163779	0.307349	0.179658	0.168433	0.218663	0.348618	0.178076	0.320716	0.204292	0.319752	0.356429	0.222851	0.115276	0.212536	0.237608	0.218675	0.384271	0.191419		0.087574	0.0967853	0.152481	0.178158	0.163827	0.142793	0.172276	0.134043	0.15262
cg09298680	0.0796013	0.0796013	5.41761	1.88e-05	0.0262535	1.99574	0.0796013	11	77852880	F	II		IGR	shelf	IGR-shelf	chr11:77850482-77850845	rs553696441;rs117594668	28;32	0.674287	0.614218	0.630345	0.829079	0.796259	0.752018	0.667983	0.627283	0.801794	0.736341	0.900797	0.809277	0.743114	0.808211	0.669205	0.773163	0.590588	0.813598	0.689296	0.776914	0.765297		0.64597	0.615668	0.646022	0.70873	0.682754	0.655089	0.649256	0.675912	0.684466
cg19015847	0.0796718	0.0796718	4.96264	5.64e-05	0.0453023	0.886253	0.0796718	2	40447561	R	II	SLC8A1	Body	opensea	Body-opensea		rs116154613;rs145305175	22;2	0.149038	0.0695444	0.0353497	0.209411	0.241947	0.261092	0.101973	0.143803	0.311685	0.208227	0.193997	0.244173	0.163884	0.323463	0.173437	0.205362	0.133588	0.243568	0.277216	0.205086	0.268994		0.0376425	0.187634	0.0482829	0.177232	0.136358	0.124558	0.071661	0.0894128	0.103862
cg03634145	0.0798046	0.0798046	5.44648	1.75e-05	0.0251316	2.06578	0.0798046	6	484044	R	II		IGR	opensea	IGR-opensea		rs186971533	1	0.464511	0.364352	0.419118	0.515166	0.589719	0.45234	0.454774	0.508917	0.549777	0.579892	0.725529	0.596958	0.564559	0.704941	0.492975	0.521012	0.533115	0.626539	0.533998	0.585049	0.569426		0.431386	0.345894	0.397378	0.526687	0.396311	0.426081	0.451509	0.534783	0.515211
cg08736275	0.0801194	0.0801194	5.90941	5.83e-06	0.0141087	3.18005	0.0801194	17	78261792	F	II	RNF213	Body	opensea	Body-opensea		rs184474799;rs7215243;rs553043904;rs577975389;rs142022751;rs7220243	7;13;24;27;43;50	0.409744	0.303999	0.391253	0.381905	0.510006	0.494399	0.381036	0.367972	0.436745	0.360856	0.543379	0.543854	0.46397	0.565448	0.428888	0.367457	0.381387	0.597374	0.367957	0.483943	0.470098		0.429675	0.251136	0.364637	0.398969	0.383536	0.426681	0.356741	0.304617	0.390932
cg20813518	0.0802016	0.0802016	6.83603	6.93e-07	0.00417886	5.34749	0.0802016	1	81929622	R	II		IGR	opensea	IGR-opensea		rs182084031	48	0.373841	0.411388	0.244228	0.401546	0.442823	0.381287	0.384772	0.282347	0.478452	0.357404	0.418024	0.544316	0.425352	0.511963	0.419373	0.331814	0.355573	0.32362	0.421876	0.50101	0.387827		0.295104	0.301684	0.237834	0.395597	0.242904	0.34594	0.368797	0.237832	0.397372
cg27346686	0.080716	0.080716	6.48023	1.55e-06	0.00617893	4.52649	0.080716	1	116460865	F	II	LOC101928995	TSS1500	opensea	TSS1500-opensea		rs116600353;rs534208766;rs555586152;rs573846989	0;1;3;24	0.0852334	0.121564	0.0856054	0.148629	0.170163	0.250794	0.0863892	0.126583	0.250837	0.179641	0.327606	0.270885	0.31444	0.196679	0.103106	0.154412	0.100236	0.270255	0.124308	0.247402	0.162252		0.0915347	0.0631324	0.0573845	0.139478	0.061431	0.118376	0.054187	0.0595426	0.19007
cg03246353	0.081047	0.081047	4.94884	5.84e-05	0.0461584	0.852486	0.081047	11	35120604	R	II		IGR	opensea	IGR-opensea				0.213754	0.165923	0.225054	0.156104	0.286626	0.306085	0.214499	0.249291	0.424112	0.32198	0.494711	0.36277	0.376287	0.353567	0.33602	0.221497	0.209487	0.354558	0.297025	0.496059	0.265785		0.198742	0.16617	0.201767	0.177609	0.197418	0.258365	0.232351	0.164465	0.330919
cg15490607	0.0812867	0.0812867	4.90727	6.46e-05	0.0483175	0.750676	0.0812867	5	98390820	F	II		IGR	opensea	IGR-opensea		rs548298093	0	0.361578	0.260362	0.206156	0.371111	0.364923	0.458062	0.280557	0.279458	0.47076	0.381084	0.556805	0.489474	0.412825	0.469458	0.277563	0.344275	0.33364	0.470401	0.388031	0.512024	0.417474		0.28971	0.283934	0.236089	0.35591	0.250286	0.33028	0.316349	0.229995	0.403657
cg03883939	0.0814436	0.0814436	4.99503	5.22e-05	0.0434648	0.965528	0.0814436	3	49754876	R	II	AMIGO3	3'UTR	shore	3'UTR-shore	chr3:49755763-49757317			0.279317	0.22904	0.280398	0.227452	0.445431	0.351947	0.21188	0.292028	0.38005	0.315285	0.462862	0.362451	0.371833	0.417905	0.324906	0.201429	0.159167	0.478386	0.339876	0.462678	0.351515		0.276733	0.165277	0.288692	0.203097	0.256758	0.277942	0.264732	0.335053	0.271773
cg01885405	0.081483	0.081483	5.79444	7.65e-06	0.0161639	2.90498	0.081483	8	116283637	R	II		IGR	opensea	IGR-opensea		rs189449974;rs72675998;rs112642137	44;42;8	0.363683	0.299449	0.343896	0.407234	0.48094	0.454636	0.451338	0.36824	0.500125	0.431431	0.511555	0.492797	0.514591	0.548153	0.440552	0.410797	0.427558	0.515999	0.354484	0.489162	0.429957		0.327167	0.304529	0.388555	0.384788	0.33485	0.398653	0.416985	0.277263	0.403545
cg12187985	0.0814899	0.0814899	5.62356	1.15e-05	0.020161	2.49403	0.0814899	18	23654410	R	II	SS18	Body	opensea	Body-opensea				0.117784	0.0733031	0.0702959	0.233705	0.146502	0.128744	0.0698601	0.104557	0.242823	0.13665	0.244018	0.22139	0.222131	0.3015	0.130578	0.179455	0.0699501	0.235535	0.161365	0.361139	0.163949		0.096234	0.0617102	0.06068	0.173988	0.0329812	0.075698	0.0876734	0.0671908	0.116947
cg20351364	0.0818701	0.0818701	6.86651	6.47e-07	0.00401424	5.41712	0.0818701	5	175982549	F	II	CDHR2	5'UTR	opensea	5'UTR-opensea		rs149519492;rs552689709;rs115312314	9;20;31	0.491916	0.348076	0.423233	0.354031	0.578916	0.51572	0.457075	0.505173	0.632024	0.553385	0.697124	0.595701	0.625886	0.497275	0.360981	0.392351	0.579855	0.500089	0.473426	0.560772	0.568742		0.425124	0.337979	0.398238	0.293673	0.428807	0.449908	0.403359	0.379978	0.539731
cg24810932	0.0822628	0.0822628	5.86	6.55e-06	0.0147933	3.06199	0.0822628	4	102520790	F	II		IGR	opensea	IGR-opensea		rs75110671	9	0.617759	0.509284	0.40694	0.756675	0.749366	0.727471	0.723202	0.763117	0.685314	0.836773	0.72525	0.772921	0.789104	0.879263	0.71378	0.64668	0.772917	0.776993	0.691862	0.704011	0.802318		0.558187	0.489345	0.424575	0.781996	0.715216	0.633764	0.65883	0.535994	0.623904
cg24098530	0.0823602	0.0823602	6.33286	2.17e-06	0.0077914	4.18219	0.0823602	11	71910446	F	II		IGR	opensea	IGR-opensea		rs563559130;rs539194807;rs11235464	1;28;32	0.307686	0.197599	0.194578	0.390564	0.399793	0.344915	0.293387	0.201626	0.422398	0.289845	0.501617	0.424982	0.365622	0.477415	0.278652	0.287444	0.251905	0.395634	0.309568	0.371868	0.378722		0.242186	0.219449	0.203578	0.280064	0.25066	0.287478	0.194946	0.153072	0.314583
cg25119028	0.0824383	0.0824383	5.31107	2.43e-05	0.0299651	1.73687	0.0824383	17	47910989	F	II		IGR	opensea	IGR-opensea		rs183118250;rs575244058;rs544201541	1;18;48	0.12108	0.142266	0.0448927	0.156677	0.152214	0.202102	0.0434784	0.132266	0.198526	0.166045	0.312268	0.197439	0.182997	0.358959	0.16551	0.132204	0.0454709	0.293949	0.180448	0.361033	0.165902		0.0963215	0.137353	0.0754738	0.103603	0.0595379	0.158265	0.0357284	0.10085	0.0887353
cg17413460	0.082445	0.082445	5.60781	1.19e-05	0.0203955	2.45603	0.082445	12	96367302	R	II	HAL	3'UTR	opensea	3'UTR-opensea		rs115037995	50	0.176545	0.211532	0.123839	0.314937	0.243871	0.284571	0.114724	0.23455	0.237158	0.199814	0.409946	0.30207	0.204431	0.344057	0.222048	0.278033	0.156176	0.338606	0.205814	0.38611	0.328055		0.165425	0.172242	0.150198	0.135234	0.139128	0.152952	0.124646	0.186702	0.110751
cg13084677	0.0827212	0.0827212	4.90936	6.43e-05	0.0482172	0.755796	0.0827212	4	39482740	R	II	LOC401127	Body	shore	Body-shore	chr4:39481980-39482195	rs559999450;rs528755561;rs117518418;rs181584926;rs530988804;rs184590282	35;34;28;16;13;1	0.2346	0.110473	0.263308	0.202158	0.525315	0.465504	0.296137	0.194992	0.705037	0.441334	0.605309	0.289503	0.367568	0.396458	0.301707	0.2	0.420049	0.34177	0.242273	0.463471	0.207243		0.164486	0.112926	0.234824	0.264898	0.418502	0.438686	0.233991	0.113545	0.707859
cg24693834	0.0830343	0.0830343	6.84369	6.81e-07	0.0041594	5.36499	0.0830343	7	85260179	R	II		IGR	opensea	IGR-opensea		rs73703913	9	0.569018	0.504633	0.425077	0.567275	0.671465	0.638835	0.53861	0.57972	0.734683	0.635299	0.638149	0.68899	0.530716	0.763592	0.580549	0.592282	0.610687	0.598977	0.603843	0.589242	0.698431		0.536373	0.524108	0.459258	0.527247	0.601585	0.464845	0.522692	0.467812	0.603358
cg12485221	0.0830668	0.0830668	6.60565	1.17e-06	0.00532637	4.8176	0.0830668	5	148421151	R	II	SH3TC2	Body	opensea	Body-opensea		rs147824514;rs141289653	38;1	0.348644	0.274905	0.241286	0.301495	0.366626	0.372688	0.253334	0.294742	0.439674	0.35828	0.558803	0.428089	0.403441	0.43765	0.312802	0.385875	0.307887	0.422564	0.312628	0.449762	0.374926		0.333813	0.261783	0.252301	0.243419	0.228651	0.268828	0.276687	0.277451	0.27625
cg06511330	0.0831014	0.0831014	5.39072	2e-05	0.0270399	1.93048	0.0831014	1	234635574	F	II		IGR	opensea	IGR-opensea		rs11402061	25	0.290561	0.221443	0.238346	0.374514	0.379207	0.350075	0.289446	0.320974	0.471167	0.327628	0.547363	0.470865	0.386302	0.535769	0.344928	0.299759	0.293161	0.373561	0.311799	0.430253	0.415004		0.267486	0.21583	0.252761	0.328639	0.25494	0.286235	0.287723	0.245252	0.331947
cg13449368	0.0835804	0.0835804	5.30035	2.49e-05	0.0304626	1.71079	0.0835804	8	19496206	F	II	CSGALNACT1	Body	opensea	Body-opensea		rs185072083;rs554488173	0;32	0.589784	0.487809	0.345988	0.673927	0.634113	0.629616	0.435347	0.522265	0.675617	0.591076	0.75892	0.745542	0.65098	0.66434	0.601482	0.668824	0.474171	0.686735	0.660636	0.610213	0.650264		0.616821	0.493839	0.353304	0.577869	0.548767	0.498841	0.457031	0.570785	0.529662
cg16584834	0.0838954	0.0838954	5.94209	5.4e-06	0.0135089	3.25802	0.0838954	4	144311265	F	II	GAB1	Body	opensea	Body-opensea		rs146518395;rs141073059	10;46	0.499233	0.344543	0.440289	0.479008	0.588443	0.488967	0.58712	0.456074	0.679508	0.573246	0.630055	0.661162	0.591463	0.665678	0.498978	0.626669	0.483335	0.560272	0.58443	0.526585	0.621754		0.434521	0.380875	0.391952	0.520143	0.434081	0.435954	0.5487	0.351705	0.56926
cg03727754	0.0839291	0.0839291	7.55934	1.42e-07	0.00172013	6.96831	0.0839291	12	2564100	F	I	CACNA1C	Body	opensea	Body-opensea		rs185766620;rs55674974;rs189030247;rs545891217	0;10;32;46	0.602655	0.432607	0.484286	0.524823	0.713674	0.611446	0.522926	0.634634	0.547492	0.508349	0.667044	0.684199	0.776636	0.767023	0.748931	0.708161	0.8	0.74796	0.618629	0.736823	0.683959		0.486839	0.405282	0.405291	0.404502	0.730931	0.512867	0.475294	0.590298	0.509953
cg20838753	0.0839494	0.0839494	5.17995	3.33e-05	0.0353554	1.41741	0.0839494	2	135081976	R	II	MGAT5	Body	opensea	Body-opensea		rs538527176	43	0.506911	0.575418	0.508142	0.580004	0.675952	0.628031	0.429573	0.627039	0.744849	0.664471	0.77442	0.735807	0.597384	0.768519	0.68171	0.72144	0.539449	0.664259	0.69308	0.643531	0.745555		0.463186	0.586238	0.527313	0.557833	0.606776	0.493851	0.448115	0.672053	0.656047
cg14887475	0.0841954	0.0841954	5.8645	6.48e-06	0.014738	3.07275	0.0841954	19	28315162	R	II		IGR	opensea	IGR-opensea		rs75576925;rs74567892;rs78461105;rs75976144;rs74663736;rs79550492;rs534456570	36;34;22;18;16;8;2	0.796377	0.951296	0.868971	0.769663	0.91354	0.827973	0.782503	0.813769	0.978975	0.895827	0.914674	0.897261	0.882092	0.894726	0.852899	0.825245	0.88133	0.965784	0.912596	0.896909	0.867691		0.800801	0.839301	0.760182	0.829103	0.769395	0.7624	0.832353	0.710542	0.889505
cg05129081	0.0842831	0.0842831	5.32861	2.33e-05	0.0291796	1.77953	0.0842831	3	189348936	R	II	TP63	TSS1500	opensea	TSS1500-opensea		rs57935694;rs573622721	2;1	0.218121	0.258445	0.335139	0.355604	0.36225	0.451258	0.395055	0.284053	0.430092	0.270433	0.56076	0.4254	0.339597	0.418288	0.33076	0.49841	0.436913	0.443893	0.574526	0.63165	0.437237		0.207951	0.208563	0.320148	0.355106	0.280691	0.360707	0.418389	0.255762	0.317682
cg11951169	0.0843427	0.0843427	5.2844	2.59e-05	0.0313518	1.67197	0.0843427	1	155470302	F	II	ASH1L	Body	opensea	Body-opensea		rs548125423;rs113338747;rs566392661;rs139942022	0;1;22;27	0.485445	0.507665	0.460392	0.51102	0.705332	0.540167	0.486703	0.53142	0.608565	0.577238	0.730627	0.628227	0.495101	0.745445	0.487655	0.475949	0.410318	0.562305	0.634668	0.613338	0.611546		0.452935	0.460042	0.399425	0.510642	0.526417	0.537212	0.434927	0.478886	0.507803
cg24562906	0.0843873	0.0843873	4.95978	5.68e-05	0.0453023	0.879246	0.0843873	9	113910732	F	II		IGR	opensea	IGR-opensea				0.0562361	0.0147692	0.0591437	0.0934356	0.158962	0.198607	0.134965	0.0818232	0.201188	0.0734835	0.352625	0.226248	0.113133	0.28237	0.115919	0.129882	0.120115	0.183388	0.0913676	0.111129	0.109077		0.0512941	0.0241237	0.0697823	0.067613	0.0238936	0.034582	0.073996	0.0422912	0.0809418
cg25301641	0.0849293	0.0849293	5.14975	3.58e-05	0.0364232	1.34371	0.0849293	3	151895735	F	II		IGR	opensea	IGR-opensea		rs553322255;rs556930048	6;24	0.384242	0.300917	0.35243	0.39673	0.523253	0.404106	0.318913	0.425904	0.567321	0.542289	0.553604	0.570428	0.529359	0.62398	0.415956	0.575622	0.377319	0.451582	0.351392	0.457591	0.514962		0.395595	0.354157	0.390976	0.436315	0.298329	0.388552	0.26599	0.394202	0.484802
cg10495012	0.0849516	0.0849516	5.75429	8.41e-06	0.0170317	2.80862	0.0849516	13	96176141	R	II	CLDN10-AS1	Body	opensea	Body-opensea		rs35458901;rs148620331	36;29	0.226601	0.30825	0.237976	0.406218	0.43361	0.357249	0.302221	0.237372	0.472355	0.427098	0.549203	0.44558	0.481422	0.512772	0.438709	0.268281	0.30835	0.451814	0.308822	0.375999	0.396977		0.246563	0.26463	0.224514	0.40771	0.269379	0.28337	0.279718	0.225161	0.374726
cg03614034	0.0851428	0.0851428	5.09541	4.09e-05	0.0383066	1.21098	0.0851428	1	87783910	R	II		IGR	opensea	IGR-opensea		rs530997901	1	0.224485	0.227593	0.130838	0.245865	0.350227	0.28077	0.137733	0.219485	0.303887	0.304556	0.439812	0.344354	0.253438	0.449003	0.256311	0.310159	0.199048	0.321492	0.228907	0.337815	0.251106		0.195421	0.196244	0.182234	0.214805	0.207164	0.131002	0.179791	0.178263	0.167401
cg17846016	0.0852065	0.0852065	5.11804	3.87e-05	0.0375513	1.26628	0.0852065	17	80181015	R	II		IGR	shore	IGR-shore	chr17:80179930-80180182			0.262282	0.0941212	0.300433	0.360288	0.493798	0.2314	0.361398	0.161417	0.350826	0.292623	0.356691	0.433365	0.386213	0.458388	0.225275	0.216856	0.33875	0.397644	0.190773	0.285586	0.279181		0.194125	0.142435	0.27202	0.28403	0.229416	0.168405	0.169508	0.161386	0.269802
cg03063413	0.0854371	0.0854371	5.06754	4.37e-05	0.0397339	1.14287	0.0854371	15	25965140	F	II	ATP10A	Body	opensea	Body-opensea		rs372134947;rs578115050;rs185952329	16;28;44	0.281992	0.224671	0.226536	0.190017	0.336762	0.373713	0.212038	0.282017	0.356521	0.332811	0.402469	0.36384	0.462333	0.457064	0.373637	0.205973	0.327653	0.42514	0.335806	0.456093	0.422415		0.287686	0.218597	0.210075	0.210056	0.225473	0.268979	0.24667	0.264263	0.304914
cg01281718	0.0855481	0.0855481	4.9876	5.31e-05	0.0437288	0.947362	0.0855481	6	71376634	R	II	SMAP1	TSS1500	shore	TSS1500-shore	chr6:71377385-71378178	rs553653269;rs573555268;rs542451172	32;26;15	0.406713	0.341898	0.322305	0.303641	0.53923	0.452831	0.343332	0.345855	0.659479	0.435417	0.598092	0.410954	0.539035	0.604055	0.4392	0.335535	0.404514	0.503061	0.406064	0.574051	0.465964		0.307654	0.351651	0.32102	0.372799	0.351784	0.347969	0.378078	0.264646	0.511862
cg06652484	0.0857219	0.0857219	4.89957	6.58e-05	0.0487781	0.731819	0.0857219	9	129242893	F	II	MVB12B	Body	shore	Body-shore	chr9:129244737-129245247	rs539300115	1	0.566106	0.46061	0.530818	0.650273	0.771003	0.675206	0.548256	0.568428	0.793939	0.606615	0.814007	0.770818	0.728749	0.718795	0.696597	0.582416	0.494026	0.741244	0.612805	0.705041	0.684382		0.56604	0.462042	0.52853	0.537879	0.518743	0.594428	0.552227	0.581876	0.611012
cg12449916	0.0869065	0.0869065	7.63928	1.19e-07	0.00161859	7.14332	0.0869065	2	207847811	R	II		IGR	opensea	IGR-opensea		rs534550497	2	0.345506	0.266102	0.296749	0.357432	0.490894	0.401911	0.390386	0.382753	0.542315	0.419556	0.539427	0.482999	0.420878	0.546107	0.424433	0.372766	0.407767	0.446438	0.390985	0.507405	0.413569		0.351163	0.232062	0.265816	0.358181	0.358579	0.337961	0.331788	0.310478	0.455621
cg03992192	0.0869596	0.0869596	5.61804	1.16e-05	0.0202841	2.4807	0.0869596	10	64501913	F	I		IGR	opensea	IGR-opensea		rs146533586	25	0.647149	0.722308	0.701185	0.703749	0.764157	0.613104	0.773272	0.699549	0.797947	0.82131	0.787256	0.701649	0.729806	0.752367	0.686947	0.596806	0.863795	0.753277	0.72822	0.744768	0.751348		0.535841	0.674247	0.613164	0.804415	0.648778	0.556021	0.683179	0.637681	0.787206
cg07869283	0.087175	0.087175	5.39466	1.98e-05	0.0270399	1.94005	0.087175	3	71593693	F	II	FOXP1	TSS1500	opensea	TSS1500-opensea		rs576288336;rs543779256	6;34	0.481664	0.366002	0.404264	0.494001	0.587084	0.542497	0.417924	0.475802	0.659333	0.532858	0.685401	0.617588	0.529895	0.694286	0.473545	0.573373	0.421728	0.559832	0.544825	0.639691	0.507893		0.461643	0.385266	0.387478	0.511732	0.404526	0.417511	0.446249	0.407192	0.544174
cg18422750	0.087478	0.087478	5.18131	3.32e-05	0.0353554	1.42073	0.087478	4	157810187	R	II	PDGFC	Body	opensea	Body-opensea				0.337311	0.126563	0.185371	0.270358	0.326493	0.313416	0.137448	0.230766	0.309881	0.262672	0.397166	0.372328	0.403048	0.449526	0.30604	0.313791	0.307777	0.355648	0.301163	0.191158	0.293059		0.273881	0.16279	0.201214	0.287933	0.169879	0.216792	0.132135	0.190263	0.219716
cg26084714	0.0876208	0.0876208	5.27511	2.65e-05	0.0317782	1.64937	0.0876208	1	99697134	R	II		IGR	opensea	IGR-opensea		rs530066997;rs114595420;rs115048858	45;9;2	0.254605	0.187155	0.448695	0.30967	0.521833	0.379764	0.357078	0.327381	0.600054	0.413541	0.501445	0.373715	0.608184	0.50004	0.345496	0.46202	0.499452	0.494262	0.437469	0.671803	0.386404		0.284476	0.227984	0.360951	0.355403	0.389737	0.319479	0.309248	0.260751	0.483515
cg03955859	0.0878808	0.0878808	6.30971	2.29e-06	0.00793177	4.12788	0.0878808	4	124155479	R	II	SPATA5	Body	opensea	Body-opensea		rs113538526;rs191762363	27;1	0.299857	0.184682	0.206563	0.299242	0.319512	0.374762	0.294812	0.349783	0.419587	0.340241	0.350037	0.375606	0.326389	0.457884	0.293227	0.330385	0.282449	0.282115	0.242523	0.355563	0.362236		0.223334	0.223857	0.160956	0.207157	0.210862	0.356987	0.242245	0.244726	0.271346
cg20544852	0.0880084	0.0880084	4.98259	5.38e-05	0.0440227	0.93508	0.0880084	6	28874479	F	II	TRIM27	Body	opensea	Body-opensea		rs144714466;rs368758274	0;49	0.273048	0.445069	0.527181	0.349857	0.45434	0.558653	0.491618	0.568242	0.450078	0.540146	0.616705	0.466631	0.659533	0.649818	0.463082	0.427431	0.357385	0.397876	0.391647	0.541427	0.590478		0.318135	0.523263	0.382836	0.322006	0.405779	0.48328	0.451514	0.475286	0.450924
cg21691063	0.0882291	0.0882291	4.92736	6.15e-05	0.0473067	0.799881	0.0882291	13	43178013	F	II	TNFSF11	Body	opensea	Body-opensea		rs531770043;rs548505791;rs118175816	1;25;32	0.423409	0.487981	0.267331	0.629686	0.502086	0.613752	0.298195	0.455985	0.589022	0.535868	0.651698	0.549203	0.457286	0.553324	0.449855	0.53734	0.41393	0.679951	0.487333	0.566894	0.599782		0.397513	0.411188	0.34499	0.413519	0.373048	0.524012	0.337045	0.438315	0.440666
cg16431791	0.0885825	0.0885825	6.29183	2.39e-06	0.00797366	4.0859	0.0885825	19	14783092	F	II	ADGRE3	Body	opensea	Body-opensea		rs540275963	1	0.163795	0.114043	0.115865	0.292029	0.296136	0.39634	0.162813	0.266045	0.354916	0.252984	0.464833	0.234306	0.22637	0.294992	0.263273	0.209254	0.110469	0.226335	0.225612	0.424448	0.272967		0.136748	0.0953084	0.130972	0.164234	0.175908	0.174514	0.0834835	0.152558	0.243735
cg03963853	0.0887477	0.0887477	5.14605	3.62e-05	0.0364791	1.33467	0.0887477	16	4732369	R	I	MGRN1	Body	island	Body-island	chr16:4732219-4732487	rs140828237;rs150151444;rs533955964;rs553553074;rs566978260;rs117044515	44;42;38;35;22;14	0.179655	0.168219	0.250297	0.179263	0.292998	0.29265	0.135844	0.301846	0.299069	0.15716	0.469436	0.296115	0.309883	0.441732	0.292824	0.355156	0.152875	0.346717	0.215758	0.465698	0.271158		0.113699	0.197723	0.19565	0.127932	0.15565	0.170835	0.195651	0.198498	0.20108
cg07600693	0.0890307	0.0890307	5.00461	5.1e-05	0.0431735	0.988965	0.0890307	2	173788352	R	II	RAPGEF4	Body	opensea	Body-opensea		rs553843566;rs182347747;rs116886672	49;39;16	0.0624833	0.0628845	0.0354397	0.148172	0.169236	0.201314	0.0351229	0.115114	0.334913	0.106013	0.35994	0.179661	0.153209	0.205265	0.142519	0.247874	0.0552648	0.281173	0.0699977	0.307813	0.225309		0.0675275	0.0592505	0.0448498	0.105012	0.0420445	0.0361804	0.0165194	0.0655827	0.100369
cg06052888	0.0890399	0.0890399	6.94176	5.47e-07	0.00363909	5.58854	0.0890399	6	52225658	F	II	PAQR8	TSS1500	shore	TSS1500-shore	chr6:52226753-52228006	rs575018417;rs540664410	7;18	0.588817	0.575876	0.433224	0.65945	0.651268	0.62689	0.556694	0.557632	0.64005	0.554115	0.72112	0.606554	0.578372	0.696435	0.597959	0.598797	0.464777	0.662366	0.534678	0.531996	0.591623		0.548292	0.481911	0.444646	0.540836	0.448934	0.543289	0.498558	0.476126	0.475437
cg01844798	0.0890789	0.0890789	5.22876	2.96e-05	0.0336693	1.53643	0.0890789	13	31317247	F	II	ALOX5AP	Body	opensea	Body-opensea				0.434332	0.323866	0.39265	0.563981	0.642783	0.632313	0.490599	0.527438	0.603697	0.496242	0.749016	0.642867	0.62889	0.688226	0.521364	0.569103	0.434528	0.602245	0.460359	0.616724	0.590566		0.410667	0.401575	0.379793	0.472749	0.462374	0.477868	0.467076	0.416728	0.586019
cg12728465	0.0892075	0.0892075	6.2591	2.58e-06	0.00841077	4.00895	0.0892075	7	99612529	F	II	ZKSCAN1	TSS1500	shore	TSS1500-shore	chr7:99613104-99613797	rs374653628;rs539299202;rs147735572	5;6;19	0.546925	0.364623	0.530122	0.673049	0.634439	0.614277	0.587102	0.592668	0.673863	0.603405	0.749468	0.710896	0.706051	0.757633	0.599831	0.582246	0.611539	0.67332	0.592054	0.715033	0.626474		0.49784	0.416644	0.49747	0.647401	0.501248	0.54942	0.542934	0.530756	0.608507
cg19772886	0.0892435	0.0892435	7.12021	3.68e-07	0.00282915	5.99222	0.0892435	11	109952914	F	II		IGR	opensea	IGR-opensea				0.346681	0.200136	0.317522	0.420811	0.465145	0.449348	0.35686	0.40383	0.524113	0.398636	0.611788	0.444046	0.432098	0.524532	0.412917	0.422904	0.31371	0.402215	0.355968	0.44464	0.460466		0.32777	0.179936	0.276833	0.423799	0.313119	0.292509	0.341426	0.292856	0.402529
cg14177325	0.0892968	0.0892968	5.8895	6.11e-06	0.0143205	3.13252	0.0892968	17	1541763	F	II	SCARF1	Body	shelf	Body-shelf	chr17:1538415-1538851	rs563945162	24	0.22928	0.204668	0.247806	0.281133	0.408233	0.358	0.214314	0.25979	0.408402	0.245524	0.44611	0.371135	0.297158	0.416031	0.230957	0.27413	0.193002	0.379346	0.32781	0.441548	0.35487		0.183492	0.198115	0.242512	0.157586	0.204594	0.263078	0.165074	0.211849	0.234793
cg05475386	0.0894696	0.0894696	4.93165	6.09e-05	0.0470429	0.810376	0.0894696	12	65723693	R	II	MSRB3	Body	opensea	Body-opensea				0.114012	0.0820205	0.0907681	0.184557	0.267001	0.293551	0.0709004	0.0589244	0.204125	0.228059	0.326938	0.293506	0.207589	0.347533	0.137439	0.171718	0.133184	0.24507	0.166695	0.181755	0.218447		0.111589	0.080571	0.137282	0.114474	0.0348082	0.0775271	0.0533455	0.0587912	0.14199
cg04478930	0.0895747	0.0895747	5.17074	3.41e-05	0.0355294	1.39494	0.0895747	3	71927912	R	II		IGR	opensea	IGR-opensea		rs536587974;rs548508521;rs569841474;rs537270326	49;28;27;2	0.0887789	0.0841142	0.0184438	0.119055	0.139862	0.207496	0.0784898	0.124746	0.141497	0.200041	0.431583	0.333894	0.210337	0.308158	0.191872	0.163368	0.0945066	0.220951	0.177121	0.220485	0.193588		0.0782996	0.119298	0.0273993	0.0805774	0.0320074	0.0954345	0.0884807	0.0414509	0.0641568
cg13296394	0.0897168	0.0897168	5.29973	2.49e-05	0.0304626	1.70929	0.0897168	6	119823058	R	II		IGR	opensea	IGR-opensea		rs557139349;rs577301130	20;2	0.457792	0.462766	0.418247	0.570515	0.6092	0.563797	0.594073	0.593285	0.641687	0.50793	0.721805	0.769894	0.678532	0.694761	0.684103	0.659169	0.549985	0.626028	0.622689	0.822	0.547508		0.474853	0.430669	0.413153	0.560999	0.478467	0.467307	0.56542	0.597557	0.537629
cg03538814	0.0898819	0.0898819	5.29226	2.54e-05	0.0308633	1.69111	0.0898819	19	34667843	F	II	LSM14A	Body	shelf	Body-shelf	chr19:34662931-34664060	rs183019785	0	0.35966	0.380942	0.289108	0.573365	0.552154	0.515655	0.31377	0.452505	0.594433	0.455755	0.724623	0.598675	0.4727	0.643371	0.445769	0.50324	0.405238	0.572455	0.489051	0.515947	0.529139		0.378561	0.322374	0.322627	0.46304	0.391107	0.384265	0.365163	0.427383	0.468504
cg06577638	0.0900046	0.0900046	6.04221	4.27e-06	0.0116266	3.49628	0.0900046	9	3511850	F	II	RFX3	5'UTR	opensea	5'UTR-opensea		rs151101459	0	0.266489	0.173039	0.20713	0.299178	0.325941	0.295581	0.278661	0.276308	0.413601	0.27957	0.436365	0.355495	0.37631	0.472813	0.363863	0.265689	0.270399	0.281074	0.240879	0.22491	0.38186		0.216794	0.182547	0.186054	0.311976	0.238005	0.255356	0.277567	0.150343	0.280567
cg27245791	0.0901963	0.0901963	5.38774	2.02e-05	0.0270399	1.92323	0.0901963	3	141456294	F	II	RNF7	TSS1500	shore	TSS1500-shore	chr3:141456881-141457591			0.066375	0.0602272	0.0699779	0.115721	0.298989	0.243981	0.120361	0.0964197	0.209961	0.14833	0.352858	0.18533	0.136033	0.297805	0.12131	0.198934	0.0499817	0.231472	0.0875774	0.28023	0.199843		0.0316262	0.0255552	0.0956341	0.0537716	0.110397	0.129736	0.115551	0.046887	0.0937988
cg04514092	0.0905262	0.0905262	5.26782	2.69e-05	0.0319929	1.63159	0.0905262	3	156019196	R	II	KCNAB1	Body	opensea	Body-opensea				0.274619	0.0816484	0.138728	0.201891	0.413788	0.441897	0.183505	0.31788	0.363093	0.316975	0.499795	0.307281	0.314396	0.446679	0.277281	0.259619	0.206443	0.238325	0.305248	0.301711	0.34433		0.232895	0.130383	0.150025	0.206741	0.180547	0.326447	0.191154	0.258894	0.225528
cg17074014	0.0906129	0.0906129	5.31757	2.39e-05	0.0296658	1.7527	0.0906129	17	3704494	R	I	ITGAE	1stExon	opensea	1stExon-opensea		rs140387148;rs532587250;rs200955057;rs375802935;rs369239631;rs3809805	39;36;24;20;19;13	0.531323	0.436188	0.573113	0.390358	0.598128	0.620257	0.568237	0.649216	0.600382	0.0531017	0.754107	0.613394	0.652174	0.430534	0.63901	0.555723	0.586308	0.67827	0.384076	0.793251	0.607899		0.488349	0.374129	0.506071	0.446308	0.482558	0.525171	0.517126	0.53967	0.523223
cg12173702	0.0906675	0.0906675	5.4609	1.69e-05	0.0247236	2.10074	0.0906675	6	53482466	R	II		IGR	opensea	IGR-opensea		rs193260038;rs184100228;rs576627273	47;14;1	0.540778	0.556811	0.474309	0.606274	0.655011	0.636824	0.443986	0.544025	0.772758	0.638674	0.795632	0.792194	0.583534	0.795726	0.752722	0.565458	0.469377	0.636655	0.605137	0.677069	0.602198		0.563448	0.545394	0.433059	0.562011	0.458148	0.58731	0.465948	0.560097	0.575522
cg03021388	0.0907252	0.0907252	5.47853	1.62e-05	0.0244755	2.14345	0.0907252	3	99565499	R	II	FILIP1L	Body	opensea	Body-opensea		rs141365990	33	0.207555	0.125778	0.184246	0.207068	0.249044	0.288688	0.277694	0.364626	0.400394	0.279621	0.364139	0.30071	0.403577	0.335358	0.222678	0.256266	0.222372	0.323031	0.345194	0.374221	0.264375		0.171545	0.106417	0.146103	0.268028	0.0896516	0.243674	0.21676	0.158059	0.308506
cg26552158	0.0907546	0.0907546	6.31734	2.25e-06	0.0079229	4.14579	0.0907546	6	46096318	R	II	ENPP4	TSS1500	shore	TSS1500-shore	chr6:46097694-46097953			0.28326	0.184541	0.264671	0.352896	0.477454	0.367351	0.300901	0.329589	0.510606	0.360844	0.5264	0.512181	0.425173	0.469949	0.322263	0.371107	0.308739	0.383781	0.352807	0.397894	0.383996		0.259567	0.22126	0.221835	0.31513	0.295799	0.300588	0.284404	0.296056	0.355194
cg19116601	0.0910005	0.0910005	5.2251	2.99e-05	0.0336939	1.52752	0.0910005	5	79438459	R	II	SERINC5	3'UTR	opensea	3'UTR-opensea		rs35085860	44	0.221519	0.148402	0.187425	0.182983	0.389784	0.272287	0.207874	0.222946	0.360363	0.250005	0.440707	0.359167	0.310844	0.399485	0.295661	0.280737	0.260724	0.340934	0.275748	0.399326	0.278403		0.176228	0.137615	0.221333	0.213811	0.190131	0.192229	0.196427	0.190083	0.255398
cg25283432	0.0910399	0.0910399	5.74979	8.5e-06	0.0171435	2.79783	0.0910399	12	125282561	F	I	SCARB1	Body	opensea	Body-opensea		rs554602323;rs115728968	8;26	0.723197	0.600809	0.467241	0.719432	0.480582	0.67902	0.530268	0.755152	0.890579	0.764044	0.891124	0.911379	0.351401	0.866717	0.624844	0.691138	0.750651	0.625931	0.856389	0.615494	0.83431		0.69089	0.550638	0.510354	0.654403	0.298653	0.527957	0.569719	0.689489	0.812945
cg02890820	0.0912419	0.0912419	5.52178	1.46e-05	0.0229812	2.24815	0.0912419	10	105750013	F	II	SLK	Body	opensea	Body-opensea		rs540266381	46	0.285422	0.280798	0.215156	0.394081	0.313065	0.345286	0.274964	0.338057	0.489397	0.316764	0.537509	0.475257	0.282163	0.529189	0.366881	0.375666	0.269594	0.415366	0.361413	0.449217	0.369643		0.313033	0.260433	0.232318	0.308293	0.170942	0.203114	0.285989	0.337983	0.307301
cg09613192	0.0915684	0.0915684	5.00123	5.14e-05	0.0433523	0.980704	0.0915684	2	181388538	R	II		IGR	opensea	IGR-opensea		rs569682615;rs186696988;rs556879820	38;10;1	0.22522	0.22771	0.111949	0.247832	0.32001	0.310184	0.169441	0.10562	0.262168	0.241166	0.502366	0.280482	0.213592	0.393865	0.298498	0.320018	0.11433	0.392459	0.327572	0.421071	0.306758		0.225461	0.206488	0.144805	0.156658	0.191639	0.151777	0.204241	0.0607973	0.116797
cg06633438	0.0915707	0.0915707	5.86606	6.46e-06	0.014738	3.07648	0.0915707	19	6272158	F	I	MLLT1	Body	island	Body-island	chr19:6271959-6272176	rs113020498;rs560685148;rs529725398;rs546354365;rs371374375;rs532256699	1;2;12;15;18;22	0.699663	0.576571	0.80482	0.640928	0.633281	0.770338	0.828209	0.703084	0.882481	0.703412	0.878299	0.857994	0.856224	0.821316	0.781632	0.798295	0.851252	0.892457	0.809246	0.866376	0.813129		0.587749	0.630593	0.697038	0.658104	0.711884	0.70086	0.774976	0.651093	0.849914
cg24708518	0.0915852	0.0915852	4.95072	5.81e-05	0.0460542	0.857082	0.0915852	5	34500794	F	II		IGR	opensea	IGR-opensea				0.268021	0.230428	0.112572	0.35815	0.181868	0.351093	0.0933626	0.227066	0.291012	0.301874	0.547097	0.282543	0.21947	0.308893	0.320609	0.307705	0.12201	0.411663	0.289777	0.259743	0.272418		0.225609	0.166751	0.165016	0.174014	0.101521	0.149612	0.111658	0.142355	0.145092
cg24815728	0.0917377	0.0917377	6.15112	3.31e-06	0.00995352	3.75433	0.0917377	5	148421136	R	II	SH3TC2	Body	opensea	Body-opensea		rs146293456;rs147824514	47;23	0.445522	0.37214	0.317099	0.427383	0.492272	0.49945	0.33434	0.451163	0.534905	0.469873	0.684487	0.554788	0.521807	0.528984	0.427819	0.477153	0.364776	0.514297	0.436674	0.563377	0.459946		0.422699	0.340685	0.332857	0.355341	0.345854	0.365977	0.384892	0.352277	0.378556
cg01280180	0.0921515	0.0921515	5.0242	4.86e-05	0.0421482	1.0369	0.0921515	3	138047362	F	II	TXNDC6	5'UTR	shore	5'UTR-shore	chr3:138048193-138048778	rs577167574	18	0.33297	0.280336	0.20033	0.259385	0.414632	0.372967	0.161137	0.342905	0.449919	0.383667	0.558633	0.430285	0.449827	0.560215	0.360489	0.302812	0.254924	0.464196	0.400323	0.572024	0.460429		0.270764	0.25888	0.239443	0.198141	0.223623	0.328366	0.248665	0.307625	0.340178
cg22463596	0.0922728	0.0922728	5.50375	1.53e-05	0.0235726	2.20453	0.0922728	22	36904394	F	II	FOXRED2	TSS1500	shore	TSS1500-shore	chr22:36902024-36903298	rs184710625;rs565957543;rs143296924;rs62229994	22;36;45;51	0.559609	0.62587	0.564404	0.731031	0.693024	0.70671	0.473014	0.584144	0.655084	0.580958	0.753144	0.697604	0.628068	0.761964	0.512681	0.578737	0.421928	0.70887	0.60165	0.794041	0.691963		0.558703	0.584046	0.491376	0.619853	0.532574	0.508715	0.471101	0.508727	0.598826
cg20361768	0.0927095	0.0927095	6.6213	1.12e-06	0.00520615	4.8538	0.0927095	3	156819083	R	II	LINC00880	Body	opensea	Body-opensea				0.579123	0.43725	0.552632	0.5945	0.739853	0.620906	0.617514	0.545537	0.766214	0.675469	0.800988	0.794004	0.757097	0.786652	0.635104	0.72134	0.697255	0.691953	0.615409	0.68676	0.715195		0.490241	0.416634	0.499945	0.66073	0.521995	0.628092	0.539812	0.551922	0.675698
cg25777459	0.0927917	0.0927917	5.14053	3.66e-05	0.0365482	1.32119	0.0927917	2	232829998	F	II	DIS3L2	5'UTR	shelf	5'UTR-shelf	chr2:232826077-232826836	rs572886186;rs16828543	1;37	0.463999	0.409921	0.616437	0.665125	0.582994	0.624738	0.541844	0.593126	0.756014	0.517287	0.757434	0.718253	0.770808	0.712852	0.549117	0.547702	0.599771	0.637141	0.575075	0.729043	0.655785		0.436918	0.4858	0.562689	0.690633	0.449723	0.593413	0.478256	0.536402	0.650405
cg20195799	0.0928557	0.0928557	5.19557	3.21e-05	0.0352476	1.45552	0.0928557	4	37395903	F	II	NWD2	Body	opensea	Body-opensea				0.433835	0.409787	0.351916	0.477159	0.638036	0.563621	0.425638	0.422948	0.603777	0.451377	0.706923	0.628352	0.548939	0.676613	0.554158	0.469243	0.409047	0.595555	0.486142	0.575032	0.526349		0.42628	0.319686	0.343478	0.481934	0.429187	0.556858	0.417107	0.351569	0.478674
cg10488899	0.0930738	0.0930738	4.90458	6.5e-05	0.0484887	0.744098	0.0930738	6	167243710	R	II	RPS6KA2	Body	opensea	Body-opensea				0.122841	0.133331	0.127442	0.196711	0.30964	0.248104	0.083429	0.186434	0.32849	0.229383	0.354409	0.325015	0.279541	0.415248	0.179934	0.145138	0.12978	0.259341	0.265868	0.354205	0.23846		0.15785	0.0818099	0.0747377	0.185253	0.0813029	0.131211	0.160551	0.144962	0.186044
cg03680291	0.0930932	0.0930932	4.94669	5.87e-05	0.0462141	0.8472	0.0930932	16	47052148	F	II		IGR	shelf	IGR-shelf	chr16:47047799-47048150	rs539413094;rs558151218	26;48	0.262088	0.0995429	0.198879	0.288444	0.353933	0.353024	0.264912	0.296962	0.441289	0.257771	0.49708	0.43448	0.377306	0.442349	0.291777	0.320813	0.252231	0.440452	0.338936	0.394823	0.402338		0.248995	0.154005	0.191582	0.310163	0.191563	0.287418	0.247053	0.238011	0.266245
cg13663255	0.0931705	0.0931705	6.00961	4.61e-06	0.0123548	3.4188	0.0931705	4	15081163	F	II	LOC101929095	Body	opensea	Body-opensea		rs75098554;rs559035870	14;23	0.278322	0.16278	0.338273	0.382209	0.420622	0.368599	0.298442	0.327217	0.424714	0.464623	0.507668	0.406585	0.397676	0.528722	0.198739	0.32615	0.341014	0.523588	0.333146	0.349346	0.433275		0.203256	0.161182	0.278924	0.402471	0.238566	0.271972	0.304495	0.283625	0.301067
cg25010752	0.0935704	0.0935704	5.02128	4.89e-05	0.0422676	1.02975	0.0935704	1	116460862	F	II		IGR	opensea	IGR-opensea		rs557708387;rs116600353;rs534208766;rs555586152;rs573846989	1;3;4;6;27	0.0952594	0.10597	0.0829086	0.159644	0.20979	0.25019	0.0610573	0.143793	0.290597	0.206203	0.37667	0.263505	0.36801	0.272308	0.113077	0.199911	0.128338	0.326208	0.102652	0.330703	0.197039		0.0818309	0.0932338	0.0968805	0.188825	0.0837409	0.0929075	0.0915533	0.0630214	0.185881
cg08675002	0.093847	0.093847	5.74924	8.51e-06	0.0171435	2.7965	0.093847	5	90437527	F	II	GPR98	Body	opensea	Body-opensea		rs532882232;rs142762998;rs146100579;rs189110034	1;38;39;45	0.432889	0.361679	0.500086	0.594921	0.532275	0.539154	0.476777	0.515942	0.560413	0.569201	0.688532	0.597406	0.697819	0.657712	0.679694	0.51379	0.607754	0.499831	0.534906	0.507456	0.479417		0.331863	0.373145	0.478557	0.593635	0.395585	0.34339	0.444137	0.465833	0.573398
cg01269314	0.0939772	0.0939772	5.61619	1.17e-05	0.0202841	2.47624	0.0939772	8	10695457	F	II	PINX1	Body	shore	Body-shore	chr8:10697016-10697634	rs113638023	10	0.199844	0.276758	0.158891	0.434203	0.295132	0.35148	0.168891	0.361588	0.63848	0.296153	0.614386	0.623797	0.463127	0.532238	0.204786	0.454483	0.173954	0.351574	0.293964	0.596507	0.457788		0.151694	0.258228	0.150224	0.455717	0.143127	0.217623	0.190718	0.37577	0.542902
cg00394791	0.094143	0.094143	5.40245	1.95e-05	0.0268738	1.95896	0.094143	4	162477115	F	II	FSTL5	Body	opensea	Body-opensea		rs560016050	44	0.434742	0.658208	0.437774	0.571181	0.651164	0.57381	0.434237	0.416881	0.78782	0.717757	0.724336	0.570236	0.631069	0.742361	0.540839	0.546576	0.599381	0.614956	0.736454	0.74721	0.480481		0.384007	0.543276	0.425848	0.585442	0.463093	0.420878	0.509752	0.365429	0.720052
cg06585734	0.0942816	0.0942816	4.94761	5.85e-05	0.0461584	0.849475	0.0942816	3	46037942	R	II	FYCO1	TSS1500	shore	TSS1500-shore	chr3:46037013-46037473	rs575099826;rs149735813	15;2	0.324833	0.421479	0.247737	0.478533	0.452669	0.486794	0.230162	0.319953	0.514032	0.47702	0.580817	0.498463	0.296294	0.565371	0.383776	0.388595	0.26587	0.489563	0.456767	0.524158	0.424846		0.291608	0.382296	0.275989	0.360496	0.291278	0.361271	0.293358	0.281959	0.358937
cg18398267	0.095272	0.095272	5.47273	1.65e-05	0.0246184	2.12941	0.095272	16	57079183	F	II	NLRC5	Body	opensea	Body-opensea				0.188637	0.0569999	0.217392	0.143421	0.401218	0.259869	0.234924	0.173378	0.34698	0.260489	0.40405	0.380287	0.350087	0.394663	0.332373	0.156774	0.305617	0.46887	0.277779	0.290012	0.329143		0.144213	0.0862359	0.213351	0.1797	0.205285	0.165227	0.231069	0.108168	0.22453
cg07795766	0.0955539	0.0955539	5.39398	1.99e-05	0.0270399	1.93841	0.0955539	22	45608516	F	I	C22orf9	Body	opensea	Body-opensea		rs548185006;rs568298925;rs527299399	2;18;32	0.517042	0.446626	0.457583	0.503035	0.645085	0.694376	0.51753	0.659423	0.724514	0.512294	0.75884	0.647103	0.637328	0.712642	0.628399	0.593898	0.52859	0.659804	0.732027	0.709946	0.608845		0.463358	0.428889	0.483021	0.433512	0.512303	0.524297	0.634103	0.606659	0.594966
cg08797864	0.0955622	0.0955622	5.09205	4.12e-05	0.0385117	1.20279	0.0955622	3	185531258	R	II	IGF2BP2	Body	opensea	Body-opensea		rs191692128;rs545521021	5;2	0.252755	0.102825	0.162192	0.290006	0.345141	0.275805	0.130242	0.215247	0.412215	0.269702	0.491405	0.465729	0.304873	0.45264	0.266019	0.227237	0.21496	0.32088	0.276167	0.336308	0.323556		0.175709	0.153074	0.146357	0.246667	0.118088	0.184066	0.203307	0.170185	0.228752
cg13908454	0.0959045	0.0959045	6.43181	1.73e-06	0.00667737	4.41365	0.0959045	13	73909590	R	II		IGR	opensea	IGR-opensea		rs533135206;rs551319013;rs566747931;rs144858294	49;46;45;2	0.481503	0.35036	0.27867	0.631807	0.314575	0.539754	0.155101	0.432098	0.570338	0.392283	0.379287	0.588177	0.734233	0.39643	0.324052	0.284644	0.200656	0.389082	0.424928	0.665932	0.583234		0.40057	0.330939	0.365532	0.486281	0.239242	0.441306	0.198112	0.374489	0.521318
cg20241156	0.0960955	0.0960955	6.20772	2.9e-06	0.00921032	3.88793	0.0960955	9	72338498	F	II	PTAR1	Body	opensea	Body-opensea		rs539470866;rs12352448;rs573011207	3;16;40	0.614995	0.608796	0.549036	0.685635	0.742055	0.755216	0.566289	0.724418	0.780142	0.812382	0.89712	0.834246	0.771456	0.801214	0.679105	0.714147	0.600663	0.681155	0.672841	0.728674	0.787123		0.586589	0.626254	0.554195	0.719731	0.54671	0.648165	0.498127	0.607189	0.616201
cg26505274	0.0968111	0.0968111	5.96301	5.14e-06	0.0131655	3.30789	0.0968111	12	121474114	R	II	OASL	Body	opensea	Body-opensea		rs567450426;rs536404123;rs115946609	29;25;11	0.81338	0.723444	0.610323	0.655605	0.760993	0.740584	0.799999	0.824259	0.742482	0.762086	0.868791	0.881043	0.871437	0.85299	0.82647	0.721272	0.837127	0.890249	0.828636	0.876572	0.828754		0.754943	0.752975	0.676198	0.625756	0.719529	0.624237	0.77629	0.744399	0.700651
cg13221508	0.0968485	0.0968485	4.96096	5.67e-05	0.0453023	0.882136	0.0968485	21	27513425	F	II	APP	TSS1500	opensea	TSS1500-opensea		rs552101824;rs180883316;rs143961148	0;29;44	0.205522	0.0899766	0.191579	0.207109	0.380179	0.244917	0.365363	0.270372	0.479992	0.325036	0.5114	0.403023	0.48586	0.634527	0.319587	0.254359	0.335241	0.377893	0.266804	0.355367	0.334549		0.195783	0.0750835	0.249401	0.260328	0.192413	0.118974	0.243902	0.296385	0.355062
cg07125725	0.096914	0.096914	5.14707	3.61e-05	0.0364615	1.33716	0.096914	7	99612773	R	II	ZKSCAN1	TSS1500	shore	TSS1500-shore	chr7:99613104-99613797			0.156649	0.102249	0.125594	0.255041	0.235648	0.208127	0.0908875	0.175643	0.302653	0.178845	0.379139	0.302621	0.220528	0.38798	0.19787	0.180534	0.149129	0.295227	0.189855	0.390876	0.309394		0.138065	0.12674	0.0892585	0.147347	0.114648	0.13787	0.160354	0.159799	0.155452
cg01607862	0.0970163	0.0970163	5.70802	9.39e-06	0.0179807	2.69744	0.0970163	5	141959716	F	II		IGR	opensea	IGR-opensea		rs375031452	1	0.483699	0.370048	0.55581	0.680895	0.661107	0.54938	0.520853	0.535917	0.754495	0.641342	0.788148	0.688905	0.726614	0.705737	0.568031	0.645705	0.63336	0.688558	0.619378	0.802136	0.592299		0.474853	0.444854	0.514774	0.666539	0.424192	0.505917	0.517174	0.414435	0.644859
cg03877256	0.0980548	0.0980548	5.92426	5.63e-06	0.0138034	3.21551	0.0980548	4	86683143	R	II	ARHGAP24	Body	opensea	Body-opensea		rs13111662	24	0.124088	0.0923991	0.0808384	0.224819	0.253742	0.218828	0.140713	0.173311	0.290864	0.124332	0.365059	0.190769	0.254193	0.403647	0.190706	0.118587	0.064823	0.255499	0.108618	0.332745	0.224957		0.0616712	0.0872188	0.0835809	0.111011	0.0873096	0.0700374	0.145478	0.0856393	0.14643
cg08314156	0.0983269	0.0983269	4.96168	5.66e-05	0.0453023	0.883911	0.0983269	11	122941687	F	II		IGR	opensea	IGR-opensea		rs181408174;rs554486690	0;31	0.432647	0.419575	0.334365	0.645538	0.670741	0.484508	0.378962	0.379919	0.654125	0.515614	0.65388	0.611722	0.506994	0.690513	0.586148	0.467495	0.437194	0.615955	0.622749	0.765501	0.604103		0.372077	0.276892	0.314653	0.521672	0.467966	0.387826	0.431941	0.434163	0.559288
cg01928516	0.0983694	0.0983694	5.63194	1.12e-05	0.0200466	2.51422	0.0983694	17	2208377	F	II	SMG6	TSS1500	shore	TSS1500-shore	chr17:2206517-2207248	rs553986109	20	0.437653	0.341336	0.452774	0.586347	0.602756	0.555445	0.481374	0.522112	0.633497	0.504973	0.696972	0.616238	0.600468	0.701215	0.581128	0.576843	0.420158	0.591808	0.505681	0.736933	0.569779		0.416015	0.373837	0.429456	0.554821	0.457744	0.531	0.449667	0.500079	0.501174
cg24033280	0.0990016	0.0990016	5.69215	9.75e-06	0.0181594	2.65927	0.0990016	14	45712290	R	II	MIS18BP1	Body	opensea	Body-opensea		rs565963918;rs539670260	42;1	0.604055	0.528837	0.470121	0.676323	0.699453	0.694857	0.554507	0.641251	0.811324	0.702598	0.822027	0.829446	0.679009	0.784488	0.709263	0.667507	0.589267	0.645984	0.723342	0.669404	0.767235		0.581428	0.472809	0.441609	0.652555	0.568081	0.621307	0.578784	0.635432	0.671356
cg20918393	0.099284	0.099284	4.8877	6.77e-05	0.049631	0.702728	0.099284	20	19867136	F	I		IGR	opensea	IGR-opensea		rs554704768;rs141962096;rs541600063;rs560109443	10;14;18;21	0.217508	0.326517	0.20289	0.283386	0.397994	0.314164	0.198849	0.349552	0.419033	0.213066	0.558804	0.38097	0.240052	0.400026	0.397404	0.373071	0.270912	0.529179	0.301597	0.496593	0.393964		0.181331	0.301245	0.255817	0.208422	0.264824	0.197558	0.214055	0.343172	0.246426
cg22884714	0.0993434	0.0993434	6.02011	4.5e-06	0.0121421	3.44377	0.0993434	4	85505574	F	II	CDS1	Body	shore	Body-shore	chr4:85503546-85504893			0.443333	0.44254	0.526687	0.525599	0.686168	0.70297	0.434587	0.63907	0.708596	0.604869	0.689815	0.636984	0.581859	0.670354	0.61911	0.638169	0.473373	0.683414	0.421898	0.652702	0.523456		0.428982	0.401552	0.496971	0.464489	0.418634	0.580714	0.478745	0.506093	0.526625
cg19005485	0.0994901	0.0994901	5.14107	3.66e-05	0.0365482	1.32253	0.0994901	3	197272328	F	II	BDH1	Body	opensea	Body-opensea		rs148547814;rs548084252;rs13073953	0;1;50	0.523934	0.277741	0.551089	0.513362	0.687504	0.557122	0.633938	0.603356	0.691558	0.632256	0.708408	0.721401	0.770618	0.776431	0.61137	0.535811	0.692076	0.575058	0.518412	0.628119	0.578289		0.54056	0.348366	0.466968	0.569655	0.544994	0.546905	0.529321	0.423761	0.65356
cg00898584	0.0995074	0.0995074	5.93798	5.45e-06	0.0135437	3.24823	0.0995074	3	71593601	F	II	FOXP1	TSS1500	opensea	TSS1500-opensea		rs140214987;rs542329219;rs192108088	0;15;27	0.46162	0.353084	0.418295	0.484762	0.622833	0.612984	0.540937	0.527582	0.641537	0.562064	0.657541	0.643796	0.600909	0.726334	0.557928	0.561879	0.413428	0.558065	0.590379	0.640569	0.617799		0.426085	0.361695	0.376637	0.551896	0.451418	0.549098	0.471145	0.45397	0.540071
cg14528056	0.101021	0.101021	5.48875	1.58e-05	0.0241277	2.16821	0.101021	1	155194782	R	II	GBAP1	Body	shelf	Body-shelf	chr1:155197116-155197534			0.439142	0.420921	0.311962	0.569338	0.575937	0.651307	0.342552	0.529499	0.660329	0.547189	0.733652	0.644824	0.578611	0.680251	0.585485	0.531812	0.416028	0.656406	0.603825	0.705688	0.620603		0.430809	0.398414	0.403776	0.414518	0.471376	0.570917	0.381829	0.414836	0.503275
cg01739831	0.101321	0.101321	5.177	3.35e-05	0.0354018	1.41021	0.101321	16	89922539	F	II	SPIRE2	Body	shore	Body-shore	chr16:89920497-89920740	rs146853123;rs201891427;rs543352266;rs201073030	1;5;13;44	0.432806	0.452982	0.383699	0.566691	0.620806	0.549009	0.463921	0.493165	0.587359	0.475877	0.744818	0.635608	0.529957	0.634934	0.534821	0.527067	0.368228	0.670459	0.531028	0.718933	0.598852		0.441064	0.414966	0.413282	0.452114	0.450061	0.446252	0.466263	0.480939	0.404069
cg02290460	0.102594	0.102594	5.01365	4.99e-05	0.0427457	1.01109	0.102594	8	619875	R	II	ERICH1	Body	shore	Body-shore	chr8:619097-619607	rs1669611;rs535759677;rs555669392;rs575333811;rs543895165	33;24;4;2;1	0.137126	0.140362	0.0408196	0.109861	0.255412	0.154954	0.0532439	0.119881	0.226918	0.166585	0.334162	0.28399	0.149629	0.391416	0.119841	0.17466	0.0403334	0.285821	0.179553	0.297531	0.216121		0.111704	0.140347	0.0799859	0.0891372	0.0928017	0.0551545	0.0745852	0.149546	0.0329046
cg15052076	0.102952	0.102952	4.92466	6.19e-05	0.0473484	0.793261	0.102952	6	22414415	R	II		IGR	opensea	IGR-opensea		rs554118975;rs557656403;rs575814027	51;27;2	0.606952	0.616846	0.655354	0.748961	0.776556	0.807112	0.697247	0.57083	0.918911	0.697225	0.921284	0.911806	0.697448	0.827133	0.86105	0.769665	0.765471	0.826927	0.678635	0.672296	0.942895		0.535443	0.58549	0.772529	0.655775	0.480854	0.574791	0.702797	0.567881	0.796288
cg06555281	0.103386	0.103386	5.76129	8.27e-06	0.0168428	2.82545	0.103386	6	53513754	R	II	KLHL31	3'UTR	shelf	3'UTR-shelf	chr6:53516319-53517076	rs551337117	17	0.582147	0.627197	0.489453	0.602851	0.614203	0.676698	0.491922	0.597603	0.714915	0.583748	0.82049	0.695743	0.610222	0.798683	0.762654	0.616566	0.500087	0.651171	0.674823	0.753327	0.612729		0.564327	0.55491	0.535075	0.513733	0.465336	0.554389	0.508012	0.665417	0.575024
cg17965159	0.103444	0.103444	5.21519	3.06e-05	0.0342166	1.50337	0.103444	12	25246439	R	II	LRMP	Body	opensea	Body-opensea				0.509862	0.191053	0.338185	0.323133	0.378346	0.475582	0.22018	0.299074	0.457985	0.346328	0.389485	0.44804	0.400107	0.594626	0.387132	0.317054	0.338883	0.435641	0.243984	0.482216	0.336073		0.486837	0.204743	0.376174	0.306474	0.20577	0.400092	0.25719	0.280381	0.29006
cg05660355	0.104372	0.104372	5.77779	7.96e-06	0.0165136	2.86503	0.104372	16	79638744	F	II		IGR	shelf	IGR-shelf	chr16:79632619-79635537	rs147606925;rs566848883;rs534530729	1;9;35	0.313785	0.250362	0.18629	0.422696	0.287761	0.23892	0.216643	0.229658	0.333855	0.235352	0.263256	0.324362	0.257285	0.398108	0.188385	0.159198	0.275781	0.318452	0.178287	0.41861	0.101784		0.187475	0.163956	0.219484	0.27422	0.0744068	0.105714	0.197796	0.159684	0.155793
cg22959742	0.104386	0.104386	4.98874	5.3e-05	0.0436892	0.950148	0.104386	10	13913931	F	II	FRMD4A	Body	opensea	Body-opensea		rs181905392;rs557595866	0;24	0.341873	0.269958	0.231435	0.400337	0.514921	0.47151	0.356155	0.362033	0.48247	0.259077	0.646305	0.384114	0.461834	0.57538	0.487831	0.295965	0.2839	0.587495	0.428637	0.583798	0.456193		0.324941	0.258551	0.246945	0.334753	0.310196	0.352977	0.340811	0.374755	0.350774
cg13464878	0.104682	0.104682	4.98156	5.39e-05	0.0440361	0.932566	0.104682	10	91553996	F	II		IGR	opensea	IGR-opensea		rs183160255;rs138110627	0;20	0.436076	0.372652	0.272253	0.651936	0.657802	0.493309	0.243624	0.463619	0.627575	0.522988	0.77762	0.568971	0.437309	0.69114	0.382458	0.614805	0.45769	0.557835	0.580448	0.623127	0.504282		0.433312	0.351288	0.267498	0.571661	0.346389	0.436236	0.308367	0.426	0.55867
cg22315844	0.104744	0.104744	5.06212	4.43e-05	0.0398303	1.12963	0.104744	6	69342841	F	II		IGR	shelf	IGR-shelf	chr6:69345216-69345483	rs556522903;rs576086510;rs538384570	21;40;51	0.383377	0.411881	0.374799	0.397795	0.613717	0.494558	0.399207	0.425327	0.61324	0.445828	0.630075	0.604542	0.600622	0.606197	0.449779	0.575198	0.399779	0.560128	0.557701	0.542825	0.571923		0.339791	0.398814	0.360158	0.473567	0.334033	0.36311	0.426854	0.383933	0.450658
cg14091961	0.104907	0.104907	5.71387	9.26e-06	0.0179172	2.7115	0.104907	10	33252290	R	II		IGR	opensea	IGR-opensea		rs1935648;rs531645168	29;25	0.423513	0.295964	0.219546	0.518594	0.614473	0.569647	0.557664	0.373368	0.740078	0.455549	0.753252	0.839454	0.309152	0.591203	0.641193	0.275841	0.276083	0.403795	0.461385	0.516931	0.385235		0.358715	0.23464	0.19646	0.494057	0.574735	0.370089	0.453785	0.230338	0.812598
cg02845658	0.10596	0.10596	5.96719	5.09e-06	0.0131655	3.31784	0.10596	13	47188869	F	II	LRCH1	Body	opensea	Body-opensea		rs574751323;rs558766150	47;48	0.448601	0.4158	0.355548	0.500477	0.509183	0.50973	0.381465	0.443624	0.594009	0.582364	0.663054	0.743106	0.646111	0.678361	0.499149	0.592278	0.431138	0.531145	0.547692	0.620508	0.510972		0.415405	0.411595	0.387009	0.491411	0.398225	0.35931	0.343522	0.461621	0.556018
cg03353742	0.106087	0.106087	5.10833	3.96e-05	0.0378913	1.24256	0.106087	18	53132345	F	II	TCF4	Body	opensea	Body-opensea		rs550542813;rs185481922;rs548748927	0;42;43	0.152734	0.223956	0.0911145	0.238221	0.163004	0.183178	0.088791	0.12506	0.322757	0.256144	0.447596	0.309768	0.267707	0.442009	0.227361	0.175462	0.107563	0.426168	0.26415	0.372244	0.265516		0.135236	0.150584	0.111231	0.114114	0.074202	0.105384	0.13166	0.105846	0.152793
cg05647891	0.106638	0.106638	5.09861	4.06e-05	0.0382207	1.2188	0.106638	4	153346037	F	II	FBXW7	5'UTR	opensea	5'UTR-opensea		rs190162623;rs571785690	9;10	0.356861	0.52336	0.197648	0.398306	0.411777	0.531079	0.336926	0.377131	0.476727	0.467545	0.584146	0.418057	0.439885	0.604522	0.396767	0.345764	0.290544	0.352586	0.455651	0.541869	0.420206		0.344741	0.538667	0.265012	0.343062	0.248448	0.317484	0.375374	0.280078	0.294785
cg06236715	0.107374	0.107374	5.73701	8.76e-06	0.0172742	2.76712	0.107374	1	171566880	R	II		IGR	opensea	IGR-opensea				0.351851	0.171929	0.429883	0.429126	0.532039	0.404177	0.470345	0.419292	0.582524	0.532609	0.650043	0.658129	0.696083	0.614215	0.49807	0.415522	0.568692	0.521108	0.46272	0.530357	0.467316		0.300381	0.227899	0.377542	0.485566	0.332061	0.339902	0.466831	0.306752	0.484808
cg08252745	0.10828	0.10828	5.83896	6.89e-06	0.0152547	3.01163	0.10828	1	22383234	R	II	CDC42	5'UTR	shelf	5'UTR-shelf	chr1:22379009-22380029	rs2143104	14	0.43943	0.407154	0.318695	0.595466	0.585594	0.581893	0.394074	0.420916	0.549699	0.555597	0.728413	0.666908	0.514157	0.726222	0.526785	0.576068	0.414978	0.608472	0.536952	0.636662	0.578139		0.429915	0.370517	0.316365	0.45531	0.433907	0.433197	0.408845	0.437696	0.44762
cg19938920	0.10918	0.10918	4.90053	6.57e-05	0.0487751	0.734164	0.10918	18	21757108	F	II	OSBPL1A	Body	opensea	Body-opensea				0.694345	0.724161	0.535779	0.676755	0.794744	0.750855	0.612916	0.671452	0.874607	0.721939	0.84359	0.816181	0.765558	0.854574	0.747578	0.721408	0.681754	0.874728	0.793254	0.911945	0.754503		0.671928	0.560283	0.559276	0.602089	0.631183	0.699001	0.686404	0.646107	0.648074
cg06112453	0.109252	0.109252	6.56643	1.27e-06	0.0055997	4.72677	0.109252	15	26018669	F	II	ATP10A	Body	opensea	Body-opensea		rs144464185	22	0.23284	0.267099	0.195134	0.406967	0.437575	0.356404	0.17967	0.204241	0.427983	0.34557	0.480787	0.319017	0.34737	0.47031	0.341535	0.309307	0.217327	0.323888	0.321759	0.28279	0.370934		0.215081	0.226521	0.19684	0.18566	0.2156	0.256109	0.169236	0.155479	0.219114
cg00024937	0.109845	0.109845	6.63167	1.1e-06	0.0051798	4.87777	0.109845	1	192848662	F	II		IGR	opensea	IGR-opensea				0.640756	0.616337	0.444788	0.792426	0.765594	0.743269	0.57554	0.602088	0.813254	0.670412	0.717318	0.684362	0.758759	0.764471	0.804468	0.741517	0.470486	0.752106	0.696356	0.731764	0.694782		0.570762	0.633084	0.498663	0.57999	0.595942	0.571756	0.553429	0.588582	0.650265
cg10369537	0.111443	0.111443	5.86301	6.51e-06	0.014738	3.06918	0.111443	9	78834330	F	II	PCSK5	Body	opensea	Body-opensea		rs555679239;rs114998416	5;16	0.183143	0.068288	0.150953	0.257499	0.295946	0.254754	0.198624	0.215285	0.339972	0.242223	0.423287	0.349459	0.394479	0.430446	0.291291	0.214901	0.24352	0.357883	0.248224	0.434847	0.286046		0.138612	0.0854701	0.139368	0.230507	0.136965	0.142335	0.212955	0.154133	0.210115
cg20395108	0.111524	0.111524	5.68762	9.85e-06	0.0182629	2.64837	0.111524	4	173679958	R	II	GALNTL6	Body	opensea	Body-opensea		rs183770936	37	0.203618	0.231047	0.140761	0.465456	0.313726	0.383757	0.127711	0.286962	0.411758	0.242333	0.519474	0.338334	0.324749	0.428483	0.343551	0.323512	0.317331	0.386219	0.289996	0.430892	0.295796		0.173783	0.185035	0.194955	0.252012	0.136183	0.213374	0.182376	0.201645	0.224014
cg06599652	0.111846	0.111846	5.307	2.45e-05	0.0301304	1.72696	0.111846	3	152588033	F	II		IGR	opensea	IGR-opensea		rs140824550;rs532818767	1;5	0.458539	0.606797	0.36752	0.715858	0.64565	0.589723	0.455938	0.444954	0.664043	0.575115	0.780139	0.70913	0.55047	0.713958	0.659191	0.603355	0.389689	0.657427	0.633645	0.69572	0.672911		0.461854	0.509531	0.40582	0.515069	0.444657	0.47202	0.484888	0.498516	0.441405
cg02543993	0.1126	0.1126	5.85499	6.63e-06	0.0149241	3.04999	0.1126	7	5736195	F	I	RNF216	Body	opensea	Body-opensea		rs563331960;rs575578589	13;28	0.689614	0.450873	0.643272	0.548114	0.795604	0.786567	0.794801	0.77519	0.840451	0.6421	0.897322	0.783548	0.832731	0.864484	0.834238	0.686551	0.800489	0.845795	0.815322	0.873436	0.817442		0.597099	0.440041	0.593504	0.706856	0.660828	0.684317	0.721648	0.69579	0.76156
cg17571286	0.113103	0.113103	5.47123	1.65e-05	0.024658	2.12576	0.113103	1	108613442	R	II		IGR	opensea	IGR-opensea		rs370276300	1	0.435394	0.518153	0.340567	0.587629	0.601786	0.522495	0.311305	0.471068	0.682727	0.503298	0.722563	0.675747	0.57262	0.682496	0.545776	0.564686	0.353341	0.641558	0.525417	0.572341	0.64323		0.436138	0.433976	0.361382	0.458835	0.441766	0.387798	0.393271	0.472127	0.446639
cg00809335	0.113161	0.113161	6.14355	3.37e-06	0.0100897	3.73643	0.113161	5	109004789	F	II		IGR	opensea	IGR-opensea		rs17450715;rs567019144	8;48	0.57072	0.572808	0.380528	0.679437	0.706772	0.694806	0.566114	0.602474	0.800729	0.625058	0.825602	0.772417	0.695526	0.747616	0.723826	0.605826	0.444982	0.684995	0.64116	0.680909	0.651892		0.542374	0.5334	0.457457	0.625816	0.526211	0.533858	0.422369	0.49795	0.563132
cg07182084	0.113465	0.113465	5.07582	4.29e-05	0.0394798	1.16313	0.113465	15	101484583	R	II	LRRK1	Body	opensea	Body-opensea		rs541166702	46	0.335012	0.442441	0.249575	0.480803	0.457408	0.509037	0.231234	0.346177	0.564366	0.433566	0.602538	0.514306	0.307608	0.541574	0.415634	0.507656	0.245621	0.531338	0.465745	0.51327	0.526487		0.306693	0.325572	0.301629	0.259569	0.311325	0.298131	0.354262	0.335404	0.303892
cg26327551	0.116112	0.116112	7.29093	2.53e-07	0.00224654	6.37464	0.116112	3	15358747	F	II	SH3BP5	Body	opensea	Body-opensea				0.403333	0.421018	0.256585	0.670819	0.741093	0.476447	0.634426	0.407759	0.659656	0.628282	0.712547	0.752064	0.552092	0.671902	0.579928	0.478066	0.393455	0.644409	0.615888	0.810339	0.536898		0.370381	0.352788	0.273081	0.580573	0.5546	0.326673	0.57357	0.406557	0.536474
cg19968742	0.117306	0.117306	5.19356	3.22e-05	0.0352476	1.4506	0.117306	2	33311713	R	II	LTBP1	Body	opensea	Body-opensea		rs565873733;rs528362875;rs115959958;rs368579323	42;31;20;1	0.132243	0.250905	0.107185	0.525364	0.29321	0.356148	0.168993	0.344845	0.379515	0.286609	0.363387	0.394231	0.471609	0.423035	0.263782	0.326422	0.163741	0.500552	0.330782	0.538985	0.436501		0.145472	0.244208	0.191428	0.283054	0.2156	0.244778	0.156748	0.231118	0.238694
cg19849557	0.117923	0.117923	6.56251	1.29e-06	0.00560047	4.71768	0.117923	6	30619242	R	I	C6orf136	Body	shelf	Body-shelf	chr6:30614721-30615643	rs145813113;rs144380927;rs145374052	23;22;18	0.57395	0.601094	0.602231	0.634297	0.740629	0.742095	0.609116	0.697699	0.807333	0.677621	0.867127	0.763202	0.651094	0.748265	0.687605	0.713183	0.606613	0.863916	0.777839	0.818533	0.809973		0.533474	0.606318	0.508154	0.557408	0.614692	0.588153	0.651349	0.664521	0.633715
cg21107103	0.118445	0.118445	5.91114	5.81e-06	0.014097	3.18419	0.118445	11	18630052	R	II	SPTY2D1	3'UTR	opensea	3'UTR-opensea		rs200073800	1	0.514348	0.386575	0.322031	0.557331	0.499003	0.520146	0.366068	0.487592	0.592576	0.531938	0.667438	0.689142	0.595741	0.744194	0.55439	0.460263	0.403297	0.709448	0.465798	0.605137	0.616147		0.390466	0.275938	0.366774	0.472873	0.468631	0.415003	0.342311	0.519349	0.449513
cg07328987	0.118683	0.118683	4.92149	6.24e-05	0.0474826	0.785499	0.118683	13	47188916	F	II	LRCH1	Body	opensea	Body-opensea		rs574751323;rs558766150;rs78840481	0;1;43	0.303078	0.192364	0.27093	0.428491	0.532424	0.404003	0.25015	0.330279	0.492133	0.415142	0.609332	0.595711	0.536413	0.608013	0.35391	0.356339	0.295733	0.489884	0.481684	0.449051	0.429666		0.259707	0.259902	0.219199	0.377647	0.244827	0.251931	0.289537	0.283974	0.398594
cg26293423	0.120698	0.120698	5.8948	6.04e-06	0.0142988	3.14517	0.120698	5	71613149	R	II	MRPS27	Body	shelf	Body-shelf	chr5:71616007-71616345	rs73109211;rs186448392	50;2	0.311845	0.169911	0.292286	0.330654	0.31637	0.398488	0.335119	0.296639	0.481811	0.327553	0.570407	0.552536	0.470241	0.566118	0.337447	0.383934	0.385745	0.411367	0.339792	0.498199	0.419125		0.202067	0.228199	0.261851	0.352577	0.253529	0.27043	0.312991	0.251739	0.42506
cg15310871	0.120774	0.120774	5.15263	3.56e-05	0.0362889	1.35073	0.120774	8	20077936	R	I	ATP6V1B2	3'UTR	opensea	3'UTR-opensea		rs141302257	22	0.186978	0.0711095	0.300992	0.0717575	0.309301	0.288016	0.157108	0.30298	0.375216	0.255812	0.557476	0.379925	0.365834	0.501641	0.275848	0.225408	0.199786	0.455758	0.251915	0.545703	0.300782		0.172703	0.0978659	0.253895	0.12754	0.181088	0.119461	0.219709	0.197723	0.180213
cg11345976	0.121779	0.121779	5.01128	5.01e-05	0.0428318	1.0053	0.121779	2	30864107	R	II	LCLAT1	3'UTR	opensea	3'UTR-opensea		rs540807985;rs560779332;rs73922675	17;15;1	0.42637	0.191423	0.240525	0.398894	0.583468	0.434283	0.338386	0.347663	0.542936	0.414316	0.591781	0.585429	0.514373	0.598659	0.406131	0.476016	0.448937	0.569354	0.574853	0.547729	0.498911		0.427001	0.180343	0.251082	0.435621	0.321485	0.310535	0.353108	0.297938	0.396117
cg12619262	0.123877	0.123877	6.31449	2.27e-06	0.00793177	4.13909	0.123877	7	2480493	R	I		IGR	opensea	IGR-opensea		rs184575538;rs559022563;rs572405136;rs541439573	37;24;10;2	0.465382	0.363762	0.482315	0.363531	0.546724	0.627883	0.509932	0.568402	0.563067	0.511202	0.648936	0.605465	0.630643	0.670865	0.488555	0.458288	0.628838	0.691102	0.588884	0.709214	0.599363		0.409211	0.41039	0.454319	0.396941	0.39903	0.479507	0.438805	0.479113	0.445524
cg20925722	0.124582	0.124582	5.08501	4.19e-05	0.0389039	1.18557	0.124582	1	88278875	R	II		IGR	opensea	IGR-opensea		rs553712568	37	0.316952	0.325499	0.172295	0.370063	0.388632	0.443031	0.184269	0.281855	0.495249	0.341809	0.52849	0.492383	0.309176	0.560246	0.383512	0.487351	0.230115	0.583929	0.451228	0.520169	0.46716		0.292808	0.248851	0.2197	0.195099	0.22704	0.290675	0.233458	0.25375	0.251572
cg25474641	0.125066	0.125066	6.12377	3.53e-06	0.0104187	3.68963	0.125066	2	174221705	F	II	CDCA7	Body	shore	Body-shore	chr2:174219533-174220368	rs551111515;rs569260528;rs116170621	1;2;32	0.325647	0.135394	0.248785	0.494922	0.451878	0.357274	0.248295	0.275144	0.547149	0.449218	0.630086	0.554532	0.334768	0.549754	0.349364	0.339178	0.292705	0.390203	0.325155	0.458633	0.405476		0.245644	0.178533	0.213327	0.416837	0.270775	0.195188	0.214346	0.206096	0.366516
cg18642425	0.126442	0.126442	5.38781	2.02e-05	0.0270399	1.9234	0.126442	7	6465799	F	II	DAGLB	Body	opensea	Body-opensea		rs148847473;rs549955567;rs568275313	10;42;46	0.581728	0.566603	0.44813	0.683784	0.799861	0.712561	0.594374	0.731159	0.84153	0.650011	0.884072	0.833382	0.708031	0.854128	0.656338	0.746913	0.527713	0.884775	0.747293	0.869244	0.682719		0.587159	0.491891	0.508882	0.496115	0.604938	0.609265	0.608023	0.689529	0.662602
cg04326337	0.128498	0.128498	5.40454	1.94e-05	0.0268384	1.96404	0.128498	20	36664969	F	II	RPRD1B	Body	shelf	Body-shelf	chr20:36661834-36662495	rs145425978;rs541211254;rs149185628;rs376318992;rs541539824	0;2;3;6;12	0.404966	0.201193	0.388792	0.435358	0.525946	0.514833	0.435292	0.451558	0.604734	0.536815	0.78728	0.657419	0.558407	0.728443	0.477421	0.47399	0.408751	0.586967	0.549368	0.612986	0.622895		0.376194	0.298702	0.328093	0.38568	0.355777	0.355462	0.394762	0.411821	0.519491
cg01764979	0.128547	0.128547	5.02923	4.8e-05	0.0419296	1.04919	0.128547	13	33803427	F	II	STARD13	Body	opensea	Body-opensea		rs117378887;rs549482272;rs541905871	16;34;45	0.34663	0.325023	0.327667	0.60582	0.548731	0.554657	0.280725	0.487097	0.649595	0.432766	0.724225	0.573639	0.45181	0.647646	0.472887	0.451084	0.365342	0.554653	0.401195	0.619095	0.506527		0.326467	0.33411	0.312437	0.459066	0.280988	0.357246	0.406605	0.396812	0.425202
cg11626153	0.131303	0.131303	5.07295	4.32e-05	0.0395606	1.1561	0.131303	3	141456305	R	II	RNF7	TSS1500	shore	TSS1500-shore	chr3:141456881-141457591			0.304133	0.221808	0.215792	0.358879	0.718878	0.591991	0.382819	0.368359	0.593199	0.460774	0.700542	0.543923	0.380177	0.701871	0.365195	0.566185	0.266352	0.548014	0.426495	0.590921	0.575227		0.284543	0.284199	0.221189	0.370618	0.429036	0.421535	0.315914	0.327191	0.407074
cg19919032	0.131897	0.131897	5.36212	2.15e-05	0.0278559	1.861	0.131897	2	173925162	R	II		IGR	opensea	IGR-opensea		rs374109043	2	0.277411	0.57768	0.300155	0.476923	0.596137	0.52401	0.25102	0.416592	0.51701	0.363376	0.585568	0.442967	0.265228	0.600927	0.311135	0.391506	0.32008	0.520133	0.456032	0.46333	0.474803		0.367529	0.42921	0.40556	0.282534	0.43333	0.252822	0.288271	0.271055	0.285615
cg05144113	0.133394	0.133394	5.04287	4.64e-05	0.0409521	1.08255	0.133394	12	56578049	F	II	SMARCC2	Body	opensea	Body-opensea		rs112419940	16	0.406505	0.397631	0.345703	0.613763	0.681104	0.654057	0.419519	0.513799	0.73502	0.659715	0.845497	0.76811	0.603148	0.769998	0.549791	0.593716	0.428347	0.759578	0.623381	0.696083	0.67384		0.454347	0.370338	0.407368	0.501445	0.448636	0.488227	0.445	0.504804	0.527512
cg06712932	0.134294	0.134294	5.89594	6.02e-06	0.0142988	3.14788	0.134294	12	94672432	F	II	PLXNC1	Body	opensea	Body-opensea		rs528397671	1	0.541141	0.362406	0.42162	0.514844	0.695426	0.631381	0.506478	0.588251	0.799587	0.644628	0.801345	0.812809	0.723747	0.831263	0.666004	0.559949	0.54826	0.790383	0.657471	0.830392	0.66399		0.537938	0.388703	0.433931	0.544979	0.471922	0.530321	0.503865	0.474458	0.564199
cg26654091	0.137393	0.137393	6.67231	1e-06	0.00496788	4.97157	0.137393	11	5710216	F	II	TRIM22	TSS1500	opensea	TSS1500-opensea		rs149770683	48	0.369969	0.243683	0.207085	0.542244	0.51977	0.469622	0.301269	0.394657	0.580141	0.385732	0.688472	0.634268	0.438711	0.630546	0.357332	0.429399	0.31493	0.462679	0.378618	0.445349	0.393089		0.283537	0.221867	0.186709	0.378901	0.251116	0.321423	0.259819	0.330411	0.328664
cg05065075	0.143392	0.143392	4.94218	5.93e-05	0.0466248	0.83618	0.143392	17	36476531	R	II	MRPL45	Body	opensea	Body-opensea				0.127198	0.0597283	0.0796715	0.109506	0.277423	0.281905	0.0886713	0.109753	0.304187	0.188883	0.620221	0.392498	0.245383	0.398035	0.26647	0.187387	0.181571	0.338894	0.139755	0.275889	0.340779		0.0233647	0.0432534	0.114495	0.0742997	0.0595522	0.0802528	0.120388	0.100114	0.0700639
cg09685257	0.145157	0.145157	6.67637	9.93e-07	0.00496788	4.98094	0.145157	10	34686368	R	II	PARD3	Body	opensea	Body-opensea		rs558966572	50	0.217606	0.143066	0.215728	0.381513	0.500662	0.373257	0.345879	0.347745	0.594543	0.348191	0.593185	0.592805	0.525375	0.64153	0.337264	0.339589	0.342381	0.565263	0.333793	0.553319	0.346402		0.163676	0.131242	0.218642	0.306486	0.190037	0.225193	0.281527	0.214188	0.450445
cg09278865	0.14679	0.14679	7.33314	2.31e-07	0.00217879	6.46861	0.14679	3	48779789	F	II		IGR	opensea	IGR-opensea				0.429939	0.353865	0.363219	0.55803	0.684637	0.684633	0.470203	0.47899	0.572002	0.489088	0.760212	0.667818	0.457816	0.729963	0.637175	0.433095	0.451403	0.650212	0.545929	0.697356	0.604527		0.373839	0.380414	0.392779	0.46028	0.403606	0.466897	0.41334	0.36338	0.378477
cg03083216	0.147516	0.147516	5.90408	5.91e-06	0.0141944	3.16734	0.147516	5	82453147	F	II	XRCC4	Body	opensea	Body-opensea		rs28360089	44	0.292812	0.368269	0.125714	0.511377	0.544378	0.618917	0.28775	0.360231	0.376689	0.423828	0.667399	0.453085	0.567029	0.510658	0.438112	0.362474	0.251868	0.64371	0.545964	0.467154	0.488538		0.281964	0.389489	0.170078	0.343672	0.289577	0.32986	0.307373	0.323044	0.230509
cg16695253	0.148767	0.148767	5.93884	5.44e-06	0.0135437	3.25029	0.148767	16	88079762	R	II	BANP	Body	opensea	Body-opensea		rs58490341;rs148705627;rs563433954;rs575526547	38;37;14;1	0.374791	0.468335	0.296535	0.763037	0.683139	0.616755	0.327322	0.53691	0.618886	0.604998	0.759402	0.666267	0.63334	0.623215	0.522315	0.627081	0.500196	0.843469	0.481953	0.512632	0.550597		0.377843	0.413009	0.42362	0.468541	0.437611	0.379193	0.318541	0.491931	0.435187
cg07993480	0.156889	0.156889	5.7696	8.11e-06	0.0167434	2.84539	0.156889	10	12240746	F	II	CDC123	Body	shelf	Body-shelf	chr10:12237832-12238377	rs551884856	51	0.236104	0.13527	0.189846	0.268294	0.329529	0.471256	0.242553	0.291773	0.460821	0.286329	0.569532	0.557496	0.362467	0.517455	0.230027	0.367802	0.15893	0.345985	0.299956	0.513738	0.38699		0.170902	0.183922	0.201565	0.192868	0.136047	0.111121	0.245602	0.205001	0.231002
cg23293746	0.157567	0.157567	5.79276	7.68e-06	0.0161639	2.90095	0.157567	13	96666900	F	II	UGGT2	Body	opensea	Body-opensea		rs563598802	13	0.255533	0.335704	0.201993	0.29499	0.412883	0.394696	0.211201	0.212177	0.62032	0.395511	0.606245	0.62166	0.382507	0.664136	0.31415	0.401834	0.306384	0.500757	0.316405	0.487125	0.487267		0.098711	0.280752	0.261363	0.203845	0.20774	0.170253	0.247132	0.23379	0.289684
cg15633603	0.192575	0.192575	5.3138	2.41e-05	0.0298369	1.74353	0.192575	2	190399258	F	II		IGR	opensea	IGR-opensea		rs548173213;rs569641420	19;26	0.207202	0.139871	0.0778256	0.360932	0.444063	0.464486	0.104928	0.270256	0.591214	0.334124	0.699962	0.585108	0.317326	0.548675	0.475948	0.397731	0.0854164	0.525615	0.346673	0.446851	0.44896		0.148065	0.160877	0.138333	0.184293	0.110648	0.143649	0.187308	0.248002	0.168831
[truncated: 12 more columns]
