# Supplementary material for: Abrupt and altered cell-type specific DNA methylation profiles in blood during acute HIV infection persists despite prompt initiation of ART
Source: PLoS Pathog. 2021 Aug 13;17(8):e1009785. doi: 10.1371/journal.ppat.1009785 (PMC8386872; doi:10.1371/journal.ppat.1009785)
Supplement: S6 Data — (XLSX) [file ppat.1009785.s020.xlsx]

## Sheet: Sheet1
IFI27
USP18
ISG20
RSAD2
LGALS3BP
IFITM1
EPSTI1
OASL
MX1
IFIT3
KLHDC7B
CUL1
IFIT1
LY6E
SAMD4A
XAF1
APOBEC3A
DDX60
CMPK2
SPATS2L
AIM2
HERC5
PARP11
P2RY12
PPM1K
SETD7
UBE2L6
ATP10A
EIF2AK2
IFI44
APOL6
NMI
BST2
ETV7
IFI16
ODF3B
TYMP
CCL8
PSMB9
KMO
PARP12
NAPA
PLSCR1
CCR1
KIAA1958
BLVRA
ITGAE
TRIM22
PARP14
SP110
HELZ2
STAT1
ABTB2
TAP1
IL27
LAP3
SP140
NT5C3
PHF11
SHISA5
TDRD7
DDX60L
PARP9
IFIT5
B2M
IRF2
SEMA3C
WDR47
TPMT
TANK
RPA1
TCF7L2
NRG1
APP
IRF7
BTN3A3
ADCY9
MRPS27
ARHGAP19
