# Supplementary material for: Abrupt and altered cell-type specific DNA methylation profiles in blood during acute HIV infection persists despite prompt initiation of ART
Source: PLoS Pathog. 2021 Aug 13;17(8):e1009785. doi: 10.1371/journal.ppat.1009785 (PMC8386872; doi:10.1371/journal.ppat.1009785)
Supplement: S7 Data — (XLSX) [file ppat.1009785.s021.xlsx]

## Sheet: celltypesDML
names	logFC	AveExpr	t	P.Value	adj.P.Val	B	mono_AVG	cd4_AVG	deltaBeta	CHR	MAPINFO	Strand	Type	gene	feature	cgi	feat.cgi	UCSC_Islands_Name	SNP_ID	SNP_DISTANCE	Control_1_Mono	Control_2_Mono	Control_3_Mono	Control_4_Mono	Control_5_Mono	Control_6_Mono	Control_7_Mono	Control_8_Mono	Control_1_CD4	Control_2_CD4	Control_3_CD4	Control_4_CD4	Control_5_CD4	Control_6_CD4	Control_7_CD4	Control_8_CD4
cg24408573	-0.980365	0.500752	-284.763	6.9596e-31	8.34098e-26	59.5596	0.0105696	0.990934	0.980365	3	52510292	F	II	NISCH	Body	opensea	Body-opensea		rs535506060;rs113735882;rs555787853	9;25;27	0.00778854	0.00953267	0.0117691	0.0195428	0.00300245	0.00633305	0.0130568	0.0135313	0.992981	0.994034	0.981682	0.990547	0.993735	0.993905	0.984233	0.996359
cg08232510	-0.975162	0.497454	-324.91	8.56685e-32	5.97409e-26	61.0013	0.00987302	0.985035	0.975162	20	52527051	F	II		IGR	opensea	IGR-opensea		rs192998426;rs139166727	0;31	0.0151157	0.0136289	0.00739005	0.01598	0.00991852	0.00604026	0.00792041	0.00299024	0.981221	0.984686	0.985011	0.984975	0.987461	0.988035	0.986631	0.982259
cg11776255	-0.968247	0.49921	-228.019	2.3734e-29	2.04332e-25	56.8474	0.015086	0.983333	0.968247	17	32548316	F	II		IGR	opensea	IGR-opensea				0.00495821	0.0309371	0.0108966	0.0220633	0.0225486	0.00729437	0.00367942	0.0183104	0.977002	0.986054	0.980846	0.984159	0.982799	0.98903	0.983522	0.983253
cg21519701	-0.967442	0.491918	-287.797	5.88146e-31	8.34098e-26	59.6804	0.00819672	0.975639	0.967442	17	62252524	R	II	TEX2	Body	opensea	Body-opensea		rs142741186;rs181917994;rs575274084	34;2;1	0.00481487	0.0119369	0.00462668	0.0114474	0.0134336	0.00859323	0.00470358	0.00601759	0.966472	0.967056	0.974273	0.980747	0.97791	0.978807	0.97826	0.981589
cg11870455	-0.964355	0.490396	-239.924	1.05767e-29	1.47947e-25	57.4974	0.00821834	0.972573	0.964355	3	187491295	F	II		IGR	opensea	IGR-opensea				0.00400815	0.013857	0.00210872	0.0100326	0.0169403	0.00252792	0.00316267	0.0131093	0.973073	0.966024	0.970638	0.980748	0.959663	0.981839	0.97781	0.97079
cg02380585	-0.964311	0.487744	-176.449	1.39177e-27	1.97668e-24	53.3524	0.00558836	0.969899	0.964311	17	33776683	F	II	SLFN13	TSS1500	island	TSS1500-island	chr17:33776553-33776888	rs540602414	24	0.010106	0.000563604	0.0114056	0.00689228	0.00206885	0.00537969	0.00719878	0.00109206	0.976801	0.977685	0.977498	0.947701	0.968209	0.972896	0.988281	0.95012
cg02057343	-0.964116	0.492057	-244.31	7.93269e-30	1.2293e-25	57.7248	0.00999914	0.974115	0.964116	1	236005657	F	II	LYST	Body	opensea	Body-opensea				0.00330854	0.0170541	0.00960635	0.0227608	0.0115851	0.00477504	0.00260477	0.00829846	0.978826	0.977073	0.973501	0.982864	0.965016	0.97655	0.973055	0.966037
cg25344401	-0.964048	0.499342	-211.621	7.76426e-29	3.46707e-25	55.8662	0.0173182	0.981366	0.964048	7	4755415	F	II	FOXK1	Body	shelf	Body-shelf	chr7:4757802-4758037	rs574308740;rs142905562;rs76028975	0;16;23	0.0125168	0.0128653	0.0180139	0.0274352	0.000117309	0.0359903	0.0136678	0.0179393	0.983953	0.984684	0.977203	0.986919	0.97882	0.981927	0.983526	0.973898
cg05670158	-0.963505	0.497548	-207.898	1.02918e-28	4.0203e-25	55.6282	0.0157961	0.979301	0.963505	2	69981407	F	II	ANXA4	5'UTR	opensea	5'UTR-opensea		rs573743648;rs143647656	13;14	0.025454	0.0242964	0.0143742	0.00931884	0.0146621	0.0239611	0.00575581	0.00854619	0.98466	0.974189	0.982937	0.982763	0.991171	0.978479	0.979089	0.961118
cg23506375	-0.963223	0.492542	-201.979	1.62824e-28	4.98004e-25	55.2372	0.01093	0.974153	0.963223	18	19383644	R	II	MIB1	Body	opensea	Body-opensea		rs146924020;rs532674601;rs147975978;rs187573930	29;18;16;15	0.00815851	0.00810519	0.0231776	0.0135672	0.0219344	0.000403595	0.00477286	0.00732052	0.989637	0.983703	0.966893	0.971418	0.97221	0.978509	0.970005	0.960852
cg07026750	-0.962623	0.49523	-248.467	6.06784e-30	1.1471e-25	57.9347	0.0139179	0.976541	0.962623	4	8209196	R	II	SH3TC1	Body	opensea	Body-opensea		rs554279147;rs566154788	36;35	0.0116366	0.0298514	0.0128573	0.0150478	0.00955638	0.0130228	0.00850724	0.010864	0.983993	0.964741	0.980281	0.973654	0.976368	0.973834	0.981657	0.977802
cg07149033	-0.962554	0.501371	-202.691	1.5397e-28	4.85839e-25	55.2851	0.0200943	0.982648	0.962554	15	90419736	R	II	AP3S2	Body	opensea	Body-opensea		rs112283168;rs375757418	48;1	0.0143609	0.0276862	0.024288	0.00869234	0.0292799	0.0361023	0.0115196	0.00882538	0.989267	0.978163	0.975936	0.988961	0.97378	0.981222	0.988653	0.985204
cg00191409	-0.962108	0.493658	-247.385	6.50352e-30	1.1471e-25	57.8806	0.0126036	0.974712	0.962108	12	65093708	R	II		IGR	opensea	IGR-opensea		rs184163442	2	0.00391785	0.0181225	0.0127057	0.0148105	0.0173715	0.0122709	0.0116118	0.0100183	0.974844	0.963758	0.968782	0.978458	0.96873	0.973601	0.988631	0.980892
cg08820841	-0.961765	0.501332	-161	5.96185e-27	5.64877e-24	52.0276	0.0204501	0.982215	0.961765	3	46354481	R	II		IGR	opensea	IGR-opensea		rs182089148	39	0.0178629	0.0414624	0.0433414	0.0209444	0.00963581	0.00807394	0.00882906	0.0134508	0.970307	0.973881	0.98648	0.983154	0.995939	0.977668	0.986312	0.983979
cg03089177	-0.961345	0.496627	-219.15	4.45635e-29	2.62013e-25	56.3299	0.0159539	0.977299	0.961345	17	28177374	R	II	SSH2	Body	opensea	Body-opensea		rs144203881;rs563784929;rs531215637;rs542966608	48;44;12;1	0.0142666	0.026194	0.0259162	0.0125086	0.0161232	0.0241736	0.00292352	0.00552545	0.983382	0.978344	0.98248	0.965512	0.973998	0.97974	0.972207	0.98273
cg17660211	-0.961234	0.486587	-204.302	1.35785e-28	4.59454e-25	55.3925	0.00596967	0.967203	0.961234	12	47532917	F	II	PCED1B	5'UTR	opensea	5'UTR-opensea		rs148647428;rs141148328;rs1404812;rs74083867	0;1;8;37	0.006672	0.00632567	0.000537209	0.00177051	0.0217762	0.00503684	0.00325305	0.00238592	0.965149	0.985355	0.961174	0.962581	0.963015	0.957367	0.962445	0.980541
cg10456459	-0.960906	0.497768	-202.561	1.55548e-28	4.88608e-25	55.2764	0.0173156	0.978221	0.960906	12	22843015	F	II	ETNK1	3'UTR	opensea	3'UTR-opensea		rs373083641;rs558762857	1;47	0.0164252	0.019985	0.0167206	0.042694	0.014108	0.00404738	0.00882569	0.0157191	0.982574	0.971713	0.978843	0.978173	0.983978	0.972759	0.981043	0.976689
cg21609524	-0.960234	0.495487	-251.778	4.91728e-30	1.1471e-25	58.0981	0.0153703	0.975604	0.960234	14	31080494	F	II	G2E3	Body	opensea	Body-opensea				0.0167945	0.0215422	0.0257778	0.01993	0.0138564	0.0117587	0.00398823	0.00931479	0.980531	0.970926	0.985084	0.968891	0.972531	0.975223	0.976538	0.975109
cg07305485	-0.960209	0.494974	-110.523	2.33548e-24	7.48803e-22	46.2934	0.0148692	0.975078	0.960209	2	28179872	F	II	BRE	Body	opensea	Body-opensea		rs529636585;rs77574754	20;51	0.0145901	0.0639909	0.00110728	0.00395552	0.00180265	0.0240635	0.00691559	0.00252825	0.970788	0.963725	0.955929	0.977524	0.991977	0.97022	0.994894	0.975572
cg17723491	-0.960039	0.495529	-250.018	5.49675e-30	1.1471e-25	58.0117	0.0155093	0.975548	0.960039	15	80244933	F	II		IGR	opensea	IGR-opensea				0.0131891	0.023679	0.011996	0.00955039	0.024623	0.019703	0.0112303	0.0101034	0.9835	0.979946	0.970517	0.972494	0.968857	0.967299	0.981066	0.980708
cg17356733	-0.959636	0.50308	-219.517	4.33972e-29	2.62013e-25	56.3519	0.0232626	0.982898	0.959636	21	34774627	R	II	IFNGR2	TSS1500	shore	TSS1500-shore	chr21:34775437-34776493	rs572068741;rs575509358	17;8	0.0194882	0.0491779	0.0163442	0.0240381	0.0212799	0.0185657	0.0202402	0.0169667	0.982122	0.983517	0.982354	0.981014	0.985271	0.980966	0.985858	0.982084
cg25730852	-0.959466	0.500087	-154.326	1.16763e-26	9.32913e-24	51.4043	0.0203546	0.97982	0.959466	1	153707429	R	II	INTS3	Body	opensea	Body-opensea				0.0271079	0.0338329	0.0213682	0.0134217	0.0237397	0.0292699	0.00110766	0.0129889	0.986892	0.980431	0.949652	0.978042	0.991375	0.985876	0.991098	0.975194
cg05083015	-0.958974	0.4961	-196.897	2.44034e-28	6.62167e-25	54.8886	0.0166128	0.975586	0.958974	1	173162995	F	II	TNFSF4	Body	opensea	Body-opensea		rs534757953	46	0.0139411	0.0374481	0.0317253	0.0139271	0.0150023	0.00853189	0.00343556	0.00889106	0.979622	0.98265	0.97696	0.969722	0.972333	0.969983	0.976127	0.977294
cg24448340	-0.958288	0.492927	-270.788	1.54764e-30	8.34098e-26	58.9752	0.0137835	0.972071	0.958288	1	179921042	F	II		IGR	shelf	IGR-shelf	chr1:179923716-179924419	rs548672362;rs181851923	37;47	0.0125216	0.0249081	0.0208893	0.00749447	0.0131132	0.012712	0.00831568	0.010314	0.968595	0.968539	0.977106	0.967407	0.971983	0.971515	0.981038	0.970386
cg18853017	-0.957723	0.49899	-260.232	2.91025e-30	9.45134e-26	58.5006	0.0201286	0.977852	0.957723	17	28687290	F	II		IGR	opensea	IGR-opensea		rs545011560	12	0.0137283	0.03166	0.0172461	0.0206308	0.0229225	0.0188282	0.0140507	0.0219628	0.972872	0.96928	0.985148	0.979374	0.973306	0.983581	0.983696	0.97556
cg19131078	-0.957714	0.496535	-168.429	2.91305e-27	3.34022e-24	52.6841	0.017678	0.975392	0.957714	15	64382893	R	II	FAM96A	Body	shelf	Body-shelf	chr15:64385875-64386322	rs566216164	2	0.000432729	0.0439746	0.00578279	0.0166435	0.0171592	0.0138096	0.0153397	0.0282817	0.981616	0.980382	0.980252	0.969498	0.968231	0.967663	0.968689	0.986805
cg06032386	-0.957377	0.488605	-197.849	2.26033e-28	6.3035e-25	54.9549	0.00991651	0.967293	0.957377	10	75926796	F	II	ADK	Body	opensea	Body-opensea				0.000817918	0.0196399	0.00768859	0.0188873	0.0103232	0.0193551	0.00252033	9.96906e-05	0.970539	0.946831	0.976457	0.966718	0.97098	0.972537	0.972062	0.962222
cg03327154	-0.957366	0.491645	-179.496	1.06053e-27	1.65081e-24	53.5959	0.0129619	0.970328	0.957366	13	30480103	R	II		IGR	opensea	IGR-opensea		rs576349494;rs572571572;rs545150459	48;38;1	0.00296723	0.0298066	0.00278068	0.014144	0.0333954	0.00369791	0.0114344	0.00546875	0.975886	0.973074	0.97149	0.954373	0.973753	0.967129	0.977905	0.969011
cg06458042	-0.957196	0.500316	-246.445	6.90876e-30	1.1471e-25	57.8333	0.0217185	0.978914	0.957196	6	140205113	F	II		IGR	opensea	IGR-opensea		rs182783732;rs142693202;rs547983959	0;2;30	0.0209636	0.0331993	0.0143159	0.0262325	0.0307313	0.0237935	0.0132414	0.0112704	0.976182	0.979115	0.971389	0.983475	0.978566	0.982878	0.980231	0.979477
cg25834802	-0.957018	0.497046	-194.404	2.98758e-28	7.35396e-25	54.7131	0.018537	0.975555	0.957018	2	101791845	F	II		IGR	opensea	IGR-opensea		rs552590224;rs138471921;rs190072400;rs548719075;rs568237171	1;14;19;21;30	0.0290076	0.0274216	0.00970823	0.013278	0.0259691	0.0284501	0.0095612	0.00489996	0.966392	0.975	0.985826	0.980837	0.974888	0.96559	0.970369	0.985541
cg27135715	-0.956372	0.496395	-247.191	6.58507e-30	1.1471e-25	57.8709	0.0182089	0.974581	0.956372	8	131340369	R	II	ASAP1	Body	opensea	Body-opensea		rs576470206	45	0.0187698	0.0207851	0.0157706	0.02113	0.0246651	0.0108866	0.0147534	0.0189105	0.974202	0.981567	0.974635	0.979053	0.963279	0.963862	0.974132	0.98592
cg01804557	-0.956275	0.489678	-253.167	4.50596e-30	1.12222e-25	58.1656	0.0115405	0.967815	0.956275	15	66093248	F	II		IGR	opensea	IGR-opensea		rs187402542;rs191824015;rs538424803	1;34;46	0.00488149	0.016053	0.0112952	0.0156509	0.00882272	0.0184227	0.00724652	0.00995151	0.958251	0.962831	0.967322	0.964356	0.967018	0.972212	0.967916	0.982617
cg13501632	-0.956092	0.49194	-202.814	1.52492e-28	4.85199e-25	55.2934	0.0138943	0.969987	0.956092	5	61843962	R	II	IPO11	Body	opensea	Body-opensea		rs573338935;rs370475641;rs555750561	32;10;2	0.0256276	0.0110789	0.00941591	0.00409949	0.0299309	0.00324937	0.00739467	0.0203577	0.963244	0.974838	0.962856	0.966739	0.964709	0.978565	0.979069	0.969872
cg12371075	-0.955517	0.498923	-255.924	3.79386e-30	1.0189e-25	58.2981	0.0211642	0.976681	0.955517	3	182978449	R	II	MCF2L2	Body	opensea	Body-opensea		rs138739897;rs531802615	43;7	0.0143668	0.0323074	0.0197494	0.0282168	0.0295462	0.0163581	0.0104381	0.0183308	0.974794	0.979644	0.971877	0.978602	0.978832	0.978381	0.978561	0.972755
cg08127539	-0.955126	0.495027	-225.144	2.90316e-29	2.10422e-25	56.6829	0.0174638	0.972589	0.955126	3	17232100	R	II	TBC1D5	Body	opensea	Body-opensea		rs190610241;rs139902460;rs552249585	39;36;26	0.0269783	0.0153039	0.0218564	0.0127064	0.0224964	0.0139897	0.0133025	0.0130767	0.981652	0.980083	0.962769	0.966782	0.986223	0.963944	0.97109	0.968172
cg23588307	-0.954879	0.497771	-189.328	4.54741e-28	9.38205e-25	54.346	0.0203314	0.97521	0.954879	17	33717910	R	II		IGR	opensea	IGR-opensea		rs1849738;rs114125300;rs537618330;rs557390789;rs138754984;rs542224080	37;36;34;23;2;1	0.0157525	0.0369892	0.0204618	0.0335654	0.0183086	0.00296467	0.0204458	0.0141635	0.974219	0.96217	0.988014	0.981597	0.973314	0.975891	0.977097	0.969383
cg13828018	-0.954753	0.489387	-255.965	3.78415e-30	1.0189e-25	58.3	0.0120108	0.966764	0.954753	2	17941268	F	II	GEN1	Body	opensea	Body-opensea		rs147110059;rs181124955	26;27	0.00566191	0.0216523	0.0143527	0.0127206	0.0133906	0.00419957	0.00935892	0.01475	0.971703	0.964432	0.975281	0.955004	0.961865	0.967541	0.971278	0.967008
cg10239857	-0.95446	0.488637	-253.858	4.31493e-30	1.11445e-25	58.1991	0.0114071	0.965868	0.95446	1	46536187	F	II	PIK3R3	Body	opensea	Body-opensea		rs151055301;rs186871009	10;25	0.0138022	0.0155039	0.0054642	0.0146219	0.0135006	0.00711963	0.00675573	0.0144884	0.960986	0.966126	0.972375	0.96301	0.951246	0.97029	0.974944	0.967964
cg06678147	-0.953937	0.494929	-210.299	8.57676e-29	3.64695e-25	55.7824	0.0179607	0.971898	0.953937	3	15446547	R	II		IGR	opensea	IGR-opensea		rs571994259;rs568571323;rs531099568;rs577722740	43;41;39;2	0.0145168	0.0290749	0.0133727	0.012389	0.0346742	0.0088654	0.0175484	0.0132444	0.975203	0.9593	0.967194	0.967817	0.980532	0.979602	0.970529	0.975009
cg21248089	-0.95391	0.494082	-182.243	8.33259e-28	1.4242e-24	53.8109	0.017127	0.971037	0.95391	6	138056102	R	II	LOC100507406	Body	opensea	Body-opensea		rs528140674;rs547682455	45;6	0.00170894	0.0150616	0.00478348	0.0183201	0.0351872	0.0212408	0.0215708	0.0191431	0.970731	0.951533	0.972741	0.966979	0.982418	0.978826	0.971527	0.97354
cg03418002	-0.953795	0.501585	-140.087	5.42853e-26	3.11058e-23	49.9554	0.0246879	0.978483	0.953795	4	140655478	F	II	MAML3	Body	shore	Body-shore	chr4:140655962-140657135			0.0131605	0.0431619	0.00528216	0.0514914	0.026625	0.0246792	0.0276628	0.00544016	0.982395	0.991257	0.973258	0.981562	0.97598	0.9704	0.989094	0.963914
cg24400974	-0.953604	0.501571	-269.754	1.64458e-30	8.34098e-26	58.93	0.0247693	0.978374	0.953604	2	43467179	F	II	THADA	Body	opensea	Body-opensea		rs537417611;rs189979095	0;5	0.0210155	0.0275764	0.0249575	0.0305062	0.0225318	0.0186276	0.0192596	0.0336797	0.981502	0.974231	0.96866	0.98176	0.978287	0.975028	0.984989	0.982533
cg20990473	-0.953596	0.493323	-194.374	2.99495e-28	7.35396e-25	54.7109	0.0165246	0.970121	0.953596	14	91827651	F	II	CCDC88C	Body	opensea	Body-opensea		rs139771425;rs547760994;rs568059444	4;35;47	0.00238643	0.0281295	0.0116635	0.0297329	0.0177552	0.0137892	0.00233479	0.0264053	0.976803	0.961314	0.962759	0.970802	0.97308	0.96387	0.97832	0.974019
cg01809361	-0.953271	0.498468	-176.85	1.34249e-27	1.93426e-24	53.3847	0.0218326	0.975103	0.953271	2	28823246	F	II	PLB1	Body	opensea	Body-opensea		rs540101234;rs61590899	17;37	0.0132129	0.051117	0.0226021	0.01664	0.021911	0.0173692	0.0112771	0.0205314	0.979824	0.969535	0.976462	0.977359	0.962075	0.976542	0.972405	0.986626
cg18332229	-0.953131	0.495449	-212.245	7.40957e-29	3.37716e-25	55.9055	0.0188836	0.972015	0.953131	7	971130	F	II	ADAP1	Body	shelf	Body-shelf	chr7:973189-973888	rs532712478;rs112039414;rs115743495;rs545422093	6;7;21;49	0.0147949	0.031032	0.0219372	0.0102645	0.0287654	0.0182184	0.014819	0.0112373	0.966193	0.967199	0.965174	0.972142	0.969903	0.987227	0.982202	0.966077
cg00338177	-0.952948	0.491266	-204.011	1.38886e-28	4.63407e-25	55.3733	0.0147915	0.967739	0.952948	10	7226892	R	II	SFMBT2	Body	opensea	Body-opensea		rs182719031;rs555328988	49;8	0.0120566	0.0242745	0.0151393	0.0129248	0.0201659	0.0118761	0.0120677	0.00982731	0.968992	0.952919	0.965838	0.964217	0.970637	0.990219	0.970157	0.958937
cg16429499	-0.952485	0.489294	-136.027	8.65738e-26	4.57019e-23	49.5093	0.0130511	0.965536	0.952485	16	3597151	F	II	NLRC3	Body	opensea	Body-opensea		rs560609560	1	0.0140986	0.0225543	0.00567354	0.0217559	0.0161817	0.00790524	0.00791444	0.00832552	0.961597	0.923304	0.977677	0.976092	0.963742	0.976078	0.964342	0.981458
cg11759930	-0.952337	0.492885	-198.261	2.18692e-28	6.22468e-25	54.9834	0.0167166	0.969054	0.952337	6	159541084	F	II		IGR	opensea	IGR-opensea		rs531383002	18	0.00225685	0.0353719	0.013516	0.0239147	0.0142153	0.020131	0.0106344	0.0136923	0.972179	0.968108	0.97698	0.958914	0.960589	0.980708	0.969977	0.964975
cg22742001	-0.952154	0.493603	-168.566	2.8757e-27	3.32438e-24	52.6959	0.017526	0.96968	0.952154	12	110435418	F	II	GIT2	TSS1500	shore	TSS1500-shore	chr12:110437137-110437651	rs535086973;rs556501295	0;38	0.0154024	0.0377237	0.0393891	0.0105834	0.0129572	0.00938181	0.0125969	0.00217317	0.980745	0.964711	0.970037	0.967097	0.973285	0.963378	0.977828	0.96036
cg20537531	-0.95212	0.498978	-178.703	1.13776e-27	1.74761e-24	53.5331	0.0229179	0.975038	0.95212	15	39689402	F	II		IGR	opensea	IGR-opensea		rs191197283;rs569851075;rs150479031	1;15;31	0.020267	0.047585	0.0100068	0.03108	0.0194924	0.0215063	0.0109792	0.0224267	0.981132	0.980061	0.962976	0.966208	0.969551	0.980939	0.976385	0.983053
cg10140227	-0.95192	0.495761	-208.01	1.02047e-28	4.0203e-25	55.6354	0.0198006	0.971721	0.95192	11	116852379	R	II	SIK3	Body	opensea	Body-opensea		rs116186803	2	0.00741825	0.0344625	0.0186118	0.0274424	0.0279061	0.0221921	0.0097516	0.0106204	0.958465	0.976408	0.972566	0.976705	0.970756	0.974125	0.968277	0.976464
cg27441294	-0.951825	0.491206	-175.681	1.49157e-27	2.06349e-24	53.2901	0.015293	0.967118	0.951825	12	92625874	R	II		IGR	opensea	IGR-opensea		rs539673691	29	0.000862138	0.0314805	0.0147862	0.0240646	0.010875	0.0200447	0.0115149	0.00871563	0.959302	0.975891	0.950906	0.974873	0.981824	0.973992	0.957552	0.962605
cg17671383	-0.951664	0.492498	-201.878	1.64112e-28	4.99754e-25	55.2304	0.016666	0.96833	0.951664	19	38524950	R	II	SIPA1L3	5'UTR	opensea	5'UTR-opensea		rs187918418;rs150796037;rs563606136	27;10;1	0.00637611	0.0310397	0.012563	0.0248239	0.0172557	0.0124891	0.0163864	0.012394	0.961923	0.95092	0.971778	0.969341	0.971729	0.979043	0.978067	0.963836
cg04314107	-0.951643	0.49861	-176.634	1.36883e-27	1.95206e-24	53.3673	0.0227885	0.974432	0.951643	15	64397744	R	II	SNX1	Body	opensea	Body-opensea		rs146637103;rs189323425;rs140914262	47;28;8	0.00412417	0.0244971	0.0269806	0.0206118	0.0401013	0.0106817	0.0207581	0.0345532	0.983995	0.966479	0.97539	0.978675	0.95789	0.977443	0.974517	0.981067
cg14640477	-0.951502	0.501436	-219.037	4.49321e-29	2.62013e-25	56.3231	0.0256847	0.977187	0.951502	10	26746194	R	II	APBB1IP	5'UTR	opensea	5'UTR-opensea		rs191760679;rs183975028	42;2	0.0191334	0.0371302	0.0211391	0.0167769	0.0444217	0.0190163	0.0225271	0.0253331	0.974365	0.979461	0.977007	0.969081	0.983797	0.978369	0.975121	0.980293
cg15232451	-0.951264	0.496068	-223.8	3.19276e-29	2.20443e-25	56.605	0.0204366	0.9717	0.951264	8	61764676	F	II	CHD7	Body	opensea	Body-opensea		rs535347450	25	0.0109706	0.0243715	0.0231807	0.0225318	0.0240634	0.0174514	0.0195246	0.0213987	0.984402	0.97877	0.958941	0.972109	0.973739	0.965828	0.98006	0.959753
cg00849335	-0.951058	0.499405	-137.378	7.4005e-26	4.03604e-23	49.6595	0.0238757	0.974934	0.951058	1	66736380	F	II	PDE4B	Body	opensea	Body-opensea		rs562659832;rs533451657	0;20	0.0399033	0.01633	0.0101957	0.0316781	0.0547087	0.0257063	0.00152916	0.0109542	0.978015	0.976202	0.979357	0.982564	0.979089	0.956316	0.9703	0.977626
cg08304487	-0.950778	0.492077	-191.375	3.83356e-28	8.55777e-25	54.4956	0.0166882	0.967466	0.950778	11	121306875	F	II		IGR	opensea	IGR-opensea		rs569371975;rs530429961;rs548544049;rs143249678	1;25;35;38	0.00801966	0.0170453	0.0199176	0.023908	0.0246974	0.00852221	0.00833512	0.0230605	0.968126	0.949689	0.959239	0.971855	0.977005	0.962841	0.966455	0.984522
cg06980932	-0.950301	0.486143	-179.234	1.08539e-27	1.67825e-24	53.5752	0.0109926	0.961294	0.950301	11	121301233	R	II		IGR	shelf	IGR-shelf	chr11:121297942-121298160	rs141829747	42	0.016332	0.0296008	0.00616073	0.00846245	0.0140553	0.00528829	0.0067909	0.00125043	0.982911	0.957197	0.961927	0.952632	0.959169	0.96345	0.945771	0.967292
cg13460556	-0.950182	0.491423	-251.684	4.94671e-30	1.1471e-25	58.0935	0.016332	0.966514	0.950182	15	89709638	F	II	ABHD2	Body	opensea	Body-opensea		rs566135506;rs540165078	7;24	0.0134974	0.0174999	0.0156611	0.00730795	0.0220804	0.0250165	0.00826259	0.0213297	0.963918	0.962796	0.96018	0.966765	0.967701	0.979553	0.966018	0.965184
cg22471156	-0.950066	0.49155	-241.978	9.23748e-30	1.37317e-25	57.6047	0.016517	0.966582	0.950066	7	6473557	R	II	DAGLB	Body	opensea	Body-opensea		rs181595329	6	0.011123	0.0101473	0.0166215	0.0301277	0.0242134	0.0180085	0.0112199	0.0106743	0.963484	0.967682	0.974997	0.963003	0.959022	0.972717	0.96969	0.962064
cg05631664	-0.949974	0.500819	-158.678	7.50846e-27	6.69568e-24	51.8145	0.0258318	0.975806	0.949974	5	55967501	F	II		IGR	opensea	IGR-opensea		rs145706766;rs112947954;rs569027371;rs181236639	0;1;4;33	0.0152616	0.0519438	0.0222147	0.0220981	0.0290353	0.0214925	0.0116251	0.0329835	0.984421	0.957887	0.984385	0.976809	0.982223	0.9615	0.97469	0.984533
cg05161346	-0.949586	0.493505	-207.093	1.09464e-28	4.1262e-25	55.5759	0.0187121	0.968299	0.949586	11	10524272	R	II	AMPD3	ExonBnd	opensea	ExonBnd-opensea		rs199907307	26	0.0144141	0.0266492	0.0196916	0.0192131	0.0297365	0.012906	0.0146314	0.0124548	0.967411	0.972899	0.976073	0.964784	0.976028	0.978913	0.959993	0.950286
cg20922407	-0.949415	0.497651	-171.264	2.23478e-27	2.7065e-24	52.925	0.0229437	0.972358	0.949415	2	225749057	R	II	DOCK10	Body	opensea	Body-opensea				0.0146326	0.0441603	0.0223	0.0216685	0.0375272	0.00814693	0.012321	0.0227934	0.983245	0.978773	0.976267	0.963286	0.967949	0.964824	0.981531	0.962992
cg27606341	-0.949304	0.497322	-185.764	6.14915e-28	1.13422e-24	54.0802	0.0226701	0.971974	0.949304	5	39219632	R	II	FYB	1stExon	opensea	1stExon-opensea		rs568900638;rs6863066;rs73072532	23;19;8	0.0107165	0.0262275	0.0220379	0.0407553	0.0271394	0.0189371	0.0151878	0.0203597	0.97048	0.965519	0.977929	0.964469	0.966784	0.985207	0.959273	0.986132
cg23004513	-0.949136	0.495607	-205.102	1.27614e-28	4.47194e-25	55.4455	0.0210389	0.970175	0.949136	3	171792488	F	II	FNDC3B	5'UTR	opensea	5'UTR-opensea		rs146239458;rs184256294;rs138908027	0;8;44	0.009311	0.0364087	0.021617	0.0203498	0.0229053	0.0155839	0.0293406	0.0127952	0.964228	0.959705	0.971436	0.962024	0.980027	0.969614	0.980776	0.973589
cg05815355	-0.949032	0.495625	-224.803	2.97409e-29	2.1163e-25	56.6632	0.021109	0.970141	0.949032	5	10762626	R	II	DAP	TSS1500	shore	TSS1500-shore	chr5:10760836-10761925	rs529468405	51	0.0218083	0.0328572	0.014582	0.02964	0.0270042	0.0199284	0.0102153	0.0128366	0.968867	0.965002	0.972303	0.970783	0.970982	0.961138	0.982717	0.969338
cg06903512	-0.948992	0.492051	-188.431	4.90352e-28	9.82605e-25	54.2798	0.0175549	0.966547	0.948992	20	47340424	F	II	PREX1	Body	opensea	Body-opensea		rs543641082;rs562350307	1;19	0.00417392	0.0290588	0.0155992	0.0201003	0.0252333	0.0204134	0.0120533	0.013807	0.957862	0.963586	0.945631	0.966959	0.972327	0.974956	0.977726	0.973327
cg16972032	-0.948626	0.491674	-158.836	7.39092e-27	6.60775e-24	51.8291	0.017361	0.965987	0.948626	5	79423177	R	II	SERINC5	Body	opensea	Body-opensea		rs73125914	42	0.034339	0.0167015	0.0180473	0.0175466	0.0211377	0.00768486	0.0166291	0.00680194	0.981324	0.958161	0.971548	0.960212	0.958968	0.943545	0.987473	0.966663
cg06536039	-0.948609	0.498144	-174.614	1.64307e-27	2.20769e-24	53.203	0.0238399	0.972449	0.948609	19	35465641	F	II		IGR	opensea	IGR-opensea				0.00650358	0.0439681	0.0287265	0.0284813	0.0376122	0.0175141	0.0190067	0.00890646	0.977167	0.975898	0.967274	0.962937	0.972148	0.981999	0.967915	0.974251
cg23738183	-0.948555	0.497051	-202.251	1.5937e-28	4.91755e-25	55.2556	0.022774	0.971329	0.948555	12	125481704	R	II	BRI3BP	Body	shelf	Body-shelf	chr12:125478162-125478849	rs560498986;rs545717424	5;1	0.0159501	0.0315792	0.00983881	0.041357	0.0267368	0.0173786	0.0159198	0.0234314	0.97595	0.968869	0.958168	0.969903	0.968596	0.976877	0.97624	0.976024
cg02609911	-0.948461	0.488216	-234.851	1.48511e-29	1.72607e-25	57.2264	0.0139857	0.962447	0.948461	8	134190531	R	II		IGR	opensea	IGR-opensea		rs536270360	2	0.0112392	0.0253798	0.0131861	0.0127982	0.0098491	0.0101162	0.0116652	0.0176518	0.967148	0.964177	0.951264	0.961039	0.957143	0.961817	0.978756	0.958231
cg04411390	-0.948095	0.492157	-196.409	2.53839e-28	6.74325e-25	54.8545	0.0181091	0.966204	0.948095	11	78149737	F	II	NARS2	Body	opensea	Body-opensea		rs529575860;rs183226854;rs565915132;rs535053857	1;9;22;33	0.00688511	0.0376695	0.0125121	0.0245187	0.00996866	0.0121849	0.0187629	0.0223707	0.964782	0.968985	0.958737	0.959895	0.96359	0.98306	0.965077	0.96551
cg04468621	-0.947903	0.483271	-223.434	3.27702e-29	2.21267e-25	56.5836	0.00931964	0.957223	0.947903	4	185734598	F	II	ACSL1	TSS1500	opensea	TSS1500-opensea		rs566577150	29	0.0103567	0.0196632	0.00676094	0.0100868	0.0102177	0.000240757	0.0116247	0.00560642	0.956721	0.969648	0.960124	0.962875	0.963391	0.953325	0.941517	0.950184
cg13564405	-0.947687	0.501525	-181.317	9.03434e-28	1.49892e-24	53.7389	0.0276814	0.975368	0.947687	12	110893682	F	II	GPN3	Body	opensea	Body-opensea		rs79807973;rs201061562;rs143166802	0;1;41	0.0277786	0.0506126	0.0107501	0.0364998	0.0247091	0.0240792	0.0295674	0.0174546	0.982078	0.96706	0.969063	0.976815	0.980149	0.978142	0.983389	0.966248
cg19628988	-0.947559	0.487439	-235.681	1.40415e-29	1.72607e-25	57.2714	0.013659	0.961218	0.947559	5	139040928	F	II	CXXC5	5'UTR	island	5'UTR-island	chr5:139040819-139041028	rs532134798;rs541173856;rs149642694	1;38;50	0.0122266	0.0132404	0.010897	0.026401	0.0149078	0.00664743	0.0158371	0.00911429	0.974323	0.956178	0.954966	0.962928	0.95783	0.9548	0.957818	0.970902
cg00444740	-0.947367	0.486453	-226.391	2.65939e-29	2.09973e-25	56.7547	0.0127692	0.960136	0.947367	8	129162178	R	II	MIR1208	TSS200	opensea	TSS200-opensea				0.0112215	0.019912	0.0103254	0.0203623	0.0122889	0.0116533	0.00892564	0.00746415	0.947328	0.955608	0.952939	0.963144	0.962684	0.970142	0.97404	0.955206
cg00908794	-0.947195	0.492672	-142.984	3.92248e-26	2.41211e-23	50.2644	0.0190746	0.966269	0.947195	14	69526840	F	II	DCAF5	Body	opensea	Body-opensea				0.00078179	0.0461984	0.0101284	0.0296555	0.0188303	0.0153627	0.0134421	0.0181977	0.981337	0.954159	0.971955	0.943872	0.975743	0.974314	0.960585	0.968188
cg27658459	-0.947123	0.498561	-197.768	2.27507e-28	6.3035e-25	54.9493	0.0249992	0.972122	0.947123	1	180129682	F	II	QSOX1	Body	opensea	Body-opensea		rs574484620	33	0.0149097	0.0422227	0.0293038	0.0210312	0.0261989	0.0222796	0.0112852	0.032763	0.984045	0.965497	0.966195	0.973634	0.976929	0.961758	0.97769	0.971227
cg15848824	-0.947067	0.49042	-147.232	2.4646e-26	1.65417e-23	50.7039	0.0168868	0.963953	0.947067	6	138053459	R	II	LOC100507406	Body	opensea	Body-opensea		rs115032200;rs539266387;rs541639787	19;10;1	0.0002822	0.0406461	0.0218075	0.0313413	0.000745993	0.0121278	0.0175249	0.0106183	0.985079	0.966433	0.965561	0.964889	0.95484	0.955254	0.969833	0.949738
cg25907437	-0.946943	0.503751	-147.095	2.50126e-26	1.66936e-23	50.6899	0.0302797	0.977223	0.946943	15	91471632	R	II		IGR	shore	IGR-shore	chr15:91473314-91473592	rs148486320;rs191447727	44;1	0.0168636	0.0510693	0.0319145	0.0239996	0.0467584	0.0230134	0.0209044	0.0277145	0.971057	0.988741	0.951119	0.990125	0.979327	0.970389	0.987375	0.97965
cg00873906	-0.946883	0.485939	-226.804	2.58357e-29	2.09973e-25	56.7783	0.0124976	0.95938	0.946883	13	49148448	F	II		IGR	opensea	IGR-opensea		rs540250747;rs561631917	0;1	0.0162762	0.0230992	0.00821807	0.0131129	0.00820876	0.00227969	0.013889	0.0148967	0.952317	0.959421	0.9582	0.965685	0.9509	0.970982	0.967478	0.950058
cg17509489	-0.946761	0.493464	-207.864	1.03188e-28	4.0203e-25	55.626	0.0200833	0.966844	0.946761	2	60593340	R	II		IGR	opensea	IGR-opensea				0.0065928	0.020691	0.0213953	0.0268074	0.0208845	0.0139651	0.024582	0.0257484	0.974466	0.972892	0.96267	0.971491	0.970222	0.970473	0.945431	0.96711
cg05941378	-0.946756	0.496289	-174.16	1.71247e-27	2.27898e-24	53.1657	0.0229107	0.969666	0.946756	15	64456365	F	II	PPIB	TSS1500	shore	TSS1500-shore	chr15:64454890-64455577	rs142543311	34	0.00796037	0.0430575	0.0303643	0.0376678	0.0184675	0.0148103	0.0240243	0.00693378	0.968443	0.970138	0.961844	0.973634	0.962187	0.98038	0.969574	0.971132
cg13900919	-0.946746	0.488353	-236.279	1.34883e-29	1.72607e-25	57.3036	0.0149804	0.961726	0.946746	20	47340601	F	II	PREX1	Body	opensea	Body-opensea		rs80069055;rs569744155;rs139742824;rs143035909	0;18;49;51	0.00188122	0.0224868	0.0136047	0.0160689	0.0252893	0.00971792	0.0180851	0.0127096	0.951305	0.962675	0.960627	0.9628	0.965569	0.964818	0.955285	0.970732
cg06373940	-0.946538	0.49879	-134.234	1.06873e-25	5.46392e-23	49.3071	0.025521	0.972059	0.946538	2	128052778	F	II	ERCC3	TSS1500	shore	TSS1500-shore	chr2:128051347-128051857			0.00853511	0.0331012	0.00220109	0.0545081	0.0329936	0.0259518	0.0364699	0.0104068	0.959659	0.975518	0.972374	0.983017	0.9573	0.970009	0.983212	0.975387
cg08701420	-0.946425	0.494717	-176.519	1.38306e-27	1.96832e-24	53.358	0.021505	0.96793	0.946425	10	105044051	R	II	INA	Body	opensea	Body-opensea		rs570806585	34	0.0086391	0.0416154	0.0186564	0.0230654	0.0349445	0.0220255	0.0117214	0.0113723	0.955044	0.975998	0.957438	0.96734	0.977836	0.973982	0.970004	0.965798
cg04104358	-0.946398	0.495771	-227.5	2.46092e-29	2.09283e-25	56.8179	0.0225717	0.968969	0.946398	11	12180973	R	II	MICAL2	5'UTR	opensea	5'UTR-opensea		rs185661414;rs188425372;rs572820866	41;2;1	0.00615103	0.0277237	0.0124808	0.0336377	0.0275418	0.0254704	0.0229135	0.0246547	0.978642	0.966012	0.969989	0.964064	0.967799	0.964689	0.96811	0.972451
cg08403131	-0.946359	0.491049	-217.95	4.86232e-29	2.77929e-25	56.2575	0.0178697	0.964229	0.946359	5	40485321	R	II		IGR	opensea	IGR-opensea		rs552377245	43	0.00971721	0.0276634	0.0232906	0.0283863	0.0198154	0.0148914	0.0128012	0.00639168	0.972683	0.970677	0.957996	0.958204	0.967147	0.963255	0.953697	0.970172
cg07394019	-0.946321	0.497217	-229.867	2.08785e-29	1.96721e-25	56.9516	0.0240569	0.970377	0.946321	11	61146265	F	II		IGR	opensea	IGR-opensea		rs561823860	36	0.0180803	0.0264746	0.022307	0.0172192	0.0452681	0.0194291	0.0214056	0.0222716	0.971561	0.972113	0.974815	0.967963	0.972953	0.963812	0.974496	0.965307
cg08428726	-0.946233	0.495789	-258.675	3.2013e-30	9.70619e-26	58.428	0.0226731	0.968906	0.946233	8	48318959	F	II	SPIDR	Body	opensea	Body-opensea		rs554784475;rs573091925	28;48	0.0262762	0.034087	0.0165776	0.025278	0.0176137	0.0181839	0.0215503	0.0218185	0.971198	0.963797	0.9701	0.96046	0.966493	0.966722	0.978629	0.973848
cg03819732	-0.946188	0.490359	-171.373	2.21234e-27	2.69715e-24	52.9341	0.0172646	0.963453	0.946188	5	16455898	R	II	ZNF622	Body	opensea	Body-opensea		rs187580140;rs540214745	45;12	0.0171245	0.0232884	0.0156366	0.0131439	0.0086748	0.0207304	0.0228822	0.0166358	0.992367	0.956271	0.949338	0.958736	0.951108	0.959874	0.973324	0.966605
cg24475517	-0.946188	0.498099	-191.126	3.91359e-28	8.69152e-25	54.4776	0.0250054	0.971193	0.946188	2	118737667	R	II	CCDC93	Body	opensea	Body-opensea		rs116034906	12	0.0200041	0.0435912	0.0169121	0.0282041	0.0419941	0.0200464	0.0146717	0.0146198	0.962767	0.966003	0.970275	0.971346	0.978468	0.969052	0.974683	0.97695
cg23403750	-0.946164	0.499499	-163.841	4.51631e-27	4.57104e-24	52.2831	0.0264173	0.972581	0.946164	5	114610319	F	II	CCDC112	Body	opensea	Body-opensea				0.0108269	0.0407607	0.0231119	0.0228747	0.0514254	0.0271846	0.0153276	0.0198269	0.974136	0.972864	0.976817	0.978818	0.978891	0.96583	0.955297	0.977995
cg02765696	-0.946126	0.506109	-173.419	1.83247e-27	2.40201e-24	53.1046	0.0330456	0.979172	0.946126	5	82608788	F	II	XRCC4	Body	opensea	Body-opensea		rs544015126;rs181717111	2;47	0.0384783	0.0316896	0.0274621	0.0244372	0.0564134	0.0227748	0.0289413	0.0341685	0.968118	0.981699	0.980145	0.993222	0.993056	0.969434	0.969835	0.977864
cg08538581	-0.946019	0.494659	-155.044	1.08468e-26	8.79532e-24	51.4729	0.0216499	0.967669	0.946019	1	162500634	R	II		IGR	opensea	IGR-opensea		rs550054298	30	0.0258275	0.033853	0.0233325	0.0109046	0.0471065	0.000274716	0.0216412	0.010259	0.966031	0.953334	0.968181	0.963668	0.975655	0.963992	0.98015	0.970341
cg07617198	-0.945856	0.495288	-209.489	9.11837e-29	3.79396e-25	55.7307	0.0223594	0.968216	0.945856	8	129251285	F	II		IGR	opensea	IGR-opensea		rs540702245	20	0.0167696	0.0399087	0.008727	0.0261691	0.0314215	0.0235343	0.0133685	0.0189768	0.970909	0.96159	0.968624	0.968973	0.972751	0.961595	0.976569	0.964713
cg09996970	-0.94579	0.487432	-163.197	4.8078e-27	4.81711e-24	52.2257	0.0145376	0.960327	0.94579	20	33002950	F	II	ITCH	Body	opensea	Body-opensea				0.000247465	0.0249534	0.00816195	0.0182596	0.0258403	0.00781319	0.0079396	0.023085	0.960849	0.964955	0.961969	0.935668	0.974968	0.948617	0.968159	0.967433
cg15033222	-0.945765	0.498175	-181.172	9.15051e-28	1.51211e-24	53.7276	0.0252925	0.971058	0.945765	2	20927951	R	II	LDAH	Body	opensea	Body-opensea				0.0290861	0.0313895	0.0174671	0.0385386	0.0154714	0.0327061	0.0159866	0.0216944	0.981308	0.968632	0.959952	0.978299	0.987831	0.959584	0.96059	0.972266
cg07115878	-0.945666	0.493226	-148.806	2.08174e-26	1.4517e-23	50.8628	0.020393	0.966059	0.945666	1	243894772	R	II	AKT3	Body	opensea	Body-opensea		rs115967540;rs145685744;rs74366611	37;34;1	0.0208931	0.0374763	0.0176665	0.0294612	0.0229141	0.0161277	0.00947362	0.00913153	0.955518	0.95677	0.93988	0.974905	0.983297	0.978512	0.976544	0.963045
cg07412002	-0.94556	0.497355	-155.153	1.07262e-26	8.70772e-24	51.4833	0.0245749	0.970135	0.94556	6	75982956	F	II	TMEM30A	Body	opensea	Body-opensea		rs115098925;rs189966116	17;23	0.0224403	0.0524557	0.0148802	0.0188045	0.037562	0.015445	0.0280986	0.00691271	0.964464	0.976242	0.977281	0.971851	0.96979	0.952932	0.97869	0.969828
cg07945473	-0.945475	0.4997	-182.035	8.48506e-28	1.43618e-24	53.7948	0.0269625	0.972437	0.945475	8	81934123	F	II	PAG1	5'UTR	opensea	5'UTR-opensea		rs554938503	1	0.0165533	0.034596	0.0144917	0.0400035	0.0291187	0.0185292	0.0197691	0.0426383	0.963158	0.98276	0.967014	0.974954	0.976862	0.981772	0.960958	0.972021
cg00448525	-0.945474	0.491008	-210.49	8.45413e-29	3.63919e-25	55.7945	0.0182708	0.963745	0.945474	1	247581408	F	II	NLRP3	5'UTR	opensea	5'UTR-opensea		rs201896158;rs202204798;rs191304686	9;30;48	0.00847244	0.0316801	0.0160877	0.0227392	0.0226754	0.0123792	0.0179909	0.0141416	0.958901	0.958244	0.979332	0.970707	0.964579	0.955081	0.968563	0.954554
cg23317319	-0.945416	0.48838	-195.039	2.83688e-28	7.1938e-25	54.7581	0.0156723	0.961088	0.945416	2	70154518	F	II	MXD1	Body	opensea	Body-opensea		rs75332799;rs4852383;rs4852384	10;17;21	0.00626618	0.0185373	0.0228732	0.0204192	0.0256515	0.0199604	0.00428406	0.0073865	0.95566	0.960814	0.972114	0.975217	0.952176	0.963204	0.96215	0.947369
cg10293909	-0.945384	0.489602	-121.614	5.12184e-25	2.02823e-22	47.7877	0.0169104	0.962294	0.945384	2	75185152	R	II	POLE4	TSS1500	shore	TSS1500-shore	chr2:75185567-75186177	rs112994704;rs187546926	49;46	0.00600419	0.0243637	0.0228807	0.034169	0.0112228	0.012545	0.0091571	0.0149406	0.987953	0.966127	0.950175	0.966778	0.958175	0.970403	0.977462	0.921282
cg20610950	-0.945089	0.496373	-150.058	1.82243e-26	1.30895e-23	50.9878	0.0238284	0.968917	0.945089	17	75096202	R	II		IGR	opensea	IGR-opensea		rs563884689;rs577297363	5;1	0.00502582	0.0460583	0.0308071	0.0154766	0.0460703	0.0233695	0.0164855	0.00733405	0.969269	0.978166	0.968292	0.965906	0.962715	0.962733	0.963202	0.981055
cg02251680	-0.944988	0.496665	-125.911	2.95186e-25	1.28494e-22	48.325	0.0241715	0.969159	0.944988	12	32638839	F	II	FGD4	TSS200	opensea	TSS200-opensea		rs529236519	38	0.0464235	0.0491948	0.00465124	0.0194198	0.0303357	0.0241923	0.00772599	0.0114287	0.955529	0.962895	0.993583	0.974054	0.977073	0.96694	0.95226	0.970942
cg18442793	-0.944796	0.49432	-175.527	1.5126e-27	2.0805e-24	53.2775	0.0219223	0.966718	0.944796	1	206946164	R	II	IL10	TSS1500	opensea	TSS1500-opensea		rs5743625;rs541633893;rs145184128	51;47;8	0.0110538	0.0434427	0.0167399	0.0301732	0.0226794	0.0230999	0.00590734	0.022282	0.958264	0.973109	0.967152	0.978574	0.972122	0.957487	0.955253	0.971785
cg10824823	-0.944703	0.505649	-204.146	1.37435e-28	4.6077e-25	55.3822	0.0332978	0.978001	0.944703	20	36326008	R	II	CTNNBL1	5'UTR	shelf	5'UTR-shelf	chr20:36322168-36322586			0.0372625	0.0461928	0.0323441	0.0298645	0.046688	0.0280687	0.0279586	0.0180029	0.965677	0.985578	0.983534	0.978151	0.979635	0.971782	0.976124	0.983524
cg20425597	-0.944669	0.486383	-188.031	5.07206e-28	1.00769e-24	54.25	0.0140484	0.958718	0.944669	6	149004588	R	II		IGR	opensea	IGR-opensea		rs6918173;rs141103984	50;2	0.0037963	0.0213555	0.0129362	0.0196816	0.0152138	0.0187508	0.0054931	0.0151597	0.964276	0.945898	0.935981	0.964812	0.965085	0.964702	0.959998	0.96899
cg04878105	-0.944644	0.487823	-196.394	2.54152e-28	6.74325e-25	54.8534	0.0155004	0.960145	0.944644	8	37992521	F	II	ASH2L	Body	opensea	Body-opensea		rs563692134;rs185871720	11;19	0.00755498	0.0264993	0.0144537	0.0231113	0.0186097	0.00880521	0.00823828	0.0167307	0.946732	0.965547	0.965598	0.968366	0.964619	0.967426	0.941301	0.961569
cg10866482	-0.944642	0.478493	-276.469	1.1129e-30	8.34098e-26	59.2185	0.0061718	0.950814	0.944642	16	67524410	R	II		IGR	opensea	IGR-opensea		rs187862732;rs550868468	22;1	0.000857637	0.011667	0.00710688	0.00973407	0.00460561	0.00517505	0.00286727	0.00736088	0.950579	0.940446	0.947883	0.961083	0.951199	0.946248	0.953511	0.955562
cg02084029	-0.944567	0.501933	-187.147	5.46604e-28	1.04556e-24	54.1842	0.0296497	0.974217	0.944567	19	52154849	F	II		IGR	opensea	IGR-opensea		rs190122971;rs531825542	23;46	0.0242049	0.037227	0.0244466	0.033988	0.0534958	0.0269307	0.0124071	0.0244974	0.975294	0.967371	0.972999	0.970528	0.977567	0.98524	0.971496	0.973239
cg01227199	-0.94445	0.491689	-197.045	2.41128e-28	6.56836e-25	54.899	0.0194645	0.963914	0.94445	1	59364482	F	II	LINC01135	Body	opensea	Body-opensea		rs113741245	26	0.033043	0.0194671	0.0173401	0.00654798	0.0311029	0.019081	0.00611106	0.0230229	0.974828	0.958616	0.960394	0.95959	0.968611	0.955238	0.959914	0.974124
cg11933664	-0.944366	0.500505	-186.806	5.62643e-28	1.06863e-24	54.1587	0.0283218	0.972688	0.944366	5	133585491	F	II		IGR	opensea	IGR-opensea		rs574829748	42	0.0239114	0.0502678	0.0146382	0.0401787	0.0258459	0.023159	0.0291381	0.0194356	0.966803	0.962391	0.97027	0.980693	0.975772	0.979734	0.968979	0.976861
cg10269619	-0.944344	0.498376	-212.399	7.32464e-29	3.37716e-25	55.9152	0.0262037	0.970548	0.944344	5	32395298	R	II	MIR579	TSS1500	opensea	TSS1500-opensea		rs564521735;rs77829878	42;9	0.0160888	0.0367561	0.0174703	0.0347826	0.0318475	0.0324236	0.0170184	0.0232423	0.969862	0.96725	0.962995	0.984802	0.971246	0.971828	0.973788	0.962609
cg16580038	-0.944221	0.49729	-196.357	2.54902e-28	6.74325e-25	54.8509	0.0251792	0.969401	0.944221	21	38623464	R	II	DSCR3	Body	opensea	Body-opensea		rs563792509;rs532673619;rs189455314;rs79088352;rs527379315	39;19;14;12;2	0.0335984	0.038495	0.0132644	0.0276297	0.0201	0.0121529	0.0314504	0.0247432	0.957765	0.970685	0.978818	0.964151	0.980857	0.971476	0.961217	0.970237
cg14578677	-0.943839	0.492208	-226.363	2.66458e-29	2.09973e-25	56.7531	0.0202888	0.964127	0.943839	4	38859770	F	II	TLR6	TSS1500	opensea	TSS1500-opensea		rs76321546;rs201448861;rs147516165;rs140034778	29;32;43;51	0.014335	0.0282151	0.0182234	0.0284642	0.0190394	0.019824	0.0189023	0.0153073	0.965122	0.954217	0.949657	0.966579	0.967678	0.96925	0.977206	0.963309
cg22541962	-0.943837	0.487911	-255.903	3.79886e-30	1.0189e-25	58.297	0.015993	0.95983	0.943837	10	51574776	F	II	NCOA4	5'UTR	shelf	5'UTR-shelf	chr10:51572198-51572620	rs149910901	24	0.0153888	0.0194918	0.0198057	0.0179946	0.023294	0.0153466	0.0113314	0.00529101	0.960835	0.95042	0.959819	0.958584	0.971216	0.964315	0.955876	0.957575
cg24606239	-0.943835	0.498904	-175.141	1.56639e-27	2.13427e-24	53.2461	0.0269869	0.970822	0.943835	3	112165478	R	II		IGR	opensea	IGR-opensea		rs570789973;rs539630375;rs150356920	24;2;1	0.0252315	0.0455908	0.0280373	0.016663	0.0360443	0.035382	0.0142313	0.0147151	0.977047	0.954537	0.972961	0.969959	0.97408	0.966951	0.984519	0.966518
cg20588986	-0.943586	0.491528	-167.353	3.22511e-27	3.59243e-24	52.5913	0.019735	0.963321	0.943586	1	26342063	F	II		IGR	opensea	IGR-opensea		rs551215690;rs370158455;rs576003991	0;1;32	0.0189467	0.0259198	0.0256181	0.0216468	0.0245134	0.0240957	0.00977152	0.0073679	0.965487	0.965649	0.934158	0.979848	0.971208	0.959223	0.97024	0.960753
cg11925568	-0.943541	0.492079	-214.979	6.04678e-29	3.1329e-25	56.0759	0.0203089	0.96385	0.943541	21	34774103	F	II	IFNGR2	TSS1500	shore	TSS1500-shore	chr21:34775437-34776493			0.0161441	0.0325621	0.0155647	0.0182618	0.0217059	0.0272504	0.00931867	0.0216636	0.950399	0.963974	0.953813	0.969547	0.963985	0.963972	0.974761	0.970348
cg27663181	-0.943509	0.487226	-228.924	2.22868e-29	1.99252e-25	56.8986	0.0154718	0.95898	0.943509	1	112032495	F	II	TMIGD3	Body	opensea	Body-opensea		rs565659426;rs534571310	8;33	0.00878046	0.0132239	0.0174935	0.00976371	0.0309283	0.0192352	0.0111673	0.0131816	0.945439	0.958122	0.962847	0.952672	0.966976	0.960586	0.963786	0.961416
cg16871855	-0.943411	0.494088	-165.987	3.67325e-27	3.93477e-24	52.4724	0.0223818	0.965793	0.943411	8	130970618	R	II	FAM49B	Body	opensea	Body-opensea		rs140683461;rs556979350	10;2	0.0141075	0.0360405	0.0295576	0.024099	0.0317316	0.014501	0.011445	0.0175724	0.96202	0.973774	0.942901	0.955615	0.968595	0.972659	0.967503	0.983279
cg10554812	-0.943001	0.480152	-225.029	2.92693e-29	2.10422e-25	56.6763	0.00865203	0.951653	0.943001	11	95963934	F	II	MAML2	Body	opensea	Body-opensea		rs565268753;rs142410280	1;50	0.0068543	0.0179069	0.000240992	0.0124286	0.0144923	0.00476843	0.0111185	0.00140627	0.949124	0.938214	0.957139	0.947056	0.949671	0.950362	0.956335	0.965321
cg03404346	-0.943	0.505997	-132.348	1.3379e-25	6.62158e-23	49.091	0.0344972	0.977498	0.943	1	151839914	F	II		IGR	opensea	IGR-opensea		rs572787427	26	0.0207295	0.0173735	0.0590734	0.0421705	0.0147288	0.0531181	0.0158017	0.0529824	0.976735	0.984343	0.978433	0.971472	0.983057	0.973724	0.984362	0.967855
cg14980042	-0.94297	0.485852	-226.14	2.70668e-29	2.09973e-25	56.7403	0.0143672	0.957337	0.94297	1	230289955	R	II	GALNT2	Body	opensea	Body-opensea		rs577949413;rs555352359	38;1	0.0139079	0.0189432	0.0181625	0.0199036	0.0135873	0.00884879	0.0121087	0.00947582	0.974588	0.957577	0.942233	0.954927	0.952577	0.954612	0.962971	0.95921
cg06298740	-0.942904	0.492805	-230.214	2.0384e-29	1.94723e-25	56.971	0.0213524	0.964257	0.942904	1	227125826	F	II		IGR	shore	IGR-shore	chr1:227127069-227128430			0.0114589	0.0381198	0.0175973	0.0236097	0.0223478	0.0236155	0.0176316	0.0164388	0.96299	0.955688	0.968284	0.966757	0.974375	0.966108	0.960691	0.959162
cg00579751	-0.942822	0.483339	-96.4047	2.04148e-23	4.96382e-21	44.1254	0.0119283	0.95475	0.942822	3	4790361	R	II	ITPR1	Body	opensea	Body-opensea		rs569810547;rs538503210;rs183754083	38;26;14	0.0183875	0.011226	0.0075245	0.00618471	0.0289723	0.00712305	0.0153379	0.000670382	0.989924	0.962141	0.935306	0.947387	0.965968	0.962062	0.90115	0.974061
cg10499974	-0.942797	0.484103	-189.633	4.4329e-28	9.28312e-25	54.3684	0.0127047	0.955502	0.942797	3	46244099	R	II	CCR1	3'UTR	opensea	3'UTR-opensea				0.00708034	0.0183899	0.00930622	0.0207356	0.00854858	0.00921592	0.0196609	0.00870008	0.94608	0.941815	0.947824	0.962463	0.965408	0.959061	0.974951	0.946416
cg05350291	-0.942776	0.488142	-201.47	1.69469e-28	5.13822e-25	55.2029	0.0167539	0.95953	0.942776	1	181105236	F	II		IGR	opensea	IGR-opensea		rs566247190	28	0.00543721	0.0237731	0.0232008	0.0211514	0.0101919	0.0137354	0.019327	0.0172142	0.974745	0.963459	0.948781	0.953078	0.955135	0.96643	0.946545	0.968068
cg09946714	-0.942748	0.495671	-213.756	6.61989e-29	3.27402e-25	56.0001	0.0242975	0.967045	0.942748	12	11878017	F	II	ETV6	Body	opensea	Body-opensea		rs548941079	0	0.0120401	0.0355778	0.0314064	0.0294303	0.0291291	0.0171174	0.0192561	0.0204229	0.96336	0.96953	0.958885	0.979729	0.972023	0.969381	0.966758	0.956696
cg21683390	-0.942719	0.500629	-204.339	1.3539e-28	4.59454e-25	55.395	0.0292691	0.971988	0.942719	18	13259088	R	II	C18orf1	5'UTR	shelf	5'UTR-shelf	chr18:13262329-13263271	rs547746799	23	0.0292844	0.0341571	0.0308411	0.0168808	0.0350653	0.0252809	0.0402144	0.0224291	0.965518	0.982746	0.972732	0.964074	0.986101	0.96047	0.975468	0.968798
cg26001056	-0.942638	0.492317	-232.52	1.74007e-29	1.86682e-25	57.099	0.0209982	0.963636	0.942638	15	85947615	R	II	AKAP13	5'UTR	opensea	5'UTR-opensea		rs533915190;rs553472597	49;2	0.0336436	0.028977	0.0161798	0.0164801	0.0139912	0.0109505	0.0190996	0.0286639	0.970425	0.956533	0.961822	0.967572	0.961974	0.969021	0.957656	0.964087
cg11833768	-0.942489	0.488678	-171.841	2.11869e-27	2.63767e-24	52.9733	0.0174333	0.959922	0.942489	14	63940209	F	II	PPP2R5E	Body	opensea	Body-opensea		rs187364266;rs544030202	1;46	0.0227241	0.0382217	0.00727913	0.0197756	0.0131581	0.0160935	0.00167873	0.0205352	0.963184	0.970076	0.948656	0.972146	0.94466	0.965804	0.959984	0.954869
cg22264836	-0.942423	0.491851	-152.568	1.40048e-26	1.07558e-23	51.2345	0.0206396	0.963063	0.942423	21	43341461	F	II	C2CD2	Body	opensea	Body-opensea		rs115047322;rs540966577;rs561266190	31;33;47	6.07132e-05	0.0361838	0.0188958	0.0269135	0.0213739	0.0158607	0.0308584	0.0149704	0.967237	0.975647	0.936575	0.975215	0.97031	0.961904	0.964297	0.953319
cg09647122	-0.942418	0.487441	-218.01	4.84112e-29	2.77929e-25	56.2612	0.0162318	0.95865	0.942418	8	90900476	R	II		IGR	opensea	IGR-opensea		rs141862667	33	0.0136488	0.0284723	0.0138712	0.024831	0.0121863	0.0123174	0.0119366	0.0125905	0.955303	0.972399	0.95945	0.957565	0.944349	0.957228	0.967858	0.955049
cg23613919	-0.942403	0.500884	-145.953	2.83064e-26	1.83564e-23	50.5732	0.0296823	0.972086	0.942403	6	15061472	F	II		IGR	opensea	IGR-opensea		rs191430094	13	0.0129922	0.0557272	0.029964	0.0462151	0.0442207	0.0161558	0.0165876	0.015596	0.964908	0.973825	0.97172	0.962072	0.980043	0.97946	0.97266	0.971997
cg25011396	-0.942108	0.485853	-203.549	1.43981e-28	4.71384e-25	55.3425	0.0147989	0.956907	0.942108	8	103395444	F	II	UBR5	Body	opensea	Body-opensea		rs552799218;rs571082799	0;46	0.0104342	0.0135436	0.0172597	0.0150333	0.0267382	0.0126296	0.00684432	0.0159084	0.968062	0.960933	0.943877	0.94538	0.965851	0.959723	0.965887	0.94554
cg16506970	-0.942085	0.486496	-162.104	5.34895e-27	5.28341e-24	52.1276	0.0154538	0.957539	0.942085	4	6809109	F	II	KIAA0232	5'UTR	opensea	5'UTR-opensea		rs144543939;rs533574085	12;23	0.0007699	0.0213525	0.0320018	0.0141526	0.015685	0.00180254	0.0237044	0.0141618	0.945679	0.942217	0.968949	0.960166	0.960102	0.953707	0.977875	0.951617
cg27179794	-0.941905	0.482669	-167.222	3.26553e-27	3.61863e-24	52.58	0.0117166	0.953622	0.941905	2	208497560	R	II		IGR	opensea	IGR-opensea		rs542085945	10	0.000657939	0.0167445	0.0197357	0.0184563	0.0225468	0.000314072	0.0041913	0.0110863	0.968514	0.952396	0.946521	0.929798	0.953493	0.968703	0.955593	0.953955
cg00839906	-0.941781	0.497013	-193.902	3.11281e-28	7.56346e-25	54.6774	0.0261224	0.967904	0.941781	20	10485515	R	II	SLX4IP	Body	opensea	Body-opensea				0.00616877	0.031393	0.0286737	0.0261155	0.0340403	0.0409973	0.0307696	0.0108214	0.975896	0.968059	0.963606	0.970491	0.970768	0.967808	0.961632	0.964968
cg06719445	-0.941758	0.485751	-152.743	1.37518e-26	1.05731e-23	51.2515	0.0148719	0.95663	0.941758	14	89925468	F	II	FOXN3	5'UTR	opensea	5'UTR-opensea		rs150222710;rs555249992;rs575545097;rs557531002	0;1;19;36	0.0089569	0.0140698	0.00929156	0.0362454	0.0124228	0.0187559	0.00159147	0.0176415	0.96983	0.934788	0.964593	0.967222	0.968589	0.959049	0.94863	0.940339
cg02606488	-0.941535	0.498348	-146.86	2.56557e-26	1.70335e-23	50.666	0.0275807	0.969116	0.941535	15	82479524	F	II	EFTUD1	Body	opensea	Body-opensea		rs187961831;rs573804085	33;41	0.0171405	0.0490019	0.0326685	0.0519413	0.0280599	0.0171267	0.0148574	0.00984937	0.964416	0.966826	0.961118	0.963435	0.983502	0.967874	0.979832	0.965923
cg05600851	-0.941517	0.498444	-306.265	2.19007e-31	7.63621e-26	60.3719	0.027685	0.969202	0.941517	6	37224830	F	II	TMEM217	Body	shore	Body-shore	chr6:37225358-37225700			0.0222312	0.028603	0.0307428	0.0231418	0.0313308	0.0280629	0.0310516	0.0263157	0.963256	0.972507	0.973221	0.971906	0.972707	0.966211	0.963025	0.970786
cg03543401	-0.941499	0.484044	-169.936	2.52895e-27	2.98908e-24	52.8127	0.0132949	0.954794	0.941499	1	243410270	R	II	CEP170	5'UTR	opensea	5'UTR-opensea		rs531805287;rs186293949;rs149221621	45;17;6	0.00324149	0.025155	0.00484855	0.0268589	0.0145389	0.0174689	0.00589154	0.00835601	0.955179	0.961176	0.965217	0.947873	0.959769	0.956164	0.96397	0.929
cg24642151	-0.94141	0.484243	-204.908	1.29543e-28	4.51683e-25	55.4327	0.0135383	0.954948	0.94141	1	46008530	R	II		IGR	opensea	IGR-opensea				0.00998671	0.0193623	0.0123909	0.0166395	0.018549	0.00390192	0.013319	0.0141572	0.951686	0.958039	0.959649	0.953209	0.932254	0.9651	0.965856	0.953794
cg01891738	-0.941312	0.490008	-152.519	1.40763e-26	1.07988e-23	51.2297	0.0193519	0.960664	0.941312	1	27961772	F	II	FGR	TSS200	island	TSS200-island	chr1:27961559-27961810	rs575551845;rs544864593	37;39	0.0136087	0.045502	0.0105172	0.0329834	0.0195765	0.0104608	0.0111326	0.0110344	0.949921	0.970236	0.942046	0.968436	0.962252	0.972969	0.953708	0.965746
cg16172955	-0.94113	0.497294	-129.727	1.83767e-25	8.61235e-23	48.7846	0.0267287	0.967858	0.94113	17	17179426	R	II	COPS3	Body	opensea	Body-opensea		rs566521048	14	0.0135325	0.0208292	0.0070157	0.0583582	0.0437467	0.0433186	0.0109913	0.0160377	0.956941	0.967561	0.96352	0.971332	0.957355	0.975322	0.977332	0.973504
cg14463959	-0.941019	0.49633	-235.856	1.38771e-29	1.72607e-25	57.2808	0.0258203	0.966839	0.941019	1	159054867	R	II		IGR	opensea	IGR-opensea		rs188922203;rs181658582	14;11	0.0181318	0.0289578	0.0242518	0.0350231	0.0353855	0.0234936	0.0197479	0.0215709	0.96044	0.966133	0.970924	0.977175	0.954954	0.97047	0.966291	0.968326
cg27131881	-0.940953	0.491626	-144.802	3.20976e-26	2.02596e-23	50.4544	0.0211493	0.962102	0.940953	22	45820349	F	II	RIBC2	Body	opensea	Body-opensea		rs147695338	20	0.0140738	0.043503	0.0058271	0.0396959	0.0314267	0.0224634	0.00376644	0.00843813	0.978751	0.963707	0.948211	0.96352	0.956188	0.963372	0.96824	0.954826
cg23363263	-0.940942	0.495876	-231.079	1.92051e-29	1.90462e-25	57.0193	0.0254044	0.966347	0.940942	2	224751989	F	II	WDFY1	Body	opensea	Body-opensea		rs563439773;rs571238887;rs527604383	1;40;47	0.0302313	0.0331129	0.0291148	0.0308562	0.0133929	0.0231396	0.0237958	0.0195917	0.975591	0.969153	0.962291	0.963148	0.968245	0.963666	0.953826	0.974854
cg25198994	-0.940815	0.489007	-104.289	5.86698e-24	1.65306e-21	45.3766	0.0185993	0.959414	0.940815	2	238585595	R	II	LRRFIP1	Body	opensea	Body-opensea				0.0114059	0.018805	0.0161432	0.0262692	0.0228775	0.0143607	0.0153273	0.0236054	0.962481	0.898174	0.981143	0.974893	0.964183	0.964934	0.967852	0.961653
cg14303343	-0.940781	0.483713	-203.856	1.40575e-28	4.64598e-25	55.3629	0.0133224	0.954103	0.940781	10	17074429	R	II	CUBN	Body	opensea	Body-opensea		rs559412092;rs75552368;rs11254335;rs115178322;rs147566816	48;21;17;2;1	0.00511675	0.0287674	0.0157342	0.0232406	0.0129724	0.00255776	0.00596853	0.0122215	0.955449	0.949903	0.942818	0.947782	0.964842	0.955265	0.953373	0.963394
cg14901926	-0.940698	0.478533	-128.118	2.24048e-25	1.02452e-22	48.5927	0.00818358	0.948881	0.940698	14	69149287	F	II		IGR	opensea	IGR-opensea				0.00433129	0.0208499	0.009693	0.00409856	0.00325156	0.00124307	0.0156579	0.00634324	0.956674	0.903976	0.961292	0.950071	0.963062	0.945839	0.945107	0.965031
cg21074468	-0.940523	0.489043	-170.761	2.34175e-27	2.82487e-24	52.8826	0.0187819	0.959305	0.940523	6	16586201	R	II	ATXN1	5'UTR	opensea	5'UTR-opensea		rs60494656;rs542439128;rs562128363;rs141176557	40;37;30;17	0.0149012	0.0389809	0.0128686	0.0224623	0.0220105	0.0169335	0.00711659	0.0149818	0.95977	0.963554	0.979084	0.945567	0.952441	0.964914	0.964254	0.944857
cg15193857	-0.940363	0.489634	-160.23	6.43357e-27	5.98992e-24	51.9573	0.0194526	0.959816	0.940363	11	2490156	R	II	KCNQ1	Body	opensea	Body-opensea		rs529363959;rs566897422	49;8	0.0206095	0.0243097	0.0319405	0.0176586	0.0229251	0.0111712	0.0161741	0.0108317	0.950901	0.980227	0.946887	0.974764	0.95721	0.967362	0.937618	0.963556
cg14664412	-0.940338	0.492417	-164.312	4.31482e-27	4.46429e-24	52.325	0.0222479	0.962586	0.940338	3	122044043	R	II	CSTA	1stExon	opensea	1stExon-opensea		rs552778865;rs75762356	18;1	0.0129651	0.0428056	0.0405577	0.0271106	0.0200978	0.00763838	0.0103525	0.0164553	0.958747	0.959205	0.968412	0.959426	0.947417	0.967033	0.969227	0.971221
cg09220326	-0.940283	0.484521	-203.137	1.48691e-28	4.82275e-25	55.315	0.0143799	0.954663	0.940283	3	45175421	F	II	CDCP1	Body	opensea	Body-opensea		rs114933794;rs541458555;rs186987142	0;1;36	0.0132021	0.0302966	0.0123015	0.0222301	0.00162542	0.0194209	0.0107195	0.00524276	0.950916	0.962913	0.955409	0.951251	0.942883	0.965917	0.956611	0.951403
cg13977235	-0.940275	0.487258	-176.917	1.33454e-27	1.93079e-24	53.3901	0.0171205	0.957395	0.940275	19	33172072	F	II		IGR	shelf	IGR-shelf	chr19:33165266-33168099			0.0160639	0.0300768	0.0300892	0.00476181	0.0146367	0.020043	0.0188486	0.00244421	0.969717	0.948776	0.950132	0.946263	0.956157	0.95199	0.971876	0.964251
cg25159832	-0.940157	0.481388	-223.336	3.29989e-29	2.21267e-25	56.5779	0.0113092	0.951466	0.940157	1	179297012	F	II	SOAT1	5'UTR	opensea	5'UTR-opensea		rs538231555	1	0.0131591	0.0147653	0.00824315	0.0167337	0.00852282	0.0139256	0.00771631	0.00740744	0.938692	0.952725	0.947684	0.943414	0.948434	0.969827	0.959017	0.951938
cg03878292	-0.940063	0.502915	-213.195	6.90215e-29	3.33948e-25	55.9651	0.0328833	0.972946	0.940063	2	68959372	R	II		IGR	opensea	IGR-opensea		rs570271195	2	0.0102602	0.0394065	0.0230882	0.0383756	0.0392086	0.0416058	0.0331556	0.0379657	0.973611	0.970953	0.970158	0.972153	0.975902	0.975971	0.972246	0.972577
cg27223534	-0.939954	0.497518	-142.399	4.18624e-26	2.54513e-23	50.2026	0.0275408	0.967495	0.939954	8	74705994	R	II	UBE2W	3'UTR	opensea	3'UTR-opensea		rs544501485	16	0.013813	0.0599461	0.0160834	0.0319725	0.0274393	0.0281272	0.0242949	0.0186501	0.97939	0.957014	0.966606	0.971362	0.954624	0.953269	0.976135	0.981559
cg20385971	-0.939943	0.487027	-174.907	1.5999e-27	2.16218e-24	53.227	0.0170552	0.956998	0.939943	12	116722336	R	II		IGR	opensea	IGR-opensea		rs545231396;rs538165533	2;1	0.0130054	0.0317979	0.00814646	0.0065532	0.0270408	0.0245991	0.0101667	0.0151316	0.951411	0.976766	0.956517	0.939921	0.959996	0.953141	0.965263	0.952971
cg23664795	-0.939795	0.490688	-178.837	1.12428e-27	1.73072e-24	53.5437	0.0207908	0.960586	0.939795	10	94510970	R	II		IGR	opensea	IGR-opensea		rs575334794;rs544367127	48;32	0.0201293	0.0343361	0.00500295	0.0367938	0.0237644	0.0245706	0.00886518	0.0128641	0.964836	0.946812	0.960123	0.967124	0.960144	0.970395	0.950883	0.964373
cg04205769	-0.939777	0.484404	-176.138	1.43138e-27	2.00333e-24	53.3271	0.0145154	0.954292	0.939777	1	101488098	R	II	DPH5	Body	shelf	Body-shelf	chr1:101491317-101491680	rs561304338;rs530653973;rs180821850	18;2;1	0.00548837	0.0265931	0.0140398	0.0233622	0.0296573	0.00136173	0.00184872	0.0137721	0.962341	0.948771	0.942357	0.94394	0.953599	0.956263	0.967893	0.959175
cg25938803	-0.939742	0.490691	-127.159	2.52403e-25	1.12684e-22	48.4771	0.0208196	0.960562	0.939742	2	43767347	F	II	THADA	Body	opensea	Body-opensea		rs183844032;rs189228924;rs77520767	0;1;31	0.00374047	0.0274998	0.0328188	0.0171862	0.0135243	0.0157123	0.0293344	0.0267402	0.950882	0.972609	0.9844	0.941617	0.942551	0.93994	0.975699	0.976798
cg21035962	-0.939722	0.485721	-229.666	2.11705e-29	1.96721e-25	56.9403	0.0158601	0.955582	0.939722	13	49142310	R	II		IGR	opensea	IGR-opensea				0.00830457	0.0188514	0.0152999	0.0100828	0.0272801	0.0134142	0.0191555	0.0144921	0.961186	0.958261	0.960379	0.950566	0.950784	0.965417	0.940635	0.957428
cg12165656	-0.939687	0.492276	-211.178	8.02714e-29	3.54286e-25	55.8382	0.022433	0.96212	0.939687	22	35773941	F	II		IGR	shelf	IGR-shelf	chr22:35776988-35777221	rs9622186	13	0.022338	0.0316941	0.018395	0.0126526	0.0333116	0.0213459	0.0204148	0.0193121	0.950468	0.961916	0.947161	0.964554	0.970004	0.967327	0.971435	0.964094
cg10225706	-0.939482	0.479228	-231.323	1.88862e-29	1.90462e-25	57.0328	0.0094874	0.948969	0.939482	10	73612360	F	II	PSAP	TSS1500	shore	TSS1500-shore	chr10:73610661-73611145	rs554701176;rs573105165;rs540516840	0;9;19	0.00937719	0.0147787	0.0109321	0.0137006	0.0111217	0.0062526	0.0015221	0.00821431	0.937312	0.938513	0.948846	0.947452	0.946983	0.964172	0.95531	0.953165
cg21696012	-0.939244	0.488048	-142.24	4.26107e-26	2.57492e-23	50.1858	0.018426	0.95767	0.939244	1	24131000	F	II	HMGCL	Body	shelf	Body-shelf	chr1:24126799-24127549			0.0134904	0.0173567	0.0213844	0.0195706	0.0151509	0.0199587	0.0282823	0.0122141	0.987397	0.941842	0.977894	0.9428	0.965709	0.95746	0.946241	0.942018
cg20518353	-0.939188	0.488702	-176.889	1.33781e-27	1.93152e-24	53.3879	0.0191086	0.958296	0.939188	15	58623953	F	II		IGR	opensea	IGR-opensea		rs186087671;rs537655568;rs557133027	1;6;21	0.0202713	0.0283422	0.0158274	0.0246671	0.0167829	0.0231123	0.0113774	0.0124883	0.966637	0.936674	0.965383	0.958267	0.965355	0.97614	0.945328	0.952584
cg19969103	-0.939136	0.489967	-138.865	6.23818e-26	3.48573e-23	49.8228	0.020399	0.959535	0.939136	5	142444443	F	II	ARHGAP26	Body	opensea	Body-opensea		rs540067423;rs190958712	1;49	0.0229427	0.00576207	0.0244405	0.0238968	0.034443	0.022299	0.0145897	0.0148182	0.970813	0.926376	0.946076	0.953734	0.977869	0.963171	0.973297	0.964946
cg24529979	-0.939123	0.498404	-202.766	1.53071e-28	4.85199e-25	55.2901	0.028842	0.967965	0.939123	19	17249501	F	II	MYO9B	Body	opensea	Body-opensea		rs145400997;rs570041542	0;27	0.0150026	0.0337634	0.0244869	0.0337207	0.0478699	0.0273896	0.0226494	0.0258535	0.953348	0.968255	0.973777	0.971689	0.971455	0.963641	0.969484	0.972074
cg26942829	-0.93903	0.487305	-239.88	1.06078e-29	1.47947e-25	57.4951	0.01779	0.95682	0.93903	6	13408158	F	II	GFOD1	Body	opensea	Body-opensea				0.012656	0.0128519	0.017119	0.0155868	0.0257578	0.0161722	0.0194893	0.0226871	0.944888	0.949612	0.954184	0.963095	0.957616	0.962027	0.969617	0.953522
cg19960185	-0.938982	0.491374	-189.02	4.66669e-28	9.54344e-25	54.3233	0.0218831	0.960865	0.938982	3	47124414	F	II	SETD2	Body	opensea	Body-opensea				0.0226464	0.0376727	0.0302309	0.0221949	0.0129789	0.0131058	0.0207528	0.0154828	0.946919	0.973282	0.949011	0.957557	0.962883	0.969048	0.970271	0.957947
cg10692325	-0.938955	0.491263	-179.114	1.09701e-27	1.69248e-24	53.5657	0.0217856	0.960741	0.938955	3	177159881	R	II	LINC00578	Body	opensea	Body-opensea				0.0179774	0.0216383	0.012975	0.0228533	0.0239082	0.0192681	0.0175238	0.0381405	0.957983	0.964206	0.955138	0.954055	0.951864	0.980909	0.974912	0.94686
cg10480329	-0.938907	0.501881	-139.362	5.89459e-26	3.33652e-23	49.8769	0.0324277	0.971335	0.938907	2	27011850	F	II	CENPA	Body	shelf	Body-shelf	chr2:27008760-27009465			0.0445977	0.0227083	0.0390695	0.0298259	0.0598733	0.0253976	0.0108965	0.0270529	0.97952	0.97402	0.956655	0.95536	0.984764	0.979044	0.962649	0.978669
cg04754128	-0.938822	0.492456	-117.758	8.54003e-25	3.14767e-22	47.2865	0.0230451	0.961868	0.938822	6	111733677	F	II	REV3L	Body	opensea	Body-opensea		rs145096148	45	0.0178235	0.063105	0.02026	0.0199776	0.00281872	0.0444496	0.00811998	0.00780664	0.956289	0.949135	0.97889	0.959375	0.969436	0.955375	0.95639	0.970052
cg19701828	-0.938676	0.491851	-244.345	7.9142e-30	1.2293e-25	57.7266	0.0225128	0.961188	0.938676	2	219235515	R	II		IGR	shelf	IGR-shelf	chr2:219232375-219232892	rs551671468;rs566852487;rs183404482;rs555968357	12;11;2;1	0.0206813	0.0307499	0.0250938	0.0238369	0.0213022	0.0218901	0.0175309	0.0190174	0.966409	0.963756	0.958293	0.96749	0.956479	0.959383	0.971484	0.946214
cg13823627	-0.938657	0.483974	-207.236	1.0827e-28	4.10335e-25	55.5852	0.0146459	0.953302	0.938657	2	169442458	F	II	CERS6	Body	opensea	Body-opensea		rs569637584;rs183309095	6;30	0.00754606	0.0264188	0.0135411	0.0195013	0.0147855	0.0101446	0.0098238	0.0154056	0.963738	0.940891	0.937689	0.963262	0.957299	0.954183	0.959015	0.950343
cg13132858	-0.938577	0.496568	-154.162	1.18746e-26	9.43133e-24	51.3886	0.0272796	0.965856	0.938577	1	197433347	R	II	CRB1	Body	opensea	Body-opensea		rs566301152;rs145156659;rs139040249;rs1345529;rs571074838	49;43;25;20;1	0.0260648	0.0205354	0.0377927	0.0369091	0.0429199	0.0358311	0.0117666	0.00641713	0.965669	0.946534	0.974052	0.965866	0.976561	0.962544	0.976644	0.958981
cg16171189	-0.938507	0.495353	-214.165	6.42235e-29	3.22203e-25	56.0255	0.0260995	0.964607	0.938507	3	46142638	R	II		IGR	opensea	IGR-opensea		rs571938854;rs542543638	43;27	0.0121137	0.0246604	0.0239962	0.0315261	0.0386803	0.0233771	0.018968	0.0354745	0.963807	0.96842	0.964759	0.965238	0.950115	0.97314	0.964731	0.966644
cg25990556	-0.93849	0.490134	-127.32	2.47377e-25	1.10724e-22	48.4966	0.0208886	0.959379	0.93849	8	120974799	F	II	DEPTOR	Body	opensea	Body-opensea		rs556333427	1	0.0155808	0.0411957	0.0125923	0.023225	0.0306912	0.0104801	0.0136673	0.0196768	0.964964	0.916418	0.967859	0.963777	0.963863	0.961549	0.97684	0.959763
cg10056026	-0.938388	0.501682	-186.78	5.63929e-28	1.06863e-24	54.1567	0.0324883	0.970877	0.938388	10	60038269	R	II	CISD1	Body	opensea	Body-opensea		rs535078422;rs9888114;rs574981515;rs545523325	43;23;7;2	0.0120907	0.0356061	0.0290089	0.0384033	0.035158	0.0264065	0.0368829	0.04635	0.973318	0.97571	0.981142	0.966433	0.964183	0.973942	0.977104	0.955181
cg06159877	-0.938296	0.48761	-241.432	9.57529e-30	1.39111e-25	57.5763	0.0184621	0.956758	0.938296	10	102016923	R	II	CWF19L1	Body	opensea	Body-opensea		rs115070618	2	0.0137054	0.0265502	0.0134925	0.0245387	0.0248794	0.0145067	0.0100064	0.0200175	0.953759	0.945848	0.960153	0.952742	0.967274	0.954154	0.958904	0.961234
cg01087254	-0.938276	0.477543	-155.026	1.0866e-26	8.80072e-24	51.4713	0.0084047	0.946681	0.938276	15	57052190	R	II		IGR	opensea	IGR-opensea		rs138792376	2	0.00287618	0.0142995	0.00678883	0.0165235	0.00750791	0.00731606	0.00666679	0.00525887	0.960768	0.924355	0.94476	0.93099	0.971651	0.948731	0.956633	0.935561
cg14457806	-0.938165	0.499516	-250.086	5.47315e-30	1.1471e-25	58.015	0.0304335	0.968598	0.938165	4	37867680	F	II		IGR	opensea	IGR-opensea				0.021605	0.0361976	0.0231746	0.0321722	0.0324825	0.0404409	0.0312294	0.0261659	0.963882	0.972345	0.970497	0.966543	0.96268	0.968381	0.964584	0.979876
cg17854886	-0.938133	0.498904	-188.454	4.89418e-28	9.82605e-25	54.2815	0.029838	0.967971	0.938133	14	89953623	F	II	FOXN3	5'UTR	opensea	5'UTR-opensea				0.0208235	0.0362241	0.0153803	0.0514095	0.0261472	0.0262681	0.0319779	0.0304732	0.965466	0.970089	0.958767	0.959985	0.980645	0.967349	0.966877	0.974588
cg06724674	-0.938087	0.489211	-142.45	4.16228e-26	2.53721e-23	50.208	0.0201677	0.958255	0.938087	8	622346	F	II	ERICH1	Body	shore	Body-shore	chr8:623372-623710	rs552127160;rs565811953;rs373820735;rs548846300;rs140932959;rs80077351	0;1;15;18;26;31	0.000745928	0.0416639	0.00805618	0.0289252	0.0210614	0.0297162	0.00156225	0.0296108	0.957219	0.957474	0.95364	0.969346	0.967373	0.937402	0.954902	0.968685
cg08748811	-0.937941	0.494668	-161.105	5.90073e-27	5.61373e-24	52.0371	0.0256977	0.963638	0.937941	4	47467252	F	II		IGR	shore	IGR-shore	chr4:47465510-47465819	rs556943468;rs75763792	1;34	0.0110768	0.0234774	0.0291926	0.0187802	0.0294645	0.0247119	0.0558955	0.0129825	0.969903	0.958697	0.953942	0.965122	0.975945	0.960771	0.955968	0.96876
cg20355779	-0.937834	0.484848	-176.274	1.41389e-27	1.98995e-24	53.3382	0.0159312	0.953765	0.937834	14	102439006	F	II	DYNC1H1	Body	opensea	Body-opensea				0.00647222	0.0224624	0.0122338	0.0249531	0.0200034	0.019369	0.0122774	0.00967868	0.935097	0.946455	0.9491	0.953828	0.957834	0.945614	0.971954	0.970239
cg19957310	-0.937829	0.506019	-176.04	1.44405e-27	2.00999e-24	53.3192	0.0371047	0.974934	0.937829	4	170321764	R	II	NEK1	Body	opensea	Body-opensea		rs55740606	4	0.0327573	0.0511436	0.0417359	0.0472979	0.0439751	0.0376736	0.0239981	0.018256	0.968051	0.982878	0.96298	0.974831	0.983087	0.978848	0.983619	0.965176
cg03754857	-0.937826	0.49474	-105.504	4.88233e-24	1.41098e-21	45.56	0.0258269	0.963653	0.937826	2	196515502	R	II		IGR	opensea	IGR-opensea				0.0405351	0.0539109	0.0263866	0.0020503	0.00512404	0.0133193	0.0352192	0.0300693	0.946873	0.962502	0.993068	0.965919	0.930525	0.969463	0.970996	0.969876
cg12690186	-0.93776	0.497398	-215.497	5.81995e-29	3.09812e-25	56.1078	0.0285184	0.966278	0.93776	1	110365246	R	II		IGR	opensea	IGR-opensea		rs568088850;rs527246781	44;16	0.0287569	0.035424	0.0266297	0.0344396	0.028539	0.0296489	0.0170384	0.0276706	0.973419	0.959532	0.967079	0.965041	0.965372	0.972307	0.978783	0.948692
cg26273312	-0.937722	0.495436	-215.841	5.67452e-29	3.04394e-25	56.1289	0.0265752	0.964297	0.937722	3	99615019	R	II	MIR548G	Body	opensea	Body-opensea				0.0233008	0.0391419	0.0184425	0.0166264	0.032268	0.0296418	0.0368832	0.0162968	0.95728	0.959801	0.964955	0.965007	0.963941	0.975173	0.959562	0.968656
cg20312012	-0.937688	0.501881	-139.235	5.98066e-26	3.37428e-23	49.863	0.0330365	0.970725	0.937688	2	97331035	R	II	FER1L5	Body	opensea	Body-opensea		rs548975059;rs115642922;rs534675746	25;23;5	0.016628	0.0565521	0.0167617	0.0258683	0.0596058	0.0221445	0.0317355	0.034996	0.973328	0.958936	0.974683	0.97582	0.969239	0.971624	0.958024	0.984143
cg22175006	-0.937683	0.485367	-82.8304	2.26445e-22	4.10265e-20	41.6832	0.0165257	0.954209	0.937683	2	223757281	R	II	ACSL3	5'UTR	opensea	5'UTR-opensea		rs78230197;rs557400073	2;1	0.00155213	0.0754594	0.0026609	6.44095e-05	0.0138592	0.00326196	0.0130593	0.0222881	0.938156	0.962838	0.933566	0.969898	0.963668	0.992608	0.927118	0.945819
cg03313271	-0.93766	0.50633	-205.784	1.21056e-28	4.27566e-25	55.4904	0.0375	0.97516	0.93766	13	113913094	F	II	CUL4A	Body	shelf	Body-shelf	chr13:113917074-113917488	rs536268910	1	0.0303146	0.0495214	0.0326835	0.0383929	0.0375298	0.0496898	0.0305906	0.0312774	0.963826	0.961351	0.975382	0.978083	0.980023	0.980717	0.985019	0.976878
cg08482536	-0.937551	0.514619	-187.806	5.16949e-28	1.01164e-24	54.2333	0.0458434	0.983395	0.937551	10	101952396	F	II	CHUK	Body	opensea	Body-opensea		rs17885886;rs554763532	6;29	0.0454496	0.0552076	0.0475709	0.0466335	0.0539813	0.022386	0.0390238	0.0564945	0.987097	0.993795	0.972009	0.975651	0.985181	0.987662	0.983437	0.982327
cg21891812	-0.937539	0.500231	-183.815	7.27065e-28	1.28359e-24	53.932	0.0314612	0.969001	0.937539	10	65463235	R	II		IGR	opensea	IGR-opensea		rs74137792;rs188776101	23;2	0.0524512	0.0311172	0.0359733	0.0122534	0.0395705	0.0333232	0.0248195	0.0221815	0.956679	0.971057	0.969344	0.972505	0.970778	0.971834	0.975411	0.964396
cg04202047	-0.937491	0.491583	-222.912	3.40088e-29	2.2247e-25	56.5531	0.022838	0.960329	0.937491	17	28671936	F	II		IGR	opensea	IGR-opensea		rs529400938;rs547231835;rs565562155	1;13;27	0.0220985	0.0271583	0.0219395	0.0293527	0.030329	0.0208146	0.0214767	0.00953464	0.967803	0.953575	0.961342	0.972493	0.96144	0.964016	0.950407	0.951552
cg05730726	-0.937415	0.49602	-124.761	3.41467e-25	1.45108e-22	48.1833	0.0273129	0.964727	0.937415	4	78833501	F	II	MRPL1	Body	opensea	Body-opensea		rs114622381;rs146528130;rs141132709;rs555295739;rs575217404	0;23;25;31;36	0.00564231	0.059015	0.029056	0.0215145	0.0234547	0.00281019	0.0389436	0.038067	0.97747	0.95965	0.963341	0.967227	0.977247	0.956511	0.970877	0.945497
cg16667827	-0.937387	0.498951	-89.22	6.97169e-23	1.45429e-20	42.883	0.030257	0.967644	0.937387	17	57803298	F	II	VMP1	5'UTR	opensea	5'UTR-opensea		rs537016401;rs556898142	4;23	0.0257314	0.0296625	0.0521422	0.00934434	0.0468074	0.0120828	0.0597638	0.0065211	0.958231	0.977392	0.955679	0.920875	0.977661	0.970668	0.991859	0.988789
cg10997258	-0.937372	0.52017	-138.197	6.73427e-26	3.7153e-23	49.7497	0.0514839	0.988856	0.937372	2	37573157	F	II	QPCT	Body	shore	Body-shore	chr2:37571676-37572397	rs114681115	37	0.0537882	0.0349569	0.0585095	0.0526441	0.0833534	0.0657795	0.0367836	0.0260558	0.997348	0.98325	0.986983	0.987459	0.988198	0.990378	0.985617	0.991614
cg19268453	-0.937325	0.497367	-259.835	2.98171e-30	9.45134e-26	58.4821	0.0287038	0.966029	0.937325	6	32905114	R	II	HLA-DMB	Body	opensea	Body-opensea		rs2071555;rs35310082;rs146577083	30;29;15	0.0255686	0.0358289	0.0160114	0.0354611	0.0327898	0.0301942	0.0270419	0.0267347	0.959899	0.962114	0.971604	0.965853	0.962877	0.972035	0.963707	0.970144
cg08003251	-0.937139	0.490305	-215.391	5.86559e-29	3.09876e-25	56.1013	0.0217358	0.958875	0.937139	6	137469991	F	II	IL22RA2	Body	opensea	Body-opensea		rs529893592	50	0.0187929	0.0200385	0.0198621	0.0174903	0.0281568	0.0290798	0.0228169	0.0176489	0.959885	0.968062	0.949662	0.941693	0.955203	0.970673	0.959423	0.966398
cg07909786	-0.937111	0.486255	-119.23	7.01213e-25	2.6648e-22	47.4801	0.0176997	0.954811	0.937111	1	21444331	F	II	EIF4G3	5'UTR	opensea	5'UTR-opensea				0.0189038	0.0270387	0.0153572	0.0100362	0.00339022	0.0293333	0.0253624	0.0121756	0.953221	0.959377	0.942623	0.944625	0.960595	0.918051	0.984019	0.975976
cg04977356	-0.936896	0.490454	-188.805	4.75182e-28	9.66086e-25	54.3074	0.0220061	0.958902	0.936896	11	34888103	F	II		IGR	opensea	IGR-opensea				0.0130545	0.0327659	0.021734	0.0341114	0.0206643	0.0177894	0.0243168	0.0116127	0.971222	0.948443	0.955712	0.946242	0.951098	0.971899	0.965222	0.961381
cg09459451	-0.936875	0.486745	-177.353	1.28337e-27	1.8961e-24	53.4252	0.0183069	0.955182	0.936875	2	39063259	F	II	DHX57	Body	opensea	Body-opensea				0.00861507	0.0211626	0.019583	0.0149633	0.0389634	0.021963	0.0121369	0.0090682	0.953448	0.95515	0.953019	0.935798	0.972187	0.960707	0.957781	0.953366
cg16280762	-0.936858	0.483128	-142.636	4.077e-26	2.48958e-23	50.2277	0.014699	0.951557	0.936858	2	118855435	F	II	INSIG2	Body	opensea	Body-opensea		rs74335158;rs150033960	7;43	0.00130695	0.0347451	0.00530779	0.013668	0.0191965	0.0190291	0.0100289	0.0143097	0.963716	0.972932	0.933718	0.959079	0.930788	0.957718	0.938817	0.955687
cg20374292	-0.936733	0.496732	-198.068	2.22094e-28	6.277e-25	54.9701	0.0283653	0.965098	0.936733	14	69526817	F	II	DCAF5	Body	opensea	Body-opensea		rs148096555;rs546373440	0;13	0.0376466	0.0405195	0.0395274	0.0246351	0.0222975	0.0238351	0.0104533	0.0280081	0.967108	0.966758	0.962715	0.953497	0.970152	0.958486	0.972053	0.970018
cg23777206	-0.936598	0.50492	-114.372	1.3567e-24	4.65828e-22	46.8307	0.0366208	0.973218	0.936598	1	221877891	R	II	DUSP10	Body	opensea	Body-opensea				0.019501	0.0605567	0.0340456	0.0274987	0.0654702	0.0318284	0.0234188	0.030647	0.980016	0.972522	0.954251	0.960626	0.991982	0.952856	0.99571	0.977783
cg08844422	-0.936517	0.495937	-235.682	1.40411e-29	1.72607e-25	57.2714	0.0276787	0.964195	0.936517	8	11743732	F	II		IGR	opensea	IGR-opensea		rs190667162;rs73546771	19;33	0.0233351	0.0376092	0.0278	0.0277649	0.0405648	0.0269576	0.0165099	0.020888	0.958388	0.964325	0.967746	0.967159	0.965749	0.955224	0.969365	0.965607
cg00292334	-0.936396	0.50298	-180.717	9.52313e-28	1.54801e-24	53.692	0.0347824	0.971179	0.936396	5	100115829	R	II		IGR	opensea	IGR-opensea		rs539242192;rs112052198	32;1	0.0314582	0.0373395	0.0342133	0.0373084	0.0522479	0.0441981	0.00715845	0.0343356	0.976486	0.967206	0.968346	0.971571	0.977865	0.971065	0.9724	0.964488
cg12745332	-0.936335	0.484127	-161.157	5.87041e-27	5.59912e-24	52.0419	0.0159592	0.952294	0.936335	6	14639068	R	II		IGR	opensea	IGR-opensea		rs145272240;rs573804034	2;1	0.017402	0.0183976	0.0138677	0.0142713	0.015098	0.0146073	0.0217346	0.0122948	0.958542	0.944307	0.934133	0.941168	0.955257	0.970528	0.97661	0.93781
cg18678599	-0.936301	0.494331	-177.293	1.29023e-27	1.89819e-24	53.4204	0.0261806	0.962481	0.936301	1	247581456	F	II	NLRP3	5'UTR	opensea	5'UTR-opensea		rs191304686	0	0.0111136	0.033002	0.0254791	0.0235695	0.0287726	0.0452774	0.0223375	0.0198928	0.955254	0.964718	0.974493	0.973761	0.951168	0.953614	0.954853	0.971989
cg17687448	-0.936094	0.490645	-147.094	2.50148e-26	1.66936e-23	50.6899	0.0225981	0.958692	0.936094	10	31504121	R	II		IGR	opensea	IGR-opensea		rs546632176;rs148046234	30;28	0.0229892	0.0160799	0.0202812	0.0349221	0.0347998	0.0244914	0.0113817	0.0158398	0.946444	0.970853	0.961828	0.947131	0.982512	0.944723	0.97324	0.942805
cg26434859	-0.936039	0.491653	-176.337	1.40591e-27	1.98866e-24	53.3433	0.0236339	0.959673	0.936039	6	14596742	R	II		IGR	opensea	IGR-opensea		rs529659760;rs543037129	11;7	0.035599	0.0308825	0.0189274	0.0115172	0.0188001	0.032424	0.0259385	0.0149826	0.961188	0.956882	0.947631	0.948986	0.954106	0.974781	0.977633	0.956178
cg04349497	-0.936032	0.486671	-181.03	9.26443e-28	1.52371e-24	53.7165	0.0186545	0.954687	0.936032	5	80162419	R	II	MSH3	Body	opensea	Body-opensea		rs72767317;rs562207491	29;20	0.0122717	0.0212282	0.0177058	0.0199622	0.0301007	0.0234597	0.00808534	0.0164227	0.947897	0.946847	0.97134	0.93273	0.962441	0.962315	0.956379	0.957546
cg01976035	-0.936012	0.482625	-191.726	3.7237e-28	8.4309e-25	54.5211	0.0146193	0.950631	0.936012	2	197848776	R	II		IGR	opensea	IGR-opensea				0.000315648	0.010189	0.0270916	0.0270558	0.0157878	0.0204243	0.00392096	0.0121693	0.944907	0.950577	0.936417	0.94694	0.958874	0.960428	0.956152	0.950755
cg06524923	-0.936	0.49133	-133.398	1.18018e-25	5.96374e-23	49.2118	0.0233301	0.95933	0.936	2	28291160	R	II	BRE	Body	opensea	Body-opensea		rs190907177;rs552029412	14;1	0.0353528	0.0239815	0.0159548	0.0418875	0.0367243	0.0219348	0.000987994	0.00981696	0.976677	0.953147	0.964236	0.964159	0.974846	0.960015	0.944241	0.937321
cg27596169	-0.935883	0.493484	-117.112	9.3185e-25	3.3845e-22	47.2008	0.0255429	0.961426	0.935883	7	87947003	F	II		IGR	opensea	IGR-opensea		rs184363761;rs116013634;rs569505121	0;1;15	0.0120499	0.0357558	0.00333735	0.0374092	0.0396517	0.0183197	0.0311044	0.0267149	0.924807	0.984622	0.966951	0.963451	0.947936	0.968302	0.956454	0.978884
cg00078782	-0.935857	0.489976	-222.86	3.41353e-29	2.2247e-25	56.55	0.0220473	0.957905	0.935857	3	42142753	F	II	TRAK1	Body	opensea	Body-opensea				0.0206662	0.0362676	0.0147466	0.0261641	0.0217745	0.0146476	0.0237437	0.0183677	0.952226	0.963461	0.94622	0.952378	0.965338	0.963228	0.966066	0.95432
cg05991009	-0.935814	0.490195	-150.839	1.67828e-26	1.22601e-23	51.0651	0.0222877	0.958101	0.935814	2	102080674	R	II	RFX8	Body	opensea	Body-opensea		rs537775859	50	0.00587484	0.0425955	0.0278924	0.024976	0.0113754	0.0207264	0.0269085	0.0179523	0.96339	0.954496	0.979697	0.950483	0.96519	0.966462	0.945056	0.940037
cg11559388	-0.935785	0.495582	-205.889	1.20079e-28	4.27566e-25	55.4973	0.0276896	0.963474	0.935785	15	80955339	F	II		IGR	opensea	IGR-opensea		rs142713129;rs551523944	36;47	0.0242374	0.0134414	0.0293173	0.0375306	0.0381107	0.0321011	0.0238648	0.0229131	0.967297	0.96071	0.96318	0.965164	0.978459	0.954451	0.952767	0.965768
cg15835644	-0.935785	0.486911	-202.868	1.51853e-28	4.85199e-25	55.2969	0.019019	0.954804	0.935785	7	26399791	F	II	SNX10	TSS1500	opensea	TSS1500-opensea		rs182849154;rs13229384;rs544894744	0;8;42	0.0111714	0.0181503	0.0106499	0.0231583	0.0341537	0.0172962	0.0196965	0.0178759	0.949449	0.965836	0.9376	0.956387	0.951702	0.953975	0.95776	0.96572
cg26121789	-0.935663	0.501615	-183.932	7.1973e-28	1.27386e-24	53.9409	0.033783	0.969446	0.935663	19	56123855	R	II	ZNF865	TSS1500	shore	TSS1500-shore	chr19:56125349-56128167	rs181624781	48	0.0176801	0.0283173	0.0403833	0.036417	0.0507922	0.0418543	0.0167333	0.038086	0.980084	0.964532	0.962498	0.968629	0.973678	0.974693	0.965769	0.965688
cg17709911	-0.935644	0.49946	-192.467	3.50239e-28	8.14128e-25	54.5746	0.0316376	0.967282	0.935644	3	171853630	F	II	FNDC3B	Body	opensea	Body-opensea		rs549538983	11	0.0276746	0.0321881	0.0215763	0.0308516	0.0399274	0.0478889	0.0263809	0.0266133	0.968369	0.957824	0.96658	0.96118	0.966693	0.956106	0.980766	0.980737
cg20078972	-0.935566	0.483345	-195.935	2.63769e-28	6.76437e-25	54.8213	0.0155616	0.951128	0.935566	19	15391832	F	II	BRD4	TSS1500	opensea	TSS1500-opensea		rs554206100	1	0.013492	0.0224625	0.0336255	0.0153794	0.0142427	0.0101593	0.00631489	0.00881614	0.953047	0.940978	0.947946	0.942712	0.949345	0.967238	0.95942	0.948338
cg05757496	-0.935536	0.486633	-177.999	1.2114e-27	1.83246e-24	53.4769	0.0188653	0.954401	0.935536	15	91272726	R	II	BLM	5'UTR	opensea	5'UTR-opensea		rs191776863;rs572155701	26;2	0.00381337	0.00928624	0.0183459	0.0275973	0.0360336	0.0168706	0.0165016	0.0224734	0.970012	0.956576	0.960204	0.945875	0.960998	0.954036	0.948016	0.939493
cg25053141	-0.93543	0.494752	-134.933	9.84175e-26	5.09135e-23	49.3863	0.0270368	0.962467	0.93543	7	149191957	F	II	ZNF746	Body	shelf	Body-shelf	chr7:149194139-149195275			0.026641	0.0389346	0.0312333	0.0210053	0.0384439	0.0180034	0.0209261	0.0211066	0.963177	0.935361	0.974248	0.93943	0.959624	0.975398	0.987027	0.965474
cg14690837	-0.9354	0.496666	-145.968	2.82598e-26	1.83564e-23	50.5747	0.0289661	0.964367	0.9354	12	92464984	R	II	C12orf79	Body	opensea	Body-opensea		rs577128781;rs540146646	51;2	0.0137254	0.0524852	0.0247735	0.0275178	0.0478167	0.0365586	0.0109399	0.0179121	0.961445	0.961524	0.97201	0.949384	0.978427	0.969525	0.958146	0.964472
cg27285287	-0.935399	0.494982	-231.721	1.83774e-29	1.90462e-25	57.0549	0.0272821	0.962681	0.935399	2	234094884	F	II	INPP5D	Body	opensea	Body-opensea		rs565724415;rs528346026	11;45	0.0198928	0.037948	0.018142	0.0222636	0.0332292	0.0337363	0.0285776	0.024467	0.959328	0.964179	0.952595	0.970981	0.958627	0.958804	0.970408	0.966531
cg06289919	-0.935399	0.489307	-195.977	2.62867e-28	6.76437e-25	54.8242	0.0216072	0.957007	0.935399	1	181097559	R	II		IGR	opensea	IGR-opensea		rs367814926;rs552786781;rs186032208;rs538509279	36;5;4;2	0.0206724	0.0229522	0.0220754	0.019803	0.0203142	0.0238131	0.0193713	0.023856	0.965808	0.961642	0.949103	0.948699	0.968272	0.972396	0.936014	0.954119
cg11771909	-0.935358	0.484593	-167.834	3.08128e-27	3.48163e-24	52.6329	0.0169139	0.952272	0.935358	15	91094402	F	II	CRTC3	Body	opensea	Body-opensea		rs529668791;rs548212592;rs141414660;rs527415955;rs551819000;rs571528337	0;1;11;33;37;40	0.00162988	0.0242925	0.00765418	0.040351	0.0313828	0.00924625	0.010315	0.0104395	0.949179	0.956339	0.952828	0.938624	0.960216	0.955803	0.956253	0.948933
cg20752509	-0.935288	0.498208	-235.514	1.42009e-29	1.72607e-25	57.2623	0.0305634	0.965852	0.935288	3	138506068	R	II		IGR	opensea	IGR-opensea		rs192831845;rs148403244;rs77937342	39;36;29	0.0193727	0.0311482	0.026194	0.0269553	0.0357241	0.0366246	0.0409104	0.0275778	0.961802	0.964404	0.957841	0.963362	0.974828	0.972773	0.971651	0.960153
cg07638261	-0.935285	0.501945	-115.77	1.11892e-24	3.94677e-22	47.0207	0.0343021	0.969587	0.935285	4	174336558	R	II		IGR	opensea	IGR-opensea		rs567749437;rs183380291	43;2	0.0125044	0.0620644	0.0353191	0.0377533	0.0574985	0.00611336	0.034695	0.0284688	0.964583	0.974457	0.951787	0.956884	0.976695	0.976772	0.964027	0.991493
cg05167074	-0.93524	0.496306	-171.452	2.19614e-27	2.6821e-24	52.9408	0.0286857	0.963926	0.93524	19	41091695	R	II	SHKBP1	Body	opensea	Body-opensea				0.0175666	0.0270818	0.0157771	0.0536048	0.0371027	0.0261491	0.0205343	0.0316689	0.970772	0.96976	0.952673	0.953213	0.967192	0.95813	0.9716	0.968067
cg17331750	-0.935223	0.484406	-227.305	2.49469e-29	2.09598e-25	56.8068	0.0167948	0.952018	0.935223	7	4755341	R	II	FOXK1	Body	shelf	Body-shelf	chr7:4757802-4758037			0.0164082	0.0212316	0.0132772	0.0304673	0.012689	0.00966114	0.0145532	0.0160708	0.950583	0.947556	0.939224	0.958843	0.948413	0.955721	0.963959	0.951841
cg09322573	-0.935214	0.489239	-148.531	2.14377e-26	1.48016e-23	50.8352	0.0216323	0.956846	0.935214	8	28961356	F	II	KIF13B	Body	opensea	Body-opensea				0.0176286	0.0361078	0.0126501	0.0371694	0.031319	0.0216466	0.000378502	0.0161581	0.952756	0.977628	0.955287	0.954658	0.955208	0.94038	0.971075	0.947779
cg11597902	-0.935213	0.488668	-192.817	3.40274e-28	8.01655e-25	54.5998	0.021062	0.956275	0.935213	17	75096239	R	I		IGR	opensea	IGR-opensea		rs563884689;rs577297363;rs540070668	42;38;18	0.0142595	0.0217524	0.0200015	0.0265578	0.0415376	0.0194842	0.00815672	0.0167464	0.962061	0.955821	0.944462	0.952343	0.960868	0.955013	0.950022	0.969606
cg17583513	-0.935192	0.490327	-216.031	5.59583e-29	3.025e-25	56.1406	0.0227314	0.957923	0.935192	14	68429293	F	II	RAD51B	Body	opensea	Body-opensea		rs550643215;rs369794333	22;30	0.0248941	0.0348931	0.0238494	0.0238326	0.0233597	0.0213587	0.0141483	0.015515	0.947017	0.954972	0.972263	0.959744	0.954146	0.961173	0.966067	0.948006
cg20336543	-0.935158	0.494808	-222.691	3.45498e-29	2.23086e-25	56.5401	0.0272293	0.962387	0.935158	12	110435360	F	II	GIT2	TSS1500	shore	TSS1500-shore	chr12:110437137-110437651	rs552830538;rs567765051	0;40	0.0225681	0.0235582	0.035244	0.0348104	0.0390006	0.02117	0.0205296	0.0209534	0.965311	0.966586	0.948085	0.96974	0.959902	0.96745	0.959997	0.962028
cg19205426	-0.935148	0.490797	-169.999	2.51396e-27	2.98114e-24	52.8181	0.0232234	0.958371	0.935148	8	48282677	F	II	SPIDR	Body	opensea	Body-opensea		rs75999726;rs141406539	10;41	0.00791964	0.0310337	0.0155995	0.0366644	0.0365004	0.0323787	0.0151727	0.0105183	0.955723	0.940615	0.959515	0.960208	0.967411	0.96716	0.953998	0.962339
cg03928616	-0.935104	0.483638	-159.439	6.95897e-27	6.36854e-24	51.8848	0.0160861	0.951191	0.935104	10	27737895	F	II		IGR	opensea	IGR-opensea		rs575640741	36	0.00577715	0.0371675	0.0074273	0.0311373	0.000965506	0.0200937	0.00226039	0.0238599	0.966	0.952106	0.948611	0.947089	0.955917	0.949826	0.937546	0.95243
cg15449594	-0.935022	0.492327	-179.998	1.01453e-27	1.60174e-24	53.6355	0.0248155	0.959838	0.935022	8	108343968	F	II	ANGPT1	Body	opensea	Body-opensea		rs112937285;rs548899374	0;26	0.0191069	0.0342513	0.0203343	0.0310936	0.0411404	0.0274675	0.00909842	0.0160319	0.954428	0.958475	0.965628	0.963505	0.949658	0.963097	0.975237	0.948673
cg12507840	-0.935019	0.492384	-159.556	6.87846e-27	6.31143e-24	51.8955	0.0248741	0.959893	0.935019	13	99930073	F	II	UBAC2	Body	opensea	Body-opensea		rs377433575;rs537666689;rs2149261	5;11;25	0.0150628	0.0304142	0.0282516	0.0464255	0.018518	0.0161192	0.0158121	0.0283897	0.940456	0.960479	0.955243	0.973993	0.954319	0.952511	0.965977	0.97617
cg23054181	-0.934978	0.491309	-167.35	3.22587e-27	3.59243e-24	52.5911	0.0238203	0.958798	0.934978	15	99048945	F	II	FAM169B	5'UTR	opensea	5'UTR-opensea		rs537835904;rs556109281;rs577970719	29;33;45	0.0158028	0.0475225	0.015869	0.0294342	0.0259871	0.0209381	0.0188184	0.01619	0.942233	0.959498	0.952437	0.95889	0.949655	0.975516	0.966404	0.965754
cg11941236	-0.934879	0.476055	-139.434	5.84608e-26	3.3119e-23	49.8847	0.00861499	0.943494	0.934879	11	66686439	F	II	PC	5'UTR	opensea	5'UTR-opensea		rs558429505	1	0.00917515	0.0108821	0.00739084	0.00794324	0.0225995	0.00319858	0.00256242	0.00516802	0.927732	0.938325	0.965842	0.952969	0.970194	0.922336	0.939407	0.931148
cg16872030	-0.934838	0.495796	-204.722	1.31426e-28	4.53713e-25	55.4204	0.0283774	0.963215	0.934838	13	46927146	F	II	KIAA0226L	Body	opensea	Body-opensea		rs573455533;rs540662690	0;27	0.0204571	0.0462879	0.0362501	0.025553	0.0275212	0.0278416	0.0249881	0.0181202	0.950219	0.960951	0.956604	0.969975	0.962855	0.970248	0.970862	0.964008
cg11327657	-0.934733	0.493041	-193.94	3.10306e-28	7.56346e-25	54.6801	0.0256748	0.960407	0.934733	21	46388162	F	I	C21orf70	Body	shore	Body-shore	chr21:46387051-46387302	rs547621864;rs559329851;rs533138653;rs551220532	22;24;36;39	0.0151887	0.0408429	0.0238095	0.033052	0.0234321	0.0177919	0.0236231	0.0276581	0.967845	0.965505	0.942389	0.95302	0.958189	0.965942	0.971487	0.958882
cg16821230	-0.934627	0.4859	-150.294	1.77747e-26	1.28049e-23	51.0112	0.018587	0.953214	0.934627	3	53647443	F	II	CACNA1D	Body	opensea	Body-opensea				0.01227	0.0193451	0.0195854	0.0266271	0.0255095	0.0112164	0.0201812	0.013961	0.92455	0.960115	0.967627	0.941871	0.938587	0.970283	0.961768	0.960908
cg10237171	-0.934525	0.497096	-99.1428	1.30929e-23	3.33589e-21	44.5723	0.029834	0.964359	0.934525	3	12392795	F	II	PPARG	TSS1500	opensea	TSS1500-opensea		rs145806574	15	0.00501299	0.0654361	0.0640497	0.013719	0.0279293	0.0241521	0.0127971	0.0255757	0.984397	0.956884	0.973465	0.952997	0.966815	0.970778	0.973544	0.935991
cg10752508	-0.934498	0.489202	-150.933	1.66177e-26	1.21726e-23	51.0744	0.0219525	0.956451	0.934498	3	98313516	R	II	CPOX	TSS1500	shore	TSS1500-shore	chr3:98311909-98312696	rs147576978;rs529463023	11;4	0.0271095	0.0168416	0.0214952	0.00832493	0.0294942	0.0257309	0.0311897	0.0154339	0.947553	0.977155	0.958758	0.960977	0.966788	0.941712	0.967462	0.9312
cg12333409	-0.934403	0.493839	-181.657	8.77017e-28	1.4688e-24	53.7654	0.0266378	0.961041	0.934403	6	157381116	R	II	ARID1B	Body	opensea	Body-opensea		rs186290745;rs112189967	26;12	0.0375223	0.0322609	0.0367929	0.0321501	0.0261267	0.0206767	0.0169058	0.0106667	0.951903	0.94532	0.963153	0.971102	0.969973	0.953839	0.965414	0.96762
cg01951815	-0.934239	0.493293	-102.53	7.684e-24	2.0997e-21	45.1068	0.0261735	0.960413	0.934239	8	28905017	R	II	HMBOX1	Body	opensea	Body-opensea		rs144659674;rs189457625	2;1	0.0107023	0.0768294	0.0251728	0.0116139	0.0475451	0.00197797	0.0315371	0.00400984	0.963809	0.9658	0.949845	0.951046	0.957888	0.963259	0.96624	0.965414
cg11939496	-0.934194	0.488855	-232.198	1.77871e-29	1.87936e-25	57.0812	0.0217577	0.955952	0.934194	1	160833560	F	II	CD244	TSS1500	opensea	TSS1500-opensea		rs571998184	31	0.0275043	0.0204115	0.0217916	0.0327541	0.0233915	0.0130791	0.0173119	0.0178179	0.95573	0.954928	0.970189	0.950404	0.947587	0.963101	0.954021	0.951655
cg16788865	-0.934089	0.491872	-134.008	1.09769e-25	5.5915e-23	49.2814	0.0248271	0.958916	0.934089	12	46778801	F	II		IGR	shore	IGR-shore	chr12:46776731-46777856			0.0109683	0.0410678	0.0269218	0.0313204	0.0165598	0.0519884	0.0119757	0.00781489	0.95343	0.962331	0.956138	0.957493	0.964102	0.977938	0.936881	0.963018
cg22392713	-0.933962	0.486432	-247.057	6.64167e-30	1.1471e-25	57.8642	0.0194516	0.953413	0.933962	20	596267	R	II		IGR	opensea	IGR-opensea		rs557462589;rs574037661;rs144848828	45;20;2	0.0193109	0.0271598	0.0221468	0.0250413	0.0202307	0.0249922	0.00923034	0.00750104	0.954305	0.955769	0.95292	0.945733	0.951377	0.955749	0.950068	0.961384
cg13510423	-0.933952	0.483223	-182.778	7.95356e-28	1.36948e-24	53.8523	0.0162466	0.950199	0.933952	4	113481391	F	II	ZGRF1	Body	opensea	Body-opensea		rs143069287;rs562373596;rs147484783	0;1;48	0.0190233	0.0351045	0.0129402	0.0189135	0.0221636	0.00292757	0.011462	0.00743779	0.941849	0.956802	0.960438	0.935618	0.952694	0.942237	0.958805	0.953145
cg24686420	-0.9339	0.498077	-147.093	2.50159e-26	1.66936e-23	50.6898	0.0311275	0.965027	0.9339	8	48540511	R	II	SPIDR	Body	opensea	Body-opensea		rs78599602;rs145019818;rs181252796;rs564546561	24;21;18;1	0.0182792	0.0368407	0.0140236	0.0346919	0.0627263	0.0354258	0.025572	0.0214603	0.969748	0.972347	0.956756	0.947887	0.96457	0.973993	0.969041	0.965874
cg06784305	-0.933823	0.482401	-148.114	2.24146e-26	1.53243e-23	50.7933	0.0154898	0.949313	0.933823	5	71674667	F	II		IGR	opensea	IGR-opensea		rs137990746;rs149450317	1;29	0.00645847	0.0292013	0.00673273	0.00949068	0.0274333	0.0206394	0.000251833	0.0237107	0.962206	0.959795	0.967581	0.941041	0.932057	0.955402	0.93413	0.942289
cg12213763	-0.933772	0.490069	-144.979	3.14796e-26	1.99748e-23	50.4728	0.0231831	0.956955	0.933772	5	154265167	F	II		IGR	opensea	IGR-opensea		rs574235749	33	0.0228717	0.0411246	0.029503	0.0207479	0.0318118	0.0155929	0.00723317	0.0165797	0.959627	0.966666	0.928279	0.94305	0.971035	0.959852	0.968318	0.958811
cg26126272	-0.933761	0.513562	-190.518	4.11671e-28	8.97119e-25	54.4333	0.0466816	0.980442	0.933761	16	84676858	R	II		IGR	opensea	IGR-opensea				0.0491761	0.0471601	0.056526	0.0315292	0.0409698	0.063649	0.0536846	0.0307578	0.97418	0.979443	0.98635	0.975802	0.976023	0.98797	0.979472	0.984296
cg19282986	-0.93371	0.497226	-209.246	9.28845e-29	3.82752e-25	55.7151	0.030371	0.964081	0.93371	3	15329313	F	II	SH3BP5	Body	opensea	Body-opensea		rs576962113;rs111704254	1;39	0.0185582	0.0377426	0.018769	0.030489	0.0382667	0.0204004	0.0445654	0.0341769	0.961482	0.96106	0.960708	0.962324	0.97336	0.960719	0.970854	0.962143
cg22716663	-0.9337	0.493781	-202.33	1.58389e-28	4.91475e-25	55.2609	0.0269308	0.960631	0.9337	22	43358425	R	II	PACSIN2	5'UTR	opensea	5'UTR-opensea				0.0227499	0.0245361	0.0299461	0.0418135	0.0330209	0.0226211	0.0256235	0.0151349	0.972834	0.951163	0.953075	0.95086	0.963923	0.960697	0.971547	0.960949
cg03857198	-0.933659	0.495508	-173.462	1.82516e-27	2.39693e-24	53.1082	0.0286782	0.962337	0.933659	3	152927597	F	II		IGR	opensea	IGR-opensea		rs547489335	28	0.0331561	0.0412667	0.0234194	0.0422445	0.0189873	0.036167	0.0173701	0.0168143	0.945179	0.951771	0.963537	0.969585	0.959811	0.965476	0.971805	0.971532
cg16636767	-0.933412	0.505915	-100.088	1.12644e-23	2.92668e-21	44.7234	0.0392087	0.972621	0.933412	11	13694647	F	II	FAR1	5'UTR	shelf	5'UTR-shelf	chr11:13689588-13690724	rs541607546	9	0.031771	0.0553459	0.0456907	0.0316708	0.0647774	0.0345047	0.00407367	0.0458352	0.984534	0.955641	0.984613	0.984995	0.991404	0.98285	0.963035	0.933897
cg27357299	-0.933412	0.486553	-190.335	4.1801e-28	8.99687e-25	54.4199	0.0198472	0.953259	0.933412	13	49110009	R	II		IGR	shelf	IGR-shelf	chr13:49106411-49107463			0.0156285	0.0403082	0.0198764	0.0146184	0.0199614	0.016584	0.0112437	0.0205571	0.938032	0.948407	0.954078	0.963932	0.959736	0.961927	0.94331	0.95665
cg00333617	-0.933354	0.480373	-231.411	1.87732e-29	1.90462e-25	57.0376	0.0136957	0.947049	0.933354	18	13359484	R	II	LDLRAD4	5'UTR	opensea	5'UTR-opensea		rs145371099;rs149195888	47;13	0.0118301	0.0228349	0.00748317	0.00765688	0.0244198	0.0156688	0.00685771	0.0128143	0.958256	0.948667	0.94298	0.94553	0.935404	0.951298	0.950506	0.943754
cg16815249	-0.933329	0.486429	-139.581	5.74909e-26	3.26996e-23	49.9007	0.0197644	0.953094	0.933329	6	111441357	R	II	SLC16A10	Body	opensea	Body-opensea		rs544265525;rs186474903	29;2	0.019047	0.0213201	0.0474325	0.0239137	0.00306213	0.012531	0.0177974	0.0130118	0.97809	0.965143	0.942889	0.943008	0.951666	0.948288	0.936956	0.95871
cg18072664	-0.933295	0.506928	-163.163	4.82357e-27	4.82456e-24	52.2227	0.0402807	0.973575	0.933295	14	75405460	R	II		IGR	opensea	IGR-opensea		rs74390432	26	0.030526	0.053383	0.0310942	0.0286223	0.0652143	0.035241	0.0374771	0.040688	0.983262	0.976906	0.976979	0.960597	0.967894	0.98209	0.978974	0.961902
cg11427907	-0.933183	0.496046	-179.43	1.06675e-27	1.65679e-24	53.5907	0.0294539	0.962637	0.933183	8	142148131	R	II	DENND3	ExonBnd	opensea	ExonBnd-opensea				0.0102438	0.0393936	0.030349	0.0412342	0.0417953	0.0253403	0.0306896	0.0165855	0.963883	0.956262	0.959683	0.950022	0.973936	0.961772	0.968815	0.966724
cg26892222	-0.933098	0.507176	-127.068	2.55288e-25	1.13681e-22	48.4661	0.0406274	0.973725	0.933098	1	38316406	F	II	MTF1	Body	opensea	Body-opensea		rs534849024;rs553319083	1;35	0.0318797	0.0296984	0.0437155	0.0340923	0.0824528	0.0313037	0.0447164	0.0271607	0.969031	0.971453	0.979825	0.965172	0.957225	0.974733	0.990714	0.981647
cg10053235	-0.933098	0.486469	-136.459	8.233e-26	4.38434e-23	49.5575	0.01992	0.953018	0.933098	14	68431183	F	II	RAD51B	Body	opensea	Body-opensea		rs187068268;rs190262917;rs149082747	1;48;49	0.00442919	0.0218195	0.0193423	0.0201005	0.0241607	0.0311631	0.00995607	0.0283886	0.918666	0.941132	0.945918	0.964663	0.967024	0.969093	0.958202	0.959442
cg23772226	-0.933029	0.491149	-189.332	4.54598e-28	9.38205e-25	54.3463	0.0246347	0.957663	0.933029	22	29225779	F	II		IGR	opensea	IGR-opensea		rs576578013;rs543553850	1;14	0.015243	0.0335432	0.0217722	0.0364362	0.0304113	0.0145956	0.0179104	0.0271655	0.955012	0.942584	0.961699	0.951821	0.975213	0.964978	0.95529	0.954711
cg03601962	-0.932963	0.495898	-167.499	3.18064e-27	3.56594e-24	52.604	0.0294162	0.96238	0.932963	2	75102263	R	II	HK2	Body	opensea	Body-opensea		rs78497933;rs555239562	26;1	0.0194271	0.0451976	0.0398392	0.0208689	0.0487243	0.0211625	0.0225197	0.0175903	0.962	0.957702	0.946528	0.96533	0.969742	0.966226	0.960413	0.971095
cg23568192	-0.932865	0.502627	-194.765	2.90072e-28	7.27631e-25	54.7387	0.0361941	0.969059	0.932865	10	44289380	F	II		IGR	opensea	IGR-opensea		rs189494897;rs554542879;rs571179983;rs12240856;rs550402989;rs147744329	0;8;37;44;46;47	0.0462664	0.0492447	0.0302437	0.0324426	0.0343733	0.0430444	0.0306271	0.0233107	0.976833	0.95641	0.966058	0.966331	0.980511	0.968307	0.960674	0.977348
cg23621797	-0.932863	0.492749	-192.551	3.4783e-28	8.13665e-25	54.5806	0.0263171	0.95918	0.932863	7	20434945	R	II	ITGB8	Body	opensea	Body-opensea		rs141143766;rs536053543;rs17142784;rs146940396	39;31;20;16	0.0339357	0.0360798	0.0215817	0.0207401	0.0268424	0.0187706	0.0184944	0.0340924	0.958617	0.945737	0.973565	0.961722	0.956365	0.953765	0.95004	0.973632
cg02118370	-0.932863	0.501177	-135.536	9.16883e-26	4.78942e-23	49.4543	0.0347456	0.967609	0.932863	6	134710463	F	II		IGR	opensea	IGR-opensea		rs537200935;rs557680904;rs188281660	0;5;19	0.0238728	0.0252817	0.0235033	0.0477105	0.0553038	0.0315813	0.059941	0.0107702	0.963742	0.970411	0.971824	0.965559	0.97445	0.94935	0.974461	0.971074
cg14000730	-0.932844	0.510638	-113.056	1.63022e-24	5.47345e-22	46.6493	0.0442167	0.97706	0.932844	3	171529077	F	II	PLD1	TSS1500	shore	TSS1500-shore	chr3:171527617-171528458	rs571950359;rs4894773	11;24	0.0119239	0.0298469	0.0466415	0.0351383	0.0821075	0.0679067	0.0351823	0.0449864	0.970662	0.984414	0.983367	0.978233	0.984318	0.961131	0.983699	0.970658
cg18421604	-0.932792	0.494692	-175.157	1.56402e-27	2.13427e-24	53.2474	0.0282961	0.961088	0.932792	12	27379083	F	II		IGR	opensea	IGR-opensea		rs555793233	1	0.0242872	0.0499113	0.0196581	0.0331113	0.0412764	0.0207225	0.0182474	0.0191549	0.95475	0.962598	0.975801	0.961276	0.964258	0.96306	0.94899	0.957973
cg02193956	-0.932783	0.488818	-154.061	1.19991e-26	9.49777e-24	51.3788	0.022426	0.955209	0.932783	4	103680201	R	II	MANBA	Body	shore	Body-shore	chr4:103681836-103682348	rs190261991;rs112630569;rs570122477;rs530950759	20;19;15;2	0.0106275	0.0237982	0.0376127	0.0427203	0.0250528	0.011734	0.0272055	0.000656956	0.954243	0.954189	0.948209	0.958978	0.946003	0.945303	0.966344	0.968405
cg18855165	-0.932716	0.481823	-167.938	3.05119e-27	3.45413e-24	52.6419	0.015465	0.948181	0.932716	9	93959685	R	II		IGR	shelf	IGR-shelf	chr9:93955500-93956420	rs113475100;rs576759616;rs541003738	35;31;24	0.00894871	0.00733654	0.0276187	0.0171161	0.0350253	0.0122624	0.0048463	0.0105663	0.930322	0.950097	0.933635	0.950646	0.9523	0.957446	0.959947	0.951057
cg26323129	-0.9327	0.497197	-106.453	4.23586e-24	1.24636e-21	45.7016	0.030847	0.963547	0.9327	1	235112874	R	II		IGR	opensea	IGR-opensea		rs569065176;rs536446463	42;2	0.0143542	0.0281616	0.0268522	0.0396976	0.0826438	0.0185077	0.0234502	0.0131086	0.956155	0.960732	0.960298	0.965735	0.955943	0.948826	0.979486	0.981201
cg13381110	-0.932696	0.501347	-194.92	2.86437e-28	7.23719e-25	54.7497	0.0349986	0.967694	0.932696	18	60646614	F	II	PHLPP1	Body	opensea	Body-opensea				0.0217353	0.0380287	0.0519294	0.0319774	0.036541	0.0371706	0.0318148	0.0307915	0.962337	0.959657	0.960828	0.956983	0.981937	0.973837	0.971312	0.974665
cg09178669	-0.932595	0.487522	-248.306	6.1305e-30	1.1471e-25	57.9267	0.0212243	0.95382	0.932595	1	243891386	R	II	AKT3	Body	opensea	Body-opensea		rs577488371;rs543340342;rs531289184	50;21;1	0.0151342	0.0299049	0.0236979	0.0229973	0.0294584	0.0223911	0.0112545	0.0149564	0.948819	0.945005	0.952275	0.954372	0.954242	0.959051	0.956126	0.960666
cg04814136	-0.932556	0.491071	-185.861	6.09862e-28	1.13108e-24	54.0875	0.0247928	0.957348	0.932556	12	105043367	F	II	CHST11	Body	opensea	Body-opensea		rs142889035;rs539370071;rs541399415;rs564796031	0;1;31;46	0.0178896	0.0404856	0.0215956	0.0243463	0.0231912	0.0178987	0.0333229	0.0196123	0.974314	0.952213	0.961037	0.942116	0.952386	0.96326	0.948249	0.965211
cg00891657	-0.932454	0.491377	-172.292	2.03232e-27	2.54937e-24	53.011	0.0251504	0.957604	0.932454	18	46754833	R	II	DYM	Body	opensea	Body-opensea		rs566090518;rs528871515;rs149574607	19;2;1	0.0277419	0.0434636	0.0298937	0.0137538	0.0326526	0.0171197	0.0206143	0.0159635	0.937693	0.953648	0.959498	0.953439	0.953656	0.968225	0.965283	0.96939
cg12380169	-0.932437	0.486108	-175.581	1.5052e-27	2.07441e-24	53.2819	0.0198892	0.952326	0.932437	13	114988303	R	II		IGR	opensea	IGR-opensea		rs143718904;rs571599547	12;1	0.0164778	0.0176305	0.0132936	0.0277178	0.0459116	0.0127172	0.00854777	0.0168174	0.949392	0.945422	0.95371	0.942783	0.952304	0.968671	0.95464	0.951684
cg00009088	-0.932391	0.500427	-124.606	3.48247e-25	1.47092e-22	48.1641	0.0342313	0.966623	0.932391	11	60930188	R	II	VPS37C	TSS1500	shore	TSS1500-shore	chr11:60928560-60929262	rs151099306;rs181233614	29;16	0.0289046	0.0636521	0.0177549	0.0485011	0.0479494	0.0329373	0.0255061	0.00864503	0.957918	0.964798	0.947678	0.971067	0.969414	0.963352	0.972868	0.985888
cg20548986	-0.932313	0.496374	-202.471	1.56648e-28	4.89858e-25	55.2703	0.0302178	0.962531	0.932313	1	104104336	F	II	AMY2B	5'UTR	opensea	5'UTR-opensea		rs578139009;rs193213698;rs557516470;rs79500591;rs543066376	0;1;21;49;51	0.0193588	0.0356836	0.0335176	0.0314753	0.0428487	0.0239133	0.0246289	0.030316	0.959898	0.967373	0.978073	0.954127	0.961706	0.965653	0.965483	0.947932
cg09558738	-0.932308	0.48804	-173.371	1.84053e-27	2.4067e-24	53.1006	0.0218864	0.954194	0.932308	9	80811373	R	II		IGR	opensea	IGR-opensea		rs547260953;rs187060732;rs532864103	50;48;25	0.0144207	0.0334293	0.0237157	0.0348884	0.0149499	0.0192286	0.0150383	0.0194203	0.947226	0.940243	0.954926	0.943988	0.967128	0.970859	0.964419	0.944765
cg16378063	-0.932283	0.498796	-177.4	1.27801e-27	1.89218e-24	53.4289	0.0326547	0.964938	0.932283	17	47329552	F	II		IGR	opensea	IGR-opensea		rs528022238	10	0.0345785	0.0442019	0.0405048	0.0302057	0.0317521	0.0289639	0.0253593	0.0256713	0.965398	0.98846	0.969838	0.964348	0.944188	0.963123	0.965543	0.958606
cg27377279	-0.93223	0.49261	-223.462	3.27031e-29	2.21267e-25	56.5853	0.0264952	0.958725	0.93223	17	43490881	R	II	ARHGAP27	Body	opensea	Body-opensea		rs62064643	30	0.0314917	0.0316237	0.0284695	0.0279726	0.0316976	0.0247951	0.0171675	0.0187442	0.950232	0.955098	0.949709	0.962618	0.950301	0.970673	0.965197	0.96597
cg20099461	-0.932179	0.495737	-181.035	9.26084e-28	1.52371e-24	53.7169	0.0296475	0.961826	0.932179	12	51718966	F	II	BIN2	TSS1500	opensea	TSS1500-opensea				0.0339506	0.0368806	0.0203316	0.0254125	0.0519557	0.0257256	0.0234914	0.0194323	0.962931	0.969831	0.961994	0.966775	0.942553	0.963331	0.962495	0.964703
cg00317012	-0.932046	0.485862	-113.101	1.62005e-24	5.45241e-22	46.6555	0.0198387	0.951885	0.932046	7	50316321	R	II		IGR	opensea	IGR-opensea				0.00234382	0.0436581	0.0251445	0.0216197	0.0275177	0.0210652	0.0106649	0.00669575	0.92072	0.93312	0.936735	0.966854	0.953443	0.96914	0.976036	0.959032
cg15935770	-0.932013	0.49889	-151.258	1.60601e-26	1.19017e-23	51.1063	0.0328832	0.964897	0.932013	14	70160160	F	II	KIAA0247	Body	opensea	Body-opensea		rs537398432;rs548896204;rs180684579	0;41;42	0.0128308	0.0326402	0.036667	0.0469082	0.0511392	0.0217742	0.0444477	0.0166583	0.962769	0.96344	0.951791	0.959836	0.971414	0.958662	0.980542	0.970718
cg19206534	-0.932008	0.48175	-199.904	1.91827e-28	5.55704e-25	55.0964	0.0157461	0.947754	0.932008	8	125267281	R	II		IGR	opensea	IGR-opensea		rs185446736;rs567121929	6;2	0.0132791	0.0262752	0.00900922	0.0208112	0.025102	0.00621859	0.0094798	0.0157938	0.95412	0.935374	0.95145	0.934683	0.953114	0.960813	0.948672	0.943806
cg02114922	-0.931996	0.479626	-172.361	2.0194e-27	2.54192e-24	53.0168	0.0136278	0.945624	0.931996	9	93959671	F	II		IGR	shelf	IGR-shelf	chr9:93955500-93956420			0.0156147	0.0165279	0.00523743	0.0137571	0.0195985	0.00734084	0.0202117	0.010734	0.953318	0.944248	0.936108	0.928992	0.942453	0.969775	0.956103	0.933998
cg24101203	-0.931967	0.482699	-162.031	5.3873e-27	5.30626e-24	52.121	0.0167153	0.948682	0.931967	17	8114753	R	II	AURKB	TSS1500	shore	TSS1500-shore	chr17:8113632-8113966	rs572909787;rs190844428	47;35	0.0313723	0.0237813	0.00955609	0.00344467	0.017318	0.0144842	0.0160059	0.0177598	0.956107	0.942035	0.943272	0.9319	0.958266	0.958022	0.967663	0.932194
cg19489325	-0.931923	0.483467	-181.858	8.617e-28	1.45498e-24	53.781	0.0175059	0.949429	0.931923	6	34361621	R	II	NUDT3	TSS1500	shore	TSS1500-shore	chr6:34359620-34360802	rs571002374	16	0.0135118	0.0336648	0.0173005	0.0252254	0.00939297	0.0152615	0.0150866	0.0106033	0.963696	0.964375	0.943835	0.946616	0.937304	0.953699	0.950395	0.935514
cg05673041	-0.931902	0.502088	-77.0809	7.08122e-22	1.12331e-19	40.5155	0.0361365	0.968039	0.931902	17	14641799	F	II		IGR	opensea	IGR-opensea		rs527265610	49	0.0149023	0.0356868	0.0241836	0.0325969	0.118201	0.0294502	0.0137152	0.020356	0.960395	0.952944	0.964838	0.971279	0.975876	0.962104	0.987056	0.969816
cg26773549	-0.931812	0.489644	-127.461	2.43069e-25	1.09499e-22	48.5137	0.023738	0.95555	0.931812	6	135647046	R	II	AHI1	Body	opensea	Body-opensea		rs75124116;rs148521781	38;1	0.0234181	0.0494862	0.024637	0.0266597	0.0307731	0.0286222	0.00296114	0.00334657	0.935119	0.960143	0.956684	0.977582	0.951051	0.972364	0.945686	0.945774
cg15979672	-0.931772	0.483992	-169.305	2.68267e-27	3.13885e-24	52.7591	0.0181055	0.949878	0.931772	7	36782550	R	II		IGR	opensea	IGR-opensea		rs10488016	44	0.023572	0.027847	0.0130443	0.0148076	0.0225746	0.0132705	0.00815522	0.0215732	0.95087	0.951579	0.944695	0.950996	0.952121	0.942395	0.929599	0.976768
cg21814550	-0.931721	0.491134	-118.485	7.7457e-25	2.89467e-22	47.3824	0.0252734	0.956994	0.931721	14	53170147	R	II		IGR	shelf	IGR-shelf	chr14:53173752-53174112	rs566149646	2	0.0351629	0.053642	0.0237105	0.0302757	0.0233923	0.00515217	0.0044217	0.0264296	0.962755	0.955517	0.921935	0.961148	0.948804	0.967703	0.972134	0.965955
cg12759361	-0.931559	0.504466	-135.762	8.92961e-26	4.69258e-23	49.4796	0.0386868	0.970245	0.931559	12	92584982	F	II		IGR	opensea	IGR-opensea		rs527266228	1	0.0402783	0.0653127	0.0335472	0.0255184	0.054006	0.0482254	0.0180398	0.0245669	0.953077	0.97374	0.956194	0.975439	0.98083	0.975588	0.978729	0.968367
cg13093111	-0.931485	0.496622	-159.57	6.8687e-27	6.31143e-24	51.8969	0.0308792	0.962365	0.931485	17	66308577	R	II	ARSG	Body	opensea	Body-opensea		rs35335301	36	0.0236361	0.0420746	0.031146	0.0229159	0.05189	0.0253305	0.0182561	0.031784	0.96318	0.955368	0.947624	0.972873	0.9676	0.981872	0.951884	0.958515
cg08358041	-0.931362	0.493936	-109.511	2.70257e-24	8.50467e-22	46.1485	0.028255	0.959617	0.931362	4	15691805	R	II	FAM200B	3'UTR	opensea	3'UTR-opensea		rs181328712;rs112445646	37;19	0.0123567	0.0142161	0.0192609	0.0782359	0.0335714	0.0149794	0.02386	0.0295592	0.980726	0.944912	0.949284	0.962521	0.965827	0.950525	0.956371	0.966772
cg26076724	-0.931331	0.496971	-191.829	3.69196e-28	8.38628e-25	54.5285	0.0313058	0.962637	0.931331	6	15090163	F	I		IGR	opensea	IGR-opensea		rs181251374;rs11968274;rs564633591;rs578161484	0;13;36;42	0.0307444	0.0355134	0.0315292	0.0472838	0.0384838	0.0243672	0.0304169	0.0121079	0.962839	0.951221	0.96279	0.970743	0.965503	0.952437	0.965288	0.970276
cg25430838	-0.931222	0.479188	-176.121	1.43352e-27	2.00333e-24	53.3258	0.0135766	0.944799	0.931222	10	89823823	R	II		IGR	opensea	IGR-opensea		rs144829627;rs184578986	23;1	0.0125686	0.0227692	0.0227131	0.0202502	0.00570255	0.00677482	0.00804805	0.00978653	0.935561	0.936488	0.961657	0.937372	0.955229	0.945547	0.928773	0.957763
cg26683906	-0.931208	0.479874	-160.304	6.38624e-27	5.96176e-24	51.9641	0.0142696	0.945477	0.931208	9	114867541	F	II	MIR3134	Body	opensea	Body-opensea		rs148040909;rs191645949;rs532543096	4;39;44	0.00297544	0.0246185	0.00939225	0.0215746	0.0204431	0.00853234	0.00859654	0.0180241	0.940454	0.960847	0.963609	0.958637	0.944701	0.928919	0.933408	0.933246
cg10453850	-0.931085	0.491013	-191.025	3.94687e-28	8.70996e-25	54.4702	0.0254709	0.956556	0.931085	6	32905320	R	II	HLA-DMB	Body	opensea	Body-opensea		rs139997170;rs536612605;rs117660980	20;2;1	0.0261565	0.035323	0.0228794	0.0378541	0.024272	0.0180556	0.0170582	0.0221682	0.932517	0.957342	0.954891	0.964833	0.957968	0.960526	0.961358	0.963012
cg12339328	-0.931065	0.509243	-149.929	1.84739e-26	1.32538e-23	50.975	0.0437101	0.974775	0.931065	20	18491484	F	II	SEC23B	Body	shelf	Body-shelf	chr20:18488084-18488804	rs190721221;rs139616572;rs121918222	0;20;35	0.0198597	0.0523538	0.0372303	0.0618814	0.0606895	0.048218	0.0421081	0.0273399	0.971893	0.971193	0.977092	0.977775	0.970741	0.967522	0.99308	0.968904
cg21352991	-0.931046	0.507934	-111.734	1.96471e-24	6.42931e-22	46.4647	0.0424114	0.973457	0.931046	7	28123378	F	II	JAZF1	Body	opensea	Body-opensea		rs555678225;rs41445946;rs185991958;rs148191344	14;21;23;38	0.030461	0.0583055	0.0294803	0.0405026	0.0502116	0.0850515	0.0357879	0.00949096	0.962454	0.975003	0.965537	0.979652	0.980876	0.978345	0.964142	0.981648
cg17914584	-0.930944	0.500278	-206.187	1.17356e-28	4.26241e-25	55.5168	0.0348061	0.96575	0.930944	13	32936865	F	II	BRCA2	Body	opensea	Body-opensea		rs181176701;rs11571718	0;10	0.0397895	0.0332782	0.0384326	0.0441831	0.0369302	0.0300427	0.0324001	0.0233924	0.959893	0.971554	0.973123	0.964215	0.971954	0.950701	0.956607	0.977954
cg00562705	-0.930932	0.498028	-173.066	1.89262e-27	2.44411e-24	53.0754	0.0325623	0.963494	0.930932	2	114557272	R	II		IGR	opensea	IGR-opensea		rs151215936	9	0.0321023	0.0149764	0.0406559	0.0466123	0.0342681	0.03224	0.0218391	0.0378042	0.958837	0.974908	0.967167	0.954307	0.966731	0.966379	0.974698	0.944924
cg25149599	-0.930905	0.489333	-136.515	8.179e-26	4.36056e-23	49.5638	0.0238801	0.954785	0.930905	3	195820386	R	II		IGR	opensea	IGR-opensea				0.00336879	0.0444481	0.0212849	0.0187111	0.0361706	0.0282907	0.0222442	0.0165228	0.950034	0.975023	0.926631	0.957449	0.964377	0.954267	0.963734	0.946768
cg14287688	-0.930858	0.499793	-186.29	5.87931e-28	1.09506e-24	54.1199	0.0343646	0.965222	0.930858	2	42876149	F	II	MTA3	Body	opensea	Body-opensea		rs574895127;rs145250677	26;39	0.0226774	0.0530248	0.0391771	0.0380337	0.0323069	0.0312596	0.0303192	0.0281181	0.968286	0.973073	0.955871	0.955809	0.969187	0.951903	0.970221	0.97743
cg24441357	-0.930808	0.497658	-267.575	1.87073e-30	8.34098e-26	58.8338	0.0322534	0.963062	0.930808	12	125188554	F	II		IGR	opensea	IGR-opensea		rs187198188;rs79264200;rs539580415	1;26;34	0.0311815	0.0376503	0.0297341	0.0416047	0.0254367	0.0321821	0.025904	0.0343339	0.965254	0.958113	0.956357	0.958706	0.964471	0.966717	0.970991	0.963884
cg14541992	-0.930622	0.510227	-135.841	8.84753e-26	4.6635e-23	49.4885	0.0449156	0.975538	0.930622	17	58471612	R	II		IGR	shore	IGR-shore	chr17:58468980-58469903	rs62082076;rs530252770;rs148210645;rs117677241	37;22;14;2	0.0380778	0.038701	0.0692603	0.0385005	0.0663709	0.0434411	0.0365139	0.0284591	0.967154	0.963584	0.953839	0.985193	0.979368	0.982347	0.985218	0.987601
cg20144082	-0.930524	0.492983	-220.383	4.07659e-29	2.53993e-25	56.4036	0.027721	0.958245	0.930524	11	110120682	F	II	RDX	Body	opensea	Body-opensea		rs539589945	13	0.0336207	0.0399834	0.0221323	0.0163898	0.0360527	0.0180729	0.0267702	0.0287459	0.959738	0.96047	0.946061	0.966628	0.959666	0.960677	0.955664	0.957056
cg12074801	-0.930423	0.490945	-184.738	6.71445e-28	1.2099e-24	54.0025	0.0257335	0.956156	0.930423	8	37967091	R	II	ASH2L	5'UTR	shelf	5'UTR-shelf	chr8:37962449-37963453	rs549419543	6	0.0238511	0.0403649	0.0220147	0.0235969	0.038784	0.0107798	0.0161779	0.0302986	0.942243	0.949214	0.955376	0.959886	0.969674	0.952611	0.95854	0.961704
cg00454592	-0.930379	0.496267	-103.428	6.69129e-24	1.85386e-21	45.2452	0.0310778	0.961457	0.930379	2	12013993	R	II		IGR	opensea	IGR-opensea		rs113062061	1	0.0135624	0.0494158	0.0369248	0.0610512	0.0192164	0.0185638	0.0485466	0.00134112	0.957199	0.955303	0.933818	0.955957	0.971821	0.962014	0.967586	0.987955
cg22278294	-0.930362	0.480128	-206.327	1.16096e-28	4.23873e-25	55.526	0.0149474	0.945309	0.930362	5	39470228	F	II		IGR	opensea	IGR-opensea		rs533761090;rs544479289;rs144648246	10;25;30	0.00733376	0.015208	0.0174603	0.0142999	0.0100185	0.0114242	0.0103621	0.0334721	0.938652	0.934994	0.952336	0.945225	0.943828	0.954602	0.955181	0.937656
cg09351156	-0.930317	0.49236	-105.858	4.62954e-24	1.34854e-21	45.613	0.0272018	0.957519	0.930317	6	18436845	F	II	RNF144B	Body	opensea	Body-opensea		rs570842681	0	0.0063081	0.0256604	0.00526845	0.0350268	0.0594124	0.0335101	0.0117863	0.0406423	0.97818	0.948598	0.923683	0.969039	0.971043	0.96357	0.951419	0.954616
cg07125403	-0.93017	0.48448	-214.702	6.17188e-29	3.14157e-25	56.0587	0.0193952	0.949565	0.93017	2	228316286	R	II		IGR	opensea	IGR-opensea		rs547487372	44	0.0135194	0.0272579	0.0199457	0.0231688	0.0308564	0.0270322	0.00429097	0.00909017	0.949248	0.941874	0.951934	0.944927	0.950809	0.952214	0.947245	0.95827
cg08531698	-0.930164	0.489907	-207.349	1.07331e-28	4.0974e-25	55.5926	0.0248246	0.954989	0.930164	9	115950806	F	II	FKBP15	Body	opensea	Body-opensea		rs373594534;rs546918933	0;20	0.0285186	0.0408635	0.0230048	0.0223646	0.0260836	0.0200049	0.0200628	0.0176942	0.943137	0.961197	0.945401	0.962553	0.948844	0.966467	0.959165	0.953147
cg17650835	-0.930157	0.493486	-145.883	2.85207e-26	1.84263e-23	50.5661	0.0284074	0.958564	0.930157	5	159472178	F	II	TTC1	Body	opensea	Body-opensea		rs543353522	10	0.0197621	0.0274194	0.0221117	0.0445455	0.0249701	0.0381833	0.0251399	0.0251275	0.965177	0.954982	0.932131	0.945829	0.953314	0.961376	0.978062	0.97764
cg00168694	-0.930135	0.487277	-173.827	1.76535e-27	2.32277e-24	53.1383	0.0222092	0.952344	0.930135	21	40193056	R	II	ETS2	Body	shore	Body-shore	chr21:40194644-40194849	rs535157069;rs139406249	22;2	0.0201849	0.0197929	0.0216829	0.0256232	0.0335467	0.0229284	0.0211701	0.0127445	0.92835	0.946751	0.955377	0.968053	0.965274	0.958007	0.941261	0.955681
cg17884069	-0.930125	0.480208	-150.727	1.69809e-26	1.23866e-23	51.0541	0.0151455	0.945271	0.930125	8	102715168	F	II	NCALD	Body	opensea	Body-opensea		rs529474839	30	0.00546253	0.0327004	0.0125569	0.000181039	0.0241106	0.0144321	0.0206948	0.0110256	0.956173	0.94867	0.937073	0.963116	0.919709	0.939119	0.953589	0.944718
cg11534243	-0.930099	0.489946	-264.317	2.27259e-30	8.34098e-26	58.6878	0.0248967	0.954996	0.930099	10	12126715	F	II	DHTKD1	Body	opensea	Body-opensea		rs78189904;rs138219515	1;14	0.018062	0.0267118	0.0195346	0.0278191	0.0227052	0.0252961	0.0291051	0.0299398	0.951871	0.961924	0.95361	0.960681	0.947519	0.959482	0.959098	0.945782
cg27550692	-0.930071	0.477705	-103.874	6.24982e-24	1.7497e-21	45.3134	0.0126698	0.942741	0.930071	12	10281393	F	II	CLEC7A	Body	opensea	Body-opensea		rs542957571;rs17807926;rs557537899	0;28;31	0.0197118	0.0474852	0.000485313	0.00987853	0.00633345	0.013387	0.00310076	0.000975988	0.938828	0.901602	0.95653	0.969494	0.934664	0.935276	0.959477	0.946055
cg03778647	-0.930036	0.506788	-176.703	1.36038e-27	1.94398e-24	53.3729	0.0417701	0.971806	0.930036	5	142875362	F	II		IGR	opensea	IGR-opensea		rs552670316	21	0.050594	0.0464219	0.0529927	0.0585784	0.0465758	0.0299626	0.0237953	0.0252403	0.969704	0.964162	0.973687	0.973693	0.974469	0.970535	0.977463	0.970735
cg27192313	-0.929981	0.501422	-190.572	4.09825e-28	8.95898e-25	54.4372	0.0364317	0.966413	0.929981	4	25762374	R	II	SEL1L3	Body	opensea	Body-opensea		rs529397805	4	0.0334208	0.0591608	0.023257	0.042481	0.0404718	0.0247392	0.0406662	0.0272566	0.9616	0.962193	0.972798	0.966744	0.970303	0.963433	0.971219	0.963009
cg07834069	-0.929939	0.483745	-173.268	1.85789e-27	2.40818e-24	53.0921	0.0187761	0.948715	0.929939	17	72524918	R	II	CD300LB	Body	opensea	Body-opensea				0.0136395	0.0182607	0.0226523	0.0183239	0.0221893	0.0230149	0.00827076	0.0238572	0.94813	0.95366	0.953246	0.944945	0.953973	0.918606	0.963712	0.953447
cg17006772	-0.929902	0.503045	-121.825	4.98279e-25	1.98217e-22	47.8146	0.0380937	0.967996	0.929902	8	130982611	R	II	FAM49B	Body	opensea	Body-opensea		rs113859410;rs547379936	25;19	0.0226772	0.0339179	0.0326692	0.0546669	0.0836871	0.0260732	0.0205663	0.030492	0.963836	0.965845	0.968631	0.959861	0.976153	0.967691	0.971336	0.970614
cg20721433	-0.929825	0.479126	-219.108	4.47009e-29	2.62013e-25	56.3273	0.0142132	0.944038	0.929825	19	2264643	R	II		IGR	opensea	IGR-opensea		rs191170949	1	0.012532	0.013954	0.00625883	0.020741	0.0118867	0.0152724	0.015989	0.0170715	0.946566	0.939709	0.93066	0.940963	0.937872	0.961517	0.942272	0.952746
cg04605532	-0.929805	0.495029	-150.573	1.72596e-26	1.25636e-23	51.0388	0.0301259	0.959931	0.929805	1	234843592	F	II		IGR	opensea	IGR-opensea				0.0306233	0.0503147	0.0289518	0.0422431	0.0117762	0.0284603	0.0156557	0.0329823	0.961612	0.950272	0.938602	0.962573	0.963862	0.96114	0.978494	0.962894
cg24777950	-0.929794	0.507076	-161.614	5.61225e-27	5.43443e-24	52.0833	0.0421789	0.971973	0.929794	14	25046121	F	II	CTSG	TSS1500	opensea	TSS1500-opensea				0.0316577	0.0586031	0.0609396	0.0478392	0.0393824	0.0425643	0.0390861	0.0173587	0.968137	0.985131	0.969732	0.970122	0.969474	0.977316	0.962467	0.973408
cg16636885	-0.929783	0.479726	-156.525	9.3272e-27	7.83354e-24	51.6133	0.014834	0.944617	0.929783	1	159252119	R	II		IGR	opensea	IGR-opensea		rs575324788	2	0.00161994	0.0230488	0.0219658	0.0115998	0.0263262	0.0225821	0.00353437	0.00799487	0.970492	0.933996	0.939913	0.934754	0.946476	0.956427	0.942065	0.932813
cg13625458	-0.929755	0.488661	-145.87	2.85636e-26	1.84263e-23	50.5646	0.0237832	0.953538	0.929755	17	30216899	R	II	UTP6	Body	opensea	Body-opensea		rs8070554;rs540917475	33;1	0.0229794	0.029563	0.0228036	0.0347458	0.0254942	0.0179525	0.0179662	0.0187608	0.964672	0.950285	0.954299	0.966185	0.917804	0.966226	0.944069	0.964764
cg03719830	-0.929649	0.481277	-197.452	2.33358e-28	6.40678e-25	54.9273	0.0164531	0.946102	0.929649	20	30699752	F	II	TM9SF4	Body	opensea	Body-opensea		rs75546298	0	0.00959138	0.0248816	0.0101591	0.0247394	0.0234444	0.0170215	0.0100464	0.0117413	0.936332	0.943832	0.950375	0.929632	0.949195	0.962772	0.947832	0.948843
cg22517841	-0.929595	0.484797	-152.179	1.45849e-26	1.10792e-23	51.1965	0.02	0.949595	0.929595	1	156246991	F	II	SMG5	Body	opensea	Body-opensea		rs149057742;rs143644339;rs559826953;rs141888329	0;1;24;28	0.00694998	0.0391218	0.0208125	0.016066	0.0285332	0.0147772	0.00805375	0.0256853	0.958742	0.940857	0.942392	0.949851	0.946802	0.971661	0.929544	0.956909
cg21694873	-0.929501	0.500952	-122.413	4.61607e-25	1.86501e-22	47.8893	0.0362016	0.965702	0.929501	3	45451677	F	II	LARS2	Body	opensea	Body-opensea				0.00692093	0.0396245	0.0418101	0.0353685	0.033589	0.0663884	0.0114873	0.0544244	0.971553	0.965968	0.958953	0.974325	0.957483	0.956829	0.960825	0.979684
cg24675644	-0.929457	0.500481	-168.275	2.95552e-27	3.36769e-24	52.6709	0.0357526	0.96521	0.929457	3	157163881	R	II	VEPH1	Body	opensea	Body-opensea		rs181519981	1	0.0363768	0.0577964	0.0346907	0.0313065	0.0429329	0.0193753	0.0260159	0.0375265	0.954575	0.957962	0.95839	0.973943	0.958373	0.967288	0.96934	0.981807
cg04997743	-0.929414	0.495907	-194.557	2.95055e-28	7.34843e-25	54.7239	0.0312002	0.960614	0.929414	1	40541062	F	II	PPT1	Body	opensea	Body-opensea		rs138287937;rs569198841	0;13	0.0253937	0.0434512	0.0329548	0.0311762	0.0393262	0.0320117	0.0298826	0.0154051	0.969558	0.954622	0.959783	0.942216	0.965566	0.965098	0.968536	0.959533
cg26913686	-0.929371	0.501671	-170.352	2.43266e-27	2.90482e-24	52.848	0.0369856	0.966357	0.929371	2	191391097	F	II	NEMP2	Body	opensea	Body-opensea		rs531060050;rs545786873	0;6	0.0369456	0.0337607	0.034768	0.0395647	0.0647625	0.0214062	0.0335339	0.0311431	0.960163	0.952755	0.973537	0.968885	0.966164	0.967225	0.963961	0.978166
cg19308563	-0.929363	0.493033	-146.815	2.57799e-26	1.70889e-23	50.6614	0.0283517	0.957714	0.929363	3	130739200	F	II	ASTE1	Body	opensea	Body-opensea		rs571376344;rs189523437	0;31	0.0258716	0.03847	0.0203125	0.0407382	0.0331953	0.0269713	0.025699	0.0155561	0.965961	0.950405	0.95457	0.966011	0.972942	0.974106	0.949587	0.928133
cg13905148	-0.929296	0.477318	-211.83	7.64332e-29	3.43875e-25	55.8794	0.0126698	0.941965	0.929296	14	69065430	R	II		IGR	opensea	IGR-opensea		rs17105931;rs562347027	29;12	0.0128982	0.0119673	0.0107643	0.0163721	0.0172221	0.0119214	0.00961495	0.0105983	0.958001	0.934221	0.943431	0.92815	0.955281	0.935318	0.94583	0.93549
cg12529561	-0.92919	0.503583	-131.347	1.50919e-25	7.31872e-23	48.9748	0.0389876	0.968178	0.92919	3	188535876	F	II	LPP	Body	opensea	Body-opensea		rs537504458;rs557194586;rs577134501;rs545911209;rs553229539;rs573249232	0;4;6;8;14;29	0.0243443	0.0444583	0.0422567	0.0493534	0.0655368	0.0170768	0.032639	0.0362354	0.960605	0.978566	0.973294	0.970057	0.976909	0.981042	0.940788	0.964162
cg10207609	-0.92919	0.480229	-206.661	1.13151e-28	4.17492e-25	55.5478	0.0156344	0.944824	0.92919	7	80267619	F	II	CD36	TSS1500	opensea	TSS1500-opensea		rs188447209	34	0.0100359	0.0144863	0.0181053	0.0207177	0.0118502	0.0263863	0.00362775	0.0198655	0.944116	0.940011	0.936	0.94036	0.962754	0.937131	0.94718	0.951042
cg26928972	-0.92918	0.500533	-166.235	3.58708e-27	3.8722e-24	52.4942	0.035943	0.965122	0.92918	3	122043799	F	II	CSTA	TSS1500	opensea	TSS1500-opensea		rs189308724;rs530670772	14;42	0.0358518	0.0603094	0.0467656	0.0245411	0.0289063	0.0311405	0.0290019	0.0310272	0.953326	0.978946	0.956368	0.975681	0.968739	0.960346	0.95831	0.969263
cg18019234	-0.929174	0.482749	-193.175	3.30402e-28	7.89059e-25	54.6254	0.018162	0.947336	0.929174	2	12959467	F	II		IGR	opensea	IGR-opensea		rs77843365	1	0.0134848	0.0257557	0.0166417	0.0232933	0.0176913	0.0134857	0.0235873	0.0113565	0.943	0.941975	0.957534	0.92518	0.953749	0.956852	0.956979	0.943417
cg10656896	-0.928964	0.479996	-113.009	1.6411e-24	5.5007e-22	46.6427	0.0155138	0.944478	0.928964	3	58341096	R	II	PXK	5'UTR	opensea	5'UTR-opensea				0.0128556	0.0198867	0.0141954	0.0149357	0.0217186	0.0184242	0.00898076	0.0131132	0.970487	0.951682	0.913023	0.939212	0.970392	0.930735	0.916219	0.964072
cg12866960	-0.928935	0.507889	-135.028	9.7321e-26	5.03836e-23	49.3971	0.0434211	0.972356	0.928935	12	66635398	R	II	IRAK3	Body	opensea	Body-opensea		rs576791624;rs139117613;rs552946082;rs573040689	40;37;26;1	0.0418169	0.0760852	0.0649692	0.0485032	0.0263183	0.0320432	0.02469	0.0329425	0.974091	0.974083	0.965458	0.967012	0.980946	0.96963	0.976625	0.971003
cg24209015	-0.92891	0.494214	-200.197	1.87421e-28	5.46853e-25	55.1164	0.0297586	0.958669	0.92891	13	31289017	R	II	ALOX5AP	Body	opensea	Body-opensea		rs576199143;rs138665430	29;2	0.036453	0.0305711	0.0178529	0.0265608	0.0417904	0.0386495	0.0285239	0.0176672	0.944979	0.957626	0.964291	0.95271	0.96859	0.963644	0.954364	0.963147
cg26147268	-0.928872	0.486566	-175.661	1.49432e-27	2.06349e-24	53.2884	0.0221294	0.951002	0.928872	1	1801236	R	II	GNB1	5'UTR	opensea	5'UTR-opensea		rs529830003;rs540780247;rs560524991	46;4;2	0.0182163	0.02982	0.019591	0.034489	0.0267153	0.0210469	0.0128119	0.0143445	0.949198	0.928946	0.953413	0.944224	0.960862	0.962563	0.964311	0.944497
cg03948938	-0.928849	0.49691	-185.497	6.29139e-28	1.14851e-24	54.06	0.0324855	0.961334	0.928849	9	137263723	R	II	RXRA	Body	opensea	Body-opensea		rs573544369;rs539871413;rs558486629	50;33;1	0.0194054	0.0443892	0.0256288	0.0506138	0.0334995	0.0388056	0.0275085	0.0200335	0.960602	0.957506	0.965997	0.962991	0.963795	0.964661	0.967981	0.947143
cg19948478	-0.92883	0.505491	-210.859	8.22194e-29	3.57611e-25	55.818	0.0410764	0.969906	0.92883	1	235010536	F	II		IGR	opensea	IGR-opensea		rs567484372;rs146560341;rs546962791	12;13;44	0.0377768	0.045375	0.0421987	0.0511762	0.0467344	0.0501014	0.0271594	0.0280895	0.959395	0.963599	0.974816	0.972531	0.975215	0.96915	0.975563	0.968979
cg25796549	-0.928782	0.489679	-172.378	2.01613e-27	2.54192e-24	53.0182	0.0252883	0.95407	0.928782	1	26869375	R	II	RPS6KA1	Body	opensea	Body-opensea		rs540945227;rs552006830;rs188453022	37;25;7	0.0128854	0.0227006	0.037925	0.0250164	0.0453046	0.0246128	0.0129931	0.0208687	0.939794	0.957251	0.951163	0.970746	0.949138	0.960078	0.950967	0.953421
cg26872907	-0.928734	0.485093	-168.456	2.90555e-27	3.34022e-24	52.6865	0.0207257	0.94946	0.928734	6	161796854	F	I	PARK2	Body	opensea	Body-opensea		rs552939233	34	0.00739983	0.0210594	0.0300833	0.0147187	0.0225016	0.0212835	0.025527	0.0232322	0.957429	0.951252	0.932333	0.959492	0.967557	0.948245	0.950521	0.928849
cg05176312	-0.928701	0.495012	-114.568	1.32043e-24	4.5494e-22	46.8574	0.0306613	0.959362	0.928701	14	50324318	R	II		IGR	opensea	IGR-opensea		rs569274742	13	0.00849707	0.0535034	0.0101277	0.0526806	0.0300632	0.032506	0.0433367	0.014576	0.944837	0.961103	0.969685	0.971566	0.969429	0.9404	0.975065	0.94281
cg16713889	-0.928604	0.47558	-191.893	3.67256e-28	8.38628e-25	54.5331	0.0112779	0.939882	0.928604	14	74409552	F	II	FAM161B	Body	opensea	Body-opensea		rs542616281	1	0.00786831	0.0130455	0.012391	0.0231851	0.00799389	0.0159886	0.00364377	0.00610692	0.91964	0.935794	0.936962	0.956362	0.934826	0.942163	0.945782	0.947529
cg07123846	-0.928593	0.486198	-180.397	9.79491e-28	1.57579e-24	53.6669	0.0219016	0.950495	0.928593	11	119076106	F	II	CBL	TSS1500	shore	TSS1500-shore	chr11:119076641-119077277	rs562981650;rs530256936	9;17	0.0146033	0.0135457	0.0172868	0.0323164	0.0337779	0.0263289	0.0276807	0.00967296	0.960093	0.932258	0.951207	0.943767	0.958926	0.957223	0.957943	0.942541
cg19787543	-0.928521	0.507029	-183.44	7.51027e-28	1.31921e-24	53.9032	0.0427689	0.971289	0.928521	16	17416019	F	II	XYLT1	Body	opensea	Body-opensea		rs564165050;rs78477699;rs138472249;rs141473693;rs188483875	0;3;4;5;36	0.0335668	0.0327107	0.0581944	0.0483277	0.0607383	0.0276688	0.039046	0.0418986	0.971552	0.967469	0.968181	0.965283	0.982344	0.970583	0.976942	0.967961
cg09874335	-0.928429	0.510594	-194.804	2.89155e-28	7.27631e-25	54.7415	0.0463796	0.974809	0.928429	10	86070347	F	II		IGR	opensea	IGR-opensea		rs567272344;rs144985487;rs138906037	0;1;14	0.0519732	0.0616525	0.0424712	0.0516867	0.0443702	0.0553085	0.0315357	0.0320389	0.977878	0.968855	0.965859	0.975103	0.969941	0.978461	0.98167	0.980704
cg26080153	-0.928378	0.489161	-164.168	4.37568e-27	4.50721e-24	52.3121	0.0249721	0.953351	0.928378	20	30701083	R	II	TM9SF4	Body	opensea	Body-opensea		rs549977504;rs571441188;rs538951769	51;4;1	0.00986808	0.0230186	0.0270736	0.0281321	0.0357342	0.0357514	0.0268704	0.0133287	0.947181	0.947668	0.94598	0.96698	0.969124	0.939735	0.96695	0.943186
cg26415655	-0.928317	0.493312	-140.443	5.21417e-26	3.01501e-23	49.9938	0.0291539	0.957471	0.928317	5	55148974	R	II	IL31RA	TSS200	opensea	TSS200-opensea		rs181365473	16	0.0303976	0.0442839	0.0259888	0.0322495	0.0495123	0.0236529	0.00835341	0.0187925	0.951655	0.960186	0.95941	0.95687	0.94887	0.943276	0.953355	0.986142
cg20638730	-0.928281	0.483318	-137.133	7.61382e-26	4.11908e-23	49.6323	0.0191781	0.947459	0.928281	3	57968435	F	II		IGR	opensea	IGR-opensea		rs188750538;rs544163474	1;8	0.00548531	0.0333422	0.00682119	0.0258749	0.0208122	0.0188482	0.0290444	0.0131961	0.956312	0.956118	0.971022	0.936546	0.935047	0.94396	0.921453	0.959213
cg00907842	-0.928227	0.49219	-150.073	1.81946e-26	1.30895e-23	50.9893	0.0280766	0.956303	0.928227	5	39219245	F	II	FYB	5'UTR	opensea	5'UTR-opensea		rs545334439;rs73072525;rs114227674	0;15;34	0.0225198	0.0275183	0.0390549	0.0413708	0.0223621	0.0296943	0.0121119	0.0299808	0.974397	0.943415	0.946234	0.966145	0.943106	0.953581	0.977487	0.94606
cg19533955	-0.928225	0.486751	-196.806	2.45827e-28	6.64446e-25	54.8823	0.0226389	0.950864	0.928225	3	99790878	R	II	C3orf26	Body	opensea	Body-opensea		rs577572150	21	0.0243415	0.0327468	0.0197807	0.0151853	0.0179622	0.0241318	0.0133767	0.0335862	0.937119	0.957315	0.954476	0.944062	0.949341	0.942109	0.956292	0.966195
cg19855622	-0.928205	0.494424	-166.099	3.63413e-27	3.91089e-24	52.4822	0.0303212	0.958527	0.928205	14	53676287	R	II		IGR	opensea	IGR-opensea				0.017917	0.0459486	0.0257475	0.0448437	0.0387011	0.0249813	0.0265419	0.0178886	0.959739	0.945071	0.949672	0.965851	0.967923	0.97254	0.959165	0.948252
cg21085915	-0.928161	0.475218	-201.993	1.62639e-28	4.98004e-25	55.2382	0.0111375	0.939298	0.928161	6	46738981	F	II		IGR	opensea	IGR-opensea		rs558781766;rs577010283	0;1	0.00552233	0.0131732	0.0158703	0.0201087	0.0124563	0.00513467	0.00597452	0.0108598	0.951124	0.941129	0.933735	0.930646	0.953604	0.934481	0.923874	0.945791
cg11363999	-0.92798	0.481181	-159.426	6.96831e-27	6.36873e-24	51.8836	0.0171907	0.945171	0.92798	21	36880976	R	II	LOC100506403	Body	opensea	Body-opensea		rs7276825;rs563630600	36;11	0.0189594	0.0236262	0.0164636	0.0201512	0.0172119	0.0184041	0.0113324	0.0113771	0.926044	0.939906	0.928987	0.937954	0.949189	0.960482	0.971331	0.947477
cg20995910	-0.927896	0.473992	-92.56	3.89271e-23	8.74541e-21	43.4737	0.010044	0.93794	0.927896	8	101239364	F	II	SPAG1	Body	opensea	Body-opensea		rs539194590	0	0.00762081	0.00579293	0.013153	0.00208197	0.0145484	0.0081367	0.0137969	0.0152209	0.901187	0.928176	0.979893	0.896796	0.95472	0.945027	0.962516	0.935202
cg11012463	-0.92782	0.490283	-205.862	1.20334e-28	4.27566e-25	55.4955	0.0263725	0.954193	0.92782	1	33804514	F	II	PHC2	5'UTR	opensea	5'UTR-opensea		rs180916393;rs537759737	0;15	0.0146691	0.0421437	0.0356123	0.0329325	0.0280296	0.0218176	0.0203893	0.0153861	0.956183	0.955263	0.955424	0.948462	0.946389	0.963928	0.957087	0.950804
cg18958185	-0.927765	0.485284	-97.7474	1.63937e-23	4.08436e-21	44.3463	0.0214016	0.949167	0.927765	4	38025402	R	II	TBC1D1	Body	opensea	Body-opensea		rs566333228	1	0.0492259	0.050466	0.033745	0.00179247	0.0111771	0.00777864	0.00934584	0.00768152	0.97987	0.944885	0.93248	0.968208	0.936652	0.929562	0.965237	0.93644
cg14187687	-0.92774	0.492706	-148.749	2.09447e-26	1.45659e-23	50.8571	0.0288361	0.956576	0.92774	14	55249770	F	II	SAMD4A	Body	opensea	Body-opensea		rs577634939;rs142254026	0;34	0.00981028	0.0333885	0.0467353	0.0184204	0.0320865	0.0172574	0.035233	0.0377577	0.974726	0.955822	0.949177	0.953717	0.964804	0.936874	0.967555	0.949937
cg24485405	-0.927615	0.486282	-68.3077	4.80127e-21	6.12655e-19	38.5427	0.0224747	0.950089	0.927615	2	148318804	R	II		IGR	opensea	IGR-opensea		rs572721845	10	0.013596	0.0652816	0.0183879	0.00573634	0.00325707	0.00690135	0.0432147	0.0234226	0.938334	0.955783	0.872556	0.963861	0.985819	0.961183	0.956615	0.966566
cg25375589	-0.927563	0.489052	-225.679	2.79578e-29	2.09973e-25	56.7138	0.0252704	0.952833	0.927563	3	43220779	R	II		IGR	opensea	IGR-opensea		rs566446353;rs138486396	42;1	0.0235121	0.0187197	0.0358482	0.0302852	0.0244158	0.0120277	0.0236461	0.0337084	0.946038	0.948316	0.956445	0.955422	0.945525	0.958822	0.96164	0.950459
cg04919139	-0.927506	0.486641	-83.3354	2.05646e-22	3.76823e-20	41.7816	0.0228879	0.950394	0.927506	16	82224274	F	II		IGR	opensea	IGR-opensea		rs541409683;rs142054945;rs530066088	0;1;13	0.00363411	0.0384532	0.0466571	0.0455996	0.0108737	0.000896974	0.0120831	0.0249051	0.969356	0.96239	0.942506	0.905666	0.985873	0.92191	0.970036	0.945418
cg09767156	-0.927504	0.490905	-143.754	3.60181e-26	2.23462e-23	50.3452	0.0271526	0.954657	0.927504	1	245084096	F	II		IGR	opensea	IGR-opensea		rs184824263;rs144024416;rs140657712;rs575659934;rs72769488;rs554887992	4;9;13;17;43;46	0.015706	0.0332755	0.0212811	0.0237085	0.0545807	0.0230602	0.0160154	0.0295934	0.940643	0.96311	0.959643	0.940073	0.967693	0.969662	0.957329	0.939101
cg25576997	-0.927431	0.480713	-131.32	1.51417e-25	7.33269e-23	48.9716	0.0169978	0.944429	0.927431	14	56257750	R	II	C14orf34	Body	opensea	Body-opensea		rs141106280;rs527821568	43;2	0.00977209	0.0425846	0.00760338	0.00860795	0.0228555	0.0134061	0.0214132	0.0097395	0.972837	0.916841	0.93886	0.937364	0.95044	0.93841	0.947947	0.952732
cg19774357	-0.927355	0.48747	-190.423	4.14974e-28	8.99187e-25	54.4263	0.0237922	0.951147	0.927355	1	11902947	F	II	CLCN6	3'UTR	opensea	3'UTR-opensea		rs142274304	0	0.0128947	0.0348706	0.0233284	0.0230226	0.0321236	0.0222387	0.0210166	0.0208421	0.957709	0.928489	0.950672	0.94595	0.95029	0.962496	0.953782	0.959787
cg00977204	-0.927312	0.494412	-129.118	1.98036e-25	9.20053e-23	48.7122	0.0307562	0.958068	0.927312	2	43635340	F	II	THADA	Body	opensea	Body-opensea		rs149519786	18	0.0378258	0.0363115	0.0307436	0.0445058	0.0115311	0.0459676	0.0176364	0.0215277	0.946515	0.969888	0.967078	0.952911	0.954565	0.928801	0.965058	0.979725
cg07687273	-0.927304	0.494877	-212.556	7.23934e-29	3.37716e-25	55.9251	0.0312255	0.958529	0.927304	2	208004404	R	II	KLF7	Body	opensea	Body-opensea				0.0437293	0.033672	0.014917	0.0297027	0.0321133	0.029811	0.0347074	0.0311513	0.950614	0.960185	0.964355	0.960665	0.963527	0.967331	0.945502	0.956054
cg20501911	-0.927257	0.489663	-228.348	2.31964e-29	2.022e-25	56.8661	0.0260346	0.953291	0.927257	17	74479764	F	II	RHBDF2	5'UTR	opensea	5'UTR-opensea		rs560648214;rs574086389;rs885140	10;47;50	0.0150051	0.0279506	0.0282772	0.0341302	0.0356469	0.0236741	0.0215247	0.0220677	0.953449	0.942384	0.949307	0.956279	0.957368	0.965814	0.94897	0.952762
cg19839282	-0.927239	0.492223	-163.151	4.82906e-27	4.82456e-24	52.2216	0.0286031	0.955842	0.927239	22	32039149	F	II		IGR	opensea	IGR-opensea		rs544131426	37	0.020032	0.0286214	0.0348745	0.0357898	0.0418051	0.0282872	0.0176672	0.0217479	0.949291	0.945512	0.964005	0.965631	0.962751	0.963908	0.965307	0.93033
cg08515817	-0.927217	0.497282	-165.846	3.72297e-27	3.97582e-24	52.4601	0.0336733	0.96089	0.927217	12	46881377	R	II	LOC100288798	Body	opensea	Body-opensea		rs112797045;rs548460592;rs568614929	29;3;1	0.0248078	0.0467782	0.0226819	0.0435652	0.0485667	0.0272112	0.0236356	0.0321397	0.961297	0.955024	0.976325	0.959202	0.941897	0.959176	0.972218	0.961981
cg24853628	-0.927136	0.474877	-203.575	1.43683e-28	4.71384e-25	55.3442	0.0113088	0.938445	0.927136	7	16461798	F	II	ISPD	TSS1500	shore	TSS1500-shore	chr7:16460778-16461265	rs188525130	30	0.00357864	0.0163827	0.0133684	0.0108615	0.0162446	0.00132733	0.0119814	0.0167257	0.937246	0.943782	0.93517	0.926978	0.92369	0.953001	0.947877	0.939813
cg26381957	-0.927001	0.483309	-153.175	1.3149e-26	1.01883e-23	51.2934	0.0198082	0.946809	0.927001	2	43644706	F	II	THADA	Body	opensea	Body-opensea		rs574649500	37	0.0086899	0.0364044	0.0195936	0.0156927	0.0336163	0.0149151	0.0198507	0.00970307	0.947776	0.922292	0.952561	0.951536	0.960735	0.951075	0.9314	0.957098
cg01950767	-0.926985	0.499354	-143.038	3.89919e-26	2.39991e-23	50.27	0.035861	0.962846	0.926985	6	163775257	F	II		IGR	opensea	IGR-opensea		rs372086447	1	0.0240453	0.0249351	0.0304823	0.0520485	0.0540882	0.0361111	0.0252502	0.0399273	0.958754	0.966655	0.972992	0.967693	0.934386	0.955801	0.977836	0.968652
cg23397030	-0.926961	0.483698	-147.164	2.48267e-26	1.6631e-23	50.697	0.0202177	0.947178	0.926961	14	91111400	F	II	LOC101928909	Body	opensea	Body-opensea		rs575957190;rs544812008;rs558526022	13;28;31	0.0261344	0.0213528	0.0148499	0.0231222	0.0102428	0.0244427	0.0190313	0.0225658	0.948087	0.930932	0.922472	0.963609	0.946668	0.968231	0.935518	0.96191
cg26598162	-0.926897	0.486606	-197.998	2.23352e-28	6.277e-25	54.9652	0.0231574	0.950054	0.926897	20	4804909	F	II	RASSF2	TSS1500	shore	TSS1500-shore	chr20:4803013-4804146			0.0131365	0.0165612	0.0234975	0.0204111	0.0384265	0.0229157	0.0275569	0.0227538	0.94835	0.956584	0.952684	0.951168	0.92809	0.951921	0.956341	0.955294
cg04193708	-0.926642	0.500816	-170.594	2.37832e-27	2.85833e-24	52.8685	0.0374952	0.964137	0.926642	6	143276225	F	II		IGR	opensea	IGR-opensea		rs569360336	32	0.0207912	0.045586	0.0418761	0.0457101	0.0492521	0.0372938	0.0325475	0.0269051	0.940956	0.967879	0.974539	0.964802	0.96648	0.973984	0.965175	0.959284
cg18844042	-0.926625	0.514256	-171.553	2.17589e-27	2.6737e-24	52.9492	0.0509434	0.977568	0.926625	14	23377904	F	II	RBM23	Body	opensea	Body-opensea		rs528792036	38	0.0535117	0.0671009	0.0511563	0.0442779	0.0635187	0.0479883	0.0507361	0.0292576	0.985746	0.97566	0.959902	0.983734	0.98267	0.972399	0.976008	0.984428
cg21913261	-0.926497	0.494283	-136.232	8.45296e-26	4.48604e-23	49.5322	0.0310349	0.957532	0.926497	20	46214349	R	II	NCOA3	5'UTR	opensea	5'UTR-opensea				0.00023591	0.0402532	0.0190993	0.0362426	0.0324139	0.0483963	0.0256259	0.0460121	0.962738	0.955533	0.949903	0.979608	0.960148	0.957782	0.946014	0.94853
cg15802673	-0.926487	0.487537	-142.766	4.01855e-26	2.4625e-23	50.2414	0.0242933	0.950781	0.926487	12	4242964	F	II		IGR	opensea	IGR-opensea		rs532729540;rs552950509;rs566338026	2;3;12	0.0223731	0.0376709	0.0237284	0.029283	0.0328835	0.0168625	0.0173782	0.0141672	0.947848	0.939041	0.922021	0.956755	0.95487	0.977956	0.957307	0.950449
cg23965049	-0.926482	0.510611	-137.666	7.15886e-26	3.91854e-23	49.6913	0.0473697	0.973851	0.926482	2	207993750	F	II	KLF7	Body	opensea	Body-opensea		rs184027069;rs557049533	0;1	0.05067	0.0366655	0.0639803	0.0468669	0.080269	0.0429158	0.0310517	0.0265383	0.973263	0.975187	0.969944	0.981772	0.980247	0.974772	0.960834	0.974794
cg00364028	-0.926469	0.497032	-167.041	3.32212e-27	3.65984e-24	52.5643	0.0337972	0.960267	0.926469	5	150862717	R	II	SLC36A1	Body	opensea	Body-opensea		rs538811400;rs557697718;rs575976006;rs189342064	45;35;9;2	0.0334766	0.04304	0.0155404	0.0498908	0.0394451	0.042729	0.0251433	0.0211129	0.94542	0.966141	0.952001	0.966057	0.96994	0.965945	0.952951	0.963676
cg20311502	-0.926441	0.483198	-115.839	1.10841e-24	3.9216e-22	47.03	0.0199775	0.946418	0.926441	16	80705636	F	II	CDYL2	Body	opensea	Body-opensea		rs568797517;rs1077886;rs76400899	24;25;39	0.00884007	0.00238072	0.0563082	0.031715	0.0229816	0.0198071	0.0128178	0.00496911	0.92627	0.948034	0.952394	0.951838	0.957057	0.96288	0.921459	0.951415
cg16684817	-0.926351	0.479757	-122.963	4.29889e-25	1.75825e-22	47.9588	0.016581	0.942932	0.926351	1	28202173	R	II	C1orf38	Body	shelf	Body-shelf	chr1:28199031-28199257	rs147403677;rs138234433;rs143715955;rs529928601	37;15;13;2	0.0131275	0.0135616	0.0120674	0.0130578	0.017052	0.0362365	0.00658786	0.0209575	0.945442	0.929125	0.952117	0.916757	0.949969	0.97383	0.920107	0.95611
cg07484151	-0.926338	0.492521	-124.441	3.55636e-25	1.4976e-22	48.1437	0.0293517	0.95569	0.926338	11	72916863	F	II		IGR	opensea	IGR-opensea		rs112190291	1	0.0323993	0.0387464	0.023007	0.0245515	0.0181845	0.0116094	0.0329634	0.0533524	0.963025	0.948749	0.966996	0.921396	0.959146	0.971699	0.945614	0.968892
cg17301248	-0.926325	0.495423	-92.0167	4.27358e-23	9.46389e-21	43.3792	0.032261	0.958586	0.926325	12	112467203	F	II	NAA25	3'UTR	opensea	3'UTR-opensea		rs185609164;rs527922022;rs147836105	0;16;45	0.0562997	0.0784026	0.00598452	0.0409587	0.0352002	0.0199084	0.00908423	0.0122499	0.939606	0.952606	0.964501	0.969184	0.940315	0.983004	0.957498	0.961971
cg01120324	-0.926263	0.475912	-131.807	1.42781e-25	6.99215e-23	49.0283	0.0127806	0.939044	0.926263	7	75249065	R	II	HIP1	Body	opensea	Body-opensea		rs188270847;rs112027280	28;1	0.00352069	0.0200311	0.00949462	0.0202307	0.000377485	0.0341116	0.00616807	0.00831085	0.927018	0.912656	0.930889	0.935139	0.955749	0.936253	0.958143	0.956505
cg17364429	-0.926204	0.483802	-126.751	2.6562e-25	1.17803e-22	48.4275	0.0207002	0.946904	0.926204	17	43483655	R	II	ARHGAP27	Body	shore	Body-shore	chr17:43483097-43483454	rs531846096	13	0.012609	0.0468799	0.0136703	0.0230298	0.029488	0.00256746	0.0137012	0.023656	0.959877	0.918995	0.932346	0.959686	0.956475	0.941776	0.963671	0.942406
cg18455737	-0.92618	0.49901	-173.014	1.90165e-27	2.45123e-24	53.0711	0.0359197	0.9621	0.92618	4	84071553	F	II		IGR	opensea	IGR-opensea		rs146464213;rs566993006;rs187759454	6;39;44	0.0230687	0.0596918	0.0314028	0.0266026	0.0417647	0.0352606	0.032789	0.0367773	0.94158	0.963134	0.963852	0.962247	0.966179	0.963341	0.972591	0.963877
cg15163119	-0.926144	0.484584	-171.601	2.16615e-27	2.67015e-24	52.9532	0.0215117	0.947656	0.926144	9	3434640	R	II	RFX3	5'UTR	opensea	5'UTR-opensea		rs370941866;rs527815579	34;32	0.0192957	0.0339364	0.0158505	0.0279104	0.0211532	0.0217795	0.0145338	0.0176342	0.955746	0.92958	0.951505	0.927406	0.957021	0.942796	0.956976	0.960219
cg13708055	-0.925924	0.477058	-200.271	1.86331e-28	5.45957e-25	55.1214	0.0140965	0.94002	0.925924	15	86123699	R	II	AKAP13	Body	opensea	Body-opensea		rs192631225;rs201799238	47;37	0.00778915	0.0253327	0.0180712	0.0156626	0.0114736	0.00581682	0.0119211	0.0167046	0.933148	0.941228	0.925954	0.939873	0.937959	0.938746	0.942049	0.961205
cg09981220	-0.925907	0.491143	-154.323	1.1679e-26	9.32913e-24	51.404	0.0281895	0.954096	0.925907	1	167266569	F	II	POU2F1	Body	opensea	Body-opensea		rs530789537	40	0.0106902	0.0353513	0.028063	0.0311337	0.0365647	0.0280029	0.0231267	0.0325831	0.957038	0.973114	0.973875	0.939029	0.951132	0.958686	0.941628	0.938267
cg14985891	-0.925896	0.483093	-142.9	3.95921e-26	2.43042e-23	50.2555	0.020145	0.946041	0.925896	1	116270626	R	II	CASQ2	Body	opensea	Body-opensea				0.0182663	0.0277578	0.0195265	0.0114257	0.0281378	0.0286129	0.000207977	0.0272251	0.928674	0.925384	0.949895	0.957396	0.933933	0.966322	0.957079	0.949646
cg10898466	-0.925818	0.490974	-149.492	1.93519e-26	1.3674e-23	50.9314	0.0280651	0.953883	0.925818	15	91440606	R	II		IGR	opensea	IGR-opensea		rs374935164	14	0.0229895	0.027342	0.0391233	0.0365163	0.0321949	0.0194786	0.0218109	0.0250655	0.947451	0.967693	0.930517	0.944933	0.946161	0.972673	0.947985	0.973655
cg08577063	-0.925684	0.486875	-137.076	7.66437e-26	4.14321e-23	49.626	0.024033	0.949717	0.925684	2	169957562	F	II		IGR	opensea	IGR-opensea		rs528311918	1	0.0103463	0.0435406	0.0184857	0.0240481	0.00761474	0.0322079	0.0169931	0.0390274	0.933506	0.956599	0.938834	0.957187	0.950443	0.968943	0.96071	0.931515
cg03545458	-0.92566	0.47244	-179.514	1.05881e-27	1.65081e-24	53.5974	0.00960954	0.93527	0.92566	2	12570710	F	II	LOC100506457	Body	opensea	Body-opensea		rs185629583;rs546091099	0;28	0.00512486	0.0233986	0.00876944	0.0122684	0.00684251	0.00857399	0.00313693	0.0087616	0.946989	0.914856	0.92194	0.936404	0.93688	0.944251	0.931223	0.949617
cg12821663	-0.925652	0.475139	-90.2509	5.8107e-23	1.23955e-20	43.0679	0.0123133	0.937965	0.925652	22	38459051	R	II	PICK1	Body	opensea	Body-opensea				0.0172436	0.0199702	0.00863616	0.0196289	0.00652323	0.0103663	0.0104075	0.00573043	0.943415	0.942498	0.938657	0.924952	0.982018	0.969426	0.890414	0.912339
cg02774666	-0.925558	0.488881	-154.061	1.19989e-26	9.49777e-24	51.3788	0.0261018	0.95166	0.925558	8	141238716	R	II	TRAPPC9	Body	opensea	Body-opensea		rs182953718;rs144708917	16;2	0.0194773	0.0349731	0.0102401	0.0376855	0.0307563	0.0251633	0.0327118	0.0178074	0.957903	0.948509	0.936685	0.94705	0.952766	0.97424	0.933282	0.962846
cg10833325	-0.925545	0.486962	-127.414	2.44516e-25	1.09933e-22	48.5079	0.0241899	0.949735	0.925545	12	65151754	F	II	GNS	Body	shore	Body-shore	chr12:65152869-65153489	rs533706494;rs183716784	8;14	0.0118063	0.0150216	0.0334729	0.0272878	0.0382371	0.0192533	0.0224261	0.0260145	0.941316	0.956002	0.965744	0.973578	0.944071	0.9613	0.941322	0.914544
cg24474182	-0.925517	0.4956	-117.858	8.426e-25	3.11386e-22	47.2997	0.0328417	0.958359	0.925517	3	151047307	F	II	MED12L	Body	opensea	Body-opensea		rs139632884;rs539084051	0;45	0.0276223	0.0707922	0.0253193	0.00164204	0.0361281	0.033906	0.038278	0.029046	0.965101	0.940094	0.981843	0.957099	0.956868	0.958225	0.955793	0.951846
cg09946076	-0.925456	0.488313	-155.458	1.0397e-26	8.47995e-24	51.5123	0.0255848	0.95104	0.925456	2	28216542	R	II	BRE	Body	opensea	Body-opensea		rs573490780	26	0.00734086	0.0404333	0.0176025	0.0292224	0.0361423	0.0273353	0.0246238	0.0219776	0.954351	0.954623	0.959713	0.954706	0.966091	0.95554	0.931995	0.931302
cg09875747	-0.92545	0.500813	-116.79	9.73466e-25	3.50101e-22	47.1578	0.0380874	0.963538	0.92545	7	77096967	F	II		IGR	opensea	IGR-opensea		rs137947484	51	0.0301241	0.0333543	0.0287274	0.0225732	0.0916784	0.0230595	0.0394156	0.0357663	0.96628	0.96917	0.964674	0.957615	0.962877	0.96024	0.964744	0.9627
cg13448633	-0.925433	0.486171	-109.61	2.66399e-24	8.40221e-22	46.1628	0.0234543	0.948887	0.925433	5	95260620	F	II	ELL2	Body	opensea	Body-opensea		rs557603404	4	0.00109819	0.0510823	0.0291732	0.0217996	0.0204802	0.0142007	0.0226855	0.0271146	0.909831	0.933492	0.960163	0.945931	0.964667	0.972205	0.955947	0.948863
cg08860835	-0.925224	0.484802	-179.287	1.08027e-27	1.67406e-24	53.5794	0.0221897	0.947413	0.925224	7	50323153	F	II		IGR	opensea	IGR-opensea		rs4917129	21	0.0309008	0.00732439	0.015135	0.0232708	0.0207083	0.0363466	0.0227937	0.0210378	0.958023	0.947026	0.933662	0.930659	0.956295	0.945307	0.954994	0.953341
cg14428204	-0.92505	0.495292	-135.724	8.96949e-26	4.70999e-23	49.4754	0.0327664	0.957817	0.92505	12	62605486	R	II		IGR	opensea	IGR-opensea		rs533388053;rs79388527;rs566959214	37;5;2	0.00666639	0.0263318	0.0342115	0.0614997	0.037288	0.0384517	0.0467756	0.0109064	0.950144	0.953208	0.957605	0.968164	0.966364	0.952332	0.958387	0.95633
cg26314853	-0.924991	0.502735	-138.15	6.77125e-26	3.73275e-23	49.7445	0.0402395	0.965231	0.924991	14	93599873	F	II		IGR	opensea	IGR-opensea		rs563511755	22	0.0273579	0.0512739	0.0263468	0.0645943	0.0254886	0.0372705	0.030177	0.0594071	0.949331	0.964625	0.959903	0.965883	0.979813	0.978225	0.964689	0.959374
cg08301743	-0.92496	0.48908	-160.725	6.12616e-27	5.75751e-24	52.0025	0.0266003	0.95156	0.92496	19	10916352	F	II	DNM2	Body	opensea	Body-opensea		rs182762909;rs556483777	1;22	0.0302544	0.0286347	0.0135179	0.0540175	0.0214801	0.0271215	0.0191591	0.0186172	0.967156	0.950825	0.938666	0.945679	0.950916	0.954054	0.962171	0.943013
cg07375732	-0.924885	0.477605	-214.767	6.14201e-29	3.14157e-25	56.0628	0.0151622	0.940047	0.924885	12	29312659	R	II	FAR2	5'UTR	opensea	5'UTR-opensea		rs148410827;rs545692739	51;1	0.0206574	0.0201881	0.0121434	0.020583	0.00742588	0.00996261	0.0192045	0.0111331	0.941072	0.930341	0.946655	0.942399	0.932771	0.955191	0.94383	0.928117
cg21334002	-0.924743	0.486334	-161.459	5.69842e-27	5.466e-24	52.0693	0.0239628	0.948706	0.924743	6	146185275	R	II	LOC100507557	Body	opensea	Body-opensea		rs73576146;rs73576150	46;40	0.0178796	0.0358749	0.0169763	0.0473221	0.0216891	0.00101702	0.0322005	0.0187433	0.95218	0.940065	0.956661	0.939513	0.954215	0.946345	0.953997	0.94667
cg11225969	-0.924704	0.480426	-134.356	1.05345e-25	5.39905e-23	49.321	0.0180739	0.942778	0.924704	20	5103301	R	II	PCNA	5'UTR	shelf	5'UTR-shelf	chr20:5099993-5100866	rs528750105;rs546620611;rs76179058;rs143697900	47;43;2;1	0.00644739	0.024338	0.00903912	0.00721011	0.0334097	0.0346164	0.00271871	0.0268116	0.921608	0.935753	0.955587	0.946174	0.965864	0.939068	0.948729	0.929438
cg20885688	-0.924658	0.489617	-169.767	2.56905e-27	3.02112e-24	52.7984	0.0272874	0.951946	0.924658	5	74956618	F	II	ANKDD1B	Body	opensea	Body-opensea				0.0142943	0.0263533	0.0331362	0.0414051	0.0323924	0.0241333	0.0341892	0.0123958	0.953548	0.941945	0.938447	0.942347	0.966268	0.966272	0.952063	0.954676
cg26096061	-0.924619	0.491586	-92.3272	4.05131e-23	9.04635e-21	43.4333	0.029277	0.953896	0.924619	5	180242830	F	II		IGR	opensea	IGR-opensea		rs114524795;rs565616450;rs531086013	18;22;51	0.00105592	0.0724016	0.0018069	0.0116789	0.0540139	0.0129261	0.0321472	0.0481855	0.940744	0.977458	0.950518	0.96376	0.947222	0.948086	0.958785	0.944594
cg18377603	-0.92458	0.482072	-174.329	1.68629e-27	2.25274e-24	53.1796	0.0197821	0.944362	0.92458	19	34656344	R	II		IGR	opensea	IGR-opensea		rs140390078;rs577162374;rs546217944	50;38;2	0.0104467	0.0298822	0.0185744	0.0237562	0.0181029	0.0145735	0.0150404	0.0278804	0.935583	0.949982	0.950335	0.919385	0.945087	0.949772	0.943581	0.961175
cg12247115	-0.924517	0.48215	-176.146	1.43038e-27	2.00333e-24	53.3278	0.0198912	0.944409	0.924517	13	41386321	F	II	SLC25A15	3'UTR	opensea	3'UTR-opensea		rs574652330;rs553666156	45;47	0.00680817	0.0303296	0.0182494	0.0249562	0.0317005	0.0185333	0.0146426	0.0139095	0.958891	0.930587	0.932014	0.944489	0.948997	0.943233	0.937464	0.959595
cg23653454	-0.924479	0.477469	-264.83	2.20356e-30	8.34098e-26	58.711	0.0152298	0.939709	0.924479	7	139588058	R	II	TBXAS1	Body	opensea	Body-opensea		rs112532702;rs539429241;rs138708976	15;2;1	0.00879295	0.0247535	0.0197143	0.015669	0.0180223	0.0141266	0.0109374	0.00982242	0.930897	0.943993	0.939768	0.939927	0.941642	0.943212	0.945066	0.933166
cg01560354	-0.92444	0.487833	-107.929	3.40431e-24	1.03442e-21	45.9191	0.0256134	0.950053	0.92444	2	43767446	F	II	THADA	Body	opensea	Body-opensea		rs528367072;rs184654086	12;35	0.0122973	0.0284855	0.0280631	0.0739471	0.0122465	0.0265282	0.0131083	0.0102315	0.966121	0.945216	0.924843	0.964563	0.947864	0.947893	0.947758	0.956168
cg05920921	-0.924329	0.494075	-130.045	1.76778e-25	8.36336e-23	48.8221	0.0319108	0.95624	0.924329	6	134956367	F	II		IGR	opensea	IGR-opensea		rs561308996	11	0.0250352	0.0424708	0.0180707	0.0389324	0.0464204	0.0345668	0.0172018	0.0325882	0.956821	0.93768	0.967332	0.980513	0.967205	0.96119	0.950498	0.928676
cg01222302	-0.924316	0.481769	-119.814	6.48877e-25	2.49583e-22	47.5561	0.0196111	0.943927	0.924316	9	73173075	F	II	TRPM3	Body	opensea	Body-opensea		rs116822704;rs545681560;rs75915188;rs184023439	1;9;28;36	0.0145651	0.021276	0.0359834	0.0170702	0.0191225	0.0207324	0.00892676	0.0192124	0.946492	0.915674	0.946371	0.952947	0.960072	0.911775	0.946044	0.972042
cg25310288	-0.924281	0.485129	-137.291	7.47539e-26	4.06627e-23	49.6499	0.0229885	0.94727	0.924281	11	3935409	R	II	STIM1	Body	opensea	Body-opensea		rs187114993	20	0.00619678	0.041923	0.0369396	0.025843	0.0364244	0.020891	0.0134932	0.00219673	0.959347	0.939608	0.925483	0.95765	0.947961	0.953397	0.939527	0.955187
cg13923848	-0.924134	0.490758	-199.89	1.92048e-28	5.55704e-25	55.0954	0.0286911	0.952825	0.924134	17	29281544	F	II	ADAP2	Body	opensea	Body-opensea		rs201617793	34	0.0308732	0.0364907	0.026307	0.0313659	0.0373762	0.0323483	0.01437	0.0203978	0.956193	0.966702	0.94889	0.955229	0.943751	0.960933	0.940283	0.950623
cg09140723	-0.924122	0.494519	-79.3511	4.47041e-22	7.50285e-20	40.9873	0.032458	0.95658	0.924122	10	72594465	R	II	SGPL1	Body	opensea	Body-opensea		rs573947912;rs191105372;rs7912398	46;42;9	0.0138913	0.00418957	0.0916531	0.050079	0.0282273	0.0291685	0.0275756	0.0148797	0.938275	0.951422	0.988703	0.933447	0.983443	0.940584	0.956992	0.959776
cg16002891	-0.924	0.475223	-213.65	6.67255e-29	3.27683e-25	55.9934	0.0132231	0.937223	0.924	12	6753017	F	II	ACRBP	Body	shelf	Body-shelf	chr12:6756001-6756679	rs553821136;rs370490182	26;31	0.00183233	0.024117	0.0104998	0.0158438	0.0149706	0.0176558	0.00715271	0.0137131	0.939473	0.931865	0.933712	0.933826	0.950143	0.939511	0.945605	0.923647
cg20453370	-0.923981	0.507119	-144.234	3.41639e-26	2.1367e-23	50.3953	0.0451283	0.96911	0.923981	3	172366813	F	II	NCEH1	5'UTR	opensea	5'UTR-opensea		rs571552489;rs539120508;rs557215026	1;32;33	0.0326579	0.0414471	0.0598919	0.0476894	0.0511039	0.0605598	0.0461276	0.0215487	0.958134	0.953316	0.966372	0.957461	0.985882	0.974859	0.977893	0.978961
cg20882551	-0.923918	0.50741	-171.261	2.23553e-27	2.7065e-24	52.9247	0.0454507	0.969369	0.923918	20	47536917	F	II	ARFGEF2	TSS1500	shore	TSS1500-shore	chr20:47538163-47538672			0.0300484	0.0296265	0.0370534	0.0476233	0.0693585	0.0419398	0.0542877	0.0536681	0.967979	0.965827	0.972739	0.965815	0.977388	0.975156	0.964225	0.965823
cg17271930	-0.923891	0.48212	-229.146	2.19473e-29	1.98765e-25	56.9111	0.0201749	0.944066	0.923891	5	114939616	R	II	TICAM2	TSS1500	shore	TSS1500-shore	chr5:114937613-114938149	rs551645539	45	0.0095067	0.030011	0.0171179	0.0291485	0.0174462	0.0176613	0.0180479	0.0224599	0.946241	0.943727	0.932325	0.940032	0.956716	0.943958	0.946684	0.942839
cg06195428	-0.923854	0.492862	-174.037	1.73175e-27	2.29016e-24	53.1556	0.0309352	0.954789	0.923854	12	48295148	F	II	VDR	Body	shelf	Body-shelf	chr12:48298645-48299537	rs549864730;rs57946627	0;33	0.0261092	0.0438798	0.0230993	0.0467871	0.0328167	0.0235107	0.0247819	0.0264971	0.965424	0.946887	0.947537	0.951673	0.963037	0.961657	0.965333	0.936764
cg24655168	-0.923821	0.498124	-157.154	8.75167e-27	7.4883e-24	51.6725	0.036213	0.960034	0.923821	12	129405205	R	II	GLT1D1	Body	opensea	Body-opensea		rs148337753;rs141471096	29;10	0.0205955	0.0623243	0.0306012	0.0368904	0.0485788	0.0406375	0.0146943	0.0353819	0.952355	0.958896	0.964212	0.956332	0.960971	0.954433	0.968986	0.964087
cg03765062	-0.923768	0.472501	-141.897	4.42765e-26	2.64804e-23	50.1493	0.0106172	0.934386	0.923768	12	52370512	R	II	ACVR1B	Body	opensea	Body-opensea		rs542325470	32	0.0109325	0.0206174	0.00877655	0.00604052	0.0178654	0.00997133	0.00718646	0.00354744	0.943435	0.943449	0.920332	0.898415	0.952215	0.942918	0.93948	0.934841
cg17468129	-0.923759	0.48037	-191.374	3.83395e-28	8.55777e-25	54.4956	0.0184903	0.942249	0.923759	1	152138003	R	II		IGR	opensea	IGR-opensea		rs149450681;rs189078733	2;1	0.00742512	0.0167256	0.0300081	0.0302844	0.0140398	0.0126472	0.00959781	0.0271945	0.942346	0.928588	0.941665	0.947694	0.932457	0.952621	0.950765	0.941858
cg22205765	-0.923748	0.488786	-153.861	1.22491e-26	9.63009e-24	51.3596	0.0269116	0.95066	0.923748	10	98734310	F	II		IGR	opensea	IGR-opensea		rs577085397	24	0.025039	0.0268631	0.0268394	0.0290265	0.046366	0.0304206	0.0120847	0.0186537	0.926404	0.960679	0.936891	0.96467	0.961083	0.952063	0.947597	0.955894
cg08389123	-0.923652	0.503136	-141.902	4.4252e-26	2.64804e-23	50.1499	0.0413098	0.964962	0.923652	13	80540390	F	II		IGR	opensea	IGR-opensea		rs189231275;rs540408926;rs560551119	12;39;50	0.00764051	0.0620932	0.0530584	0.0549205	0.0374186	0.034197	0.0384525	0.0426978	0.966399	0.95362	0.972868	0.956798	0.972512	0.961726	0.967036	0.968733
cg20147755	-0.923641	0.47212	-138.98	6.15711e-26	3.45162e-23	49.8353	0.0103	0.933941	0.923641	5	71764003	F	II	ZNF366	5'UTR	opensea	5'UTR-opensea		rs144249233;rs115847254;rs567996121	0;13;15	0.0121991	0.0186785	0.00879005	0.0134043	0.0103647	0.0133493	0.00451601	0.00109808	0.944399	0.90777	0.94404	0.960337	0.940072	0.936162	0.928084	0.910663
cg16882824	-0.923639	0.479219	-161.382	5.74169e-27	5.49995e-24	52.0623	0.0173998	0.941039	0.923639	4	160193163	R	II	RAPGEF2	Body	opensea	Body-opensea		rs114929530;rs537587225	43;4	0.00714843	0.0338567	0.0145528	0.0185032	0.0186178	0.0186554	0.0132091	0.0146549	0.943169	0.911564	0.93504	0.957451	0.948282	0.943146	0.948152	0.941507
cg02925118	-0.923611	0.477318	-176.426	1.39469e-27	1.9768e-24	53.3505	0.0155126	0.939124	0.923611	14	75766014	F	II		IGR	opensea	IGR-opensea		rs560126082	1	0.0153798	0.0316419	0.00581574	0.0162242	0.0191692	0.00722612	0.0130765	0.0155675	0.948994	0.927047	0.933803	0.946373	0.947241	0.923663	0.931552	0.954315
cg14693681	-0.923564	0.486161	-124.935	3.33972e-25	1.42183e-22	48.2049	0.0243788	0.947943	0.923564	15	59294656	F	II	RNF111	5'UTR	opensea	5'UTR-opensea		rs184588314;rs539093347	5;27	0.00536252	0.0406455	0.0224222	0.0295646	0.04478	0.00767414	0.012022	0.0325597	0.944388	0.943901	0.952664	0.961638	0.938244	0.970031	0.950982	0.921696
cg20348647	-0.923525	0.479537	-212.642	7.19266e-29	3.37716e-25	55.9305	0.0177739	0.941299	0.923525	2	119725853	F	II	MARCO	Body	opensea	Body-opensea		rs552198934;rs571049661	1;40	0.0131235	0.0260786	0.02122	0.0126618	0.0160926	0.021306	0.0119996	0.0197092	0.948106	0.927235	0.928618	0.942753	0.949029	0.948672	0.935608	0.950375
cg22033476	-0.923503	0.489851	-78.243	5.58638e-22	9.10626e-20	40.7588	0.0280995	0.951603	0.923503	2	43532275	R	II	THADA	Body	opensea	Body-opensea				0.0526482	0.0668288	0.00345264	0.0265109	0.0488008	0.00648103	0.0174618	0.00261161	0.970987	0.969856	0.923328	0.950329	0.965487	0.918889	0.982158	0.931789
cg20552264	-0.92338	0.480551	-165.044	4.02105e-27	4.20122e-24	52.3896	0.0188612	0.942242	0.92338	9	127712716	F	II	SCAI	3'UTR	opensea	3'UTR-opensea		rs555504538;rs575215768	4;17	0.0343584	0.0120843	0.0231358	0.0152896	0.0166027	0.0263415	0.01834	0.00473768	0.947975	0.929264	0.938835	0.92389	0.962416	0.93974	0.946836	0.948977
cg14016236	-0.923255	0.482472	-133.367	1.18451e-25	5.9733e-23	49.2082	0.0208443	0.944099	0.923255	3	171792545	R	II	FNDC3B	5'UTR	opensea	5'UTR-opensea		rs184256294;rs138908027;rs572835112;rs142039310	51;15;2;1	0.026683	0.0208272	0.00658995	0.024007	0.0240275	0.0251756	0.0125587	0.0268857	0.959691	0.907858	0.960032	0.954749	0.948949	0.935302	0.931806	0.954409
cg19074903	-0.923081	0.495748	-209.024	9.44588e-29	3.8297e-25	55.7008	0.0342071	0.957288	0.923081	1	110542075	R	II	AHCYL1	5'UTR	opensea	5'UTR-opensea		rs557285678;rs191477869	47;2	0.038738	0.0342844	0.0339901	0.0338556	0.040501	0.0314187	0.0293434	0.0315259	0.952421	0.95216	0.954487	0.947009	0.96778	0.951933	0.954103	0.978413
cg10519313	-0.923013	0.481855	-212.326	7.36494e-29	3.37716e-25	55.9106	0.0203482	0.943361	0.923013	2	202073853	F	II	CASP10	Body	opensea	Body-opensea		rs200424779;rs550053463;rs111775921;rs114098515	0;6;32;40	0.0207089	0.0344155	0.0183692	0.022105	0.0193284	0.0111187	0.0143862	0.0223538	0.953146	0.944073	0.938799	0.927269	0.950903	0.948262	0.938423	0.946014
cg22666015	-0.922974	0.481383	-151.999	1.48605e-26	1.12153e-23	51.179	0.0198959	0.94287	0.922974	2	233981885	R	II	INPP5D	Body	opensea	Body-opensea		rs529216086	27	0.01231	0.0247592	0.00584172	0.0370315	0.0163067	0.0153514	0.0333403	0.0142262	0.947754	0.926663	0.923043	0.957638	0.949944	0.939187	0.956321	0.942405
cg20067200	-0.922955	0.498997	-163.844	4.5151e-27	4.57104e-24	52.2834	0.0375192	0.960474	0.922955	5	40414035	F	II		IGR	opensea	IGR-opensea		rs116411109	1	0.0287284	0.0458845	0.0481401	0.03335	0.0480173	0.0507861	0.00868516	0.0365616	0.958382	0.964387	0.959536	0.963724	0.954937	0.965225	0.967426	0.950177
cg23565155	-0.92295	0.487228	-137.361	7.41512e-26	4.03979e-23	49.6576	0.0257526	0.948703	0.92295	3	46583578	F	II	LRRC2	Body	opensea	Body-opensea				0.00566621	0.0347943	0.0328517	0.0347528	0.0357241	0.0114953	0.0314302	0.019306	0.959143	0.94692	0.947204	0.946783	0.915968	0.952665	0.962884	0.958056
cg19944138	-0.922904	0.50823	-135.285	9.44258e-26	4.90669e-23	49.426	0.0467784	0.969682	0.922904	7	133335445	F	II	EXOC4	Body	opensea	Body-opensea		rs138993436;rs529249825;rs10954424	6;9;34	0.0387158	0.0419002	0.043404	0.0509416	0.0765616	0.0600936	0.0452221	0.0173887	0.987143	0.962492	0.97147	0.972145	0.957519	0.966308	0.969245	0.971137
cg08785356	-0.922884	0.487233	-143.276	3.79754e-26	2.34355e-23	50.2951	0.0257909	0.948675	0.922884	4	82394151	R	II	RASGEF1B	TSS1500	shore	TSS1500-shore	chr4:82392610-82393426			0.0241253	0.0377019	0.0225958	0.0282447	0.0349426	0.0324243	0.0095071	0.0167859	0.957143	0.956834	0.962145	0.933426	0.932171	0.961492	0.959957	0.926233
cg21110938	-0.922877	0.482656	-186.492	5.77915e-28	1.09216e-24	54.135	0.0212177	0.944094	0.922877	16	17249586	F	II	XYLT1	Body	opensea	Body-opensea		rs528454793;rs540769435;rs562206937;rs180929679;rs548349490	0;8;18;27;49	0.00823289	0.029031	0.0184546	0.0213446	0.033726	0.0126033	0.0251547	0.0211944	0.934326	0.948101	0.959786	0.944511	0.939636	0.947153	0.951106	0.928135
cg27141099	-0.922804	0.470829	-124.063	3.73261e-25	1.55864e-22	48.0966	0.00942686	0.932231	0.922804	5	17302937	R	II		IGR	opensea	IGR-opensea				0.00302788	0.0129515	0.0209793	0.00826898	0.0167847	0.00491394	0.00270404	0.0057845	0.932781	0.945815	0.90857	0.913137	0.923472	0.964153	0.917743	0.95218
cg12965020	-0.922779	0.501496	-172.846	1.93133e-27	2.47208e-24	53.0571	0.0401065	0.962885	0.922779	6	135340186	R	II	HBS1L	Body	opensea	Body-opensea		rs541809008;rs556100437	27;1	0.0323415	0.033947	0.0561046	0.0457407	0.0374488	0.0261306	0.0486644	0.0404748	0.957625	0.952507	0.952663	0.964181	0.967677	0.967352	0.957007	0.984069
cg17154054	-0.922698	0.479274	-159.313	7.04721e-27	6.39891e-24	51.8731	0.0179252	0.940623	0.922698	17	8848224	F	II	PIK3R5	5'UTR	opensea	5'UTR-opensea		rs547944083;rs73253097;rs537204440	1;19;20	0.0121085	0.0137708	0.015631	0.016383	0.0315224	0.0224004	0.0208671	0.010718	0.937999	0.924878	0.937282	0.939214	0.964493	0.959815	0.927441	0.93386
cg16205262	-0.922509	0.493864	-136.532	8.16331e-26	4.35553e-23	49.5656	0.03261	0.955119	0.922509	15	67492541	F	II		IGR	opensea	IGR-opensea				0.032087	0.0366175	0.0379872	0.0474741	0.0328671	0.0232576	0.0200002	0.0305895	0.942814	0.963023	0.936508	0.934955	0.947216	0.98002	0.970504	0.965908
cg21727445	-0.922472	0.495943	-120.322	6.0673e-25	2.35449e-22	47.6219	0.0347068	0.957179	0.922472	16	21615467	R	II	METTL9	Body	shelf	Body-shelf	chr16:21610692-21611694			0.0222148	0.024508	0.072097	0.0348858	0.0229334	0.0552202	0.0267021	0.0190932	0.941975	0.939763	0.95723	0.965293	0.96482	0.963893	0.956186	0.968273
cg03291837	-0.922463	0.497362	-136.056	8.62871e-26	4.56542e-23	49.5125	0.0361307	0.958594	0.922463	16	17249055	R	II	XYLT1	Body	opensea	Body-opensea		rs148570058;rs142850771;rs201399107	21;15;2	0.0112684	0.0574279	0.0248757	0.0289088	0.046167	0.0325316	0.0431004	0.0447656	0.970663	0.964546	0.937121	0.958247	0.961311	0.975214	0.952451	0.949196
cg26363422	-0.922428	0.485162	-117.74	8.56075e-25	3.15363e-22	47.2842	0.0239486	0.946376	0.922428	9	20980901	R	II	FOCAD	Body	opensea	Body-opensea		rs116868850	36	0.00909808	0.0545771	0.0161605	0.0229115	0.0243496	0.0171037	0.0271835	0.0202048	0.934465	0.934282	0.934146	0.938247	0.947247	0.946982	0.987845	0.947798
cg12754495	-0.922273	0.488136	-81.2657	3.0637e-22	5.3492e-20	41.3742	0.0269998	0.949273	0.922273	3	151102703	R	II	P2RY12	TSS200	opensea	TSS200-opensea		rs549739083	4	0.0118784	0.0320126	0.014048	0.0346994	0.0389669	0.00297512	0.0152352	0.066183	0.987313	0.916682	0.978331	0.949458	0.935373	0.953943	0.913797	0.959282
cg08472553	-0.922261	0.495829	-187.727	5.20408e-28	1.01164e-24	54.2274	0.0346984	0.95696	0.922261	5	175116770	F	II		IGR	opensea	IGR-opensea		rs144827680	0	0.023766	0.0322195	0.0397465	0.0378269	0.0419513	0.0368126	0.0335948	0.0316692	0.965213	0.948762	0.943282	0.940593	0.971169	0.967723	0.960682	0.958253
cg10278149	-0.922233	0.490272	-203.001	1.50281e-28	4.84474e-25	55.3059	0.0291558	0.951389	0.922233	2	208016923	R	II	KLF7	Body	opensea	Body-opensea		rs188295143;rs554075613;rs577455225	39;2;1	0.0126315	0.0310655	0.0385271	0.0372282	0.0245153	0.0327593	0.0266009	0.0299183	0.952421	0.93413	0.954339	0.960174	0.955374	0.948064	0.957743	0.948867
cg15630755	-0.922177	0.483459	-186.935	5.56509e-28	1.06033e-24	54.1683	0.022371	0.944548	0.922177	8	107604418	R	II	OXR1	Body	opensea	Body-opensea		rs576060765	28	0.0259134	0.0355578	0.0118847	0.0235675	0.021051	0.0147093	0.024635	0.0216496	0.934203	0.932744	0.943951	0.931171	0.954975	0.95581	0.947556	0.955972
cg06820437	-0.922063	0.476931	-188.704	4.79214e-28	9.68636e-25	54.3	0.0158998	0.937963	0.922063	3	15558921	F	II	COLQ	Body	opensea	Body-opensea		rs78868657;rs538797338;rs139534384;rs538533595	31;48;49;49	0.0102143	0.0157187	0.0166025	0.021134	0.0208684	0.0111046	0.0142543	0.017302	0.955666	0.936544	0.915692	0.928243	0.945656	0.94404	0.935847	0.942015
cg25596327	-0.921898	0.483329	-184.441	6.88828e-28	1.23168e-24	53.9798	0.0223798	0.944278	0.921898	1	28483532	F	II	PTAFR	5'UTR	opensea	5'UTR-opensea		rs144635152	31	0.0122254	0.0206198	0.0225452	0.0290981	0.0283328	0.0202859	0.0114346	0.0344963	0.944991	0.945485	0.930749	0.940083	0.956513	0.94984	0.956753	0.929814
cg01178099	-0.921891	0.480863	-168.287	2.95236e-27	3.36769e-24	52.6719	0.0199173	0.941808	0.921891	3	177391387	R	II		IGR	opensea	IGR-opensea		rs547339252;rs118107768;rs532848661	51;6;1	0.00918908	0.0432679	0.0107263	0.0160582	0.0255975	0.0141424	0.02473	0.0156268	0.942338	0.944073	0.936388	0.939765	0.963409	0.942135	0.934546	0.931811
cg18266414	-0.921825	0.486841	-156.187	9.65233e-27	8.05148e-24	51.5815	0.0259284	0.947753	0.921825	4	40603083	F	II	RBM47	5'UTR	opensea	5'UTR-opensea		rs569986092;rs191843640;rs74367552;rs77953099	1;18;24;25	0.0139524	0.0273815	0.0387197	0.026854	0.0254333	0.0352148	0.0216436	0.0182277	0.949341	0.918842	0.961974	0.960689	0.95581	0.947903	0.938612	0.948856
cg08545593	-0.921813	0.489506	-207.389	1.07005e-28	4.0974e-25	55.5952	0.0285993	0.950413	0.921813	20	57582856	F	II	CTSZ	TSS1500	shore	TSS1500-shore	chr20:57581902-57582595			0.0222405	0.0456516	0.0290065	0.032913	0.0236345	0.0255263	0.0183576	0.0314644	0.94117	0.956901	0.957954	0.94992	0.942491	0.955207	0.957093	0.942567
cg01361328	-0.921797	0.480958	-197.132	2.39452e-28	6.5483e-25	54.905	0.02006	0.941857	0.921797	12	121623552	R	II	P2RX7	3'UTR	opensea	3'UTR-opensea		rs147413127;rs539649642;rs199946271	51;5;2	0.0137271	0.0193623	0.0216132	0.0233467	0.0142344	0.0279415	0.0154814	0.0247736	0.944253	0.921004	0.956592	0.93791	0.937033	0.952366	0.944536	0.941159
cg20402697	-0.921675	0.486962	-189.215	4.59097e-28	9.41621e-25	54.3376	0.0261245	0.947799	0.921675	20	36405675	R	II	CTNNBL1	Body	opensea	Body-opensea		rs6020846;rs571285591	10;1	0.0095319	0.0303737	0.0292604	0.038612	0.0251055	0.0290773	0.0204628	0.0265726	0.937283	0.935854	0.948704	0.95426	0.959352	0.958794	0.948918	0.939229
cg23579490	-0.921633	0.485886	-141.75	4.50087e-26	2.68263e-23	50.1337	0.0250697	0.946703	0.921633	11	88078288	R	II		IGR	opensea	IGR-opensea		rs535781012;rs555619108	47;1	0.0394323	0.0120142	0.0347568	0.0215533	0.024675	0.0315717	0.0260905	0.0104641	0.949313	0.945273	0.939392	0.946581	0.969038	0.955348	0.916687	0.951989
cg23768418	-0.921625	0.4796	-173.835	1.76408e-27	2.32277e-24	53.1389	0.018787	0.940412	0.921625	17	10075968	F	II	GAS7	Body	opensea	Body-opensea		rs186334199;rs577032347;rs541163929	0;6;9	0.0266199	0.0343918	0.0194288	0.0198378	0.0147339	0.0116702	0.0120492	0.0115643	0.950834	0.957027	0.930592	0.926979	0.938054	0.952182	0.938327	0.929304
cg19143283	-0.921443	0.489492	-124.654	3.4613e-25	1.46287e-22	48.1701	0.0287706	0.950214	0.921443	21	34152493	R	II	C21orf62-AS1	Body	opensea	Body-opensea		rs138510337;rs186220681;rs374843276	21;1;0	0.0121833	0.0422189	0.0292428	0.0486611	0.0260347	0.0263322	0.0186424	0.0268497	0.962632	0.930299	0.925823	0.949429	0.940613	0.97286	0.969378	0.950676
cg09197274	-0.921427	0.474825	-161.488	5.68211e-27	5.45787e-24	52.0719	0.0141114	0.935538	0.921427	10	71097456	R	II	HK1	Body	opensea	Body-opensea		rs550169203;rs563677176	29;2	0.00657415	0.0351288	0.00374743	0.0146505	0.0141424	0.0125855	0.0173542	0.00870846	0.946074	0.930434	0.917814	0.923234	0.952828	0.929924	0.945335	0.938661
cg11357902	-0.921397	0.490271	-204.754	1.31097e-28	4.53713e-25	55.4225	0.0295722	0.950969	0.921397	1	42234586	R	II	HIVEP3	5'UTR	opensea	5'UTR-opensea				0.0259956	0.0373019	0.0288038	0.040768	0.0313996	0.0216623	0.02754	0.0231066	0.955536	0.946133	0.940119	0.96601	0.949816	0.942105	0.946668	0.961369
cg22713444	-0.921396	0.483706	-209.186	9.33074e-29	3.82752e-25	55.7112	0.0230075	0.944404	0.921396	1	145512660	R	II	GNRHR2	Body	shelf	Body-shelf	chr1:145516038-145516637	rs190665108	34	0.0275651	0.0343355	0.0225312	0.0329407	0.0201713	0.00873831	0.0132264	0.0245514	0.943396	0.945555	0.937838	0.935014	0.953495	0.944071	0.942823	0.953039
cg22750287	-0.921394	0.490431	-121.666	5.08691e-25	2.01669e-22	47.7944	0.029734	0.951128	0.921394	12	92975364	R	II		IGR	opensea	IGR-opensea		rs544813187;rs564738337	37;31	0.0603856	0.0442834	0.00690701	0.0145344	0.034197	0.0226706	0.0263773	0.0285167	0.946218	0.94297	0.95709	0.962084	0.940846	0.972053	0.957702	0.930063
cg19804470	-0.921235	0.471318	-132.185	1.36426e-25	6.7187e-23	49.0722	0.0107008	0.931936	0.921235	14	89951777	F	II	FOXN3	5'UTR	opensea	5'UTR-opensea		rs560830230	12	0.00994789	0.0172336	0.00687952	0.0113752	0.0151057	0.0134171	0.00333142	0.00831567	0.94415	0.920761	0.919392	0.938224	0.954531	0.949231	0.93301	0.896189
cg23451443	-0.921234	0.501352	-118.637	7.58964e-25	2.8455e-22	47.4024	0.0407352	0.961969	0.921234	8	101349044	R	II	RNF19A	TSS1500	opensea	TSS1500-opensea		rs145559673;rs186539633;rs541332985;rs190945186	39;19;18;12	0.0214783	0.0554717	0.0532138	0.0667998	0.0455703	0.0386864	0.00703624	0.0376251	0.960071	0.9751	0.950776	0.945985	0.974566	0.968641	0.966952	0.953659
cg24918667	-0.921208	0.499807	-141.03	4.87983e-26	2.85962e-23	50.0569	0.0392026	0.960411	0.921208	19	55385662	F	II	FCAR	5'UTR	opensea	5'UTR-opensea				0.0261476	0.0618943	0.0275442	0.0451052	0.0486669	0.036601	0.0450827	0.022579	0.953113	0.936986	0.964284	0.961499	0.95333	0.972232	0.966613	0.97523
cg18963652	-0.921207	0.496253	-177.7	1.24409e-27	1.86573e-24	53.453	0.0356494	0.956857	0.921207	6	138133095	F	II		IGR	opensea	IGR-opensea		rs368774252;rs143414155;rs151325067;rs564641199;rs530518749;rs550002671	1;8;14;19;28;34	0.0431644	0.0251313	0.0419593	0.0394613	0.0376068	0.0270643	0.043083	0.027725	0.965565	0.943832	0.935053	0.964798	0.958126	0.963609	0.965557	0.958313
cg26946442	-0.921168	0.495719	-193.366	3.25262e-28	7.82141e-25	54.6391	0.0351354	0.956303	0.921168	16	88078047	R	II	BANP	Body	opensea	Body-opensea		rs571982600;rs115184243;rs114127993;rs145338864;rs72818538;rs562215977;rs547988995;rs541676602	51;37;36;30;13;11;2;1	0.0157219	0.0296286	0.0416293	0.0523732	0.0441031	0.0308493	0.0260821	0.0406956	0.957424	0.955045	0.960492	0.949558	0.962065	0.955229	0.955315	0.955301
cg27048597	-0.92116	0.493676	-169.982	2.51795e-27	2.98114e-24	52.8167	0.0330957	0.954256	0.92116	8	26469274	F	II	DPYSL2	Body	opensea	Body-opensea		rs544139069;rs111699779	1;45	0.0275949	0.0336094	0.0278502	0.0290248	0.0634031	0.0298204	0.033457	0.0200058	0.942085	0.959605	0.95802	0.956091	0.945686	0.955943	0.959989	0.956626
cg04114966	-0.921151	0.477457	-152.85	1.36005e-26	1.04799e-23	51.2619	0.0168817	0.938032	0.921151	5	95177821	R	II		IGR	opensea	IGR-opensea		rs7710619;rs527264487;rs540930816;rs77973107	49;7;2;1	0.00236565	0.02957	0.0115809	0.02285	0.0180874	0.0193787	0.0210082	0.0102125	0.936224	0.918827	0.934064	0.935858	0.919672	0.954105	0.952718	0.95279
cg03913806	-0.921074	0.483615	-189.228	4.58574e-28	9.41621e-25	54.3386	0.023078	0.944152	0.921074	17	39654589	F	II		IGR	opensea	IGR-opensea		rs531983842	32	0.0207145	0.0345816	0.0201992	0.0205473	0.0233169	0.0334147	0.015281	0.0165689	0.948181	0.945229	0.925028	0.93656	0.958469	0.944288	0.94103	0.95443
cg27164152	-0.92107	0.472487	-139.202	6.00272e-26	3.37852e-23	49.8595	0.0119515	0.933022	0.92107	6	11213139	F	II	NEDD9	Body	opensea	Body-opensea		rs62395300	37	0.000117518	0.0134266	0.00607542	0.00765997	0.0185018	0.0241887	0.00906316	0.0165792	0.951352	0.920696	0.925505	0.930398	0.935571	0.962236	0.909464	0.928955
cg02647748	-0.921041	0.498329	-158.116	7.94318e-27	6.98508e-24	51.7623	0.037809	0.95885	0.921041	17	29281087	R	II	ADAP2	Body	opensea	Body-opensea		rs553082954;rs571717442	24;22	0.036818	0.0485944	0.0621781	0.0314107	0.0186452	0.0282458	0.0407376	0.0358419	0.942599	0.972425	0.955659	0.961518	0.953868	0.956954	0.962108	0.965666
cg09855037	-0.920963	0.495584	-138.706	6.35285e-26	3.53969e-23	49.8054	0.035103	0.956066	0.920963	1	77999814	R	II	AK5	Body	opensea	Body-opensea		rs183432304;rs186576735;rs150309555;rs560953620	18;4;2;1	0.0259893	0.0366267	0.0124306	0.0492497	0.0576056	0.0518879	0.0245181	0.0225159	0.96178	0.958063	0.940486	0.95253	0.964126	0.968333	0.954284	0.948925
cg09192841	-0.920927	0.496022	-189.425	4.51081e-28	9.38205e-25	54.3531	0.0355586	0.956485	0.920927	11	121446202	F	II	SORL1	Body	opensea	Body-opensea		rs75279208;rs181682197	16;41	0.039035	0.0415812	0.0299421	0.0403937	0.039565	0.0255291	0.0279365	0.0404861	0.934827	0.961084	0.958637	0.961369	0.957604	0.968955	0.962952	0.946453
cg01246178	-0.920895	0.497484	-119.681	6.60401e-25	2.53456e-22	47.5389	0.0370364	0.957931	0.920895	3	107377077	R	II	BBX	5'UTR	opensea	5'UTR-opensea		rs329920	39	0.0151095	0.0605784	0.0173977	0.043446	0.0523941	0.0436792	0.0272033	0.0364826	0.974053	0.973203	0.967963	0.948632	0.94891	0.959121	0.961334	0.930235
cg26923863	-0.920781	0.483463	-146.696	2.61145e-26	1.72779e-23	50.6493	0.0230726	0.943854	0.920781	4	1221838	F	I	CTBP1	Body	island	Body-island	chr4:1221837-1222050	rs578237488;rs545766617	12;20	0.0215863	0.0260961	0.0197663	0.0265907	0.0257175	0.0295474	0.012242	0.0230345	0.95392	0.950506	0.933189	0.949292	0.939324	0.971592	0.937458	0.915548
cg19699682	-0.92075	0.485597	-146.069	2.79506e-26	1.81992e-23	50.5851	0.0252225	0.945972	0.92075	3	119349840	F	II		IGR	opensea	IGR-opensea				0.0354061	0.017457	0.0433694	0.0320997	0.0127368	0.0258726	0.0170219	0.0178164	0.927507	0.931184	0.950432	0.968013	0.954147	0.939529	0.956785	0.940181
cg27086701	-0.920707	0.482333	-142.317	4.22462e-26	2.55772e-23	50.1939	0.021979	0.942687	0.920707	5	36680436	F	II	SLC1A3	Body	opensea	Body-opensea				0.00892462	0.0235272	0.0173412	0.0282094	0.0208262	0.0213183	0.0240475	0.031638	0.969348	0.926102	0.951939	0.921051	0.930913	0.956014	0.949743	0.936382
cg04552418	-0.920706	0.489862	-152.263	1.44565e-26	1.10371e-23	51.2048	0.029509	0.950215	0.920706	1	31958245	R	II		IGR	opensea	IGR-opensea		rs563376127	16	0.0200365	0.0455621	0.0403444	0.0278943	0.039683	0.0166876	0.0249454	0.0209185	0.933026	0.941537	0.932859	0.954868	0.96062	0.962893	0.954147	0.961774
cg01925950	-0.920573	0.477958	-195.841	2.65783e-28	6.76437e-25	54.8147	0.017671	0.938244	0.920573	13	115022228	F	II	CDC16	Body	opensea	Body-opensea		rs555417567;rs573840933;rs116766837	1;9;46	0.0131301	0.0316424	0.0157207	0.0228614	0.0198882	0.0150713	0.0118902	0.0111633	0.943553	0.939048	0.928246	0.951797	0.937299	0.938338	0.9468	0.920872
cg21905127	-0.92051	0.498298	-122.151	4.77565e-25	1.91177e-22	47.8561	0.0380428	0.958553	0.92051	6	106320367	F	II		IGR	opensea	IGR-opensea		rs534988395	49	0.011923	0.0608114	0.0370516	0.0523651	0.0334009	0.0446222	0.0132545	0.0509137	0.952787	0.959149	0.934858	0.96429	0.952196	0.971445	0.968037	0.965664
cg02012974	-0.920367	0.492452	-152.429	1.42084e-26	1.08881e-23	51.221	0.032268	0.952636	0.920367	3	66492992	F	II	LRIG1	Body	opensea	Body-opensea		rs539806367	51	0.0438175	0.0559604	0.0256941	0.0268141	0.0314064	0.040621	0.020302	0.0135289	0.932527	0.952804	0.95666	0.953899	0.953445	0.950309	0.965381	0.956058
cg07909862	-0.920354	0.47055	-153.73	1.24156e-26	9.75e-24	51.347	0.010373	0.930727	0.920354	1	23609601	F	II	LINC01355	Body	opensea	Body-opensea				0.0110028	0.0164981	0.00683638	0.00426794	0.0037596	0.0288809	0.000924469	0.0108138	0.936035	0.933997	0.920134	0.929186	0.948125	0.906128	0.925781	0.946433
cg00598446	-0.920302	0.488587	-136.103	8.58133e-26	4.54624e-23	49.5178	0.0284364	0.948738	0.920302	9	80464087	F	II	GNAQ	Body	opensea	Body-opensea		rs574207075;rs543163356;rs562932943	1;6;27	0.0121727	0.0288558	0.0424841	0.0106304	0.0311187	0.0447895	0.0254288	0.0320115	0.940059	0.943441	0.92212	0.950715	0.954415	0.954612	0.972253	0.952291
cg06489037	-0.920261	0.489621	-158.058	7.98966e-27	7.00699e-24	51.7569	0.0294904	0.949752	0.920261	3	107706245	F	II		IGR	opensea	IGR-opensea		rs111356263;rs560618377;rs529409829	1;24;43	0.0269825	0.0260228	0.0231486	0.0315246	0.0413525	0.0375252	0.0248013	0.024566	0.962908	0.922636	0.961268	0.936143	0.951487	0.964571	0.947347	0.951654
cg24941342	-0.920259	0.472024	-177.038	1.32006e-27	1.92427e-24	53.3999	0.0118945	0.932154	0.920259	11	95093809	R	II		IGR	opensea	IGR-opensea				0.0092244	0.0143493	0.00878637	0.013312	0.0129042	0.0239688	0.00280973	0.00980133	0.928491	0.930281	0.945522	0.908491	0.947573	0.939731	0.928967	0.928174
cg24135868	-0.920211	0.471794	-126.283	2.81662e-25	1.23688e-22	48.3706	0.0116887	0.931899	0.920211	5	142217046	F	II	ARHGAP26	Body	opensea	Body-opensea		rs539011740;rs35297	13;24	0.0079904	0.0221714	0.0123412	0.0189539	0.0102446	0.00666002	0.00496567	0.0101824	0.909649	0.901126	0.929309	0.931809	0.958172	0.928111	0.952724	0.944296
cg12226228	-0.9202	0.486984	-160.826	6.0652e-27	5.70791e-24	52.0118	0.0268839	0.947084	0.9202	3	11266965	R	II	HRH1	TSS1500	opensea	TSS1500-opensea		rs111315673	35	0.0171309	0.0301655	0.0243239	0.0267997	0.02513	0.0375584	0.0256417	0.028321	0.958274	0.923742	0.955362	0.934102	0.94328	0.940775	0.968949	0.952188
cg15523936	-0.920184	0.492771	-230.939	1.93917e-29	1.90462e-25	57.0114	0.0326792	0.952864	0.920184	13	51289714	F	II	DLEU7	Body	opensea	Body-opensea		rs561795038;rs79593898	25;42	0.0212475	0.044127	0.029574	0.0379255	0.030813	0.0295348	0.0342561	0.033956	0.954011	0.946542	0.949116	0.946136	0.953177	0.959362	0.965308	0.949257
cg07528283	-0.920172	0.501677	-116.562	1.00424e-24	3.5913e-22	47.1272	0.0415906	0.961763	0.920172	3	133285996	F	II		IGR	opensea	IGR-opensea				0.00153261	0.0309817	0.0425307	0.0520457	0.0668135	0.0536058	0.0314157	0.0537995	0.963594	0.959356	0.942801	0.952802	0.975743	0.968007	0.965664	0.966136
cg11902347	-0.920062	0.486059	-142.157	4.3008e-26	2.58771e-23	50.177	0.0260276	0.94609	0.920062	17	3706841	F	II		IGR	opensea	IGR-opensea		rs185620696	36	0.00784618	0.0444107	0.0115067	0.0370231	0.0474755	0.0332659	0.00608358	0.0206094	0.937466	0.956948	0.948807	0.943052	0.94305	0.937483	0.951556	0.950355
cg20475797	-0.919947	0.475508	-188.245	4.98118e-28	9.9423e-25	54.266	0.0155343	0.935482	0.919947	4	26767989	F	II		IGR	opensea	IGR-opensea		rs565722709;rs534846873	1;44	0.00876835	0.0253395	0.0199417	0.0155792	0.0194238	0.0109979	0.0104185	0.0138052	0.93939	0.920244	0.92249	0.95039	0.951454	0.932451	0.934282	0.933152
cg24708204	-0.919929	0.501949	-82.3913	2.46352e-22	4.42425e-20	41.5971	0.0419845	0.961913	0.919929	8	67697201	R	II	SGK3	5'UTR	opensea	5'UTR-opensea		rs145037196;rs376333293	16;13	0.00869683	0.0095409	0.0773884	0.030351	0.0418916	0.0316435	0.0618145	0.0745489	0.972682	0.965088	0.969528	0.974954	0.971465	0.917504	0.959567	0.964519
cg14465405	-0.919842	0.482797	-197.955	2.24131e-28	6.277e-25	54.9622	0.0228756	0.942718	0.919842	13	50795209	F	II	DLEU1	Body	opensea	Body-opensea		rs186318408	36	0.00706288	0.0227015	0.0211869	0.0247839	0.0349771	0.015583	0.0322839	0.0244258	0.941768	0.948603	0.926296	0.945503	0.945579	0.951758	0.936921	0.945316
cg15679935	-0.919812	0.492718	-116.724	9.82301e-25	3.52914e-22	47.1489	0.0328115	0.952623	0.919812	2	69062128	R	II		IGR	opensea	IGR-opensea		rs529918924	1	0.0214614	0.0529717	0.0451717	0.0510133	0.0326946	0.0210967	0.0114077	0.0266751	0.948884	0.957409	0.966561	0.923849	0.93961	0.97557	0.963194	0.945909
cg18150584	-0.919774	0.479782	-109.287	2.79175e-24	8.73406e-22	46.1163	0.0198946	0.939669	0.919774	1	23887816	F	II	ID3	TSS1500	shore	TSS1500-shore	chr1:23885682-23886212	rs556435756;rs183528816;rs144600608;rs57350441	1;15;20;22	0.0136924	0.0280208	0.0207667	0.0303582	0.0180413	0.0154983	0.0164869	0.0162924	0.960949	0.898038	0.954847	0.953003	0.967837	0.92623	0.931893	0.924556
cg00344085	-0.919751	0.503376	-133.368	1.18444e-25	5.9733e-23	49.2083	0.0434998	0.963251	0.919751	11	10661003	F	II	MRVI1	5'UTR	opensea	5'UTR-opensea		rs564917248;rs193047815;rs58056814;rs561020408;rs529965129;rs80117010	0;19;26;27;39;51	0.0550872	0.0639632	0.03031	0.0340437	0.0604115	0.0364817	0.0285097	0.0391917	0.976564	0.957154	0.96386	0.971433	0.982932	0.961418	0.946331	0.946317
cg17894435	-0.919745	0.476531	-172.524	1.98935e-27	2.52232e-24	53.0303	0.0166589	0.936404	0.919745	1	233426334	F	II	PCNXL2	Body	opensea	Body-opensea		rs568992164	10	0.0154667	0.0203281	0.0196491	0.0313972	0.0161572	0.00526305	0.0067611	0.0182488	0.941632	0.938702	0.951127	0.923459	0.920592	0.939008	0.950001	0.926709
cg16032884	-0.919727	0.490847	-192.772	3.41552e-28	8.01955e-25	54.5965	0.0309833	0.95071	0.919727	3	195106547	F	II	ACAP2	Body	opensea	Body-opensea		rs147080770;rs549683573;rs567976472;rs183914176	19;33;38;47	0.0296291	0.0341964	0.0369928	0.0276434	0.0273092	0.0324068	0.0342812	0.0254073	0.966934	0.946068	0.963387	0.935541	0.947017	0.936044	0.955889	0.954798
cg25856090	-0.919667	0.496958	-206.894	1.11147e-28	4.16711e-25	55.563	0.0371244	0.956791	0.919667	7	143028708	F	II	CLCN1	Body	opensea	Body-opensea		rs201714423;rs148702833	0;1	0.0233894	0.0356264	0.0284101	0.0469936	0.0516355	0.0362806	0.035095	0.0395646	0.953609	0.963546	0.948316	0.960481	0.95664	0.96515	0.958429	0.948158
cg08326934	-0.919658	0.488374	-146.401	2.69618e-26	1.76959e-23	50.6191	0.028545	0.948203	0.919658	4	3081685	F	II	HTT	Body	opensea	Body-opensea		rs114828069;rs180911206;rs527621117;rs373668710;rs564321114	0;1;10;16;48	0.0150466	0.0218255	0.0395251	0.042506	0.0310048	0.0260766	0.0338208	0.0185547	0.940723	0.950281	0.943066	0.959045	0.935019	0.969337	0.961172	0.926983
cg13877226	-0.91964	0.498416	-163.924	4.47993e-27	4.55815e-24	52.2905	0.0385958	0.958236	0.91964	3	149191599	R	II	TM4SF4	TSS1500	opensea	TSS1500-opensea		rs567337536;rs143983525;rs114373969;rs146519823	49;44;10;1	0.0240587	0.0272117	0.0334246	0.0500943	0.041125	0.0407531	0.0571315	0.0349674	0.935633	0.955773	0.962355	0.970603	0.954932	0.96109	0.964151	0.961347
cg07445585	-0.919575	0.499769	-144.669	3.2569e-26	2.04797e-23	50.4406	0.0399816	0.959557	0.919575	3	169762221	R	II	GPR160	5'UTR	opensea	5'UTR-opensea		rs188256368;rs77939013;rs553697831	48;15;1	0.0297091	0.0486013	0.0292215	0.074591	0.0424455	0.0274807	0.0315299	0.0362741	0.965132	0.971311	0.95649	0.954054	0.965268	0.95627	0.945906	0.962023
cg15235987	-0.919571	0.478728	-206.709	1.12737e-28	4.17492e-25	55.5509	0.0189425	0.938513	0.919571	12	132469937	R	II	EP400	Body	opensea	Body-opensea		rs572923829;rs144659960	2;1	0.0139428	0.0257989	0.0214845	0.0254925	0.0231673	0.0190528	0.0169478	0.00565343	0.928182	0.942193	0.948549	0.950188	0.935907	0.934949	0.942429	0.925709
cg13255846	-0.919516	0.475366	-183.358	7.5638e-28	1.32216e-24	53.8969	0.0156078	0.935123	0.919516	12	29360159	R	II	FAR2	5'UTR	opensea	5'UTR-opensea		rs115574249;rs559558671	41;2	0.00991546	0.0284656	0.00931376	0.0302986	0.0081201	0.00912252	0.0178245	0.0118017	0.943653	0.932179	0.944047	0.939794	0.93123	0.94427	0.928631	0.917183
cg01022219	-0.919502	0.497748	-204.245	1.36384e-28	4.59454e-25	55.3888	0.0379968	0.957498	0.919502	18	13641735	R	I	C18orf1	Body	island	Body-island	chr18:13641584-13642415	rs573359616;rs529484882	46;1	0.0437397	0.0468683	0.0341595	0.0309315	0.048385	0.032591	0.028009	0.0392904	0.954253	0.949059	0.947041	0.958592	0.971625	0.962125	0.964787	0.952506
cg09168695	-0.919362	0.484876	-170.58	2.38143e-27	2.85833e-24	52.8673	0.0251951	0.944557	0.919362	6	20484204	R	II	E2F3	Body	opensea	Body-opensea		rs4134948;rs530338574	2;1	0.0208673	0.0483329	0.0202711	0.0272807	0.0182062	0.0194117	0.0188411	0.0283502	0.94731	0.939196	0.933011	0.93711	0.956312	0.942549	0.96296	0.93801
cg09263189	-0.9193	0.485769	-200.572	1.81937e-28	5.42194e-25	55.1419	0.0261187	0.945419	0.9193	17	25816257	R	II	KSR1	5'UTR	opensea	5'UTR-opensea		rs537008829	29	0.00958885	0.0266294	0.0238427	0.0414911	0.0328469	0.0337733	0.0216089	0.0191682	0.936518	0.941539	0.948858	0.942563	0.948954	0.955971	0.948067	0.940881
cg22539431	-0.919292	0.471392	-136.676	8.02746e-26	4.29909e-23	49.5817	0.0117458	0.931038	0.919292	7	127423253	R	II	SND1	Body	opensea	Body-opensea		rs532559446;rs551006985	35;1	0.00735838	0.0208132	0.0158345	0.00481005	0.0160718	0.00409542	0.0173618	0.00762137	0.91744	0.936951	0.921747	0.929621	0.935516	0.916269	0.920446	0.97031
cg12147783	-0.919271	0.469707	-173.323	1.84863e-27	2.4067e-24	53.0966	0.0100712	0.929342	0.919271	12	94242335	R	II	CRADD	Body	opensea	Body-opensea				0.00386011	0.00927487	0.00853839	0.0195909	0.00688442	0.0115071	0.00935033	0.0115634	0.94989	0.927495	0.921569	0.91322	0.945003	0.924494	0.915851	0.937212
cg03732627	-0.919266	0.476877	-166.036	3.65601e-27	3.92233e-24	52.4768	0.0172442	0.93651	0.919266	15	61208437	R	II	RORA	Body	opensea	Body-opensea				0.0243237	0.015546	0.0132823	0.0120225	0.0213592	0.0239024	0.0164624	0.0110552	0.920331	0.919117	0.935789	0.934626	0.948648	0.94025	0.931925	0.961395
cg02862467	-0.91924	0.512026	-154.165	1.18706e-26	9.43133e-24	51.3889	0.0524061	0.971646	0.91924	1	19407897	F	II	UBR4	Body	opensea	Body-opensea		rs201737964;rs141281527	1;15	0.0536435	0.0373617	0.0421748	0.0633211	0.0814858	0.0486161	0.0566708	0.0359749	0.973929	0.965141	0.970664	0.966854	0.965819	0.980071	0.981424	0.969265
cg17847431	-0.919227	0.481716	-176.709	1.3596e-27	1.94398e-24	53.3734	0.0221022	0.941329	0.919227	3	45085401	F	II		IGR	opensea	IGR-opensea		rs572273637;rs11302363	1;16	0.018804	0.0306688	0.0240748	0.0129754	0.0254448	0.021522	0.0282318	0.0150962	0.914937	0.939531	0.935512	0.942076	0.953862	0.952828	0.946975	0.944911
cg23771052	-0.919195	0.488453	-143.992	3.50856e-26	2.19041e-23	50.3701	0.028855	0.94805	0.919195	16	27299412	R	II	FLJ21408	Body	opensea	Body-opensea		rs574086995;rs75422839	27;8	0.00949118	0.0278943	0.0340454	0.0369638	0.044832	0.0261342	0.0259795	0.0254999	0.929335	0.958175	0.938236	0.932619	0.951119	0.971455	0.958269	0.945193
cg27216721	-0.919177	0.500736	-171.47	2.19257e-27	2.6821e-24	52.9423	0.041147	0.960324	0.919177	21	45601664	R	II		IGR	opensea	IGR-opensea		rs181669982	2	0.0399573	0.0590931	0.0397983	0.0555271	0.0384172	0.0364381	0.0375009	0.0224441	0.957588	0.966889	0.971878	0.946954	0.966143	0.951966	0.965725	0.955449
cg14302446	-0.91915	0.502417	-179.993	1.01497e-27	1.60174e-24	53.6351	0.0428417	0.961992	0.91915	12	116491851	R	II	MED13L	Body	opensea	Body-opensea		rs143474844;rs61939676	44;1	0.043217	0.0443001	0.0492184	0.0449492	0.0604335	0.0386491	0.0402124	0.0217539	0.954379	0.966089	0.959541	0.956508	0.95662	0.955712	0.974848	0.972235
cg13894420	-0.91914	0.492233	-152.979	1.34197e-26	1.03579e-23	51.2744	0.0326629	0.951803	0.91914	13	50859451	R	II	DLEU1	Body	opensea	Body-opensea		rs537545013	40	0.0226041	0.0314439	0.047817	0.037092	0.0437551	0.0433454	0.013836	0.0214098	0.952217	0.947535	0.974992	0.950862	0.943084	0.954868	0.937737	0.953127
cg10034678	-0.919107	0.495013	-48.9018	9.47445e-19	6.65357e-17	33.0372	0.0354597	0.954567	0.919107	2	85726457	R	II		IGR	opensea	IGR-opensea		rs534446937;rs184094305;rs189947547	21;2;1	0.0137659	0.0173042	0.170831	0.0215681	0.0156091	0.0228761	0.0149373	0.00678591	0.952677	0.947312	0.957783	0.930844	0.958333	0.956582	0.969473	0.963534
cg03947738	-0.919104	0.483638	-105.851	4.63448e-24	1.34885e-21	45.6119	0.0240857	0.94319	0.919104	11	116855085	F	II	SIK3	Body	opensea	Body-opensea		rs549684151;rs117280875	26;51	0.0195526	0.0346335	0.0126371	0.0390061	0.0162019	0.0363775	0.0140592	0.0202176	0.972412	0.948444	0.939793	0.901775	0.959808	0.922228	0.941494	0.959564
cg16651347	-0.919055	0.493865	-180.381	9.80887e-28	1.57579e-24	53.6656	0.0343377	0.953393	0.919055	1	175042297	F	II	TNN	5'UTR	opensea	5'UTR-opensea		rs6695588;rs535845734	11;41	0.0216831	0.0592072	0.0268965	0.0396047	0.0396077	0.0356637	0.0225285	0.0295102	0.942168	0.953249	0.951724	0.958932	0.950105	0.958779	0.956104	0.956079
cg08628635	-0.919055	0.499596	-102.046	8.2837e-24	2.24161e-21	45.0315	0.0400682	0.959123	0.919055	6	20483859	R	II	E2F3	Body	opensea	Body-opensea				0.0724374	0.0674432	0.000693247	0.0353574	0.0511592	0.0399949	0.0340597	0.0194003	0.949203	0.961094	0.95656	0.938806	0.966561	0.966283	0.961925	0.972552
cg24081443	-0.919006	0.47788	-126.18	2.85353e-25	1.24916e-22	48.3579	0.0183768	0.937383	0.919006	1	108695445	F	II	SLC25A24	Body	opensea	Body-opensea		rs183330485	42	0.0116073	0.0196921	0.0240586	0.0183015	0.0240007	0.0150581	0.0185722	0.0157237	0.947235	0.958	0.900427	0.919793	0.95424	0.941852	0.92545	0.952066
cg19232326	-0.918906	0.490131	-165.035	4.02441e-27	4.20122e-24	52.3889	0.0306785	0.949584	0.918906	19	1902026	F	II		IGR	shelf	IGR-shelf	chr19:1905106-1905835	rs568817878;rs145995246;rs148701790;rs181813179	0;18;30;51	0.0236796	0.0353504	0.0257597	0.0344241	0.043451	0.0339431	0.0260482	0.0227715	0.937511	0.947659	0.935204	0.95912	0.955949	0.939922	0.974714	0.946596
cg00593814	-0.918831	0.479184	-161.53	5.659e-27	5.44317e-24	52.0757	0.0197682	0.938599	0.918831	16	28121951	F	II	XPO6	Body	opensea	Body-opensea				0.00162541	0.0281923	0.0183527	0.0229135	0.0219639	0.0263589	0.0179275	0.0208118	0.951862	0.943429	0.930045	0.918395	0.93205	0.92896	0.956067	0.947983
cg13388635	-0.918815	0.485805	-135.56	9.14342e-26	4.77973e-23	49.4569	0.0263972	0.945212	0.918815	2	68618350	R	II	PLEK	Body	opensea	Body-opensea		rs528639263;rs552067447	16;5	0.0204552	0.0239633	0.0187603	0.046666	0.027033	0.0160811	0.0269278	0.0312907	0.969654	0.945725	0.93806	0.940512	0.957177	0.930205	0.920106	0.96026
cg14950616	-0.918804	0.490725	-234.984	1.47184e-29	1.72607e-25	57.2336	0.031323	0.950127	0.918804	1	47053057	F	II	MKNK1	Body	opensea	Body-opensea		rs573079838;rs540025446;rs564755709	1;31;46	0.0165592	0.0347513	0.0338305	0.0403216	0.0319507	0.0342475	0.0319281	0.0269952	0.944181	0.944769	0.95274	0.941768	0.950587	0.958	0.953109	0.955867
cg11030829	-0.918682	0.484628	-182.204	8.36074e-28	1.42551e-24	53.8079	0.0252863	0.943969	0.918682	1	36952758	R	II		IGR	opensea	IGR-opensea		rs573640528	15	0.00956331	0.0380061	0.0301754	0.016706	0.0359362	0.0298629	0.0232774	0.0187629	0.935693	0.944589	0.944093	0.929984	0.956043	0.940531	0.945867	0.95495
cg20098520	-0.91863	0.479443	-161.067	5.92245e-27	5.62673e-24	52.0337	0.0201277	0.938758	0.91863	16	2557836	R	II		IGR	opensea	IGR-opensea		rs137923690;rs76265668;rs77122486;rs554365058;rs567962979;rs536917089	43;12;11;6;2;1	0.0115593	0.033293	0.0247094	0.0220104	0.0191282	0.0166109	0.0182334	0.0154767	0.929871	0.956539	0.914668	0.952434	0.927358	0.941799	0.940164	0.94723
cg14882828	-0.918599	0.492065	-118.097	8.15921e-25	3.02972e-22	47.3313	0.032765	0.951365	0.918599	5	14758150	F	II	ANKH	Body	opensea	Body-opensea		rs60927035	0	0.00253001	0.0439224	0.0364151	0.04217	0.0339021	0.0220802	0.0522839	0.0288166	0.966139	0.943297	0.930592	0.931948	0.96781	0.941775	0.96379	0.965565
cg04650604	-0.918532	0.499358	-190.087	4.26749e-28	9.01797e-25	54.4018	0.0400915	0.958624	0.918532	5	150588702	R	II	CCDC69	Body	opensea	Body-opensea				0.0488423	0.0262716	0.0450677	0.0415156	0.0411787	0.0524089	0.0402044	0.0252424	0.944988	0.961202	0.969468	0.950406	0.959196	0.96122	0.965477	0.957033
cg13612623	-0.918503	0.485025	-132.854	1.2592e-25	6.28115e-23	49.1494	0.0257736	0.944276	0.918503	17	28679114	R	II		IGR	opensea	IGR-opensea				0.00392714	0.0490095	0.0249746	0.0393754	0.0259825	0.0328052	0.0105959	0.0195185	0.95283	0.936548	0.940759	0.918896	0.959836	0.950311	0.942782	0.95225
cg06331470	-0.918498	0.487071	-157.095	8.80394e-27	7.51563e-24	51.6669	0.0278217	0.94632	0.918498	2	171807173	F	II	GORASP2	Body	opensea	Body-opensea				0.0159869	0.028055	0.0280251	0.0280222	0.038536	0.0422013	0.0220026	0.0197449	0.948875	0.949764	0.948072	0.947392	0.954627	0.914959	0.958596	0.948277
cg27344801	-0.918482	0.487556	-91.9073	4.35499e-23	9.61668e-21	43.3601	0.0283151	0.946797	0.918482	5	55818868	R	II	C5orf67	Body	opensea	Body-opensea				0.006924	0.0144085	0.0745293	0.0267331	0.00436592	0.0599541	0.0304943	0.00911159	0.945656	0.924873	0.963589	0.954624	0.956352	0.946878	0.952338	0.930069
cg07677892	-0.918426	0.480928	-217.309	5.09522e-29	2.80291e-25	56.2186	0.0217151	0.940141	0.918426	2	69062067	R	II		IGR	opensea	IGR-opensea		rs181100597;rs550616841;rs62133271;rs561197013	13;12;10;2	0.0261212	0.0342145	0.0187985	0.0257589	0.0237041	0.0210108	0.00811238	0.0160002	0.942828	0.939171	0.940758	0.926723	0.947005	0.947651	0.94257	0.934424
cg19065549	-0.91842	0.474688	-167.337	3.23002e-27	3.59243e-24	52.5899	0.0154777	0.933898	0.91842	6	11324030	R	II	NEDD9	5'UTR	opensea	5'UTR-opensea		rs191491689;rs529132889	37;15	0.00857489	0.0280222	0.0102928	0.0209596	0.0231035	0.0156316	0.00853136	0.00870599	0.932331	0.938214	0.934427	0.939526	0.951749	0.921056	0.94251	0.911372
cg16283604	-0.918368	0.468955	-95.9089	2.21544e-23	5.33472e-21	44.043	0.00977037	0.928139	0.918368	13	108919855	F	II		IGR	opensea	IGR-opensea		rs559025962;rs566247796	38;51	0.00544839	0.013774	0.00800738	0.00887287	0.0078831	0.014397	0.00542012	0.0143601	0.946884	0.939646	0.930483	0.921821	0.911565	0.951579	0.870104	0.953029
cg02182476	-0.918335	0.483048	-167.006	3.33303e-27	3.66136e-24	52.5613	0.0238806	0.942215	0.918335	19	7538084	F	II	LOC100128573	Body	opensea	Body-opensea		rs563901229;rs532491983;rs11880140	1;32;33	0.0199344	0.0365112	0.0122421	0.020009	0.0298799	0.0205648	0.0330774	0.0188256	0.965364	0.945031	0.950915	0.937583	0.927272	0.944735	0.92945	0.937373
cg15389265	-0.918314	0.479983	-166.179	3.60652e-27	3.88718e-24	52.4892	0.0208256	0.93914	0.918314	17	55706922	R	II	MSI2	Body	opensea	Body-opensea		rs11079316;rs140394914	50;1	0.0147207	0.0190521	0.0198291	0.0286636	0.019804	0.0319166	0.0164547	0.0161641	0.944064	0.913918	0.939291	0.930718	0.93576	0.9568	0.938088	0.954478
cg11083848	-0.918303	0.480954	-180.787	9.46453e-28	1.54569e-24	53.6975	0.0218028	0.940106	0.918303	14	76371681	R	II	TTLL5	Body	opensea	Body-opensea		rs527529097;rs4903352;rs557807503	27;25;19	0.0222049	0.0401183	0.0281145	0.0155799	0.017775	0.0186142	0.0104045	0.0216108	0.930607	0.934926	0.957065	0.934496	0.932123	0.95109	0.934496	0.946046
cg12784988	-0.91828	0.474282	-191.672	3.74039e-28	8.44128e-25	54.5172	0.0151415	0.933422	0.91828	18	9772089	R	II	RAB31	Body	opensea	Body-opensea		rs537206437;rs141377811;rs577434674;rs535346303	25;22;14;3	0.00736184	0.0201168	0.0197377	0.00865925	0.0301461	0.0123503	0.00659477	0.0161655	0.942819	0.924871	0.935704	0.926031	0.932952	0.938895	0.946646	0.919455
cg04784321	-0.918277	0.479816	-182.835	7.91429e-28	1.36781e-24	53.8567	0.0206777	0.938954	0.918277	14	91828035	R	II	CCDC88C	Body	opensea	Body-opensea		rs543709135	47	0.0163939	0.0272863	0.0171431	0.018556	0.0289445	0.0225742	0.0166929	0.0178308	0.95247	0.917767	0.940701	0.938156	0.946685	0.926893	0.935977	0.952986
cg09101692	-0.918235	0.501847	-119.575	6.69746e-25	2.56412e-22	47.5251	0.0427296	0.960965	0.918235	3	183087002	R	II	MCF2L2	Body	opensea	Body-opensea		rs554450681	6	0.0220597	0.0710071	0.0321702	0.0522369	0.0723357	0.0327509	0.0309124	0.0283638	0.970132	0.971562	0.954867	0.965344	0.962452	0.951336	0.945577	0.966448
cg15963915	-0.918197	0.494887	-145.035	3.12893e-26	1.99084e-23	50.4785	0.0357889	0.953986	0.918197	8	29419988	R	II		IGR	opensea	IGR-opensea		rs182106772	1	0.0513203	0.0413226	0.0235643	0.0433142	0.0452471	0.0329537	0.018625	0.0299638	0.958339	0.954522	0.964802	0.950492	0.97416	0.956894	0.942443	0.930236
cg03346852	-0.918182	0.480144	-134.922	9.85494e-26	5.09439e-23	49.385	0.0210526	0.939235	0.918182	11	3744503	F	II	NUP98	Body	opensea	Body-opensea		rs61751338;rs558735824;rs577074852;rs535003331;rs138493671	1;15;35;39;47	0.0166224	0.0249654	0.0277948	0.0188211	0.0396912	0.0145227	0.00893444	0.0170686	0.936681	0.92324	0.938058	0.910585	0.957642	0.938906	0.949878	0.958887
cg13202594	-0.918151	0.49073	-154.945	1.09571e-26	8.85392e-24	51.4635	0.0316544	0.949805	0.918151	6	11144163	R	II		IGR	opensea	IGR-opensea		rs535944847;rs556382845;rs578023137	41;36;30	0.0255829	0.0461908	0.0304676	0.032904	0.0324903	0.0406204	0.0242564	0.0207231	0.951294	0.939758	0.970061	0.946291	0.932719	0.94003	0.970444	0.947845
cg24884301	-0.91809	0.49585	-172.416	2.00913e-27	2.54192e-24	53.0214	0.0368054	0.954896	0.91809	2	7139396	R	II	RNF144A	Body	opensea	Body-opensea		rs553128219;rs115391889	27;17	0.0467609	0.0484284	0.0269133	0.0286278	0.0316039	0.0424322	0.0318223	0.0378545	0.968396	0.946006	0.955426	0.963262	0.960054	0.955908	0.958905	0.931207
cg12411992	-0.918082	0.500644	-150.356	1.76582e-26	1.27606e-23	51.0174	0.0416029	0.959684	0.918082	11	107859214	R	II		IGR	opensea	IGR-opensea		rs144594301;rs12797891;rs138540266;rs141163669	35;10;2;1	0.0629847	0.0599106	0.0398389	0.0357251	0.0295593	0.0314774	0.0442	0.0291273	0.960032	0.958058	0.954671	0.952435	0.961425	0.977437	0.943842	0.969576
cg09833279	-0.918058	0.479609	-134.725	1.00863e-25	5.19091e-23	49.3627	0.0205797	0.938638	0.918058	7	36159171	F	II		IGR	opensea	IGR-opensea		rs368450331	7	0.014106	0.0543435	0.0163721	0.0203855	0.02196	0.00626862	0.0158078	0.0153944	0.952752	0.918514	0.938158	0.956154	0.930052	0.938144	0.929733	0.945597
cg13932501	-0.918026	0.487029	-165.117	3.99295e-27	4.19813e-24	52.3961	0.0280157	0.946042	0.918026	9	94060853	F	II	AUH	Body	opensea	Body-opensea		rs543711693	20	0.0414016	0.0411486	0.0282049	0.0070214	0.0288505	0.0314426	0.0190675	0.0269887	0.940334	0.936348	0.950346	0.948526	0.938372	0.967607	0.945332	0.941471
cg04620566	-0.918025	0.476157	-127.825	2.32334e-25	1.05206e-22	48.5575	0.0171451	0.93517	0.918025	2	28182570	R	II	BRE	Body	opensea	Body-opensea		rs537430831;rs567793518	32;23	0.0126049	0.0389169	0.00175643	0.0178475	0.0314161	0.0101902	0.0156672	0.00876171	0.956551	0.91357	0.916872	0.95232	0.94606	0.929289	0.941316	0.925382
cg15068842	-0.917813	0.476925	-173.271	1.85736e-27	2.40818e-24	53.0924	0.0180188	0.935832	0.917813	11	60677810	F	II		IGR	shelf	IGR-shelf	chr11:60681552-60682268			0.0187185	0.0220568	0.0312675	0.0290402	0.0206513	0.00317998	0.00808502	0.011151	0.920124	0.933417	0.948941	0.937167	0.940772	0.943796	0.922334	0.940101
cg03784625	-0.917777	0.492341	-108.742	3.02249e-24	9.35973e-22	46.0374	0.0334522	0.951229	0.917777	3	53214866	R	II	PRKCD	Body	opensea	Body-opensea		rs116340924;rs567393619;rs200696494	49;15;7	0.033865	0.0397297	0.027402	0.0402608	0.0495876	0.0227518	0.0252307	0.02879	0.958344	0.962593	0.908123	0.972323	0.953097	0.962161	0.925274	0.967915
cg06943590	-0.917733	0.480566	-132.514	1.31146e-25	6.50459e-23	49.1102	0.0216996	0.939432	0.917733	12	15409872	F	II		IGR	opensea	IGR-opensea		rs191334991	37	0.0200289	0.0273449	0.011397	0.0333462	0.012955	0.0526698	0.0100851	0.00577014	0.957847	0.940699	0.925186	0.940004	0.924653	0.949089	0.9316	0.946381
cg12974006	-0.917675	0.471885	-118.814	7.41202e-25	2.78339e-22	47.4256	0.0130476	0.930722	0.917675	8	117664615	F	II	EIF3H	Body	opensea	Body-opensea		rs550666618;rs114834841;rs16888619;rs117957532	1;8;12;24	0.00431998	0.0218175	0.0163367	0.0211108	0.00937049	0.0107387	0.00898035	0.0117059	0.955184	0.936161	0.901409	0.931953	0.917532	0.950291	0.903564	0.949684
cg19389293	-0.917666	0.494102	-146.274	2.73359e-26	1.78569e-23	50.6061	0.0352692	0.952935	0.917666	18	13641872	R	II	C18orf1	Body	island	Body-island	chr18:13641584-13642415	rs561677630	28	0.0312506	0.0474815	0.0375439	0.050467	0.0338337	0.0204137	0.0269788	0.0341845	0.947642	0.965945	0.932933	0.952577	0.976703	0.956072	0.937109	0.9545
cg15501449	-0.917625	0.485909	-186.271	5.88872e-28	1.09506e-24	54.1185	0.0270966	0.944721	0.917625	5	67625532	F	II		IGR	opensea	IGR-opensea				0.036064	0.0249182	0.0249407	0.0325872	0.049322	0.020516	0.00767194	0.020753	0.94539	0.948698	0.938134	0.942301	0.943523	0.947544	0.944224	0.947956
cg26645127	-0.917591	0.467042	-122.713	4.44006e-25	1.8033e-22	47.9273	0.0082461	0.925837	0.917591	1	207008346	F	II	IL19	5'UTR	opensea	5'UTR-opensea		rs542212242	21	0.00430503	0.0202068	0.00276421	0.00572146	0.00774891	0.00529186	0.0104834	0.00944714	0.934524	0.900907	0.940007	0.920497	0.932426	0.89649	0.95929	0.922558
cg26465402	-0.917534	0.484214	-146.676	2.61697e-26	1.7298e-23	50.6473	0.0254474	0.942981	0.917534	5	7803274	F	II	ADCY2	Body	opensea	Body-opensea		rs545459496;rs545689837;rs565479104;rs527284749;rs540651985	9;10;16;26;44	0.0166479	0.0491211	0.0257212	0.0398662	0.0127875	0.0256785	0.0171062	0.0166509	0.948291	0.928811	0.951579	0.928477	0.939427	0.9441	0.963343	0.939824
cg14782541	-0.917469	0.501449	-109.639	2.65304e-24	8.37904e-22	46.1669	0.042714	0.960183	0.917469	7	24826028	R	II		IGR	opensea	IGR-opensea		rs537479467;rs191000074	20;2	0.0347249	0.0717934	0.0436482	0.0306	0.0552459	0.0122862	0.0227578	0.0706558	0.96426	0.959118	0.962219	0.962428	0.960278	0.937994	0.959835	0.975333
cg25592685	-0.917439	0.518782	-162.938	4.93038e-27	4.91874e-24	52.2025	0.0600626	0.977501	0.917439	10	126375711	F	II	FAM53B	Body	opensea	Body-opensea		rs556559600;rs574841568;rs541812375	0;18;42	0.0808489	0.0436111	0.0607024	0.063629	0.0736509	0.0541096	0.0451639	0.0587851	0.969825	0.97917	0.98658	0.984124	0.980636	0.96732	0.985352	0.967002
cg12013661	-0.917414	0.48513	-199.615	1.96284e-28	5.65614e-25	55.0766	0.0264224	0.943837	0.917414	5	32446941	F	II		IGR	shelf	IGR-shelf	chr5:32443753-32444923	rs139870326	1	0.0186384	0.0299461	0.0308594	0.0303809	0.0374601	0.0207108	0.0200169	0.023367	0.950549	0.935213	0.931695	0.942363	0.945753	0.951167	0.95925	0.934707
cg02181446	-0.917375	0.507603	-100.591	1.04024e-23	2.72917e-21	44.8033	0.0489157	0.966291	0.917375	4	36130481	F	II	ARAP2	Body	opensea	Body-opensea		rs79502004;rs151102014	31;40	0.0344423	0.0566304	0.0734276	0.023692	0.0840433	0.0481002	0.0278128	0.0431772	0.955413	0.968531	0.945389	0.976569	0.986974	0.946015	0.974747	0.976686
cg00228496	-0.917285	0.495027	-215.014	6.03106e-29	3.1329e-25	56.078	0.0363846	0.95367	0.917285	2	85875472	F	II	USP39	3'UTR	opensea	3'UTR-opensea		rs62166783	11	0.0290524	0.0486112	0.0326894	0.0401672	0.0519368	0.0303254	0.0278214	0.030473	0.952241	0.954216	0.94727	0.954205	0.955058	0.951548	0.951135	0.963685
cg12244594	-0.917256	0.494208	-154.796	1.11259e-26	8.94879e-24	51.4493	0.0355796	0.952836	0.917256	8	37650963	R	II		IGR	shelf	IGR-shelf	chr8:37654048-37656100	rs184732267;rs144757847	20;2	0.033526	0.0340241	0.0202803	0.0627298	0.0339893	0.0437446	0.0229344	0.0334086	0.944768	0.941733	0.953644	0.939372	0.95911	0.96269	0.962671	0.958696
cg05493358	-0.917222	0.477231	-157	8.88933e-27	7.56894e-24	51.658	0.0186204	0.935842	0.917222	11	65059873	R	II	POLA2	Body	opensea	Body-opensea		rs547456471;rs567435386;rs147690116	15;3;2	0.0261803	0.0218475	0.0211581	0.0204311	0.0119013	0.010611	0.023468	0.0133662	0.936401	0.912558	0.948822	0.933044	0.952507	0.928522	0.953163	0.921723
cg22257514	-0.917201	0.495094	-212.923	7.04352e-29	3.36424e-25	55.9481	0.0364937	0.953694	0.917201	6	82672142	F	II		IGR	opensea	IGR-opensea		rs555712606;rs185603259	0;13	0.0305918	0.0449278	0.0381104	0.0404387	0.0435943	0.0345932	0.0323494	0.0273441	0.939271	0.946127	0.955018	0.955478	0.96388	0.951827	0.965499	0.952456
cg00215787	-0.9171	0.479424	-151.474	1.56994e-26	1.17091e-23	51.1276	0.0208741	0.937974	0.9171	10	4048359	R	II		IGR	opensea	IGR-opensea		rs562574013	13	0.0217104	0.0336608	0.0212159	0.018552	0.0170979	0.0160383	0.0150543	0.0236629	0.926863	0.956061	0.931547	0.934612	0.928286	0.968487	0.931005	0.926933
cg08171914	-0.917063	0.48796	-133.523	1.16271e-25	5.88399e-23	49.2261	0.0294288	0.946492	0.917063	18	39628295	R	II	PIK3C3	Body	opensea	Body-opensea		rs553128530	9	0.0368005	0.0264065	0.0147987	0.027535	0.0460675	0.0299567	0.0298682	0.0239974	0.961369	0.923686	0.966569	0.951094	0.961005	0.949511	0.934577	0.924122
cg03900021	-0.91702	0.48263	-90.974	5.12004e-23	1.10953e-20	43.1961	0.0241196	0.94114	0.91702	12	65123891	F	II	GNS	Body	opensea	Body-opensea		rs565356	29	0.00447976	0.0600629	0.0357667	0.0373805	0.00151557	0.0175957	0.00158506	0.0345709	0.960156	0.935458	0.911144	0.927557	0.963709	0.95673	0.919112	0.955252
cg25437886	-0.91694	0.509214	-167.762	3.1024e-27	3.49509e-24	52.6267	0.0507444	0.967685	0.91694	3	45677346	R	II	LIMD1	Body	opensea	Body-opensea		rs576516175	42	0.0612661	0.0277208	0.0502732	0.059702	0.0515276	0.0507189	0.0643479	0.0403989	0.956719	0.967876	0.960228	0.968813	0.979403	0.959727	0.978591	0.970119
cg09833600	-0.916928	0.503167	-137.884	6.98123e-26	3.82431e-23	49.7153	0.0447033	0.961632	0.916928	17	26445207	F	II	NLK	Body	opensea	Body-opensea		rs571763880	35	0.0437348	0.0430122	0.015885	0.0454816	0.0746579	0.0510411	0.0334539	0.05036	0.96799	0.959429	0.947552	0.964694	0.970538	0.966927	0.965387	0.950538
cg16457662	-0.916918	0.480714	-127.335	2.4694e-25	1.106e-22	48.4983	0.0222551	0.939173	0.916918	11	74701311	F	II	NEU3	Body	shore	Body-shore	chr11:74699815-74700186	rs550146210	18	0.0094586	0.0327531	0.0280003	0.0288017	0.0272519	0.0206193	0.0166441	0.0145121	0.923778	0.929535	0.947028	0.905176	0.944981	0.943561	0.958225	0.961103
cg03739609	-0.91689	0.490471	-147.179	2.47847e-26	1.66189e-23	50.6986	0.0320262	0.948916	0.91689	6	31555016	R	II	LST1	Body	opensea	Body-opensea		rs188643693	1	0.0405304	0.0438421	0.0292337	0.0411036	0.0402684	0.0193922	0.0224347	0.0194045	0.945161	0.972672	0.943711	0.948963	0.948946	0.963541	0.939112	0.929222
cg21962903	-0.916832	0.481546	-150.835	1.67898e-26	1.22601e-23	51.0647	0.0231304	0.939962	0.916832	4	83151739	R	II		IGR	opensea	IGR-opensea		rs113763042	3	0.0108063	0.0314137	0.0270404	0.0193027	0.0211568	0.0248695	0.028443	0.0220113	0.946838	0.920053	0.941325	0.940409	0.959639	0.949477	0.948219	0.913739
cg01685428	-0.916819	0.511418	-117.115	9.31456e-25	3.3845e-22	47.2012	0.0530084	0.969827	0.916819	20	10472978	R	II	SLX4IP	Body	opensea	Body-opensea		rs564002430;rs182597796;rs111354845;rs566651924	49;27;2;1	0.0332386	0.0903707	0.0396212	0.0593793	0.0439264	0.0647116	0.0598579	0.0329615	0.974987	0.975637	0.948301	0.985032	0.963103	0.975348	0.967415	0.968793
cg01384075	-0.916773	0.481716	-152.973	1.34273e-26	1.03579e-23	51.2739	0.0233295	0.940102	0.916773	10	103762390	R	II	C10orf76	Body	opensea	Body-opensea		rs185576326;rs569380517	46;10	0.0213615	0.0305388	0.027287	0.0206795	0.0356347	0.0213223	0.0119703	0.0178418	0.937997	0.935729	0.910498	0.957752	0.937557	0.954357	0.937823	0.949105
cg21267497	-0.916761	0.489475	-149.081	2.02161e-26	1.41685e-23	50.8904	0.0310945	0.947855	0.916761	7	110714845	F	II	IMMP2L	Body	opensea	Body-opensea		rs543612918;rs12669529	32;47	0.0143687	0.0397281	0.0174589	0.0436105	0.0401019	0.00819486	0.0435637	0.0417293	0.944092	0.937672	0.94681	0.963429	0.942708	0.946667	0.946028	0.955437
cg01497262	-0.916758	0.479104	-129.694	1.84523e-25	8.64182e-23	48.7806	0.0207254	0.937483	0.916758	2	43635730	R	II	THADA	Body	opensea	Body-opensea		rs140975054	10	0.00847535	0.0601292	0.0103638	0.0351896	0.021838	0.0109203	0.0121574	0.00672958	0.921274	0.946403	0.940393	0.941162	0.940035	0.941592	0.933542	0.935464
cg21224147	-0.916728	0.486791	-129.162	1.9695e-25	9.15619e-23	48.7175	0.028427	0.945155	0.916728	9	102007464	F	II		IGR	opensea	IGR-opensea		rs181104759	7	0.0157256	0.0469078	0.0170114	0.0569309	0.0382032	0.020555	0.0216818	0.0104003	0.957195	0.930162	0.940279	0.955457	0.951843	0.955102	0.932458	0.938749
cg15173892	-0.916707	0.503937	-161.596	5.62205e-27	5.43443e-24	52.0817	0.0455832	0.96229	0.916707	18	76970215	R	II	ATP9B	Body	opensea	Body-opensea				0.037123	0.0432325	0.0475104	0.0496274	0.0763161	0.028671	0.0469783	0.0352072	0.957246	0.958227	0.955913	0.970749	0.967779	0.964179	0.966471	0.957758
cg18554789	-0.916634	0.485133	-191.597	3.76361e-28	8.46628e-25	54.5117	0.0268167	0.94345	0.916634	7	139432178	F	II	HIPK2	Body	opensea	Body-opensea		rs189114199	0	0.0238046	0.038567	0.0328612	0.0201108	0.0308988	0.0226436	0.0212525	0.0243951	0.9575	0.951225	0.952652	0.939815	0.93854	0.945216	0.924389	0.938266
cg14586711	-0.916629	0.50105	-158.138	7.92628e-27	6.98432e-24	51.7643	0.042735	0.959364	0.916629	2	224783534	F	II	WDFY1	Body	opensea	Body-opensea		rs568770529;rs537699310;rs557628158;rs577362852	20;26;38;40	0.0255895	0.0604217	0.0363732	0.0557012	0.0522314	0.0437672	0.0346204	0.0331756	0.975481	0.957056	0.965543	0.951551	0.942096	0.958205	0.964222	0.960758
cg25026693	-0.916627	0.493513	-211.55	7.80569e-29	3.46707e-25	55.8617	0.0351997	0.951827	0.916627	11	122604193	R	II	UBASH3B	Body	opensea	Body-opensea		rs536481180	1	0.0248549	0.0349556	0.0390798	0.0453057	0.031342	0.0329207	0.0234977	0.0496409	0.953485	0.957246	0.953535	0.958392	0.955834	0.946555	0.944429	0.945136
cg03414235	-0.916538	0.509004	-176.767	1.35258e-27	1.94079e-24	53.378	0.0507345	0.967273	0.916538	11	116871510	R	II	SIK3	Body	opensea	Body-opensea		rs76901578;rs528641758;rs548380649	43;33;2	0.0497636	0.0445384	0.0503311	0.0581635	0.0755959	0.0393681	0.0497873	0.038328	0.974714	0.965345	0.962551	0.963965	0.971314	0.977246	0.966796	0.95625
cg15381258	-0.916532	0.489312	-229.484	2.14395e-29	1.96721e-25	56.9301	0.0310457	0.947577	0.916532	8	93527004	F	II		IGR	opensea	IGR-opensea				0.0240961	0.0349683	0.0380366	0.0330492	0.0361154	0.0311754	0.0253632	0.0255614	0.953844	0.945829	0.954669	0.941088	0.936014	0.944574	0.945047	0.959553
cg26152480	-0.9165	0.470997	-171.824	2.12194e-27	2.63767e-24	52.9719	0.0127468	0.929246	0.9165	2	203473437	R	II		IGR	opensea	IGR-opensea		rs73992612;rs77187442	50;33	0.0043485	0.0260922	0.0082987	0.02338	0.0207241	0.00923722	0.00105145	0.00884186	0.932876	0.934276	0.945136	0.931842	0.911639	0.936871	0.91933	0.922
cg27263538	-0.916464	0.472441	-100.815	1.00427e-23	2.64474e-21	44.8386	0.0142095	0.930673	0.916464	19	49272430	R	II		IGR	opensea	IGR-opensea		rs190783292;rs551823507	37;30	0.00759986	0.0260793	0.00959817	0.0165704	0.0146711	0.0122235	0.0125972	0.0143361	0.951513	0.903341	0.963146	0.924728	0.904693	0.947023	0.899168	0.951772
cg01374870	-0.916449	0.482009	-177.643	1.25048e-27	1.87129e-24	53.4484	0.0237849	0.940234	0.916449	6	32905127	F	II	HLA-DMB	Body	opensea	Body-opensea		rs145745508;rs148929307;rs143633244	0;3;45	0.0150214	0.0444565	0.0235153	0.0259776	0.0234866	0.021292	0.0201588	0.0163712	0.933969	0.929685	0.930142	0.956809	0.941525	0.950581	0.946265	0.932894
cg08164776	-0.916406	0.485354	-188.224	4.99005e-28	9.9423e-25	54.2644	0.0271512	0.943558	0.916406	14	93190992	F	II	LGMN	Body	opensea	Body-opensea		rs113586131;rs567432545;rs561419697;rs530353073;rs1242112	1;4;13;20;21	0.0188763	0.0388271	0.0229587	0.0313248	0.0305446	0.0285877	0.024261	0.0218296	0.947452	0.955526	0.930764	0.940351	0.928296	0.944496	0.959838	0.941738
cg19739596	-0.916391	0.500804	-157.602	8.36463e-27	7.21914e-24	51.7144	0.0426083	0.959	0.916391	11	59824161	F	II	MS4A3	1stExon	opensea	1stExon-opensea		rs182290812;rs536364773;rs554738835;rs186170251;rs145015818;rs561249120	1;11;21;25;26;27	0.0312548	0.0633735	0.0328155	0.050759	0.0608483	0.0351091	0.0319756	0.0347303	0.964667	0.968798	0.95839	0.943443	0.960854	0.957963	0.966193	0.95169
cg18190776	-0.916369	0.490693	-224.398	3.0604e-29	2.15572e-25	56.6397	0.0325079	0.948877	0.916369	5	32395364	R	II	MIR579	TSS1500	opensea	TSS1500-opensea		rs546988346	18	0.0335003	0.0411298	0.0395883	0.0369541	0.0226136	0.0367544	0.0279659	0.0215564	0.943442	0.952609	0.948871	0.947469	0.960035	0.953056	0.945435	0.940101
cg12274272	-0.916366	0.485081	-137.304	7.46472e-26	4.06364e-23	49.6513	0.0268983	0.943265	0.916366	1	249123361	F	II		IGR	shelf	IGR-shelf	chr1:249120450-249120731	rs553255898;rs139933682	14;18	0.0103057	0.048015	0.0210872	0.02552	0.0299248	0.0292412	0.0283121	0.0227804	0.924983	0.946826	0.918241	0.940889	0.950062	0.963686	0.943461	0.957967
cg16401111	-0.916351	0.467112	-155.877	9.96237e-27	8.23134e-24	51.5521	0.00893654	0.925288	0.916351	9	92015016	F	II	SEMA4D	Body	opensea	Body-opensea		rs558328509;rs578079753;rs150822143	0;24;41	0.00409305	0.0104685	0.0107734	0.011145	0.00523098	0.00719361	0.00434371	0.0182441	0.910699	0.919116	0.952001	0.92612	0.919974	0.939588	0.930315	0.90449
cg08429353	-0.916326	0.485482	-162.898	4.94975e-27	4.931e-24	52.1989	0.0273188	0.943645	0.916326	3	117158774	F	II		IGR	opensea	IGR-opensea		rs76913836;rs147799983	29;49	0.0342851	0.0314444	0.00401396	0.0255427	0.0366311	0.0284185	0.0393255	0.0188891	0.952168	0.936599	0.935076	0.92878	0.959406	0.940819	0.947805	0.948508
cg10707786	-0.916251	0.47654	-199.153	2.03642e-28	5.84402e-25	55.0449	0.0184146	0.934665	0.916251	1	36263199	R	II		IGR	opensea	IGR-opensea		rs543955541	2	0.0193538	0.0167092	0.0293233	0.0225547	0.0200472	0.0132221	0.0155948	0.0105116	0.919201	0.943246	0.929828	0.926157	0.931219	0.939695	0.936784	0.951193
cg17734802	-0.916237	0.474872	-120.233	6.13899e-25	2.3757e-22	47.6104	0.0167539	0.932991	0.916237	1	54358862	F	II	DIO1	TSS1500	shelf	TSS1500-shelf	chr1:54355354-54355656	rs543127146;rs72902425	10;19	0.00793181	0.0288524	0.00890049	0.0344285	0.0216413	0.0169223	0.00532314	0.0100315	0.934686	0.941647	0.944198	0.963252	0.917349	0.940128	0.902461	0.920204
cg24211388	-0.916221	0.486833	-175.683	1.49134e-27	2.06349e-24	53.2902	0.0287219	0.944943	0.916221	6	31582837	F	II	AIF1	TSS1500	opensea	TSS1500-opensea		rs531742356	29	0.0292397	0.0289874	0.0331203	0.0284174	0.0386889	0.01821	0.0305775	0.0225341	0.937302	0.939627	0.951559	0.92248	0.96368	0.952574	0.949901	0.942423
cg17141594	-0.916193	0.505838	-157.727	8.26017e-27	7.13782e-24	51.7261	0.0477409	0.963934	0.916193	10	64519722	R	II		IGR	opensea	IGR-opensea		rs540877413	3	0.0486975	0.058823	0.0579699	0.0345137	0.0327471	0.0482219	0.0399679	0.0609863	0.973075	0.954795	0.9702	0.950737	0.973716	0.966055	0.97568	0.947217
cg11107451	-0.916143	0.480648	-142.595	4.09584e-26	2.49889e-23	50.2233	0.0225766	0.93872	0.916143	2	42542416	R	II	EML4	Body	opensea	Body-opensea		rs554611638;rs141260156;rs185617016	7;6;2	0.0314267	0.0333676	0.0196144	0.0245854	0.0305162	0.0111618	0.0116642	0.0182762	0.950259	0.937093	0.936859	0.910024	0.95749	0.942539	0.924121	0.951371
cg17649852	-0.91604	0.471699	-166.055	3.64941e-27	3.92128e-24	52.4784	0.0136793	0.929719	0.91604	12	26613608	F	II	ITPR2	Body	opensea	Body-opensea		rs187259027;rs371811010;rs577352066;rs190120098;rs11048530	0;11;23;25;33	0.0086739	0.0280962	0.00367952	0.0210993	0.0153695	0.0211514	0.00872048	0.00264394	0.94164	0.927552	0.951151	0.924838	0.925565	0.92228	0.930975	0.913754
cg06121272	-0.916022	0.485395	-250.159	5.44772e-30	1.1471e-25	58.0187	0.0273842	0.943406	0.916022	22	41018064	F	II	MKL1	5'UTR	opensea	5'UTR-opensea		rs185099827	0	0.0279424	0.0326202	0.0266735	0.0275381	0.0221648	0.0273835	0.0294244	0.0253264	0.946627	0.936526	0.933047	0.942187	0.946763	0.955101	0.936722	0.950279
cg07699323	-0.915971	0.510061	-134.911	9.86716e-26	5.09693e-23	49.3838	0.0520757	0.968046	0.915971	8	90987606	R	II	NBN	Body	opensea	Body-opensea		rs76488698	43	0.0403657	0.03459	0.0576089	0.0582364	0.0854796	0.0614567	0.0359527	0.0429159	0.959418	0.978141	0.956683	0.969967	0.970402	0.962871	0.980097	0.966793
cg11543559	-0.915952	0.505818	-169.307	2.68225e-27	3.13885e-24	52.7592	0.0478415	0.963794	0.915952	2	102772623	F	II	IL1R1	5'UTR	opensea	5'UTR-opensea		rs189426493;rs3771202	14;46	0.0450274	0.0511255	0.0374735	0.0515337	0.0775445	0.0445691	0.0389673	0.0364908	0.969901	0.959593	0.962705	0.966727	0.964563	0.972542	0.95914	0.955179
cg20889490	-0.915943	0.485013	-160.613	6.19421e-27	5.7999e-24	51.9923	0.0270417	0.942984	0.915943	18	71916697	F	II		IGR	opensea	IGR-opensea				0.0017364	0.0446659	0.0322194	0.0401479	0.0329396	0.0265571	0.0123781	0.0256892	0.940035	0.949287	0.939148	0.95538	0.944397	0.937304	0.940419	0.937906
cg11632866	-0.915933	0.498023	-147.077	2.50596e-26	1.67068e-23	50.6882	0.0400572	0.95599	0.915933	8	61865519	R	II		IGR	opensea	IGR-opensea		rs541155598	1	0.0556392	0.0529943	0.0405845	0.0253571	0.0478433	0.0321603	0.0378981	0.0279805	0.955949	0.953332	0.933511	0.972072	0.974968	0.956244	0.950771	0.951072
cg12596733	-0.915895	0.485677	-151.174	1.62019e-26	1.19687e-23	51.0981	0.0277295	0.943625	0.915895	6	2124644	R	II	GMDS	Body	opensea	Body-opensea		rs559900057;rs147685014	19;13	0.0165394	0.0275673	0.0211492	0.0482177	0.0347384	0.0281958	0.0100392	0.0353893	0.946945	0.945152	0.944876	0.918156	0.960103	0.944628	0.945906	0.943234
cg00859441	-0.915721	0.500656	-170.522	2.39434e-27	2.86889e-24	52.8624	0.0427953	0.958516	0.915721	12	113799660	F	II	PLBD2	Body	shelf	Body-shelf	chr12:113796217-113796847	rs572883823;rs111462748;rs182487853	0;4;31	0.0263712	0.0425601	0.036679	0.0524493	0.0526251	0.037192	0.0560141	0.0384715	0.960615	0.966993	0.946448	0.968058	0.941186	0.964107	0.966589	0.954132
cg19438764	-0.91572	0.487965	-187.891	5.13217e-28	1.01141e-24	54.2397	0.0301049	0.945825	0.91572	17	67047254	R	II	ABCA9	Body	opensea	Body-opensea		rs138481031;rs534765015;rs192958871;rs565520939;rs536079418	51;28;8;6;1	0.0319983	0.0417046	0.0358566	0.022571	0.0247591	0.0324799	0.0195334	0.0319358	0.947039	0.937487	0.95223	0.957644	0.927692	0.952299	0.938111	0.954096
cg12599136	-0.915597	0.471827	-144.501	3.31727e-26	2.08217e-23	50.4232	0.0140291	0.929626	0.915597	4	40329643	F	II	LOC101060498	Body	opensea	Body-opensea				0.00788103	0.0254448	0.0144382	0.0209235	0.0196124	0.00701516	0.00591326	0.0110045	0.913896	0.929764	0.937234	0.956202	0.936267	0.925275	0.903285	0.935082
cg00472967	-0.91546	0.504466	-128.992	2.01122e-25	9.30053e-23	48.6972	0.0467358	0.962196	0.91546	8	74582624	F	II	STAU2	Body	opensea	Body-opensea		rs191708402	1	0.0468349	0.0737528	0.0333223	0.0686565	0.0621729	0.0265625	0.0314163	0.0311684	0.956443	0.954784	0.961327	0.966368	0.964112	0.975634	0.958883	0.960015
cg13242717	-0.915429	0.497911	-135.615	9.0853e-26	4.75291e-23	49.463	0.0401962	0.955626	0.915429	18	29667208	R	II		IGR	opensea	IGR-opensea		rs550045262;rs568156688;rs535454077	27;2;1	0.0383677	0.0415081	0.0606596	0.0379042	0.051032	0.0208142	0.0408185	0.0304649	0.963093	0.935733	0.944873	0.955989	0.952972	0.979253	0.970003	0.943087
cg15961811	-0.915372	0.484804	-233.977	1.57572e-29	1.77231e-25	57.1788	0.0271179	0.94249	0.915372	14	70161923	R	II	SUSD6	Body	opensea	Body-opensea		rs536206582;rs547881898;rs567153776;rs75892139;rs142363302	50;22;21;15;6	0.0293825	0.0370803	0.0216476	0.028589	0.0293414	0.0305581	0.0220422	0.0183018	0.937722	0.953125	0.942583	0.931533	0.938336	0.942022	0.944598	0.949998
cg06850721	-0.915337	0.496553	-85.1501	1.46156e-22	2.78474e-20	42.13	0.0388845	0.954222	0.915337	15	66721572	R	II	MAP2K1	Body	opensea	Body-opensea		rs561065756;rs12906411;rs539880820;rs115570803	44;43;12;1	0.038039	0.0380074	0.0319768	0.0697632	0.0499269	0.0270564	0.0389325	0.0173737	0.964951	0.958808	0.97679	0.952803	0.967517	0.972504	0.890533	0.949867
cg13876590	-0.915295	0.512982	-108.525	3.11949e-24	9.59161e-22	46.006	0.0553342	0.970629	0.915295	11	123345118	R	II		IGR	opensea	IGR-opensea		rs574562133;rs541991064	36;13	0.0514471	0.0228545	0.100621	0.0447026	0.0700255	0.0575294	0.0421719	0.0533216	0.963765	0.965952	0.978556	0.960335	0.981501	0.972024	0.962879	0.98002
cg11015513	-0.915284	0.495615	-192.284	3.55591e-28	8.21096e-25	54.5613	0.0379727	0.953257	0.915284	2	43241873	F	II		IGR	opensea	IGR-opensea		rs151307388;rs116229206;rs558085756;rs578113575	7;27;30;40	0.0415563	0.041298	0.0413129	0.0361171	0.0503265	0.0341739	0.0244709	0.0345261	0.946315	0.948698	0.95212	0.954099	0.937255	0.956204	0.968326	0.963034
cg23653587	-0.915257	0.509232	-163.871	4.50303e-27	4.57086e-24	52.2858	0.0516039	0.966861	0.915257	8	132951124	F	II	EFR3A	Body	opensea	Body-opensea		rs569990434;rs537280040;rs555539424;rs573658922;rs541082767	1;20;41;46;51	0.0631232	0.0552579	0.0503872	0.0347253	0.0717079	0.0479475	0.0607066	0.0289753	0.967076	0.963072	0.969387	0.965783	0.9619	0.961395	0.972636	0.973635
cg01887834	-0.915213	0.491221	-209.789	8.91373e-29	3.74457e-25	55.7498	0.0336147	0.948828	0.915213	11	94336029	R	II	PIWIL4	Body	opensea	Body-opensea		rs193108166	2	0.0219788	0.0475147	0.0330324	0.0281283	0.0408083	0.0275366	0.0427065	0.0272121	0.945648	0.943093	0.949493	0.938757	0.954105	0.949054	0.956063	0.954412
cg10852669	-0.915211	0.485617	-129.176	1.96626e-25	9.15325e-23	48.7191	0.0280119	0.943223	0.915211	8	103140805	R	II		IGR	opensea	IGR-opensea		rs541517184;rs144340963	50;41	0.0210797	0.0545931	0.0185457	0.0383211	0.0210108	0.0262739	0.0341918	0.0100792	0.918323	0.936746	0.965628	0.950018	0.932724	0.951959	0.949733	0.940649
cg03931397	-0.915116	0.482434	-153.028	1.33511e-26	1.03334e-23	51.2792	0.0248759	0.939992	0.915116	13	111180951	F	II	RAB20	Body	opensea	Body-opensea				0.0107745	0.0427358	0.026608	0.024806	0.0324891	0.0255165	0.0150099	0.021067	0.943983	0.912421	0.949344	0.944371	0.953159	0.944725	0.942627	0.929306
cg08444233	-0.91508	0.502834	-144.847	3.19368e-26	2.01914e-23	50.4591	0.0452934	0.960374	0.91508	1	41519239	F	II	SCMH1	Body	opensea	Body-opensea				0.0351911	0.0572818	0.0272897	0.0480129	0.0678517	0.0481804	0.0298579	0.0486817	0.948931	0.963594	0.967626	0.96731	0.939205	0.970582	0.96416	0.961582
cg26759016	-0.915068	0.501222	-86.08	1.23038e-22	2.39599e-20	42.3054	0.0436878	0.958755	0.915068	18	19865767	F	II		IGR	opensea	IGR-opensea		rs141117658	19	0.00659265	0.0638643	0.0864609	0.0152716	0.0715762	0.0292408	0.0540076	0.0224881	0.971458	0.961851	0.96969	0.941959	0.967825	0.94984	0.948651	0.958768
cg14517126	-0.915051	0.489351	-148.3	2.19727e-26	1.50517e-23	50.812	0.0318252	0.946877	0.915051	15	41923323	F	II		IGR	opensea	IGR-opensea				0.0280013	0.0475094	0.0235791	0.0324558	0.0241576	0.0313441	0.0392717	0.0282831	0.933898	0.950857	0.934795	0.973315	0.946509	0.941918	0.930619	0.963101
cg25605005	-0.915015	0.465091	-190.379	4.16488e-28	8.99187e-25	54.4231	0.00758305	0.922598	0.915015	12	10324849	F	II	TMEM52B	5'UTR	opensea	5'UTR-opensea		rs185281413	0	0.00646691	0.0164323	0.0057857	0.0164297	0.00680365	0.0040904	0.00427079	0.000385063	0.934217	0.901095	0.920656	0.914597	0.925695	0.927828	0.934726	0.92197
cg10453778	-0.914953	0.499138	-138.112	6.8003e-26	3.7433e-23	49.7404	0.0416615	0.956615	0.914953	4	3061837	R	II		IGR	opensea	IGR-opensea		rs190779501	1	0.024428	0.0483453	0.0198445	0.0325384	0.0540594	0.067657	0.0493696	0.0370495	0.941794	0.952316	0.969519	0.95304	0.969511	0.954563	0.954158	0.95802
cg02605248	-0.914937	0.475331	-162.566	5.11236e-27	5.07126e-24	52.1692	0.0178619	0.932799	0.914937	4	71638742	F	II	RUFY3	Body	opensea	Body-opensea		rs565844225;rs113802493;rs190652989;rs576640900	11;32;41;49	0.0146924	0.0254995	0.0211999	0.0118554	0.018302	0.0168745	0.0113843	0.0230873	0.958926	0.911218	0.923049	0.941654	0.926465	0.940928	0.929027	0.931128
cg01216276	-0.914901	0.492312	-127.513	2.41503e-25	1.08934e-22	48.5199	0.0348614	0.949763	0.914901	4	175449578	R	II		IGR	opensea	IGR-opensea		rs534396781;rs76521816	20;4	0.0147603	0.0464229	0.051387	0.0498062	0.0511154	0.0214564	0.00925953	0.0346835	0.949341	0.942395	0.945715	0.936962	0.951301	0.960302	0.943219	0.968868
cg14282386	-0.914888	0.464787	-116.777	9.75227e-25	3.50553e-22	47.156	0.00734263	0.92223	0.914888	11	35325601	R	II	SLC1A2	Body	opensea	Body-opensea				0.00824677	0.0131434	0.00442058	0.0114308	0.00593771	0.0108988	0.00239115	0.00227175	0.924556	0.893568	0.890714	0.959117	0.919364	0.932633	0.930747	0.927144
cg10370924	-0.914886	0.515277	-145.165	3.08445e-26	1.96972e-23	50.492	0.0578342	0.97272	0.914886	6	34631880	F	II	C6orf106	Body	opensea	Body-opensea		rs146006010	1	0.0572472	0.0328326	0.0671248	0.0728894	0.0731672	0.0650066	0.0330815	0.0613244	0.975251	0.963614	0.963179	0.978294	0.969592	0.978564	0.974845	0.978422
cg05030067	-0.914878	0.475564	-225.392	2.85298e-29	2.10422e-25	56.6972	0.0181249	0.933003	0.914878	14	75765449	R	II		IGR	opensea	IGR-opensea		rs541198858	44	0.013307	0.0245582	0.0195277	0.0135203	0.0197839	0.0110122	0.0281726	0.0151172	0.932654	0.927734	0.929706	0.947507	0.941109	0.929707	0.923657	0.931948
cg14052988	-0.914836	0.49779	-124.942	3.33672e-25	1.42183e-22	48.2058	0.0403721	0.955208	0.914836	4	39045278	R	II	KLHL5	TSS1500	shore	TSS1500-shore	chr4:39046186-39046924	rs532290814;rs142448502	24;22	0.0236142	0.0464218	0.0301752	0.0454861	0.0705314	0.0337851	0.0571627	0.0158	0.960976	0.952372	0.945087	0.937428	0.966862	0.967122	0.955621	0.956193
cg01366577	-0.914822	0.48057	-165.779	3.74693e-27	3.99323e-24	52.4543	0.0231588	0.937981	0.914822	3	99790859	R	II	FILIP1L	5'UTR	opensea	5'UTR-opensea		rs577572150	2	0.0107069	0.0315728	0.0166486	0.0244721	0.0392142	0.0160581	0.0282459	0.0183522	0.946956	0.929339	0.94432	0.923838	0.928111	0.948011	0.954006	0.929268
cg02290163	-0.914809	0.488096	-84.2568	1.72753e-22	3.22455e-20	41.9595	0.0306915	0.945501	0.914809	2	178036284	R	II		IGR	opensea	IGR-opensea		rs535285286	39	0.0756569	0.0658858	0.0120516	0.0231705	0.0173982	0.0178725	0.0236548	0.00984201	0.946011	0.952318	0.902737	0.956969	0.947066	0.964867	0.936296	0.957745
cg16830475	-0.914745	0.495299	-106.985	3.91362e-24	1.16981e-21	45.7804	0.0379263	0.952672	0.914745	21	45059858	F	II	HSF2BP	Body	opensea	Body-opensea				0.0276366	0.0501778	0.0152001	0.0428629	0.0367319	0.0539362	0.0108784	0.0659869	0.944263	0.970392	0.941926	0.964835	0.964808	0.925445	0.963334	0.94637
cg00259404	-0.914655	0.488874	-143.92	3.53649e-26	2.2039e-23	50.3626	0.0315468	0.946202	0.914655	6	28885568	R	II	TRIM27	Body	opensea	Body-opensea		rs150684134	19	0.0338355	0.0375624	0.028428	0.028851	0.027354	0.0210688	0.0438731	0.0314014	0.948239	0.958541	0.911585	0.938896	0.943233	0.962899	0.958398	0.947823
cg10951959	-0.91465	0.485324	-196.195	2.58266e-28	6.76437e-25	54.8395	0.0279988	0.942649	0.91465	6	140161193	R	II	LOC100132735	Body	opensea	Body-opensea		rs555719429	1	0.0206038	0.0332935	0.0270014	0.0299864	0.0436542	0.0235416	0.0245285	0.0213814	0.933608	0.939525	0.93482	0.93932	0.960414	0.936394	0.949692	0.947417
cg11118978	-0.914574	0.488065	-158.358	7.75327e-27	6.8788e-24	51.7848	0.0307782	0.945352	0.914574	13	114271042	R	II	TFDP1	Body	opensea	Body-opensea		rs4150743;rs532235766;rs550363152;rs138208968	11;8;7;2	0.0295473	0.0546139	0.0300892	0.0317828	0.0329062	0.0148795	0.0340015	0.0184054	0.946505	0.937512	0.937674	0.95901	0.936479	0.941409	0.940889	0.963336
cg13448978	-0.914469	0.490713	-162.285	5.25504e-27	5.19801e-24	52.1439	0.0334784	0.947948	0.914469	1	27961796	F	I	FGR	TSS200	island	TSS200-island	chr1:27961559-27961810	rs575551845;rs544864593	13;15	0.0224292	0.0521107	0.0322679	0.0453894	0.0374825	0.0297581	0.0258207	0.0225689	0.963039	0.942231	0.930222	0.938999	0.948585	0.956197	0.957507	0.9468
cg20084702	-0.914457	0.503624	-141.853	4.44957e-26	2.65659e-23	50.1446	0.0463955	0.960853	0.914457	20	36330360	F	II	CTNNBL1	5'UTR	opensea	5'UTR-opensea		rs574741166;rs541967056;rs563752904;rs371174206;rs551941446;rs144996202;rs149124579;rs546842346	0;7;10;14;15;21;24;35	0.0278766	0.0449998	0.0544397	0.0495881	0.0767672	0.0493156	0.0408234	0.0273533	0.951905	0.958346	0.967432	0.956372	0.966863	0.958157	0.976187	0.95156
cg13943971	-0.914433	0.515675	-131.372	1.50469e-25	7.30196e-23	48.9777	0.0584582	0.972891	0.914433	10	64378150	R	II	ZNF365	Body	opensea	Body-opensea		rs369156534;rs182128311;rs562522539	36;20;2	0.0810255	0.0501013	0.0456753	0.0455005	0.0882363	0.0655052	0.0465358	0.0450857	0.985327	0.966565	0.967528	0.973376	0.972767	0.985674	0.970721	0.961168
cg15580458	-0.914326	0.493799	-143.081	3.88044e-26	2.39048e-23	50.2746	0.0366359	0.950962	0.914326	10	121155124	F	II	GRK5	Body	opensea	Body-opensea		rs561678835	1	0.0533838	0.0453188	0.03713	0.0526636	0.0426128	0.0141541	0.0234032	0.0244212	0.946816	0.940237	0.949103	0.937167	0.958519	0.967182	0.960069	0.948604
cg16925948	-0.914319	0.479965	-151.034	1.64416e-26	1.20579e-23	51.0843	0.0228053	0.937125	0.914319	2	55379723	F	II		IGR	opensea	IGR-opensea		rs553908234;rs10676292	13;24	0.016963	0.0313886	0.013683	0.0222132	0.0300552	0.0288392	0.0165529	0.0227475	0.94531	0.940187	0.941832	0.935799	0.941957	0.935182	0.954313	0.902416
cg16973208	-0.914297	0.489357	-132.059	1.38514e-25	6.81187e-23	49.0575	0.0322081	0.946505	0.914297	20	47414006	F	II	PREX1	Body	opensea	Body-opensea		rs534788081	45	0.0353962	0.0333756	0.032869	0.0612022	0.0329713	0.0230353	0.0103489	0.0284666	0.958329	0.965304	0.932969	0.946303	0.943168	0.934489	0.959913	0.931565
cg27059140	-0.914262	0.485628	-117.01	9.44898e-25	3.41765e-22	47.1871	0.0284966	0.942759	0.914262	17	47355215	F	II		IGR	opensea	IGR-opensea		rs529561845	25	0.0095388	0.0284279	0.0453682	0.0387853	0.0352954	0.0217497	0.0319796	0.0168281	0.933734	0.91467	0.97552	0.941846	0.953305	0.954411	0.924997	0.94359
cg00235484	-0.914183	0.507455	-154.923	1.09819e-26	8.86369e-24	51.4614	0.0503639	0.964546	0.914183	6	136825415	F	II	MAP7	Body	opensea	Body-opensea		rs547842916;rs145123424;rs147601188	0;23;30	0.0351618	0.0420013	0.0463891	0.0480574	0.0692574	0.0742315	0.0456876	0.0421248	0.968473	0.966364	0.959465	0.970193	0.958386	0.949105	0.968828	0.975558
cg17952474	-0.91414	0.4856	-108.683	3.04858e-24	9.41925e-22	46.0289	0.0285299	0.94267	0.91414	21	40302850	F	II	LOC400867	Body	opensea	Body-opensea		rs146031935;rs13051086	1;38	0.0327844	0.037282	0.0150981	0.0321332	0.0420313	0.0113334	0.0363779	0.0211989	0.932142	0.945771	0.974966	0.927738	0.974189	0.940301	0.929558	0.916692
cg25464662	-0.914127	0.47387	-154.588	1.13655e-26	9.11004e-24	51.4294	0.016807	0.930934	0.914127	10	33250646	R	II		IGR	shelf	IGR-shelf	chr10:33246271-33247707	rs558386591	1	0.0244926	0.0192934	0.0125793	0.0209186	0.0188613	0.0187284	0.0113228	0.00825961	0.940368	0.912164	0.929531	0.924043	0.942309	0.908168	0.951345	0.939542
cg23312431	-0.914112	0.483159	-161.217	5.83598e-27	5.5826e-24	52.0473	0.0261032	0.940215	0.914112	21	45773997	F	II	TRPM2	Body	opensea	Body-opensea		rs565923517	27	0.0160699	0.0411788	0.0199072	0.0283758	0.0273985	0.0299164	0.012585	0.0333939	0.941277	0.945553	0.923948	0.9254	0.937065	0.961793	0.947138	0.939547
cg26519310	-0.914107	0.491971	-82.1699	2.57085e-22	4.58863e-20	41.5536	0.0349175	0.949024	0.914107	8	67439767	F	II		IGR	opensea	IGR-opensea				0.00154562	0.0290536	0.0405197	0.015792	0.0389281	0.0916109	0.038696	0.0231941	0.912043	0.960549	0.963944	0.942898	0.965702	0.94715	0.965938	0.93397
cg11644454	-0.914068	0.489383	-141.286	4.74167e-26	2.8022e-23	50.0842	0.0323491	0.946417	0.914068	1	172417035	F	II	C1orf105	Body	shelf	Body-shelf	chr1:172412867-172413281	rs528199566;rs546655739	13;42	0.0125279	0.0445032	0.0313343	0.0478268	0.0489338	0.025799	0.0257401	0.0221273	0.925413	0.953625	0.958313	0.961633	0.936001	0.945006	0.950812	0.940528
cg00771778	-0.914016	0.514328	-148.477	2.15622e-26	1.48439e-23	50.8297	0.0573197	0.971335	0.914016	1	235998714	R	II	LYST	Body	opensea	Body-opensea		rs571931726	26	0.055466	0.0807205	0.061288	0.0703003	0.0617278	0.0527293	0.0494616	0.0268642	0.963347	0.975061	0.966108	0.969777	0.96529	0.975424	0.980666	0.97501
cg13414750	-0.913981	0.479908	-147.38	2.4255e-26	1.63264e-23	50.7189	0.022918	0.936899	0.913981	3	53782863	R	II	CACNA1D	Body	opensea	Body-opensea		rs528131063	51	0.0195102	0.0521799	0.0301666	0.0028936	0.0316767	0.00906139	0.0165152	0.0213407	0.935689	0.933842	0.93787	0.929512	0.925983	0.939122	0.951608	0.941562
cg19742173	-0.913932	0.468041	-144.885	3.18056e-26	2.01267e-23	50.463	0.0110748	0.925007	0.913932	15	66775843	F	II	MAP2K1	Body	opensea	Body-opensea		rs564953166;rs575144471	4;50	0.0127648	0.0046454	0.00160378	0.0173358	0.0152782	0.0112232	0.00957561	0.0161713	0.928377	0.895634	0.918049	0.929438	0.932339	0.911133	0.950425	0.934662
cg11492019	-0.913908	0.508589	-88.5638	7.83735e-23	1.61363e-20	42.7642	0.0516348	0.965543	0.913908	15	91305449	R	II	BLM	Body	opensea	Body-opensea		rs554241710	40	0.025968	0.0623588	0.0497426	0.0654106	0.063389	0.0320341	0.0935107	0.0206648	0.983195	0.974167	0.973786	0.958437	0.990661	0.957177	0.942529	0.944389
cg08633584	-0.913898	0.516003	-101.644	8.81926e-24	2.3636e-21	44.9688	0.0590544	0.972952	0.913898	19	8488327	R	II	2021-03-02	Body	opensea	Body-opensea		rs189411674;rs542424732	13;1	0.0414839	0.0587536	0.0383893	0.079426	0.108734	0.0478094	0.066289	0.0315496	0.965726	0.971688	0.96953	0.968507	0.974312	0.976775	0.974255	0.982826
cg20069203	-0.91389	0.485649	-161.661	5.58667e-27	5.41844e-24	52.0875	0.0287035	0.942594	0.91389	3	171860277	F	II	FNDC3B	Body	opensea	Body-opensea		rs538162955;rs556789282	11;39	0.0291052	0.0289858	0.0279448	0.028841	0.0231974	0.0329728	0.0192029	0.039378	0.936046	0.92237	0.937531	0.960893	0.940195	0.954529	0.929985	0.959204
cg24827643	-0.913803	0.485104	-150.529	1.73402e-26	1.2596e-23	51.0345	0.0282026	0.942005	0.913803	11	4470183	F	II	OR52K2	TSS1500	opensea	TSS1500-opensea		rs143926542;rs191189741;rs533966537;rs147260035	10;11;37;42	0.0219253	0.0484962	0.0205475	0.0258361	0.0450664	0.0218444	0.0147136	0.0271909	0.929759	0.939944	0.932345	0.94477	0.956457	0.961722	0.935591	0.935456
cg09910460	-0.913705	0.491539	-109.278	2.79543e-24	8.74167e-22	46.115	0.0346868	0.948392	0.913705	6	159505828	R	II		IGR	opensea	IGR-opensea		rs149986240	2	0.0481041	0.0310448	0.0286204	0.0142646	0.0615064	0.0258028	0.0154125	0.0527387	0.96172	0.949739	0.938168	0.94183	0.976705	0.93797	0.923827	0.957175
cg10289699	-0.913688	0.483923	-162.336	5.22894e-27	5.17954e-24	52.1485	0.0270785	0.940767	0.913688	6	144355509	F	II	PLAGL1	5'UTR	opensea	5'UTR-opensea				0.0131974	0.0410736	0.0289096	0.0250245	0.0221811	0.0262762	0.0331592	0.0268064	0.955567	0.914484	0.948184	0.93441	0.935963	0.952199	0.944574	0.940751
cg07790877	-0.913602	0.477398	-209.458	9.14012e-29	3.79396e-25	55.7287	0.0205971	0.934199	0.913602	22	39891040	F	II		IGR	opensea	IGR-opensea		rs562286249;rs577437867;rs548038568	0;12;14	0.0199031	0.0181917	0.01118	0.0288143	0.0216118	0.0208246	0.0158886	0.0283627	0.923136	0.931082	0.929288	0.923879	0.943803	0.941922	0.9334	0.947081
cg21279677	-0.913596	0.481191	-170.482	2.40322e-27	2.87458e-24	52.8591	0.0243933	0.937989	0.913596	12	125201422	F	II		IGR	opensea	IGR-opensea		rs149603155	32	0.00965997	0.0363796	0.0159845	0.0302048	0.0285751	0.0295077	0.0193907	0.0254436	0.943047	0.952324	0.935367	0.949543	0.935957	0.943348	0.923371	0.920955
cg06665827	-0.913591	0.46996	-91.5322	4.64673e-23	1.01995e-20	43.2944	0.0131651	0.926756	0.913591	5	54599343	R	II	DHX29	Body	shelf	Body-shelf	chr5:54603209-54603904			0.00336879	0.0173976	0.0239378	0.00882227	0.00828383	0.0143478	0.0130345	0.0161277	0.860797	0.917226	0.936532	0.930218	0.932934	0.94991	0.9426	0.943828
cg25303556	-0.913376	0.476784	-201.368	1.7084e-28	5.15735e-25	55.196	0.0200958	0.933472	0.913376	22	39348639	F	II		IGR	opensea	IGR-opensea				0.00936143	0.0265655	0.0142738	0.0227489	0.0281601	0.0209116	0.0223764	0.016369	0.941367	0.93952	0.920143	0.926037	0.948829	0.933106	0.924825	0.933947
cg03631474	-0.913325	0.488222	-142.317	4.22456e-26	2.55772e-23	50.1939	0.03156	0.944885	0.913325	6	36734511	F	II	CPNE5	Body	opensea	Body-opensea		rs534312969;rs142817795	13;40	0.0271682	0.0262428	0.0362603	0.0352642	0.0338	0.0271209	0.0365019	0.030122	0.948399	0.904551	0.949922	0.945009	0.951979	0.949668	0.963922	0.945627
cg03131587	-0.91325	0.491797	-181.299	9.04919e-28	1.49892e-24	53.7375	0.0351714	0.948422	0.91325	3	171774986	F	II	FNDC3B	5'UTR	opensea	5'UTR-opensea				0.0397016	0.0415486	0.035265	0.0325906	0.0433401	0.041287	0.0293066	0.0183314	0.937914	0.94717	0.941931	0.954371	0.944711	0.965727	0.958663	0.936886
cg08374298	-0.913186	0.476801	-185.362	6.36429e-28	1.15276e-24	54.0499	0.0202077	0.933394	0.913186	2	161431244	R	II		IGR	opensea	IGR-opensea		rs190970775;rs553750270	19;2	0.0191661	0.0252632	0.017322	0.0251815	0.0243444	0.0139968	0.0224166	0.013971	0.925115	0.921069	0.935519	0.916714	0.947285	0.932525	0.949914	0.939012
cg13397491	-0.913171	0.474758	-127.379	2.45566e-25	1.10175e-22	48.5037	0.0181721	0.931343	0.913171	2	16835158	R	II	FAM49A	5'UTR	opensea	5'UTR-opensea		rs542892618;rs559662440	44;24	0.0116459	0.0428179	0.0121521	0.0107009	0.0167515	0.0232847	0.0182006	0.00982281	0.95664	0.925611	0.900105	0.926261	0.944473	0.92429	0.929959	0.943407
cg19642144	-0.913148	0.505407	-136.044	8.64083e-26	4.56836e-23	49.5111	0.0488323	0.961981	0.913148	2	169492058	F	II	CERS6	Body	opensea	Body-opensea		rs188724839	27	0.0455645	0.0654142	0.0734744	0.0419232	0.0241909	0.0526805	0.0331877	0.0542229	0.963313	0.947976	0.973531	0.95135	0.955145	0.972185	0.96349	0.968856
cg02067584	-0.912946	0.476931	-159.939	6.62187e-27	6.13248e-24	51.9307	0.0204581	0.933404	0.912946	17	8094552	F	II	C17orf59	TSS1500	shore	TSS1500-shore	chr17:8092418-8093706			0.0202712	0.0279795	0.0148034	0.0151661	0.0324779	0.0154363	0.0203	0.0172303	0.926455	0.914012	0.91629	0.939929	0.94748	0.929329	0.941633	0.952105
cg06142206	-0.912896	0.517432	-149.513	1.93084e-26	1.36697e-23	50.9335	0.0609838	0.97388	0.912896	10	7248606	R	II	SFMBT2	Body	opensea	Body-opensea		rs546464460	2	0.0746753	0.0504442	0.0737907	0.0446105	0.0776877	0.0419035	0.0719297	0.0528286	0.991608	0.972315	0.973307	0.972207	0.972899	0.964493	0.974553	0.969656
cg01775952	-0.912825	0.472202	-161.534	5.65664e-27	5.44317e-24	52.0761	0.0157896	0.928615	0.912825	12	11962207	F	II	ETV6	Body	opensea	Body-opensea		rs144861149	51	0.00739809	0.0302408	0.0189149	0.0230826	0.00749729	0.013552	0.00686729	0.0187641	0.945212	0.92288	0.910097	0.917544	0.947773	0.928187	0.929623	0.927604
cg15053869	-0.912774	0.495365	-235.044	1.46585e-29	1.72607e-25	57.2369	0.0389774	0.951752	0.912774	18	47815588	R	II	CXXC1	TSS1500	shore	TSS1500-shore	chr18:47813434-47814546	rs531941446;rs545657066	33;19	0.0410788	0.035797	0.0316207	0.0452358	0.0413079	0.0324189	0.0549755	0.0293847	0.954761	0.945336	0.950495	0.953238	0.950613	0.950749	0.953422	0.9554
cg16866268	-0.912579	0.491331	-151.218	1.61264e-26	1.19382e-23	51.1025	0.0350417	0.94762	0.912579	2	137011396	R	II		IGR	opensea	IGR-opensea		rs181260115;rs576533733	3;1	0.0346824	0.0580679	0.0256911	0.0437819	0.0335524	0.0180363	0.0340025	0.0325193	0.937204	0.95021	0.952978	0.928381	0.961575	0.960815	0.949471	0.940327
cg05888181	-0.912531	0.493347	-104.101	6.03702e-24	1.69754e-21	45.348	0.0370816	0.949613	0.912531	8	1952319	F	II	KBTBD11	3'UTR	shore	3'UTR-shore	chr8:1949245-1951390	rs77578914	0	0.00394487	0.0511976	0.0754068	0.0346166	0.0363237	0.0273205	0.0331623	0.0346805	0.971063	0.945204	0.948492	0.934246	0.96678	0.946751	0.957698	0.926669
cg09588733	-0.912522	0.475456	-187.853	5.1488e-28	1.01141e-24	54.2368	0.0191954	0.931717	0.912522	5	126144274	F	II	LMNB1	Body	opensea	Body-opensea		rs193172633;rs555444498;rs2941666	9;36;50	0.0297996	0.0273298	0.0137	0.0215834	0.0206299	0.0108283	0.00883355	0.0208586	0.932744	0.929986	0.909161	0.936618	0.928113	0.936446	0.939986	0.940686
cg15004391	-0.912504	0.482509	-166.583	3.47002e-27	3.76918e-24	52.5245	0.0262571	0.938761	0.912504	10	50570872	R	II		IGR	opensea	IGR-opensea		rs143047165	17	0.018488	0.0395876	0.0168009	0.0298712	0.0400331	0.0179157	0.0180322	0.0293277	0.948322	0.94119	0.941686	0.918299	0.954731	0.934169	0.931949	0.939741
cg11216153	-0.912499	0.498342	-123.799	3.8608e-25	1.59782e-22	48.0637	0.0420924	0.954591	0.912499	4	108921304	R	II	HADH	Body	opensea	Body-opensea		rs574755965;rs78345005	39;9	0.0339524	0.0607192	0.0292916	0.0583666	0.0309003	0.0353224	0.0617633	0.0264232	0.928525	0.964732	0.944521	0.959355	0.963759	0.94257	0.966528	0.966741
cg23373670	-0.912494	0.506385	-70.9719	2.61942e-21	3.57886e-19	39.1688	0.0501383	0.962632	0.912494	8	119416080	F	II	SAMD12	Body	opensea	Body-opensea		rs192690160	0	0.0330295	0.129721	0.0383338	0.0685442	0.0386497	0.033671	0.0211534	0.038004	0.974909	0.943653	0.939312	0.969953	0.978254	0.958419	0.958442	0.978116
cg24017822	-0.912481	0.487192	-171.354	2.21635e-27	2.69733e-24	52.9325	0.0309522	0.943433	0.912481	3	72057979	R	II		IGR	opensea	IGR-opensea		rs540407852;rs555932484;rs139197099;rs544301725	33;30;2;1	0.028439	0.0444272	0.0134503	0.0324855	0.0386054	0.0368702	0.0322592	0.0210806	0.934957	0.943178	0.926706	0.941484	0.960728	0.949449	0.941498	0.949462
cg19813868	-0.912428	0.488939	-82.2824	2.51571e-22	4.5052e-20	41.5757	0.0327249	0.945153	0.912428	4	17515091	F	II	QDPR	TSS1500	shore	TSS1500-shore	chr4:17513309-17513981	rs554492369;rs75558035;rs543580910;rs193214016	1;18;20;46	0.0412319	0.0129751	0.0742744	0.0231021	0.0185958	0.00924427	0.0486304	0.0337456	0.902268	0.9445	0.949678	0.938813	0.989805	0.948746	0.932882	0.954528
cg01972900	-0.912329	0.493194	-186.307	5.87075e-28	1.09506e-24	54.1212	0.0370294	0.949358	0.912329	2	105925786	F	II	TGFBRAP1	5'UTR	opensea	5'UTR-opensea				0.0205468	0.0484709	0.0383342	0.0286084	0.0359857	0.0493692	0.0320362	0.0428842	0.961844	0.935129	0.941667	0.949897	0.951004	0.954583	0.951861	0.94888
cg14417099	-0.9123	0.480737	-123.706	3.90706e-25	1.61409e-22	48.052	0.0245865	0.936887	0.9123	6	150073879	F	II	PCMT1	Body	shelf	Body-shelf	chr6:150070513-150071285	rs190626542;rs10782316;rs536419832	1;12;46	0.0105227	0.0277609	0.0295751	0.0254766	0.0257755	0.0237046	0.0348852	0.0189919	0.909702	0.953906	0.943631	0.957719	0.913155	0.919017	0.951969	0.945994
cg10679775	-0.912279	0.507553	-139.722	5.65762e-26	3.22859e-23	49.916	0.0514141	0.963693	0.912279	18	74181075	F	II	ZNF516	5'UTR	opensea	5'UTR-opensea		rs542603009	42	0.0452926	0.0546372	0.0572257	0.0408928	0.0627048	0.0496769	0.0459479	0.0549351	0.967202	0.956083	0.930762	0.972152	0.982388	0.952401	0.970108	0.978447
cg13230994	-0.912205	0.505252	-155.492	1.03607e-26	8.46911e-24	51.5156	0.0491492	0.961355	0.912205	11	66979798	F	II	KDM2A	Body	opensea	Body-opensea		rs575816805	39	0.0449491	0.0395968	0.0497948	0.0465011	0.0700613	0.0589891	0.0594629	0.0238385	0.951947	0.959579	0.950269	0.959775	0.963637	0.968819	0.972303	0.964508
cg23229810	-0.912116	0.495639	-129.017	2.005e-25	9.27792e-23	48.7002	0.0395809	0.951697	0.912116	2	48392686	R	II		IGR	opensea	IGR-opensea		rs532839174	1	0.030718	0.0486043	0.0366939	0.043093	0.0476893	0.0489135	0.0422296	0.018706	0.931873	0.967669	0.937565	0.968613	0.952122	0.927867	0.961069	0.966801
cg00446046	-0.912075	0.512914	-77.3454	6.70712e-22	1.07005e-19	40.5712	0.0568769	0.968952	0.912075	3	187686918	F	II		IGR	opensea	IGR-opensea		rs547977258;rs561500242;rs530306646	0;35;40	0.0616526	0.120492	0.032272	0.0709449	0.0738051	0.0471797	0.0226307	0.0260376	0.977849	0.944044	0.967679	0.981386	0.964672	0.981537	0.962846	0.971599
cg13825379	-0.912061	0.491495	-138.738	6.32924e-26	3.53378e-23	49.809	0.0354644	0.947526	0.912061	8	48422386	R	II	SPIDR	Body	opensea	Body-opensea				0.0289296	0.0377735	0.0505386	0.0376969	0.0448163	0.0313202	0.0365123	0.0161279	0.953726	0.950615	0.951122	0.972665	0.952421	0.92201	0.945348	0.932298
cg21604550	-0.912034	0.485462	-121.832	4.97796e-25	1.98138e-22	47.8155	0.0294447	0.941479	0.912034	6	159476270	F	II		IGR	opensea	IGR-opensea		rs558979926	0	0.0351392	0.0276214	0.0244731	0.0287134	0.0393981	0.0354107	0.0258567	0.018945	0.942894	0.963995	0.912855	0.958728	0.928946	0.936286	0.92129	0.966836
cg16464494	-0.911899	0.478894	-160.702	6.1398e-27	5.76257e-24	52.0005	0.0229446	0.934843	0.911899	14	78032088	R	II	SPTLC2	Body	opensea	Body-opensea		rs553648993	28	0.0242767	0.0248562	0.030871	0.0128913	0.0176629	0.0266706	0.0217268	0.0246017	0.926936	0.919283	0.940856	0.934162	0.913691	0.940684	0.945782	0.957352
cg11231069	-0.911846	0.486226	-126.117	2.8762e-25	1.2575e-22	48.3502	0.0303028	0.942149	0.911846	2	240225142	F	I	HDAC4	Body	opensea	Body-opensea		rs540197686	22	0.0138719	0.0377889	0.0307723	0.031037	0.0423674	0.0426237	0.0144407	0.0295206	0.931926	0.935031	0.91309	0.93068	0.960331	0.962443	0.952844	0.95085
cg11814087	-0.911782	0.486399	-151.558	1.55615e-26	1.16436e-23	51.1359	0.0305084	0.94229	0.911782	5	32391135	R	II	ZFR	Body	opensea	Body-opensea		rs533569072;rs181063495;rs567396070;rs139499239	27;25;21;15	0.00645623	0.0333456	0.0343157	0.0544843	0.0312757	0.0359034	0.0227816	0.025505	0.939242	0.938988	0.957536	0.931973	0.942853	0.949945	0.929231	0.948556
cg15114001	-0.911766	0.51065	-57.4755	7.37911e-20	6.90157e-18	35.7051	0.0547674	0.966533	0.911766	2	136899351	F	II		IGR	opensea	IGR-opensea		rs552311274	1	0.0317998	0.0514708	0.0379641	0.0289251	0.167269	0.0586891	0.0312612	0.0307601	0.967651	0.965766	0.955913	0.957377	0.971446	0.975224	0.967993	0.970896
cg10376161	-0.911761	0.479709	-175.13	1.56795e-27	2.13427e-24	53.2452	0.0238282	0.93559	0.911761	1	112057879	R	II	ADORA3	Body	shore	Body-shore	chr1:112058184-112058590	rs377631371;rs12038000	48;42	0.0112212	0.0424068	0.0186801	0.0292523	0.0334292	0.0224384	0.00786003	0.0253376	0.93707	0.94557	0.923317	0.933376	0.925153	0.939031	0.941288	0.939911
cg18954633	-0.911753	0.477804	-131.404	1.49876e-25	7.28335e-23	48.9815	0.0219278	0.933681	0.911753	1	116270684	R	II	CASQ2	Body	opensea	Body-opensea		rs566970278;rs183909056	2;1	0.0109001	0.0401435	0.0208208	0.0231067	0.0254999	0.0121868	0.0210388	0.0217262	0.931738	0.921602	0.957599	0.939994	0.942234	0.944142	0.932625	0.899511
cg18066690	-0.911732	0.519929	-149.104	2.0166e-26	1.41476e-23	50.8927	0.0640634	0.975795	0.911732	8	48344060	R	II	KIAA0146	Body	opensea	Body-opensea		rs142157159	43	0.066451	0.0875006	0.0690499	0.0763191	0.044834	0.0501535	0.0507401	0.0674594	0.964212	0.969911	0.973291	0.976491	0.992362	0.972816	0.974351	0.982927
cg01462353	-0.911725	0.490287	-116.361	1.03212e-24	3.67781e-22	47.1002	0.0344246	0.94615	0.911725	2	169939873	R	II	DHRS9	Body	opensea	Body-opensea		rs200241158;rs546435343;rs566331511;rs150605717;rs139703228	47;37;28;7;1	0.0182303	0.0677911	0.0317741	0.0268054	0.0505287	0.0237481	0.0317245	0.0247944	0.96481	0.928276	0.951626	0.959096	0.926612	0.935489	0.961245	0.942046
cg02432022	-0.911718	0.481713	-118.06	8.19936e-25	3.04301e-22	47.3265	0.0258541	0.937572	0.911718	6	139656042	F	II		IGR	opensea	IGR-opensea		rs148971434;rs66467133	30;36	0.0115701	0.0294564	0.0473502	0.0171558	0.0194623	0.0313218	0.0340557	0.01646	0.947113	0.8951	0.931095	0.946081	0.945478	0.944776	0.954913	0.936024
cg23670353	-0.911661	0.464226	-130.26	1.72203e-25	8.1802e-23	48.8474	0.008395	0.920056	0.911661	1	59833489	F	II	FGGY	Body	opensea	Body-opensea		rs547551697;rs188085102;rs75055449	3;37;47	0.00578344	0.00661798	0.00460599	0.0148674	0.00777011	0.00539038	0.014365	0.00775974	0.925139	0.918761	0.879581	0.926101	0.92322	0.937374	0.9418	0.908472
cg13536447	-0.911655	0.479559	-172.879	1.92539e-27	2.47208e-24	53.0599	0.0237314	0.935386	0.911655	17	36188913	R	II		IGR	opensea	IGR-opensea		rs7210540;rs542334708	33;1	0.00429335	0.0434441	0.0178812	0.0359266	0.017298	0.0320294	0.0168648	0.022114	0.934979	0.929496	0.946988	0.936025	0.927479	0.940314	0.931175	0.936633
cg02353916	-0.911621	0.497758	-102.004	8.33749e-24	2.2551e-21	45.0251	0.041948	0.953569	0.911621	4	15691786	F	II	LOC285550	3'UTR	opensea	3'UTR-opensea		rs112445646	2	0.0537824	0.0718338	0.0442153	0.00999887	0.0581073	0.0454525	0.0310885	0.0211056	0.929834	0.949564	0.934537	0.960082	0.965487	0.967736	0.946845	0.974466
cg14723713	-0.911603	0.472818	-105.452	4.92042e-24	1.41787e-21	45.5522	0.0170165	0.92862	0.911603	6	159513945	R	II		IGR	opensea	IGR-opensea				0.00579319	0.0288552	0.0157392	0.0209982	0.0257609	0.00980627	0.0028092	0.0263695	0.93268	0.880045	0.937178	0.916147	0.935188	0.957617	0.928195	0.941909
cg23800226	-0.911539	0.503403	-161.831	5.49411e-27	5.35848e-24	52.1029	0.0476333	0.959172	0.911539	22	18112710	R	II	ATP6V1E1	TSS1500	shore	TSS1500-shore	chr22:18111132-18111672	rs566005444	9	0.0386314	0.0651426	0.0512064	0.0427455	0.0493974	0.0659612	0.0408182	0.0271635	0.963596	0.968068	0.955384	0.947553	0.956499	0.951607	0.968265	0.962408
cg06030535	-0.911536	0.486881	-128.134	2.23584e-25	1.02307e-22	48.5947	0.0311137	0.942649	0.911536	5	158637684	F	II		IGR	shore	IGR-shore	chr5:158636218-158636949			0.0240096	0.0408027	0.0319269	0.0489853	0.034406	0.0205951	0.0267013	0.0214823	0.935695	0.935012	0.952263	0.917307	0.964896	0.938447	0.967585	0.929989
cg17748306	-0.911463	0.480286	-187.7	5.21596e-28	1.01164e-24	54.2254	0.0245545	0.936018	0.911463	4	71758062	F	II		IGR	opensea	IGR-opensea		rs116513485;rs569154922	24;25	0.0124121	0.0326612	0.0178166	0.033179	0.0219227	0.0336262	0.0260768	0.0187413	0.942573	0.922754	0.92405	0.945707	0.94036	0.929738	0.934983	0.947978
cg08288126	-0.911449	0.491082	-126.373	2.78521e-25	1.22463e-22	48.3815	0.035358	0.946807	0.911449	3	12392792	F	II	PPARG	TSS1500	opensea	TSS1500-opensea		rs4135245;rs145806574	0;18	0.00927381	0.0547104	0.0355666	0.0565358	0.046051	0.0316769	0.0216144	0.0274347	0.955585	0.924344	0.954494	0.930493	0.954498	0.950255	0.952856	0.951929
cg24128731	-0.911438	0.476994	-180.916	9.35777e-28	1.53184e-24	53.7076	0.021275	0.932713	0.911438	3	177332936	R	II	LINC00578	Body	opensea	Body-opensea		rs142794013;rs572805746	26;16	0.0186319	0.0294825	0.011722	0.0359597	0.0182822	0.014782	0.0262379	0.0151022	0.919367	0.926722	0.936395	0.929307	0.953555	0.925735	0.934959	0.935663
cg17009294	-0.911372	0.49915	-175.276	1.54731e-27	2.12405e-24	53.2571	0.0434641	0.954836	0.911372	2	145170417	F	II	ZEB2	Body	opensea	Body-opensea				0.0409902	0.04611	0.0415708	0.0491976	0.0559148	0.0364031	0.0265489	0.0509772	0.933803	0.952016	0.954247	0.954508	0.968491	0.952349	0.962932	0.960341
cg04945422	-0.911349	0.487653	-180.758	9.4886e-28	1.546e-24	53.6952	0.0319781	0.943327	0.911349	3	15450998	R	II		IGR	opensea	IGR-opensea		rs561440508;rs73142293;rs538743539;rs190326965	34;8;2;1	0.0211761	0.0436747	0.0260125	0.0442089	0.0349002	0.0346438	0.0209011	0.0303077	0.952892	0.936298	0.927309	0.93472	0.953561	0.945986	0.944173	0.951676
cg22406187	-0.911312	0.493147	-249.561	5.65897e-30	1.1471e-25	57.9891	0.0374908	0.948803	0.911312	5	171560334	F	II	STK10	Body	opensea	Body-opensea		rs76064750	6	0.0351083	0.0467599	0.0372734	0.0312297	0.0467449	0.0427434	0.0298507	0.0302164	0.946672	0.949203	0.949148	0.942383	0.94796	0.947356	0.951558	0.956143
cg11638399	-0.911309	0.514441	-158.707	7.48677e-27	6.68488e-24	51.8172	0.0587862	0.970095	0.911309	8	29441416	F	II		IGR	opensea	IGR-opensea		rs537644426;rs554879338	15;20	0.0628084	0.0724468	0.0572513	0.054261	0.0777823	0.0564948	0.0572973	0.0319476	0.972828	0.974622	0.957958	0.962001	0.981776	0.972437	0.972395	0.966748
cg15142192	-0.911296	0.485173	-90.4622	5.59916e-23	1.20067e-20	43.1055	0.0295246	0.940821	0.911296	1	36521401	F	II	EIF2C3	3'UTR	opensea	3'UTR-opensea		rs569965014	14	0.0110519	0.0241132	0.0241731	0.0677783	0.0404971	0.0385388	0.0269071	0.00313755	0.90967	0.962402	0.91518	0.945574	0.953222	0.966404	0.923893	0.95022
cg24165874	-0.911278	0.472049	-171.596	2.16721e-27	2.67015e-24	52.9528	0.0164106	0.927688	0.911278	18	74821541	F	II	MBP	5'UTR	shelf	5'UTR-shelf	chr18:74824149-74824414	rs556422315	36	0.00550871	0.0226244	0.0320417	0.021593	0.0156873	0.0139226	0.00636695	0.0135402	0.927561	0.903188	0.925212	0.930394	0.932499	0.941978	0.932664	0.92801
cg25862392	-0.911277	0.506892	-186.401	5.82419e-28	1.09474e-24	54.1282	0.0512539	0.962531	0.911277	2	47198044	R	II	TTC7A	Body	opensea	Body-opensea		rs531843859;rs567804752	22;14	0.0343709	0.0654912	0.043498	0.0481507	0.0511804	0.0569799	0.0612571	0.0491033	0.955219	0.952917	0.970387	0.955333	0.964768	0.962969	0.975848	0.962806
cg05913121	-0.911261	0.502399	-159.028	7.25014e-27	6.53238e-24	51.8469	0.0467681	0.958029	0.911261	10	26780426	R	II	APBB1IP	5'UTR	opensea	5'UTR-opensea		rs546507523;rs151305364	46;29	0.0525892	0.0704733	0.0364593	0.0467175	0.0423822	0.0561979	0.041738	0.0275878	0.963409	0.957477	0.956222	0.966323	0.955053	0.950935	0.970447	0.944368
cg24238409	-0.911227	0.489065	-116.804	9.71687e-25	3.49641e-22	47.1596	0.0334522	0.944679	0.911227	10	93998677	F	II	CPEB3	Body	shore	Body-shore	chr10:93999131-94000015	rs12266787	26	0.025114	0.0722109	0.0284236	0.0329025	0.0428429	0.0251889	0.00954884	0.0313857	0.929304	0.939063	0.952303	0.956018	0.967137	0.94058	0.931668	0.941357
cg24938761	-0.911202	0.481199	-185.735	6.16433e-28	1.13422e-24	54.0781	0.0255985	0.9368	0.911202	19	2091406	R	II	MOBKL2A	5'UTR	shelf	5'UTR-shelf	chr19:2095395-2095727	rs369496324;rs55924931	49;41	0.0190359	0.0328728	0.0211668	0.0279676	0.0325773	0.0298221	0.0275366	0.0138089	0.927157	0.930244	0.939205	0.934734	0.926243	0.960372	0.938288	0.938161
cg13703437	-0.911166	0.487924	-160.083	6.52787e-27	6.06961e-24	51.9439	0.032341	0.943507	0.911166	5	39219698	R	II	FYB	TSS200	opensea	TSS200-opensea		rs188757804;rs578026435;rs539139525	44;35;3	0.0356945	0.042203	0.0286925	0.0393062	0.0303674	0.0279461	0.0238312	0.0306873	0.953216	0.959392	0.944814	0.942521	0.928498	0.960722	0.937866	0.921023
cg23233189	-0.911047	0.501632	-115.287	1.19562e-24	4.18331e-22	46.9554	0.0461089	0.957156	0.911047	21	37803756	F	II		IGR	opensea	IGR-opensea				0.0210802	0.0774828	0.046948	0.0502467	0.0494129	0.028155	0.0421285	0.053417	0.946968	0.954891	0.96244	0.952048	0.965186	0.978776	0.967303	0.929633
cg13870520	-0.911029	0.504082	-105.037	5.23829e-24	1.49956e-21	45.4897	0.048567	0.959596	0.911029	4	77131705	R	II	SCARB2	Body	shelf	Body-shelf	chr4:77134566-77135377	rs562103808	2	0.028764	0.0301793	0.0566445	0.0563435	0.0176214	0.065845	0.0860378	0.0471003	0.944354	0.962831	0.968798	0.960795	0.976113	0.958984	0.943071	0.961825
cg03237699	-0.910988	0.479172	-206.023	1.18843e-28	4.27316e-25	55.5061	0.0236778	0.934666	0.910988	20	48838080	F	II		IGR	opensea	IGR-opensea		rs565030847;rs138981917;rs545455146	10;17;29	0.0147206	0.0295968	0.0181904	0.034476	0.0283573	0.0351275	0.0183397	0.010614	0.924668	0.935455	0.938518	0.927002	0.934531	0.941776	0.936341	0.939035
cg22208943	-0.910932	0.474939	-118.277	7.96424e-25	2.96839e-22	47.3551	0.0194726	0.930404	0.910932	2	137082879	F	II		IGR	opensea	IGR-opensea				0.018892	0.0330588	0.0192415	0.0141587	0.0168191	0.0175138	0.0156753	0.0204211	0.959412	0.958604	0.903681	0.914053	0.943871	0.924739	0.925595	0.91328
cg03662858	-0.910878	0.486859	-177.167	1.30491e-27	1.91574e-24	53.4102	0.0314199	0.942298	0.910878	1	90032648	F	II	LRRC8B	5'UTR	opensea	5'UTR-opensea		rs527530446;rs181053633;rs560991581	0;8;28	0.0237286	0.0442291	0.0219569	0.0331104	0.0368876	0.0346575	0.0333555	0.0234338	0.934633	0.923742	0.953791	0.953637	0.947773	0.949327	0.94444	0.93104
cg14486847	-0.910726	0.482586	-114.667	1.30254e-24	4.49887e-22	46.8709	0.0272232	0.937949	0.910726	1	184899589	F	II	FAM129A	Body	opensea	Body-opensea		rs149616646	0	0.0140773	0.03878	0.012709	0.0361167	0.0522639	0.0287787	0.00919302	0.0258668	0.961652	0.93775	0.907051	0.925545	0.951918	0.929304	0.94137	0.949003
cg01469583	-0.910636	0.489165	-150.404	1.75703e-26	1.27366e-23	51.0221	0.0338469	0.944483	0.910636	2	113380344	R	II		IGR	opensea	IGR-opensea		rs562234282	2	0.0205977	0.0459105	0.019774	0.0351086	0.0549727	0.0520707	0.0176543	0.0246864	0.940981	0.940218	0.950479	0.933868	0.951784	0.940576	0.946292	0.951662
cg02647842	-0.910604	0.488858	-208.517	9.81761e-29	3.9574e-25	55.6682	0.0335562	0.944161	0.910604	17	33581722	R	II	SLFN5	5'UTR	opensea	5'UTR-opensea		rs186318400;rs142931866;rs560138903	35;29;1	0.0322387	0.037841	0.0395386	0.0318954	0.0200531	0.0358244	0.0368911	0.0341672	0.936881	0.952625	0.942442	0.944177	0.94865	0.95021	0.95215	0.92615
cg24137438	-0.910568	0.50832	-135.418	9.29657e-26	4.85251e-23	49.441	0.0530354	0.963604	0.910568	1	42234721	R	II	HIVEP3	5'UTR	opensea	5'UTR-opensea		rs80063096	43	0.0366625	0.062511	0.0499094	0.0808371	0.0658863	0.0461638	0.0448938	0.0374191	0.978086	0.969827	0.941657	0.964348	0.968391	0.955682	0.967047	0.963793
cg11484539	-0.91038	0.481391	-182.04	8.4815e-28	1.43618e-24	53.7951	0.0262012	0.936581	0.91038	2	24578049	R	II	ITSN2	5'UTR	opensea	5'UTR-opensea				0.0240041	0.0317548	0.0264306	0.0264321	0.0296908	0.0273447	0.0201748	0.0237775	0.929189	0.930168	0.947869	0.935253	0.955134	0.946424	0.93293	0.915683
cg02796279	-0.910282	0.496929	-106.727	4.06636e-24	1.20509e-21	45.7422	0.0417879	0.95207	0.910282	2	208101334	F	II		IGR	opensea	IGR-opensea		rs545276748;rs564966030	0;41	0.0300648	0.0462452	0.0397495	0.0231556	0.0445671	0.0615452	0.0460896	0.0428861	0.97632	0.907163	0.944507	0.946255	0.966479	0.965486	0.944887	0.965464
cg10800346	-0.910246	0.476328	-120.818	5.68445e-25	2.23319e-22	47.6857	0.0212054	0.931451	0.910246	13	114829496	R	II	RASA3	Body	opensea	Body-opensea		rs181534578	1	0.0144338	0.0200496	0.0225918	0.0141749	0.0346197	0.0299361	0.017191	0.0166462	0.927344	0.960573	0.940363	0.929284	0.922074	0.926185	0.894412	0.951375
cg10208356	-0.910211	0.503605	-150.365	1.76431e-26	1.27606e-23	51.0182	0.0484993	0.958711	0.910211	1	59483475	R	II		IGR	opensea	IGR-opensea		rs932771;rs185201038;rs547859106	48;47;2	0.0542454	0.037536	0.0633218	0.0246797	0.0627825	0.0628858	0.0474906	0.0350527	0.96723	0.957038	0.957355	0.955325	0.962766	0.96592	0.942883	0.961169
cg15635867	-0.910146	0.473751	-107.689	3.52682e-24	1.06746e-21	45.884	0.0186781	0.928824	0.910146	10	22663818	R	II	SPAG6	Body	opensea	Body-opensea		rs114034897;rs549342586	12;2	0.015061	0.0250683	0.0441735	0.0136015	0.00395936	0.0151998	0.0228158	0.00954578	0.935707	0.912877	0.895286	0.920363	0.94741	0.916388	0.944524	0.958039
cg25858852	-0.910086	0.475191	-220.374	4.07933e-29	2.53993e-25	56.4031	0.0201484	0.930234	0.910086	17	14255769	F	II		IGR	opensea	IGR-opensea		rs184218707;rs540889094;rs112239847;rs561387376	0;15;18;24	0.0217031	0.0254131	0.0120349	0.0280893	0.0244906	0.00760484	0.0119166	0.0299344	0.93405	0.931264	0.93139	0.923542	0.930762	0.934395	0.920621	0.935852
cg13036107	-0.910076	0.467212	-122.981	4.2893e-25	1.75536e-22	47.961	0.0121742	0.92225	0.910076	18	2857947	F	II	EMILIN2	Body	opensea	Body-opensea		rs569654913	36	0.00857833	0.0131313	0.0170856	0.0140132	0.0115681	0.0133303	0.0102746	0.00941243	0.915546	0.899442	0.907019	0.912602	0.905134	0.95605	0.942992	0.939219
cg06995173	-0.910026	0.484058	-82.1996	2.55614e-22	4.56589e-20	41.5594	0.0290451	0.939071	0.910026	16	27412146	F	II	IL21R	TSS1500	opensea	TSS1500-opensea		rs534127401	42	0.0245398	0.0857619	0.0334837	0.030417	0.00158003	0.0383003	0.00253159	0.0157462	0.964867	0.956489	0.911165	0.947805	0.935666	0.93619	0.915589	0.944799
cg12061066	-0.909892	0.478173	-98.501	1.45135e-23	3.66171e-21	44.4688	0.0232267	0.933119	0.909892	12	55240992	R	II		IGR	opensea	IGR-opensea		rs2046687;rs145238923;rs567123320	50;7;2	0.00649119	0.0341853	0.0180002	0.0311097	0.0284091	0.0193777	0.0231667	0.0250737	0.959901	0.923792	0.894747	0.952458	0.95982	0.932516	0.900351	0.941363
cg09300703	-0.909828	0.477648	-145.92	2.84089e-26	1.83863e-23	50.5698	0.0227335	0.932562	0.909828	8	82066139	R	II		IGR	opensea	IGR-opensea		rs192995308;rs185243385	9;2	0.0208309	0.0190295	0.0231592	0.0204356	0.0305909	0.0258757	0.0243184	0.0176279	0.910738	0.921318	0.925623	0.924236	0.934355	0.939298	0.96669	0.938236
cg15927650	-0.90975	0.468399	-167.524	3.17322e-27	3.56335e-24	52.6061	0.0135235	0.923274	0.90975	11	122735271	R	II	CRTAM	Body	opensea	Body-opensea		rs555816393;rs574335600;rs535345792	44;28;2	0.0260882	0.0207305	0.00675377	0.0169666	0.0143998	0.00306709	0.00995611	0.0102263	0.938901	0.923551	0.916814	0.937539	0.920318	0.905343	0.933424	0.9103
cg14806614	-0.909746	0.51481	-139.337	5.91143e-26	3.34333e-23	49.8741	0.0599373	0.969684	0.909746	18	3008771	R	II	LPIN2	5'UTR	shelf	5'UTR-shelf	chr18:3012547-3013173	rs545498776;rs57997738;rs576006832;rs75747086	45;34;27;18	0.0472624	0.0461937	0.0359527	0.0623093	0.0874819	0.0763473	0.0707593	0.0531921	0.97994	0.968209	0.963645	0.970451	0.971166	0.964239	0.973763	0.966055
cg11041857	-0.909718	0.4723	-168.522	2.88755e-27	3.32831e-24	52.6921	0.017441	0.927159	0.909718	17	55062814	F	II	SCPEP1	ExonBnd	opensea	ExonBnd-opensea		rs2287001	8	0.0107243	0.0219216	0.0191306	0.028987	0.00892609	0.0286389	0.0123724	0.00882732	0.916136	0.927608	0.926032	0.90736	0.937616	0.936117	0.943032	0.923374
cg18882597	-0.909685	0.488263	-107.966	3.3861e-24	1.02933e-21	45.9245	0.033421	0.943106	0.909685	12	49673654	R	II		IGR	opensea	IGR-opensea		rs565233205;rs185752727;rs376886703	38;33;1	0.0204144	0.0240444	0.033068	0.0347095	0.0603586	0.0313852	0.0289003	0.034488	0.936779	0.966283	0.902853	0.930989	0.956494	0.966214	0.937093	0.948141
cg08966997	-0.909649	0.476323	-160.873	6.03708e-27	5.69683e-24	52.016	0.0214983	0.931147	0.909649	7	30429666	R	II	LINC01176	TSS1500	opensea	TSS1500-opensea		rs572464929;rs546240340	30;28	0.011411	0.0431542	0.0165172	0.0365215	0.0245539	0.0111009	0.0182423	0.0104851	0.926884	0.929024	0.924033	0.915208	0.937453	0.941745	0.934142	0.940687
cg06334467	-0.909636	0.488533	-169.826	2.55495e-27	3.00962e-24	52.8034	0.0337151	0.943351	0.909636	9	37198529	R	II	ZCCHC7	Body	opensea	Body-opensea		rs534482410	24	0.0377292	0.039795	0.0285866	0.0387786	0.0364786	0.0410275	0.0247504	0.0225747	0.939862	0.953113	0.918992	0.954985	0.934299	0.952729	0.941625	0.951206
cg12365951	-0.909619	0.466423	-184.442	6.8877e-28	1.23168e-24	53.9799	0.0116141	0.921233	0.909619	9	35758876	R	II		IGR	shore	IGR-shore	chr9:35756948-35757339	rs374433287;rs542093790;rs561424974;rs191401892	48;15;11;1	0.00448812	0.0146733	0.0179715	0.0165406	0.0154838	0.00598911	0.00887953	0.00888692	0.919166	0.909198	0.924858	0.921518	0.91923	0.944795	0.925329	0.905767
cg04095800	-0.909559	0.475907	-95.0461	2.55687e-23	6.02781e-21	43.8984	0.0211274	0.930687	0.909559	8	107770340	F	II		IGR	opensea	IGR-opensea				0.0359813	0.00294449	0.0120614	0.017026	0.0743719	0.0118604	0.0112163	0.00355772	0.962993	0.9234	0.927227	0.919891	0.939727	0.922825	0.927813	0.921618
cg13142210	-0.909555	0.478307	-171.974	2.09266e-27	2.61059e-24	52.9845	0.0235293	0.933085	0.909555	15	42222648	R	II	EHD4	Body	opensea	Body-opensea		rs140157070;rs565228300	22;2	0.00553755	0.036026	0.0382242	0.0294771	0.024439	0.0241983	0.0162179	0.0141143	0.929136	0.93186	0.928912	0.938851	0.928818	0.950874	0.934002	0.922224
cg17662639	-0.90955	0.50526	-139.252	5.96842e-26	3.3701e-23	49.865	0.0504845	0.960035	0.90955	13	52732648	R	II	NEK3	5'UTR	shore	5'UTR-shore	chr13:52733378-52733861			0.0311479	0.0430382	0.0615707	0.0619441	0.0653286	0.0580635	0.0400105	0.0427724	0.962407	0.940134	0.977594	0.94295	0.963595	0.970361	0.967637	0.955599
cg17541002	-0.909489	0.488915	-202.96	1.50758e-28	4.84474e-25	55.3031	0.03417	0.943659	0.909489	12	121714889	F	II	CAMKK2	5'UTR	shelf	5'UTR-shelf	chr12:121711846-121712162	rs1612131;rs11615578;rs551888066	37;46;47	0.0401568	0.0439195	0.0367274	0.0227737	0.04236	0.0300935	0.0373861	0.019943	0.956198	0.944027	0.935589	0.943576	0.93903	0.94053	0.939149	0.951176
cg00828556	-0.909457	0.512991	-159.002	7.26914e-27	6.53238e-24	51.8445	0.0582627	0.967719	0.909457	3	196351986	R	I		IGR	opensea	IGR-opensea				0.042117	0.0791922	0.0467953	0.0468149	0.0539934	0.0719172	0.0538971	0.0713749	0.974124	0.975515	0.957531	0.963354	0.974166	0.971192	0.960087	0.965786
cg12903948	-0.909429	0.48891	-109.433	2.73355e-24	8.58278e-22	46.1372	0.0341952	0.943625	0.909429	9	75200832	R	II	TMC1	5'UTR	opensea	5'UTR-opensea		rs558899952;rs572344815	46;2	0.0189463	0.0521688	0.0361851	0.012905	0.0360019	0.045336	0.0316845	0.0403344	0.949706	0.912405	0.949979	0.949332	0.968989	0.93944	0.916722	0.962423
cg06789390	-0.909427	0.468961	-129.022	2.00371e-25	9.27792e-23	48.7009	0.0142471	0.923674	0.909427	2	8962430	R	II	KIDINS220	Body	opensea	Body-opensea		rs182846403	1	0.0265829	0.0235536	0.00749649	0.011391	0.0100891	0.00822687	0.00905826	0.0175788	0.926846	0.903001	0.911538	0.910024	0.950529	0.933263	0.907303	0.946892
cg27598576	-0.909265	0.482476	-119.507	6.75818e-25	2.58236e-22	47.5162	0.0278432	0.937108	0.909265	12	53995468	F	II	ATF7	Body	opensea	Body-opensea		rs11170608	23	0.020281	0.0348651	0.0194395	0.0462884	0.0442892	0.0149881	0.0177487	0.0248455	0.938176	0.948828	0.922835	0.952353	0.935668	0.965263	0.921571	0.91217
cg00729043	-0.909212	0.49764	-150.392	1.75915e-26	1.27387e-23	51.021	0.0430343	0.952246	0.909212	21	30631533	R	II	LINC00189	Body	opensea	Body-opensea		rs535040903	1	0.0406558	0.0587209	0.041537	0.026027	0.0380898	0.048196	0.028406	0.0626416	0.959924	0.928826	0.956083	0.962639	0.951991	0.953288	0.955474	0.949744
cg01239499	-0.909184	0.480356	-156.227	9.61348e-27	8.02868e-24	51.5852	0.0257639	0.934948	0.909184	7	30210587	F	II		IGR	opensea	IGR-opensea		rs144948679	42	0.0339741	0.0271467	0.0093218	0.0455174	0.0360989	0.0216584	0.0212368	0.0111569	0.928692	0.924217	0.937481	0.929834	0.94851	0.945808	0.942074	0.922969
cg12751584	-0.909079	0.472528	-172.17	2.05529e-27	2.56856e-24	53.0008	0.0179886	0.927068	0.909079	2	26419953	R	II	HADHA	Body	opensea	Body-opensea		rs184097704	23	0.0116347	0.0291434	0.0115701	0.0181394	0.0179609	0.0264633	0.0115026	0.0174945	0.913295	0.922527	0.942772	0.914926	0.929014	0.941358	0.915005	0.937646
cg05116792	-0.90904	0.468953	-132.316	1.34309e-25	6.63786e-23	49.0872	0.0144328	0.923473	0.90904	5	98277378	F	II		IGR	opensea	IGR-opensea		rs569439222;rs148344429;rs548346684	0;13;48	0.0124342	0.0179957	0.012283	0.015807	0.0305943	0.0119191	0.00900262	0.00542669	0.916404	0.933451	0.94438	0.931036	0.887632	0.936307	0.912651	0.925926
cg13713667	-0.909008	0.514312	-124.58	3.49388e-25	1.47485e-22	48.161	0.059808	0.968816	0.909008	14	78057532	R	II	SPTLC2	Body	opensea	Body-opensea		rs369633133;rs555013599	27;2	0.0532166	0.0855895	0.0780065	0.0404458	0.0642051	0.060938	0.0649208	0.0311421	0.964593	0.973883	0.97795	0.947912	0.973283	0.967548	0.979865	0.965491
cg15801020	-0.908932	0.487762	-79.9662	3.9555e-22	6.7228e-20	41.1127	0.0332958	0.942227	0.908932	6	18391480	R	II	RNF144B	5'UTR	shelf	5'UTR-shelf	chr6:18387450-18387846	rs74528288;rs529757271	49;2	0.00464386	0.025387	0.0436382	0.0540634	0.0720422	0.0461258	0.0149702	0.00549588	0.951552	0.930595	0.912555	0.956773	0.918777	0.946627	0.983732	0.937206
cg02616606	-0.90892	0.503846	-228.497	2.29581e-29	2.022e-25	56.8745	0.0493858	0.958306	0.90892	12	110542578	R	II		IGR	opensea	IGR-opensea		rs539434706;rs558140529;rs12825159	45;30;2	0.0542977	0.0484313	0.0516912	0.0472736	0.0556888	0.0474824	0.0400586	0.050163	0.959974	0.946331	0.963358	0.956905	0.945949	0.963677	0.962915	0.967338
cg16131203	-0.908907	0.501863	-187.685	5.22252e-28	1.01164e-24	54.2243	0.0474092	0.956316	0.908907	11	129800292	F	II	PRDM10	Body	opensea	Body-opensea				0.049331	0.0443368	0.0433256	0.0381302	0.0381225	0.0677668	0.0472265	0.0510346	0.957747	0.955492	0.966286	0.939853	0.950125	0.962921	0.956967	0.961139
cg27185978	-0.908898	0.472537	-84.6824	1.59489e-22	3.00513e-20	42.041	0.0180883	0.926987	0.908898	8	25095288	R	II	DOCK5	Body	opensea	Body-opensea		rs561913076;rs529035799	34;1	0.00827793	0.0104986	0.00446073	0.0127671	0.0308575	0.0421826	0.0217831	0.0138792	0.962488	0.923895	0.862219	0.92937	0.928142	0.940977	0.937393	0.931409
cg20623690	-0.908801	0.48419	-154.267	1.17468e-26	9.37257e-24	51.3986	0.0297897	0.93859	0.908801	1	116520317	R	II	LOC101928977	TSS1500	shore	TSS1500-shore	chr1:116518757-116519537	rs569438086	21	0.0315378	0.0311306	0.0152005	0.0322599	0.0410056	0.0219686	0.0429622	0.0222527	0.928773	0.94022	0.931466	0.941319	0.967539	0.925471	0.93475	0.939184
cg19966540	-0.908729	0.501851	-206.02	1.18878e-28	4.27316e-25	55.5058	0.047486	0.956215	0.908729	21	35885635	R	II	KCNE1	TSS1500	opensea	TSS1500-opensea		rs183232338;rs41312975	15;1	0.0362193	0.0499304	0.0561691	0.0577963	0.0499764	0.0453006	0.0392454	0.0452504	0.948741	0.950276	0.970343	0.945907	0.962426	0.954474	0.957288	0.960265
cg16226866	-0.908723	0.492062	-107.806	3.46655e-24	1.05242e-21	45.9011	0.0377003	0.946423	0.908723	6	110418140	F	II		IGR	opensea	IGR-opensea				0.0124463	0.0377546	0.0460687	0.0732535	0.0235021	0.0251069	0.0524258	0.0310441	0.950733	0.937903	0.9238	0.942888	0.971288	0.936939	0.946704	0.961127
cg20168849	-0.908689	0.510143	-109.573	2.67829e-24	8.43969e-22	46.1575	0.0557981	0.964487	0.908689	3	188995030	R	II	TPRG1	Body	opensea	Body-opensea		rs541451110;rs571637305;rs530445412;rs550439684;rs563777835	48;38;25;21;8	0.0527359	0.0776686	0.083679	0.0577914	0.066044	0.0451748	0.0449792	0.0183116	0.961042	0.955352	0.975044	0.980376	0.976386	0.966135	0.950936	0.950629
cg21584353	-0.908634	0.482286	-183.474	7.48771e-28	1.31857e-24	53.9059	0.0279689	0.936603	0.908634	6	157369304	F	II	ARID1B	Body	opensea	Body-opensea		rs112548920	40	0.0314195	0.0303115	0.038007	0.0276451	0.0307394	0.0203892	0.0256354	0.0196042	0.953786	0.933586	0.939457	0.922082	0.933944	0.949714	0.92201	0.938244
cg20759375	-0.908622	0.470087	-116.382	1.02905e-24	3.66874e-22	47.1031	0.0157755	0.924398	0.908622	12	92453837	F	II	C12orf79	Body	opensea	Body-opensea		rs556777581;rs73372845;rs538759579	2;40;48	0.00994087	0.0211063	0.02101	0.00991087	0.0304553	0.0108771	0.00792744	0.0149763	0.937486	0.932434	0.942217	0.9004	0.898219	0.950562	0.901853	0.932011
cg20731573	-0.908509	0.48709	-153.625	1.2551e-26	9.82833e-24	51.3369	0.0328353	0.941345	0.908509	6	134537845	F	II	SGK1	Body	opensea	Body-opensea		rs567569623;rs79514990;rs184121336	0;1;47	0.0242979	0.053316	0.0225171	0.0319539	0.0401441	0.0241289	0.0275655	0.0387591	0.916362	0.946367	0.933134	0.942475	0.947942	0.957892	0.941564	0.945022
cg12929333	-0.908506	0.469966	-134.359	1.05308e-25	5.39905e-23	49.3213	0.0157129	0.924219	0.908506	12	25254153	F	II	LRMP	Body	opensea	Body-opensea		rs76030521;rs531075630;rs115987035;rs114712438	0;11;36;46	0.0107928	0.035041	0.00108839	0.0333198	0.0118983	0.00309845	0.0142705	0.0161942	0.941011	0.911935	0.903974	0.913511	0.925638	0.930665	0.944743	0.922277
cg19351604	-0.908456	0.481578	-101.206	9.44402e-24	2.50791e-21	44.9002	0.0273495	0.935806	0.908456	8	1870722	R	II	ARHGEF10	Body	opensea	Body-opensea		rs571936977;rs189335031;rs560178642	48;30;10	0.0180337	0.0426721	0.0194906	0.0478764	0.0272036	0.0226937	0.018184	0.0226423	0.93784	0.942545	0.941384	0.936014	0.946433	0.87982	0.949908	0.9525
cg09888840	-0.908343	0.499522	-125.807	2.99083e-25	1.29947e-22	48.3122	0.0453499	0.953693	0.908343	11	57252371	R	II	SLC43A1	3'UTR	shore	3'UTR-shore	chr11:57249946-57250848	rs2848634	45	0.0347981	0.065767	0.0257669	0.0475495	0.0482684	0.0588163	0.0372684	0.0445646	0.985164	0.947771	0.951202	0.9393	0.95116	0.95301	0.935191	0.966748
cg12401842	-0.908305	0.500191	-108.586	3.0919e-24	9.54042e-22	46.0148	0.046038	0.954343	0.908305	12	8276175	R	II	CLEC4A	TSS200	opensea	TSS200-opensea				0.0268105	0.0913007	0.05224	0.0457532	0.0428913	0.0205872	0.0452557	0.0434656	0.966549	0.974787	0.949679	0.942417	0.951703	0.952347	0.956862	0.940401
cg01306540	-0.908233	0.476682	-95.4471	2.3917e-23	5.69426e-21	43.9658	0.022566	0.930799	0.908233	14	103432476	F	II	CDC42BPB	Body	shore	Body-shore	chr14:103430534-103430787	rs142996632;rs17101110;rs151118821;rs534728234	0;1;11;12	0.0123745	0.0225061	0.0284757	0.00773515	0.0579345	0.00984409	0.0229114	0.0187464	0.915358	0.959051	0.942436	0.936128	0.885721	0.944118	0.94111	0.922468
cg07279440	-0.908227	0.501088	-173.316	1.84985e-27	2.4067e-24	53.096	0.0469739	0.955201	0.908227	16	57275004	F	II		IGR	shelf	IGR-shelf	chr16:57278758-57279377	rs16968135	29	0.0364484	0.0697056	0.0435041	0.0433376	0.0609432	0.0453298	0.0380002	0.0385222	0.964925	0.944287	0.948589	0.952388	0.963392	0.959434	0.952208	0.956388
cg19959921	-0.908207	0.492026	-141.264	4.75317e-26	2.80425e-23	50.0819	0.0379221	0.946129	0.908207	1	114521960	R	II	OLFML3	TSS200	opensea	TSS200-opensea				0.0475801	0.0351953	0.0276593	0.0476985	0.0597684	0.0334671	0.0198949	0.0321135	0.950754	0.963371	0.939329	0.926666	0.933638	0.955259	0.956097	0.943922
cg00274937	-0.908165	0.471105	-157.392	8.54358e-27	7.33726e-24	51.6948	0.0170224	0.925187	0.908165	5	77564457	R	II	AP3B1	5'UTR	opensea	5'UTR-opensea		rs569279977	9	0.0131524	0.0227643	0.0200643	0.0272386	0.012924	0.00733258	0.0188247	0.0138785	0.90635	0.952617	0.922018	0.920368	0.910248	0.929842	0.927176	0.93288
cg04107129	-0.908106	0.490615	-156.326	9.51759e-27	7.96768e-24	51.5945	0.0365622	0.944668	0.908106	5	107229650	F	II	FBXL17	Body	opensea	Body-opensea		rs184860809	37	0.0305595	0.0473618	0.0342446	0.0555213	0.0436038	0.0272484	0.0265097	0.0274482	0.95412	0.942365	0.923857	0.936301	0.959305	0.939199	0.950947	0.951249
cg05193613	-0.908099	0.483653	-170.022	2.50852e-27	2.98114e-24	52.8201	0.0296032	0.937703	0.908099	9	129893696	R	II	RALGPS1	Body	opensea	Body-opensea		rs544283248;rs533606938;rs563555358	41;19;18	0.0192655	0.0303609	0.036055	0.0461759	0.0302961	0.0198926	0.0300789	0.0247006	0.92249	0.937287	0.937757	0.921685	0.951417	0.945769	0.935579	0.949637
cg00060800	-0.908086	0.469707	-148.705	2.10423e-26	1.46154e-23	50.8527	0.0156637	0.92375	0.908086	5	141600994	R	II		IGR	opensea	IGR-opensea		rs573652724;rs148541165;rs187274273;rs528922431	27;19;10;2	0.00992728	0.0247919	0.0119584	0.0177099	0.0134287	0.0156739	0.0138747	0.0179451	0.931942	0.895186	0.922024	0.906361	0.932113	0.945011	0.935062	0.922302
cg10713461	-0.908077	0.47993	-107.628	3.55886e-24	1.07389e-21	45.875	0.0258913	0.933968	0.908077	17	3706833	F	II		IGR	opensea	IGR-opensea		rs369108310;rs185620696	0;44	0.041258	0.0458625	0.0223786	0.023871	0.0242248	0.00558125	0.0106776	0.0332769	0.935445	0.916798	0.94755	0.952957	0.894206	0.947294	0.930302	0.947192
cg02924917	-0.908075	0.480684	-114.119	1.40538e-24	4.81354e-22	46.7959	0.0266467	0.934722	0.908075	6	149950158	F	II	KATNA1	Body	opensea	Body-opensea		rs377246380	16	0.00592534	0.0527348	0.00808205	0.0254725	0.0515296	0.0216137	0.0201561	0.0276593	0.953675	0.936509	0.929342	0.909172	0.94158	0.929393	0.952109	0.925993
cg09751918	-0.908065	0.472277	-136.344	8.34387e-26	4.4349e-23	49.5447	0.0182439	0.926309	0.908065	7	39740780	R	II	RALA	Body	opensea	Body-opensea		rs114567185;rs138783162;rs561304239	49;18;12	0.0157549	0.0177115	0.0141507	0.0235916	0.0290688	0.0197879	0.00931564	0.0165704	0.951328	0.945846	0.906415	0.909602	0.940059	0.929218	0.914119	0.913887
cg06512115	-0.908	0.473541	-148.842	2.07363e-26	1.44749e-23	50.8665	0.0195412	0.927541	0.908	2	157262176	R	II		IGR	opensea	IGR-opensea		rs140483585;rs150010414;rs563504900	32;24;10	0.0211749	0.0162306	0.0211575	0.019414	0.0348214	0.013082	0.00950266	0.0209464	0.932548	0.924852	0.905375	0.917839	0.91515	0.931031	0.941015	0.952518
cg02769705	-0.907927	0.52299	-111.762	1.95707e-24	6.41034e-22	46.4685	0.0690267	0.976953	0.907927	1	202975059	R	II	TMEM183B	TSS1500	shore	TSS1500-shore	chr1:202976328-202977028	rs553410071	41	0.0634913	0.0733729	0.0719577	0.0754671	0.116938	0.063858	0.0428183	0.0443108	0.98047	0.977795	0.983231	0.974173	0.975945	0.973496	0.972671	0.977846
cg13996115	-0.907911	0.499912	-85.8677	1.27948e-22	2.47969e-20	42.2656	0.0459561	0.953867	0.907911	7	2149259	R	II	MAD1L1	Body	opensea	Body-opensea		rs2159783;rs574300644;rs542794835	41;39;18	0.0245516	0.0330177	0.029506	0.0264448	0.109751	0.0609071	0.0509185	0.0325519	0.942537	0.951562	0.965434	0.964135	0.953805	0.933772	0.966893	0.9528
cg01272182	-0.907894	0.508206	-112.731	1.70644e-24	5.69644e-22	46.6041	0.054259	0.962153	0.907894	3	48408202	R	II		IGR	opensea	IGR-opensea		rs546403940	1	0.0360508	0.0696175	0.0346621	0.0509835	0.0923618	0.0376052	0.0584602	0.0543309	0.967962	0.942791	0.972353	0.949045	0.978007	0.970246	0.959246	0.957575
cg16452651	-0.907891	0.48992	-196.547	2.51019e-28	6.74325e-25	54.8642	0.0359745	0.943866	0.907891	21	35016873	F	II	ITSN1	5'UTR	shore	5'UTR-shore	chr21:35014823-35015792	rs572792611	51	0.0240629	0.04203	0.0355728	0.0438363	0.043786	0.0292259	0.0321174	0.0371646	0.950757	0.940635	0.942598	0.931131	0.953826	0.946834	0.954356	0.930789
cg23917909	-0.907875	0.5263	-110.59	2.31318e-24	7.42677e-22	46.3029	0.0723627	0.980237	0.907875	6	11497566	R	II		IGR	opensea	IGR-opensea				0.0779999	0.0840208	0.0918298	0.0442745	0.103494	0.072881	0.0687167	0.0356851	0.975714	0.980085	0.985394	0.974288	0.987237	0.975496	0.975597	0.988087
cg15210526	-0.907818	0.495725	-153.948	1.21399e-26	9.56583e-24	51.368	0.0418156	0.949633	0.907818	1	167733310	R	II	MPZL1	Body	opensea	Body-opensea		rs541672974	16	0.0318734	0.0538805	0.0425038	0.0391047	0.0463582	0.0417857	0.0507508	0.0282681	0.958191	0.957155	0.923491	0.940232	0.957853	0.96128	0.959098	0.939768
cg24110229	-0.907703	0.506325	-69.6507	3.52744e-21	4.65706e-19	38.8614	0.0524735	0.960176	0.907703	4	125624536	F	II	ANKRD50	Body	opensea	Body-opensea		rs142019678;rs565959462	24;25	0.00961574	0.0457004	0.0451855	0.0593675	0.107391	0.012265	0.0759705	0.0642923	0.978098	0.962049	0.955556	0.915262	0.948729	0.977861	0.968831	0.975023
cg21498311	-0.907623	0.4706	-128.068	2.25436e-25	1.02885e-22	48.5867	0.0167888	0.924412	0.907623	5	76171312	F	II	S100Z	Body	opensea	Body-opensea		rs201885364;rs75951164;rs561924265	25;38;44	0.0128795	0.0283163	0.0120547	0.0265679	0.00553014	0.0141424	0.0158753	0.0189442	0.91628	0.882351	0.932989	0.935373	0.938966	0.936399	0.92407	0.928865
cg16152137	-0.907588	0.499813	-190.969	3.96513e-28	8.72265e-25	54.4661	0.046019	0.953607	0.907588	17	29700948	R	II	NF1	Body	opensea	Body-opensea		rs543635461;rs561792639	8;2	0.0377349	0.0401574	0.0572968	0.052657	0.0373957	0.0630934	0.0388147	0.0410017	0.94386	0.96012	0.950807	0.947581	0.951125	0.956612	0.953334	0.965419
cg16396933	-0.907533	0.496171	-132.447	1.32212e-25	6.55279e-23	49.1024	0.0424048	0.949938	0.907533	10	104954103	R	II	NT5C2	TSS1500	shore	TSS1500-shore	chr10:104952242-104953232	rs184473166;rs534588190	31;19	0.0361796	0.0442377	0.0410332	0.029812	0.0359196	0.0378067	0.036439	0.0778102	0.952325	0.950825	0.932203	0.943531	0.949317	0.972033	0.959532	0.939736
cg22152931	-0.90753	0.484568	-152.022	1.48244e-26	1.12119e-23	51.1813	0.0308029	0.938333	0.90753	7	102065448	R	II	PRKRIP1	Body	opensea	Body-opensea		rs557218595;rs570116589;rs537188823;rs112698409;rs200275795;rs149734660	48;37;25;18;10;1	0.0104232	0.0426762	0.0350389	0.0290326	0.0501872	0.0254478	0.030011	0.0236061	0.922118	0.936754	0.930089	0.930134	0.940699	0.941659	0.956065	0.949146
cg12049550	-0.907527	0.487463	-148.407	2.17229e-26	1.49099e-23	50.8228	0.033699	0.941226	0.907527	1	65035261	F	II	CACHD1	Body	opensea	Body-opensea		rs188416861;rs544447560;rs180772624;rs145308835;rs552049113	1;6;9;27;41	0.0296623	0.0374813	0.0435978	0.0404829	0.0375416	0.02211	0.0276597	0.0310567	0.949237	0.95875	0.961108	0.928774	0.920665	0.930156	0.949492	0.931627
cg11862131	-0.907492	0.478246	-166.605	3.46283e-27	3.76724e-24	52.5264	0.0244998	0.931991	0.907492	6	6884743	R	II		IGR	opensea	IGR-opensea		rs4960263;rs546243519;rs149750518	12;4;1	0.00225245	0.0438377	0.027088	0.0378366	0.0263546	0.0222886	0.0209937	0.0153471	0.923023	0.934635	0.926656	0.924076	0.937835	0.94242	0.930573	0.936713
cg19306296	-0.90741	0.478749	-60.3708	3.39161e-20	3.47711e-18	36.5146	0.025044	0.932454	0.90741	11	71708191	R	II	RNF121	3'UTR	opensea	3'UTR-opensea				0.012843	0.0299426	0.0149781	0.0185378	0.0451898	0.0230537	0.0362104	0.0195966	0.952585	0.94945	0.912366	0.834078	0.964497	0.944992	0.965964	0.935697
cg02915968	-0.907275	0.491984	-82.9433	2.21607e-22	4.02337e-20	41.7053	0.0383461	0.945621	0.907275	7	101461599	R	II	CUX1	Body	shore	Body-shore	chr7:101457382-101461030	rs565810136;rs549709720	48;41	0.0376456	0.00269892	0.0476285	0.0134846	0.0708748	0.0367249	0.0610802	0.036631	0.947981	0.925904	0.947423	0.952271	0.943453	0.994825	0.920606	0.932509
cg11601463	-0.907257	0.491863	-99.5132	1.23409e-23	3.17542e-21	44.6318	0.0382351	0.945492	0.907257	4	124084798	R	II	SPATA5	Body	opensea	Body-opensea		rs536314637;rs549613041;rs569459946	38;9;4	0.0348304	0.0369098	0.0293574	0.0408968	0.0458942	0.0432363	0.0420816	0.0326746	0.941684	0.972863	0.904324	0.934591	0.964011	0.928671	0.935351	0.98244
cg06871732	-0.907207	0.481523	-180.357	9.82966e-28	1.57579e-24	53.6637	0.027919	0.935126	0.907207	11	46681642	F	II	ATG13	Body	opensea	Body-opensea		rs193291755;rs551264337;rs544915809;rs534361779;rs561405519	1;7;10;33;34	0.0172109	0.0311305	0.0224652	0.0506619	0.0302895	0.0346771	0.0180037	0.0189135	0.933951	0.927964	0.92978	0.942864	0.929037	0.946044	0.932122	0.939248
cg08636882	-0.907197	0.474609	-130.211	1.73222e-25	8.21744e-23	48.8417	0.0210109	0.928208	0.907197	2	208839085	F	II	PLEKHM3	Body	opensea	Body-opensea		rs144933074;rs534987558;rs182106778;rs577921582;rs147946883;rs570965438	0;1;21;27;31;48	0.01203	0.0300378	0.0229633	0.0266786	0.0174453	0.014797	0.0204621	0.0236728	0.950063	0.918001	0.930797	0.897981	0.924674	0.932091	0.916104	0.95595
cg00200515	-0.907142	0.465088	-109.891	2.55812e-24	8.11235e-22	46.203	0.0115173	0.918659	0.907142	3	101592635	F	II		IGR	opensea	IGR-opensea		rs192869118	1	0.013607	0.0223359	0.00475205	0.0183601	0.0164499	0.00768169	0.00235926	0.00659232	0.922878	0.92383	0.927728	0.890018	0.944539	0.878161	0.934425	0.927692
cg16134077	-0.907127	0.480318	-207.394	1.06969e-28	4.0974e-25	55.5955	0.0267549	0.933882	0.907127	4	25174640	F	II	SEPSECS-AS1	Body	opensea	Body-opensea		rs568043685	1	0.0238229	0.0367197	0.0224849	0.033449	0.0258479	0.0287355	0.021111	0.0218681	0.925252	0.931238	0.917198	0.938077	0.934873	0.946638	0.941267	0.936513
cg11998002	-0.907121	0.494782	-78.713	5.08061e-22	8.36986e-20	40.8562	0.0412214	0.948343	0.907121	12	118770514	F	II	TAOK3	5'UTR	opensea	5'UTR-opensea		rs369385529;rs113542589;rs144022952	0;6;22	0.00823204	0.0619836	0.0674632	0.0322913	0.0439808	0.0871223	0.0226625	0.00603543	0.930091	0.954566	0.914878	0.951802	0.953632	0.956898	0.956499	0.968377
cg18377857	-0.907055	0.489964	-147.482	2.39894e-26	1.62103e-23	50.7293	0.0364371	0.943492	0.907055	5	81144352	R	II		IGR	opensea	IGR-opensea				0.0200387	0.0383787	0.0227375	0.05032	0.0490951	0.0340669	0.0571824	0.0196776	0.933254	0.946647	0.938049	0.938106	0.960767	0.947294	0.942346	0.941469
cg13986157	-0.907041	0.464335	-120.152	6.20514e-25	2.39598e-22	47.5999	0.0108149	0.917856	0.907041	3	186060255	R	II	DGKG	5'UTR	opensea	5'UTR-opensea		rs540104979;rs145922816;rs529209069	24;2;1	0.0165721	0.0146323	0.0067669	0.0159338	0.0137884	0.00719564	0.00354657	0.00808376	0.917811	0.874008	0.91316	0.911691	0.937762	0.941518	0.929178	0.917718
cg17611046	-0.906993	0.48541	-129.17	1.96756e-25	9.15325e-23	48.7185	0.0319136	0.938907	0.906993	6	5672954	F	II	FARS2	Body	opensea	Body-opensea		rs151198506	0	0.030778	0.0313245	0.0200464	0.0403644	0.0407086	0.0358589	0.0186743	0.0375534	0.940327	0.937499	0.911285	0.944762	0.95115	0.91749	0.941158	0.967585
cg07737292	-0.906978	0.502542	-95.0756	2.54429e-23	6.00628e-21	43.9034	0.0490533	0.956031	0.906978	16	56892460	R	I	MIR138-2	Body	opensea	Body-opensea		rs151318305;rs139365823	49;31	0.053275	0.0378698	0.0298634	0.0673155	0.0649182	0.0530243	0.0504483	0.0357122	0.963098	0.955471	0.982375	0.92774	0.972091	0.972495	0.911532	0.963447
cg03614362	-0.906965	0.508075	-124.096	3.71649e-25	1.55284e-22	48.1008	0.0545928	0.961558	0.906965	4	89379578	F	II	HERC5	Body	shore	Body-shore	chr4:89378223-89378948	rs188618128	0	0.0555826	0.045387	0.0813259	0.0441228	0.0530845	0.0802475	0.0569858	0.0200063	0.956471	0.956564	0.96261	0.968976	0.971412	0.957899	0.956807	0.961726
cg01204911	-0.906866	0.495085	-65.4417	9.46408e-21	1.12125e-18	37.84	0.0416522	0.948518	0.906866	5	142187317	R	II	ARHGAP26	Body	opensea	Body-opensea		rs533051125	38	0.0217529	0.0438418	0.0287917	0.138329	0.0240346	0.0264345	0.0263474	0.0236857	0.9404	0.954991	0.953232	0.964869	0.937859	0.949578	0.954755	0.932458
cg02612894	-0.906851	0.487448	-135.357	9.36421e-26	4.87944e-23	49.434	0.0340227	0.940874	0.906851	1	87641904	R	II		IGR	opensea	IGR-opensea		rs529820730;rs146878342	47;43	0.0318986	0.0443415	0.0588834	0.00901902	0.0325581	0.0308141	0.0318591	0.0328079	0.916999	0.936249	0.947077	0.936958	0.957527	0.942787	0.936263	0.953131
cg05242314	-0.906848	0.469847	-105.855	4.63152e-24	1.34855e-21	45.6125	0.0164225	0.923271	0.906848	11	10619523	R	II	MRVI1-AS1	Body	opensea	Body-opensea		rs570716464;rs539757769;rs142245087	42;22;7	0.0271579	0.0396038	0.0187006	0.0195998	0.00230821	0.0108789	0.00356593	0.00956475	0.952594	0.917428	0.889791	0.940509	0.942295	0.901269	0.922645	0.919637
cg15364336	-0.906787	0.490469	-185.698	6.18388e-28	1.13482e-24	54.0753	0.0370759	0.943863	0.906787	2	223656902	F	II		IGR	opensea	IGR-opensea				0.0431569	0.0425143	0.0246958	0.030001	0.0455753	0.0491277	0.0293502	0.0321862	0.943083	0.944422	0.941813	0.925788	0.956031	0.946009	0.941408	0.952349
cg05217986	-0.906736	0.473399	-114.087	1.41159e-24	4.83244e-22	46.7915	0.0200314	0.926767	0.906736	12	92838642	F	II		IGR	opensea	IGR-opensea		rs570852408	28	0.0130802	0.0250673	0.0229883	0.02302	0.0192385	0.018839	0.0206291	0.0173885	0.933661	0.915291	0.889523	0.94126	0.942516	0.960563	0.923348	0.907976
cg20641531	-0.906736	0.514544	-57.598	7.13483e-20	6.70092e-18	35.7402	0.0611762	0.967912	0.906736	7	8302731	F	II	ICA1	TSS1500	shore	TSS1500-shore	chr7:8301031-8302252	rs559244617	30	0.014216	0.0536405	0.0558865	0.0533527	0.171049	0.0482224	0.0557167	0.0373261	0.970954	0.967769	0.967538	0.968811	0.974689	0.971712	0.962836	0.958985
cg21563567	-0.906697	0.507047	-99.1521	1.30734e-23	3.33215e-21	44.5738	0.0536992	0.960396	0.906697	3	16295454	R	II		IGR	opensea	IGR-opensea				0.0402661	0.0630671	0.0268061	0.0583894	0.102848	0.0582495	0.0516288	0.0283386	0.951628	0.941641	0.97782	0.957648	0.962346	0.963609	0.969297	0.959176
cg07285167	-0.906681	0.472319	-157.907	8.11202e-27	7.06148e-24	51.7429	0.0189785	0.92566	0.906681	1	36948981	F	II	CSF3R	TSS1500	opensea	TSS1500-opensea		rs144956945;rs76171015	14;33	0.012306	0.0238189	0.0186201	0.0165302	0.0196006	0.0188082	0.0183971	0.023747	0.923481	0.904321	0.939602	0.925307	0.954441	0.919534	0.921959	0.916631
cg11386403	-0.906441	0.471677	-115.773	1.11848e-24	3.94677e-22	47.0211	0.0184567	0.924898	0.906441	1	113526539	R	II		IGR	opensea	IGR-opensea				0.0226708	0.0249899	0.0176469	0.0192536	0.0283945	0.00693984	0.0124602	0.0152976	0.929747	0.906362	0.948216	0.92809	0.952809	0.915658	0.930284	0.888019
cg19688339	-0.906369	0.483502	-157.074	8.82225e-27	7.52101e-24	51.665	0.0303179	0.936687	0.906369	20	46627756	R	II		IGR	opensea	IGR-opensea		rs188387484;rs571127596	22;1	0.0165294	0.0544826	0.0268316	0.0268942	0.0392453	0.026896	0.0251205	0.0265436	0.917489	0.930171	0.939957	0.93366	0.95554	0.937671	0.939903	0.939104
cg19388268	-0.906347	0.506822	-145.847	2.86327e-26	1.84537e-23	50.5624	0.0536489	0.959996	0.906347	18	3679451	R	II	DLGAP1	Body	opensea	Body-opensea		rs554645273	1	0.039797	0.0550159	0.0674847	0.0620125	0.0652912	0.0649815	0.0330202	0.0415879	0.96333	0.964653	0.967658	0.939176	0.953937	0.974601	0.959141	0.957471
cg05196796	-0.906344	0.513633	-78.1187	5.72886e-22	9.30154e-20	40.733	0.0604606	0.966805	0.906344	1	31455827	F	II	PUM1	Body	opensea	Body-opensea		rs191626283;rs184231487;rs116532639	0;43;51	0.0739734	0.10661	0.0927697	0.0457872	0.0591389	0.0180786	0.0546051	0.0327223	0.958295	0.993785	0.936513	0.972545	0.980638	0.962512	0.969063	0.961086
cg04763057	-0.906328	0.4866	-127.993	2.27521e-25	1.037e-22	48.5778	0.0334357	0.939763	0.906328	5	95179625	R	II		IGR	opensea	IGR-opensea		rs541128554;rs71617111;rs561005446;rs183584470;rs543498589	49;32;10;2;1	0.0399237	0.039582	0.0173573	0.0642397	0.0314037	0.0310617	0.0309752	0.0129421	0.927242	0.937546	0.94125	0.959535	0.930652	0.944639	0.953063	0.92418
cg25130329	-0.906217	0.476842	-105.951	4.56571e-24	1.33267e-21	45.6268	0.0237336	0.92995	0.906217	9	71336818	R	II	PIP5K1B	5'UTR	opensea	5'UTR-opensea		rs142578002;rs375839143	3;2	0.0277785	0.0192938	0.0178376	0.0358405	0.0244979	0.0225863	0.0220611	0.0199734	0.945003	0.929887	0.963188	0.938626	0.8803	0.93473	0.929578	0.918292
cg18401534	-0.906202	0.469128	-156.054	9.78444e-27	8.12282e-24	51.5688	0.016027	0.922229	0.906202	7	5710286	F	II	RNF216-IT1	Body	opensea	Body-opensea		rs561125834;rs528296898;rs540399692	2;28;31	0.00981803	0.0211938	0.0137482	0.0246732	0.0200925	0.022926	0.00866372	0.00710039	0.942846	0.936594	0.90265	0.912575	0.922066	0.933829	0.90992	0.917353
cg20208935	-0.90618	0.478703	-140.635	5.10226e-26	2.96505e-23	50.0144	0.0256136	0.931793	0.90618	19	4541673	F	II		IGR	shore	IGR-shore	chr19:4543407-4544578	rs188229585;rs144888545;rs193163181	22;31;38	0.0186819	0.0330907	0.0187741	0.0395438	0.0176842	0.0244021	0.018215	0.0345172	0.937705	0.905016	0.922984	0.953381	0.920893	0.942848	0.944285	0.927235
cg22347523	-0.906179	0.469349	-159.378	7.00188e-27	6.37186e-24	51.8791	0.0162591	0.922438	0.906179	15	77276564	R	II		IGR	opensea	IGR-opensea		rs529589220;rs79671597	43;25	0.0111541	0.00934887	0.0261713	0.018255	0.0204017	0.0128788	0.0148705	0.0169923	0.945057	0.906612	0.909212	0.932758	0.914848	0.937269	0.910455	0.923295
cg16540147	-0.906167	0.504895	-178.087	1.20192e-27	1.82208e-24	53.4839	0.0518118	0.957978	0.906167	15	101680336	R	II		IGR	opensea	IGR-opensea		rs533822865	21	0.0486574	0.0586482	0.0430512	0.0553953	0.0532293	0.0686248	0.0360758	0.0508123	0.961377	0.951895	0.968449	0.958969	0.952059	0.947509	0.972991	0.950577
cg16610524	-0.906156	0.505139	-146.546	2.65418e-26	1.75273e-23	50.634	0.0520608	0.958217	0.906156	1	161922773	R	II	ATF6	Body	opensea	Body-opensea				0.07347	0.0507239	0.0481659	0.0691792	0.0309551	0.0571307	0.0528929	0.0339685	0.962049	0.951724	0.971615	0.958641	0.954548	0.957155	0.944789	0.965211
cg20000185	-0.906117	0.484218	-159.557	6.87787e-27	6.31143e-24	51.8956	0.0311593	0.937276	0.906117	6	75982940	R	II	TMEM30A	Body	opensea	Body-opensea		rs553409178;rs565653796	51;2	0.0206262	0.0448367	0.0381167	0.0269801	0.0308315	0.0305215	0.0334084	0.023953	0.921788	0.94231	0.948769	0.940035	0.957112	0.937233	0.934687	0.916273
cg15081012	-0.906088	0.475525	-177.525	1.26371e-27	1.883e-24	53.439	0.0224813	0.928569	0.906088	2	33727290	F	II	RASGRP3	5'UTR	opensea	5'UTR-opensea		rs192050013;rs140294136;rs77706037	0;1;23	0.0197687	0.0258545	0.0331688	0.0168885	0.0227204	0.0205784	0.0208151	0.0200557	0.939269	0.915894	0.921834	0.949236	0.928772	0.936703	0.912204	0.924641
cg10311700	-0.906082	0.473641	-127.146	2.52832e-25	1.12731e-22	48.4754	0.0206001	0.926682	0.906082	1	116270777	R	II	CASQ2	Body	opensea	Body-opensea		rs35785204;rs149361790;rs553959396	51;21;2	0.0489614	0.0313631	0.0082441	0.0226344	0.00963685	0.0117741	0.00644897	0.0257381	0.937619	0.926384	0.896724	0.933662	0.934918	0.939558	0.920628	0.923964
cg10307207	-0.906078	0.479104	-87.5163	9.46459e-23	1.9037e-20	42.5724	0.0260651	0.932143	0.906078	6	13523076	R	II		IGR	opensea	IGR-opensea		rs2841526	35	0.0056859	0.063946	0.0696798	0.0284576	0.0118198	0.0079168	0.0129323	0.00808272	0.935051	0.941575	0.965381	0.919427	0.924321	0.921346	0.92503	0.925017
cg23141170	-0.906063	0.49325	-85.8513	1.28336e-22	2.48529e-20	42.2625	0.0402182	0.946281	0.906063	1	98372526	R	II	DPYD	Body	opensea	Body-opensea		rs139354815;rs545728175	22;1	0.0145706	0.0493992	0.0511206	0.0291543	0.0629017	0.0280376	0.0723663	0.0141957	0.960462	0.959284	0.918979	0.93493	0.982342	0.91883	0.951979	0.943441
cg17898661	-0.906055	0.489802	-109.678	2.63789e-24	8.34253e-22	46.1726	0.036774	0.942829	0.906055	6	163775419	F	II		IGR	opensea	IGR-opensea		rs187980110	1	0.0616575	0.0504855	0.00281341	0.0383173	0.0577442	0.0341206	0.023959	0.0250943	0.926909	0.931262	0.933454	0.953741	0.937861	0.961546	0.938913	0.958948
cg23714751	-0.906046	0.490226	-125.31	3.18475e-25	1.3708e-22	48.2511	0.0372033	0.943249	0.906046	22	40833318	F	II	MKL1	Body	opensea	Body-opensea		rs565244057	3	0.0448971	0.034825	0.0401484	0.0337211	0.0240701	0.0514369	0.0410348	0.0274928	0.916884	0.935427	0.935032	0.968963	0.938861	0.932204	0.948628	0.969995
cg23134334	-0.906035	0.511551	-90.2848	5.77624e-23	1.23423e-20	43.0739	0.0585336	0.964568	0.906035	6	139592351	F	II	TXLNB	Body	opensea	Body-opensea		rs145454224;rs147264861;rs564332468	12;28;31	0.0352765	0.0391552	0.0480062	0.0653879	0.113545	0.0704383	0.0572098	0.0392502	0.963819	0.938983	0.975184	0.95073	0.981915	0.960825	0.972273	0.972817
cg25025181	-0.906034	0.472412	-73.3028	1.57006e-21	2.27554e-19	39.6965	0.0193948	0.925429	0.906034	1	246378510	R	II	SMYD3	Body	opensea	Body-opensea		rs576150097;rs542164866	44;2	0.0163564	0.0191682	0.00778231	0.0373006	0.0293434	0.0108059	0.0231539	0.0112474	0.936578	0.920341	0.945096	0.955947	0.942992	0.943721	0.845799	0.912957
cg22182582	-0.906015	0.507851	-136.433	8.25818e-26	4.3927e-23	49.5545	0.0548431	0.960858	0.906015	17	8114729	R	II	AURKB	TSS1500	shore	TSS1500-shore	chr17:8113632-8113966	rs572909787;rs190844428	23;11	0.0418906	0.0687434	0.0663008	0.063631	0.0559901	0.0468378	0.0652571	0.0300942	0.949224	0.953301	0.980654	0.955004	0.963578	0.973473	0.966509	0.945122
cg03577479	-0.905996	0.488787	-192.329	3.54263e-28	8.20748e-25	54.5646	0.0357896	0.941785	0.905996	5	72131020	R	II	TNPO1	Body	opensea	Body-opensea				0.0331202	0.0408871	0.0390072	0.0262407	0.0492715	0.0439134	0.0300771	0.0237998	0.936214	0.935388	0.956363	0.942196	0.936841	0.939044	0.935689	0.952547
cg08617945	-0.905982	0.512303	-99.3176	1.27322e-23	3.26186e-21	44.6004	0.0593121	0.965294	0.905982	4	46978003	F	II	GABRA4	Body	opensea	Body-opensea		rs559691089;rs527290781	14;36	0.0741277	0.0931392	0.0694486	0.0462166	0.0804083	0.0357998	0.058876	0.0164805	0.976952	0.962024	0.957275	0.956419	0.976184	0.966481	0.966603	0.960416
cg10093938	-0.905965	0.487219	-159.443	6.95636e-27	6.36854e-24	51.8851	0.0342365	0.940201	0.905965	1	19248952	F	II	IFFO2	Body	opensea	Body-opensea		rs578174083	0	0.0258199	0.0383256	0.0259711	0.0585923	0.0299589	0.0415424	0.0203879	0.0332936	0.92888	0.928022	0.944956	0.958206	0.94413	0.936108	0.941183	0.940126
cg16860308	-0.905944	0.474024	-96.6676	1.95521e-23	4.77905e-21	44.1689	0.021052	0.926996	0.905944	3	158537311	R	II	MFSD1	Body	opensea	Body-opensea		rs577963955;rs114418251;rs554006015	51;28;9	0.00893264	0.0282818	0.0607507	0.0311349	0.00917494	0.00471107	0.00829618	0.0171341	0.931718	0.888493	0.923133	0.932139	0.912165	0.953451	0.932319	0.942552
cg23323415	-0.905942	0.482245	-126.273	2.82023e-25	1.23769e-22	48.3693	0.0292743	0.935216	0.905942	3	46174143	R	II		IGR	opensea	IGR-opensea		rs147547895	11	0.0144967	0.0149624	0.0359142	0.0313372	0.0224564	0.0447797	0.0522638	0.0179837	0.935332	0.906433	0.957547	0.943915	0.940403	0.935118	0.928567	0.934414
cg04358770	-0.905766	0.476024	-135.808	8.88253e-26	4.67842e-23	49.4847	0.0231413	0.928908	0.905766	4	101903118	R	II		IGR	opensea	IGR-opensea		rs145436757;rs190476740	35;1	0.0135331	0.049817	0.0149636	0.0224692	0.0267595	0.024319	0.0171162	0.0161533	0.911006	0.953526	0.933081	0.920455	0.9124	0.932805	0.941711	0.926277
cg04159878	-0.905705	0.501042	-151.876	1.50535e-26	1.1312e-23	51.167	0.0481898	0.953895	0.905705	1	110179127	F	II		IGR	opensea	IGR-opensea		rs192516107;rs542044033	1;18	0.0346847	0.0605406	0.0424169	0.0629632	0.0643312	0.0415198	0.0405422	0.0385195	0.956001	0.930842	0.949342	0.95624	0.961666	0.952346	0.968119	0.956601
cg16416987	-0.905683	0.487628	-185.442	6.32123e-28	1.15094e-24	54.0559	0.0347863	0.940469	0.905683	1	155177561	F	II	THBS3	Body	shore	Body-shore	chr1:155178547-155178980	rs199961310;rs145573392;rs143538680	0;33;37	0.0181337	0.0482197	0.0278055	0.0314148	0.0423821	0.0418816	0.0429133	0.0255393	0.936921	0.944525	0.938509	0.944746	0.941985	0.935421	0.952598	0.929046
cg03964681	-0.905661	0.514059	-109.618	2.66093e-24	8.39635e-22	46.1639	0.0612289	0.96689	0.905661	13	32699995	F	II	FRY	Body	opensea	Body-opensea		rs574201922;rs186697362	0;20	0.0625728	0.0688114	0.09623	0.0470387	0.0376011	0.058215	0.0823899	0.0369722	0.983428	0.970594	0.959768	0.97416	0.948952	0.957549	0.974963	0.965705
cg10635205	-0.905627	0.483669	-125.12	3.26217e-25	1.39477e-22	48.2278	0.0308554	0.936482	0.905627	21	34760799	R	II		IGR	opensea	IGR-opensea		rs150407394;rs138137944;rs533967220	45;27;1	0.0122065	0.0371079	0.0288869	0.0564233	0.033682	0.0446438	0.00754524	0.026348	0.915134	0.939414	0.926222	0.936771	0.927941	0.943995	0.953339	0.949043
cg26647593	-0.905587	0.473197	-133.082	1.22543e-25	6.14788e-23	49.1755	0.0204035	0.925991	0.905587	18	21002961	F	II	TMEM241	Body	opensea	Body-opensea				0.0111761	0.00963954	0.0260427	0.0147721	0.0223996	0.0248658	0.0235314	0.0308008	0.948773	0.918205	0.930109	0.910652	0.945991	0.937372	0.899061	0.917765
cg04089260	-0.905472	0.49611	-222.986	3.38307e-29	2.2247e-25	56.5574	0.0433743	0.948846	0.905472	6	159538730	R	II		IGR	opensea	IGR-opensea		rs114338123;rs113738872;rs151009685	39;20;14	0.0357659	0.0502311	0.0429207	0.0526705	0.0467613	0.0446672	0.0371492	0.0368288	0.947785	0.953117	0.944488	0.938006	0.948663	0.944193	0.951749	0.96277
cg18958437	-0.905445	0.511469	-75.0797	1.07429e-21	1.63179e-19	40.0871	0.0587466	0.964192	0.905445	11	129820917	F	II	PRDM10	Body	opensea	Body-opensea				0.0375984	0.0690059	0.12269	0.0455204	0.0443161	0.0722539	0.0463179	0.0322705	0.975394	0.965678	0.941942	0.936308	0.983791	0.963064	0.994073	0.953282
cg16124410	-0.905428	0.484537	-291.109	4.90397e-31	8.34098e-26	59.8098	0.031823	0.937251	0.905428	16	47430274	F	II	ITFG1	Body	opensea	Body-opensea		rs79564240;rs570924540;rs191609270;rs542222376	0;6;14;17	0.0246979	0.0340532	0.0290872	0.0347143	0.0363994	0.0324122	0.0343832	0.0288365	0.935621	0.93768	0.930009	0.938661	0.9376	0.935523	0.94526	0.937655
cg21070860	-0.905409	0.489277	-111.345	2.07657e-24	6.75103e-22	46.4098	0.0365725	0.941981	0.905409	3	154719649	R	II		IGR	opensea	IGR-opensea		rs555582668;rs567720005	29;20	0.0554963	0.0410453	0.0376952	0.0474069	0.0173095	0.0293364	0.00503826	0.059252	0.954764	0.953826	0.942853	0.922851	0.960559	0.944035	0.930306	0.926657
cg02381687	-0.905392	0.487325	-167.369	3.22022e-27	3.59243e-24	52.5927	0.0346294	0.940022	0.905392	6	13272951	F	II	PHACTR1	Body	opensea	Body-opensea		rs559410094;rs528126949;rs548263135;rs182739561	8;19;21;48	0.0341329	0.0428378	0.0178072	0.0307792	0.0414856	0.0330918	0.0400723	0.0368282	0.936969	0.945071	0.924849	0.945471	0.921964	0.946882	0.959014	0.939953
cg15769565	-0.905387	0.463616	-126.413	2.77102e-25	1.22159e-22	48.3864	0.0109225	0.916309	0.905387	4	159727112	F	II	FNIP2	Body	opensea	Body-opensea		rs550287333;rs570209026	1;16	0.00470454	0.0292988	0.00671536	0.0166742	0.00764943	0.00614922	0.00496005	0.0112284	0.931082	0.88006	0.922214	0.915253	0.942124	0.906549	0.921669	0.911524
cg09086039	-0.905353	0.47094	-76.6072	7.80775e-22	1.22464e-19	40.4152	0.0182637	0.923617	0.905353	3	187492118	R	II		IGR	opensea	IGR-opensea		rs192330338;rs112227491	50;13	0.0147026	0.0176892	0.0148096	0.0296528	0.0185513	0.0138711	0.0191504	0.0176824	0.961084	0.859212	0.949665	0.919885	0.901537	0.962348	0.920218	0.914984
cg04342866	-0.905324	0.480946	-84.2167	1.74062e-22	3.2429e-20	41.9518	0.0282837	0.933608	0.905324	20	3993546	F	II	RNF24	5'UTR	shelf	5'UTR-shelf	chr20:3995573-3996405	rs183147055;rs538820396	14;51	0.0218775	0.0144306	0.0283353	0.0755462	0.00288904	0.042641	0.0190569	0.0214929	0.950602	0.928478	0.9111	0.93989	0.961743	0.939015	0.892516	0.945518
cg04425362	-0.905321	0.492507	-110.931	2.20303e-24	7.11901e-22	46.3512	0.0398465	0.945167	0.905321	21	43668107	F	II	ABCG1	Body	opensea	Body-opensea				0.0240163	0.0483795	0.0171866	0.0710843	0.0698315	0.0248696	0.037147	0.026257	0.934164	0.937371	0.942662	0.967882	0.948041	0.945344	0.943215	0.942661
cg06187202	-0.905281	0.477711	-117.428	8.92874e-25	3.26897e-22	47.2428	0.0250705	0.930352	0.905281	4	185606288	R	II	PRIMPOL	Body	opensea	Body-opensea				0.0180679	0.0500132	0.012382	0.0420411	0.0220106	0.0343377	0.00551035	0.0162009	0.922326	0.924178	0.915638	0.921343	0.94554	0.937759	0.916625	0.959403
cg00216277	-0.905264	0.47893	-88.6465	7.72225e-23	1.59275e-20	42.7792	0.0262982	0.931562	0.905264	20	1550240	R	II	SIRPB1	Body	opensea	Body-opensea		rs147963521;rs114332427;rs574287248;rs149001455	43;26;2;1	0.0264003	0.0254064	0.0224168	0.041366	0.0296594	0.0256772	0.0131514	0.0263078	0.936893	0.870377	0.927717	0.934807	0.958607	0.96717	0.927593	0.929333
cg09187557	-0.905258	0.477326	-146.517	2.66256e-26	1.75559e-23	50.631	0.0246967	0.929955	0.905258	10	6443025	R	II		IGR	opensea	IGR-opensea		rs537354544;rs558543255	27;2	0.0113838	0.0377985	0.0186202	0.0413917	0.0240472	0.0223986	0.0204962	0.0214374	0.933366	0.91691	0.951397	0.937772	0.911845	0.9434	0.919147	0.9258
cg01024962	-0.905242	0.514622	-141.591	4.58194e-26	2.72396e-23	50.1168	0.0620012	0.967243	0.905242	14	31389792	R	II	STRN3	Body	opensea	Body-opensea		rs573651301	1	0.0779225	0.0766222	0.0532218	0.0594301	0.0709045	0.0746675	0.0440599	0.0391813	0.958747	0.950501	0.964616	0.972061	0.972175	0.966787	0.975346	0.97771
cg08137827	-0.905159	0.484247	-196.199	2.58193e-28	6.76437e-25	54.8398	0.0316676	0.936827	0.905159	22	36852641	R	II		IGR	shore	IGR-shore	chr22:36850893-36851466			0.0248218	0.0433932	0.0219838	0.0316057	0.0439822	0.0359808	0.0274925	0.0240805	0.932076	0.92671	0.927895	0.934324	0.94759	0.94089	0.938188	0.946939
cg03569015	-0.90512	0.521687	-68.4232	4.67462e-21	5.98293e-19	38.5704	0.0691265	0.974247	0.90512	11	48066241	R	II	PTPRJ	Body	opensea	Body-opensea		rs147178301;rs116026317	29;1	0.0604503	0.0354552	0.0223543	0.0523955	0.13814	0.0770261	0.108029	0.0591617	0.983828	0.975931	0.954062	0.97031	0.971026	0.979953	0.981498	0.977368
cg20609803	-0.905088	0.5222	-153.992	1.20849e-26	9.53326e-24	51.3722	0.0696563	0.974744	0.905088	1	161184305	R	II	FCER1G	TSS1500	opensea	TSS1500-opensea		rs529401313;rs549077531;rs566039905;rs535053531	49;48;4;1	0.0683653	0.0754244	0.0717983	0.0781088	0.0887399	0.0531592	0.0531973	0.0684569	0.979491	0.977903	0.964923	0.974038	0.97333	0.964004	0.996927	0.967334
cg27216684	-0.905059	0.475515	-135.676	9.02052e-26	4.73322e-23	49.4699	0.0229855	0.928044	0.905059	3	46264352	R	II		IGR	opensea	IGR-opensea		rs7653045;rs538639378	42;21	0.0195001	0.0390714	0.019018	0.0285173	0.0251666	0.0187698	0.0102502	0.0235909	0.913527	0.931266	0.905145	0.925459	0.927761	0.95276	0.918343	0.950097
cg18835472	-0.905011	0.487678	-108.233	3.25594e-24	9.96281e-22	45.9634	0.0351723	0.940183	0.905011	6	26546056	F	II	HMGN4	3'UTR	opensea	3'UTR-opensea		rs528074484;rs140377460	14;35	0.025513	0.0350263	0.0659117	0.0256489	0.0507428	0.0361799	0.0287383	0.0136172	0.944093	0.92576	0.952021	0.912537	0.934359	0.965677	0.956718	0.930298
cg20398719	-0.904907	0.478225	-164	4.44717e-27	4.54277e-24	52.2973	0.0257715	0.930679	0.904907	9	136206998	R	II		IGR	shelf	IGR-shelf	chr9:136202804-136203247	rs139904423	42	0.0202936	0.0216653	0.0190748	0.0547743	0.0256423	0.0242587	0.0193107	0.0211525	0.916705	0.925817	0.940701	0.929447	0.925584	0.941836	0.926529	0.93881
cg22455501	-0.904894	0.502801	-154.834	1.10825e-26	8.9242e-24	51.4529	0.050354	0.955248	0.904894	3	114416499	F	II	ZBTB20	Body	opensea	Body-opensea				0.0649633	0.0692214	0.0559557	0.0342887	0.06049	0.0347717	0.0435251	0.039616	0.944786	0.958781	0.945056	0.963304	0.954139	0.960434	0.964489	0.950997
cg16958035	-0.904824	0.461783	-133.038	1.23186e-25	6.17123e-23	49.1705	0.00937163	0.914195	0.904824	10	89866320	F	II		IGR	opensea	IGR-opensea				0.010817	0.0217563	0.00223736	0.0135253	0.009824	0.00964551	0.00275293	0.0044147	0.892396	0.888172	0.920599	0.941398	0.931183	0.909407	0.912174	0.918233
cg13119003	-0.90481	0.485427	-107.681	3.53113e-24	1.06784e-21	45.8827	0.033022	0.937832	0.90481	1	158533896	F	II	OR6P1	TSS1500	opensea	TSS1500-opensea		rs145244751;rs573863073;rs74502944	31;32;33	0.0536606	0.034963	0.00935655	0.0293744	0.0511581	0.0131668	0.0342785	0.0382181	0.915956	0.923453	0.975876	0.934984	0.93184	0.943123	0.94719	0.930233
cg19913861	-0.904792	0.483446	-145.408	3.00376e-26	1.92171e-23	50.5171	0.0310506	0.935842	0.904792	11	121449141	F	II	SORL1	Body	opensea	Body-opensea		rs543337734;rs561983142	0;39	0.0216861	0.043322	0.0532702	0.0206222	0.0367547	0.0303278	0.0139335	0.0284879	0.936403	0.941423	0.911269	0.947114	0.936707	0.944161	0.940785	0.928877
cg14188519	-0.904764	0.477435	-106.772	4.03953e-24	1.19871e-21	45.7488	0.0250525	0.929817	0.904764	7	77095852	R	II		IGR	opensea	IGR-opensea		rs573622219	15	0.0341876	0.0288399	0.0258958	0.0383108	0.0332889	0.0112454	0.0109695	0.0176821	0.939668	0.94237	0.928122	0.909213	0.890672	0.948312	0.957812	0.922366
cg20487608	-0.904695	0.465737	-147.415	2.41645e-26	1.6297e-23	50.7225	0.0133895	0.918084	0.904695	6	15288126	R	II	JARID2	Body	opensea	Body-opensea		rs541616598	27	0.0010568	0.00922821	0.0105605	0.0194496	0.021657	0.0159353	0.0174742	0.0117546	0.92097	0.912366	0.898296	0.927001	0.916826	0.950109	0.912589	0.906518
cg16361373	-0.904678	0.484537	-163.63	4.6094e-27	4.65175e-24	52.2644	0.0321978	0.936875	0.904678	16	4102941	F	II	ADCY9	Body	opensea	Body-opensea		rs116963675	1	0.0338255	0.0301707	0.0360273	0.0338806	0.0325454	0.0326508	0.0342025	0.0242793	0.910977	0.947387	0.937937	0.94532	0.926528	0.957569	0.928708	0.940577
cg15441686	-0.90467	0.477315	-178.261	1.18338e-27	1.80575e-24	53.4979	0.0249798	0.929649	0.90467	9	125795820	R	II	GPR21	TSS200	opensea	TSS200-opensea		rs552159874;rs182001281;rs528211295	33;27;14	0.0116517	0.0424579	0.0280873	0.0304656	0.0294345	0.0173166	0.0175222	0.0229023	0.932215	0.92371	0.914943	0.919071	0.939071	0.935198	0.938758	0.934228
cg24906819	-0.904602	0.476185	-181.344	9.01303e-28	1.49892e-24	53.741	0.0238841	0.928486	0.904602	8	8231531	F	II	PRAGMIN	Body	opensea	Body-opensea		rs181507213	0	0.0208619	0.0314664	0.0335872	0.020437	0.0159849	0.0314621	0.0203204	0.0169527	0.926187	0.928711	0.911919	0.921082	0.919113	0.941626	0.938395	0.940853
cg19734190	-0.904546	0.491863	-193.687	3.16817e-28	7.67124e-25	54.662	0.0395894	0.944136	0.904546	4	6993556	R	II	TBC1D14	Body	opensea	Body-opensea		rs538237674	8	0.0294162	0.0313771	0.0429388	0.0592044	0.0312731	0.0467098	0.0452598	0.0305359	0.952344	0.936357	0.941581	0.943386	0.945182	0.950849	0.943959	0.939427
cg26655028	-0.904428	0.51421	-47.8846	1.32023e-18	8.9349e-17	32.6895	0.0619954	0.966424	0.904428	4	40564371	F	II	RBM47	5'UTR	opensea	5'UTR-opensea		rs186914561;rs72624135	16;31	0.0367167	0.0170249	0.1952	0.0448425	0.0688505	0.0439013	0.0464856	0.0429415	0.952361	0.973914	0.970328	0.954336	0.97408	0.963094	0.965717	0.97756
cg17195809	-0.90442	0.478278	-156.878	8.99884e-27	7.63007e-24	51.6466	0.026068	0.930488	0.90442	2	216620680	R	II	LINC00607	Body	opensea	Body-opensea		rs568478861;rs539765281;rs558409360	27;11;6	0.0100528	0.039577	0.0312845	0.0335319	0.0232065	0.0299536	0.0191942	0.0217435	0.916192	0.930579	0.931254	0.91911	0.943245	0.914994	0.945323	0.943209
cg24168002	-0.904374	0.479723	-159.008	7.26487e-27	6.53238e-24	51.845	0.0275367	0.93191	0.904374	2	169588344	R	II	LASS6	Body	opensea	Body-opensea		rs139505193	41	0.0348243	0.0354681	0.0346241	0.0185991	0.03116	0.0179667	0.0274565	0.0201949	0.922609	0.935858	0.907041	0.928355	0.950645	0.929186	0.94393	0.937658
cg12026822	-0.904347	0.469149	-146.489	2.67046e-26	1.75849e-23	50.6282	0.0169752	0.921323	0.904347	18	74216905	R	II		IGR	opensea	IGR-opensea		rs182460260;rs535767170;rs146802437	20;2;1	0.00434998	0.0122509	0.0120625	0.0323614	0.0172915	0.0277717	0.017985	0.0117283	0.918911	0.890701	0.925668	0.920935	0.941366	0.918247	0.928999	0.925752
cg06953293	-0.90434	0.478907	-100.009	1.14055e-23	2.95782e-21	44.7109	0.0267364	0.931077	0.90434	10	62569076	R	II		IGR	opensea	IGR-opensea		rs187412074	26	0.0215763	0.0306982	0.014361	0.0297708	0.0237467	0.0493832	0.0137319	0.0306227	0.936214	0.904712	0.949222	0.906247	0.959555	0.961167	0.920738	0.910759
cg25295659	-0.904298	0.480397	-193.313	3.26698e-28	7.82894e-25	54.6353	0.0282477	0.932546	0.904298	12	26974528	R	II	ITPR2	Body	opensea	Body-opensea				0.0222987	0.0330651	0.0261178	0.0350233	0.0416941	0.0264331	0.0207889	0.0205604	0.936403	0.921357	0.922004	0.938739	0.926321	0.943664	0.927999	0.943877
cg05480073	-0.904284	0.48064	-207.863	1.03196e-28	4.0203e-25	55.6259	0.0284978	0.932781	0.904284	5	172202805	R	II		IGR	shelf	IGR-shelf	chr5:172197482-172199606	rs79043187;rs576317247;rs116326997	46;40;1	0.0318746	0.0455371	0.0260784	0.0205185	0.0318729	0.0306326	0.0173408	0.0241273	0.918129	0.931708	0.931857	0.937665	0.933412	0.938642	0.93473	0.936107
cg11620863	-0.904241	0.504099	-80.1259	3.83233e-22	6.53415e-20	41.1451	0.0519788	0.956219	0.904241	18	55435948	F	II	ATP8B1	5'UTR	opensea	5'UTR-opensea		rs537394827;rs140839938;rs574822523;rs535745117	0;1;27;32	0.0254255	0.0873274	0.00259631	0.0772415	0.0637438	0.055315	0.0409667	0.0632141	0.961578	0.935521	0.961115	0.99001	0.95695	0.931	0.953455	0.960126
cg04149275	-0.904224	0.483638	-87.5883	9.34194e-23	1.88283e-20	42.5857	0.0315259	0.93575	0.904224	12	89811231	F	II		IGR	opensea	IGR-opensea		rs75099113;rs530888875;rs12319715;rs146872009	1;17;23;27	0.0242898	0.0433409	0.0409346	0.0412659	0.0438576	0.00914649	0.0392915	0.0100803	0.927896	0.946411	0.883981	0.933657	0.972615	0.923083	0.95632	0.942037
cg11215274	-0.90422	0.481999	-144.444	3.33834e-26	2.09352e-23	50.4172	0.029889	0.934109	0.90422	14	77193926	R	II		IGR	opensea	IGR-opensea				0.0252917	0.0416039	0.0246878	0.0409333	0.0359649	0.03448	0.0154815	0.0206691	0.918932	0.92272	0.913507	0.944731	0.954302	0.944272	0.933821	0.94059
cg09044574	-0.904134	0.475177	-219.882	4.22645e-29	2.58536e-25	56.3738	0.02311	0.927244	0.904134	4	164543759	R	II	2021-03-01	Body	opensea	Body-opensea		rs529141453	40	0.0342056	0.0197327	0.0259633	0.0275829	0.0320678	0.0216979	0.0147416	0.00888842	0.934817	0.9293	0.926246	0.926294	0.933715	0.92191	0.921642	0.924029
cg14093189	-0.904106	0.485498	-98.5935	1.42991e-23	3.61679e-21	44.4838	0.0334446	0.937551	0.904106	17	53751663	F	II		IGR	opensea	IGR-opensea		rs563677274;rs7213174;rs549662998;rs561652219	19;23;34;41	0.00356787	0.0383572	0.0345414	0.0632703	0.0314326	0.040232	0.0364201	0.0197356	0.941613	0.918837	0.900067	0.938798	0.956524	0.937515	0.942048	0.965004
cg18685299	-0.904081	0.460702	-183.074	7.75203e-28	1.3481e-24	53.8751	0.00866116	0.912742	0.904081	20	9900178	R	II		IGR	opensea	IGR-opensea		rs556760965;rs570284353	51;20	0.00828238	0.0161731	0.00516228	0.0115323	0.00988127	0.00300645	0.007169	0.00808251	0.916487	0.895391	0.916995	0.908995	0.927491	0.894274	0.9192	0.923103
cg01515803	-0.904011	0.485244	-174.762	1.62118e-27	2.18671e-24	53.2151	0.0332379	0.937249	0.904011	13	51289817	F	II	DLEU7	Body	opensea	Body-opensea		rs144415021;rs148757599	35;51	0.0189158	0.0327752	0.0255446	0.0336539	0.0366361	0.0355978	0.0452713	0.0375087	0.951433	0.936732	0.931714	0.934355	0.949089	0.915623	0.94227	0.936778
cg14479884	-0.903971	0.493244	-109.144	2.85049e-24	8.88992e-22	46.0956	0.041258	0.945229	0.903971	7	80267943	F	II	CD36	5'UTR	opensea	5'UTR-opensea		rs577249587;rs1334513	0;12	0.0152008	0.0492684	0.0823437	0.0438484	0.0420914	0.03837	0.0386055	0.0203359	0.955453	0.941167	0.929613	0.948723	0.964162	0.931911	0.95469	0.936116
cg02190353	-0.903961	0.476948	-149.726	1.88769e-26	1.34324e-23	50.9548	0.0249674	0.928928	0.903961	8	23405296	F	II	SLC25A37	Body	opensea	Body-opensea		rs538953800	27	0.00903834	0.0371473	0.0271401	0.024688	0.0388665	0.0230482	0.0213526	0.0184583	0.907184	0.937464	0.933445	0.94913	0.940101	0.920202	0.920773	0.923126
cg14192764	-0.903891	0.509224	-175.203	1.55763e-27	2.13401e-24	53.2511	0.0572786	0.961169	0.903891	19	10666337	F	II	KRI1	Body	shore	Body-shore	chr19:10668267-10668582	rs115505864;rs8113274	36;43	0.0501726	0.0533771	0.0498115	0.0655479	0.0673644	0.0565056	0.0633423	0.0521075	0.947103	0.963106	0.969828	0.950028	0.946599	0.969685	0.976738	0.966268
cg06857116	-0.903876	0.520063	-214.198	6.40629e-29	3.22203e-25	56.0276	0.0681248	0.972001	0.903876	17	15885326	F	II	ZSWIM7	Body	opensea	Body-opensea		rs148461675;rs142633043	1;4	0.0524459	0.0675146	0.0718639	0.0571613	0.0746073	0.0711132	0.0669947	0.0832978	0.967374	0.968911	0.973675	0.969309	0.976084	0.975284	0.975654	0.96972
cg23098236	-0.90387	0.497084	-130.42	1.68875e-25	8.04099e-23	48.8663	0.0451495	0.949019	0.90387	4	39716040	R	II	UBE2K	Body	opensea	Body-opensea		rs533300830	2	0.0494429	0.0515125	0.0439478	0.0294142	0.0583372	0.028506	0.074568	0.0254671	0.941079	0.944355	0.962226	0.937116	0.952061	0.94701	0.963944	0.944364
cg04990824	-0.903804	0.493099	-178.648	1.14336e-27	1.75236e-24	53.5287	0.0411973	0.945001	0.903804	13	46095709	R	II	COG3	Body	opensea	Body-opensea		rs181328967;rs559363476	26;7	0.0381096	0.0416992	0.0434288	0.0350269	0.0630352	0.0456177	0.028301	0.0343598	0.947336	0.954375	0.940682	0.953206	0.934533	0.9395	0.936157	0.954222
cg26144749	-0.903702	0.502181	-119.11	7.12465e-25	2.69727e-22	47.4644	0.05033	0.954032	0.903702	20	42568264	F	II	TOX2	Body	opensea	Body-opensea		rs143244631	26	0.0625914	0.0489451	0.0429629	0.0368838	0.0881501	0.0481893	0.0546784	0.0202388	0.962971	0.947831	0.956038	0.945318	0.953308	0.962239	0.963612	0.940937
cg00187403	-0.903621	0.50251	-180.198	9.96785e-28	1.59063e-24	53.6513	0.0507	0.954321	0.903621	12	90234391	F	II		IGR	opensea	IGR-opensea		rs2553105;rs560613704;rs183634624	0;1;51	0.0570091	0.0667888	0.0452521	0.0603295	0.0437926	0.0527821	0.0474037	0.032242	0.948666	0.943527	0.963752	0.948908	0.950389	0.956779	0.963095	0.959449
cg05702548	-0.903589	0.475963	-146.898	2.55492e-26	1.69845e-23	50.6699	0.0241687	0.927758	0.903589	15	86166974	R	II	AKAP13	Body	opensea	Body-opensea		rs543413605;rs181360750;rs10438418	36;33;1	0.0217736	0.0294851	0.0182005	0.0296774	0.0263177	0.0243333	0.0237063	0.0198557	0.95012	0.916571	0.935359	0.931547	0.937455	0.895099	0.932486	0.923424
cg17467146	-0.903518	0.497653	-156.829	9.04404e-27	7.65055e-24	51.6419	0.0458942	0.949413	0.903518	1	153723713	F	II	INTS3	ExonBnd	opensea	ExonBnd-opensea		rs200002306	38	0.0284911	0.0653814	0.0347521	0.0630292	0.0467	0.0348274	0.0386008	0.0553715	0.946485	0.94324	0.956615	0.936422	0.958265	0.952808	0.950422	0.951043
cg27262671	-0.903514	0.479329	-88.6165	7.76382e-23	1.59944e-20	42.7737	0.0275717	0.931086	0.903514	2	39054796	R	II	DHX57	Body	opensea	Body-opensea		rs192063686	39	0.00804416	0.0524778	0.0254417	0.00585243	0.0540432	0.0190528	0.0553209	0.000340631	0.931833	0.915566	0.960492	0.906179	0.953481	0.926388	0.93695	0.917801
cg09330699	-0.903508	0.475927	-150.535	1.73289e-26	1.2596e-23	51.0351	0.0241728	0.927681	0.903508	21	45023264	F	II	HSF2BP	Body	opensea	Body-opensea		rs557623258;rs112082523	22;42	0.0228728	0.0353757	0.0209516	0.0385943	0.0271877	0.0163494	0.0219472	0.0101039	0.923324	0.923922	0.920091	0.906068	0.933537	0.945874	0.922536	0.946094
cg26213131	-0.90342	0.499926	-140.718	5.05453e-26	2.94467e-23	50.0234	0.0482155	0.951636	0.90342	2	100494615	F	II	AFF3	Body	opensea	Body-opensea		rs569058452;rs150065517	0;1	0.0475784	0.0559453	0.0433762	0.0548922	0.0598624	0.0286925	0.0428656	0.0525114	0.944368	0.92512	0.966054	0.946773	0.9573	0.960596	0.942305	0.97057
cg02043749	-0.903399	0.464971	-70.38	2.99096e-21	4.02497e-19	39.0318	0.0132714	0.916671	0.903399	8	54983604	F	II	LYPLA1	Body	opensea	Body-opensea				0.00102326	0.0404564	0.0257411	0.0109856	0.0102991	0.0138298	0.0018897	0.00194624	0.967475	0.846839	0.926376	0.932139	0.919584	0.909883	0.894055	0.937015
cg07440867	-0.903334	0.470303	-66.444	7.44013e-21	9.04969e-19	38.0894	0.0186365	0.92197	0.903334	1	205509139	F	II		IGR	opensea	IGR-opensea		rs150181171	0	0.00755337	0.0518243	0.00234822	0.00461311	0.0293731	0.0429016	0.0102787	0.000199811	0.842429	0.948433	0.91369	0.923562	0.932069	0.919692	0.950009	0.945879
cg08377357	-0.903321	0.527974	-157.782	8.21474e-27	7.11841e-24	51.7312	0.0763136	0.979635	0.903321	12	120675366	F	II	PXN	Body	opensea	Body-opensea		rs534719217	38	0.104271	0.0850666	0.0562464	0.0689674	0.0743736	0.0787648	0.0797695	0.0630491	0.982426	0.975935	0.973313	0.975607	0.986989	0.983445	0.984278	0.975086
cg21378708	-0.903311	0.474267	-154.569	1.13873e-26	9.11701e-24	51.4276	0.0226114	0.925922	0.903311	15	85317122	F	II	ZNF592	5'UTR	opensea	5'UTR-opensea				0.0109496	0.0270182	0.0216156	0.0310037	0.0332487	0.0204894	0.0153751	0.0211908	0.921885	0.929272	0.941038	0.931261	0.92468	0.924106	0.895652	0.939485
cg07000116	-0.903288	0.498499	-117.493	8.85129e-25	3.24865e-22	47.2513	0.0468545	0.950143	0.903288	16	30616649	R	II	ZNF689	Body	shore	Body-shore	chr16:30615777-30616286			0.0291289	0.0692412	0.0416663	0.0694684	0.0382579	0.0446583	0.0461941	0.0362208	0.923371	0.932908	0.938966	0.961811	0.95807	0.965254	0.965503	0.95526
cg19733025	-0.903161	0.489726	-128.586	2.11447e-25	9.73279e-23	48.6488	0.038146	0.941307	0.903161	17	245079	F	II		IGR	opensea	IGR-opensea		rs531808124	0	0.0279622	0.0361128	0.0450582	0.0357925	0.0710618	0.0386066	0.0246663	0.0259076	0.919448	0.942303	0.942098	0.942025	0.92574	0.949212	0.951129	0.9585
cg21355920	-0.903094	0.499823	-117.816	8.47381e-25	3.12656e-22	47.2942	0.0482756	0.95137	0.903094	3	177981094	F	II		IGR	opensea	IGR-opensea		rs141999197	0	0.069992	0.0250029	0.0462223	0.0693944	0.0545794	0.0528396	0.0409654	0.0272085	0.944528	0.94925	0.952588	0.948105	0.967596	0.948092	0.928136	0.972661
cg09923296	-0.903072	0.479999	-166.368	3.54184e-27	3.83926e-24	52.5058	0.0284632	0.931536	0.903072	10	13812165	R	II	FRMD4A	Body	opensea	Body-opensea		rs11593273;rs548343333;rs567689112	24;13;2	0.0206446	0.0368417	0.0199053	0.0373157	0.0255948	0.0291454	0.018469	0.0397891	0.945172	0.932126	0.906727	0.93928	0.925909	0.928755	0.93536	0.938955
cg00237714	-0.902943	0.503857	-117.333	9.0444e-25	3.30042e-22	47.2301	0.0523858	0.955329	0.902943	16	28169559	F	II	XPO6	Body	opensea	Body-opensea		rs12597530	44	0.0321808	0.0476927	0.0577032	0.078194	0.0618709	0.0563486	0.0603748	0.0247212	0.950041	0.968206	0.9366	0.96494	0.959032	0.936146	0.972741	0.954923
cg19777557	-0.902918	0.521959	-98.0272	1.5667e-23	3.92434e-21	44.3919	0.0704999	0.973418	0.902918	20	46067411	F	II		IGR	opensea	IGR-opensea		rs568589457	4	0.0587029	0.0502649	0.0802542	0.0668363	0.124004	0.07939	0.0662386	0.0383083	0.961482	0.974838	0.985687	0.969556	0.978308	0.970957	0.97608	0.970434
cg04961217	-0.902887	0.49077	-103.294	6.83066e-24	1.88797e-21	45.2246	0.0393262	0.942213	0.902887	7	83865902	R	II		IGR	opensea	IGR-opensea		rs182514053	2	0.0597263	0.0520075	0.0328053	0.0142664	0.0405222	0.0335669	0.0102798	0.0714355	0.924334	0.925914	0.956385	0.938146	0.961677	0.941376	0.952662	0.937212
cg27266905	-0.902884	0.511388	-109.399	2.7468e-24	8.61337e-22	46.1324	0.0599465	0.962831	0.902884	15	57576015	R	II	TCF12	3'UTR	opensea	3'UTR-opensea		rs141850936;rs543255766	43;15	0.0380208	0.0714025	0.0324047	0.0705119	0.0879642	0.0388065	0.0671497	0.0733115	0.950215	0.958278	0.957812	0.976762	0.951848	0.953797	0.97628	0.977652
cg05932992	-0.902867	0.496258	-217.735	4.93944e-29	2.79272e-25	56.2445	0.0448247	0.947692	0.902867	4	10065469	F	II		IGR	opensea	IGR-opensea		rs182067966	1	0.043994	0.0471587	0.048522	0.0562221	0.0455634	0.0368041	0.0396107	0.0407228	0.938183	0.939707	0.950272	0.947995	0.946167	0.950676	0.964109	0.944426
cg20228958	-0.902862	0.475171	-151.97	1.49051e-26	1.12368e-23	51.1762	0.0237399	0.926602	0.902862	10	26661294	R	II		IGR	opensea	IGR-opensea		rs77541071;rs140351621;rs538864260;rs558762468;rs569087977;rs538203289	50;48;44;33;22;2	0.0212523	0.0243759	0.0325991	0.0326065	0.0231394	0.0215259	0.0113149	0.0231049	0.910479	0.943736	0.922585	0.939709	0.923922	0.945667	0.91946	0.907256
cg16444542	-0.902834	0.50594	-86.3876	1.16272e-22	2.27888e-20	42.363	0.0545234	0.957357	0.902834	21	35918983	F	II	RCAN1	Body	opensea	Body-opensea		rs201448343;rs573920366	5;26	0.0248419	0.0730243	0.0426485	0.0306047	0.0997781	0.0821297	0.0266194	0.0565407	0.950492	0.958434	0.941159	0.974453	0.972126	0.947236	0.964755	0.950204
cg13728275	-0.902831	0.478967	-145.083	3.11222e-26	1.98201e-23	50.4836	0.0275517	0.930383	0.902831	16	1988449	R	II	MSRB1	3'UTR	opensea	3'UTR-opensea				0.0200415	0.0403621	0.0191207	0.0420867	0.0331008	0.0262434	0.0226374	0.0168209	0.933949	0.912911	0.914131	0.931311	0.945572	0.953553	0.928277	0.923361
cg05353702	-0.902822	0.513981	-95.5559	2.34887e-23	5.6076e-21	43.984	0.0625699	0.965392	0.902822	21	40125827	R	II	LINC00114	Body	opensea	Body-opensea		rs148918452;rs548238625	31;2	0.00451788	0.0726175	0.0697379	0.0942177	0.0814032	0.0520725	0.0643784	0.061614	0.974217	0.971647	0.959935	0.970589	0.956453	0.96599	0.965502	0.958802
cg06721411	-0.902793	0.513493	-119.573	6.69941e-25	2.56412e-22	47.5248	0.062096	0.964889	0.902793	2	74753759	F	II	DQX1	TSS1500	shelf	TSS1500-shelf	chr2:74756223-74757930	rs79846504	10	0.0271018	0.0656171	0.0537961	0.0724749	0.0960109	0.067575	0.0462682	0.0679238	0.952979	0.967501	0.964719	0.96586	0.962287	0.963491	0.979068	0.96321
cg08853920	-0.902725	0.508102	-81.599	2.87123e-22	5.05364e-20	41.4406	0.0567391	0.959464	0.902725	8	105424060	F	II	DPYS	Body	opensea	Body-opensea				0.0237042	0.0840984	0.0951949	0.067864	0.0597903	0.0589574	0.0177635	0.0465397	0.962644	0.95642	0.954739	0.951824	0.97028	0.924107	0.987127	0.968574
cg14659184	-0.902717	0.484901	-109.697	2.63074e-24	8.32369e-22	46.1753	0.033543	0.93626	0.902717	15	89929470	R	II	LINC00925	Body	opensea	Body-opensea		rs191168955;rs117382057	12;1	0.0586293	0.0212914	0.0315099	0.0488173	0.0326974	0.0408516	0.019204	0.015343	0.94976	0.914026	0.922749	0.915075	0.956543	0.960618	0.935788	0.935517
cg26690937	-0.902643	0.498226	-154.164	1.18723e-26	9.43133e-24	51.3887	0.0469044	0.949547	0.902643	8	125860127	F	II		IGR	opensea	IGR-opensea		rs11777631;rs557075776	10;33	0.032909	0.0633267	0.0402027	0.0359716	0.0409754	0.040485	0.0551727	0.066192	0.94763	0.949792	0.968944	0.945338	0.954803	0.940615	0.95157	0.937683
cg08290733	-0.902599	0.469639	-96.1821	2.11773e-23	5.13134e-21	44.0884	0.0183396	0.920939	0.902599	6	10519310	F	II		IGR	opensea	IGR-opensea		rs570307937;rs192771695	0;45	0.0141388	0.0264361	0.0333477	0.0084232	0.0272725	0.0168845	0.00771843	0.012496	0.902454	0.911281	0.943696	0.944042	0.921373	0.954179	0.913498	0.876991
cg01247275	-0.902588	0.478109	-97.8783	1.60494e-23	4.00862e-21	44.3676	0.0268154	0.929403	0.902588	22	40616762	R	II	TNRC6B	Body	opensea	Body-opensea		rs563883627;rs575793488;rs542901390	26;18;2	0.0146542	0.0702687	0.0169083	0.0376244	0.00507183	0.0483357	0.0160527	0.00560742	0.916105	0.930216	0.923473	0.913111	0.940808	0.922127	0.93631	0.953075
cg18351781	-0.902556	0.499216	-136.456	8.23618e-26	4.38434e-23	49.5571	0.0479384	0.950494	0.902556	19	4950888	R	II	UHRF1	Body	island	Body-island	chr19:4950670-4950940	rs17880409;rs144760109;rs573575881;rs17881158	41;39;38;31	0.0336101	0.0521311	0.0618255	0.0628476	0.0534605	0.0572066	0.036687	0.0257386	0.932319	0.951881	0.944813	0.941733	0.950794	0.961375	0.971999	0.949037
cg18893685	-0.902551	0.516998	-119.061	7.17193e-25	2.71075e-22	47.458	0.0657221	0.968273	0.902551	9	128035237	R	II	GAPVD1	5'UTR	opensea	5'UTR-opensea				0.0513224	0.0690253	0.0408578	0.100036	0.0757303	0.0496953	0.0748	0.06431	0.96674	0.96921	0.954652	0.958414	0.958529	0.973651	0.982255	0.982735
cg18892778	-0.902549	0.497018	-161.875	5.47048e-27	5.34903e-24	52.1069	0.0457441	0.948293	0.902549	7	151503515	F	II	PRKAG2	5'UTR	opensea	5'UTR-opensea		rs185061336;rs58825093	15;33	0.0267826	0.0493666	0.0434019	0.0550566	0.0647257	0.0470236	0.0452614	0.0343344	0.941226	0.943755	0.941499	0.943231	0.963288	0.947534	0.96354	0.942271
cg09108940	-0.902542	0.482329	-158.01	8.02838e-27	7.00699e-24	51.7525	0.0310586	0.9336	0.902542	2	71292689	R	II		IGR	shelf	IGR-shelf	chr2:71295160-71296002	rs553835416;rs11675048;rs542457162	31;27;1	0.0226911	0.0475346	0.0356776	0.0283662	0.0364732	0.0217277	0.033436	0.0225625	0.940284	0.925425	0.928507	0.929795	0.920915	0.951015	0.920699	0.952164
cg00208768	-0.90251	0.473274	-128.083	2.24999e-25	1.02752e-22	48.5886	0.0220195	0.924529	0.90251	17	73265381	F	II	MIF4GD	Body	shore	Body-shore	chr17:73266340-73268052	rs544456080;rs558088482	14;50	0.0197164	0.0391564	0.0283801	0.0240395	0.0227408	0.0154801	0.00772111	0.0189212	0.906662	0.910659	0.94931	0.93636	0.91098	0.947971	0.911466	0.922826
cg06661904	-0.902506	0.47489	-194.296	3.01413e-28	7.37509e-25	54.7054	0.0236372	0.926143	0.902506	12	121375103	R	II		IGR	opensea	IGR-opensea		rs562066918;rs143184401	11;1	0.01661	0.0407037	0.0258659	0.021765	0.0239443	0.0215524	0.0193562	0.0192999	0.917798	0.923004	0.936708	0.934492	0.933009	0.931464	0.910419	0.922251
cg11471350	-0.902501	0.495477	-125.9	2.95597e-25	1.28593e-22	48.3236	0.0442261	0.946727	0.902501	14	89925446	F	II	FOXN3	5'UTR	opensea	5'UTR-opensea		rs554149644;rs573047166;rs150222710;rs555249992;rs575545097	8;15;22;23;41	0.0446228	0.0783052	0.0419343	0.0521247	0.0367117	0.028357	0.0318332	0.03992	0.943206	0.948777	0.922822	0.952677	0.960867	0.958975	0.933859	0.952636
cg25046783	-0.902479	0.482796	-204.301	1.35796e-28	4.59454e-25	55.3925	0.0315568	0.934036	0.902479	10	98405486	F	II	PIK3AP1	Body	opensea	Body-opensea		rs577729838	0	0.0232143	0.0430688	0.0302719	0.0231229	0.0447649	0.0415639	0.0202392	0.0262081	0.941717	0.937417	0.935885	0.929286	0.932854	0.929644	0.928764	0.93672
cg10905610	-0.902472	0.482536	-153.413	1.28293e-26	9.98496e-24	51.3164	0.0313	0.933772	0.902472	6	56969457	F	II	ZNF451	3'UTR	opensea	3'UTR-opensea		rs186007527;rs569327753	1;3	0.0205572	0.04546	0.0351075	0.0439525	0.0295705	0.015598	0.0319962	0.0281584	0.927498	0.942708	0.929607	0.932885	0.923961	0.960256	0.922765	0.930498
cg23586766	-0.902417	0.506446	-161.194	5.84879e-27	5.58718e-24	52.0453	0.0552372	0.957654	0.902417	2	47141297	F	II	MCFD2	Body	shore	Body-shore	chr2:47142466-47143261			0.0357684	0.0595668	0.0613048	0.0748531	0.0538987	0.0662615	0.0473108	0.0429334	0.942455	0.962462	0.955395	0.963486	0.961508	0.959486	0.966611	0.949829
cg26458306	-0.902411	0.475067	-161.042	5.93738e-27	5.63323e-24	52.0314	0.0238617	0.926273	0.902411	11	34361072	F	II	ABTB2	Body	opensea	Body-opensea		rs547685491;rs567993083	1;6	0.0162493	0.0247341	0.0237153	0.0231745	0.0337309	0.0352234	0.0184365	0.0156297	0.940995	0.916196	0.924279	0.918788	0.946856	0.93107	0.925863	0.906134
cg24312537	-0.902361	0.505935	-99.2283	1.29151e-23	3.30024e-21	44.5861	0.0547539	0.957115	0.902361	8	38831332	R	II	HTRA4	TSS1500	shore	TSS1500-shore	chr8:38831592-38832353	rs112114509	2	0.0426596	0.100895	0.0759448	0.0262222	0.0332053	0.0625199	0.044682	0.0519024	0.964593	0.939787	0.953368	0.948431	0.960456	0.972448	0.959922	0.957917
cg04615571	-0.902337	0.487124	-152.212	1.45338e-26	1.10525e-23	51.1998	0.0359553	0.938292	0.902337	12	12010034	R	II	ETV6	Body	opensea	Body-opensea		rs533275293;rs117477250	34;33	0.0260152	0.0480481	0.0326205	0.0485066	0.0527313	0.0227432	0.0305014	0.0264758	0.935949	0.939016	0.917708	0.930603	0.93738	0.951853	0.95138	0.942445
cg23585881	-0.902257	0.468714	-193.601	3.19058e-28	7.69878e-25	54.6559	0.017586	0.919843	0.902257	16	8726527	F	II	METTL22	Body	opensea	Body-opensea		rs141194325;rs150778585	16;29	0.010309	0.0299368	0.00854234	0.0246399	0.0159636	0.0227765	0.0193076	0.00921253	0.913519	0.926132	0.909962	0.914704	0.909736	0.931469	0.930235	0.922986
cg08554390	-0.902252	0.491709	-101.991	8.35518e-24	2.25657e-21	45.0229	0.0405829	0.942835	0.902252	9	107950153	F	II		IGR	opensea	IGR-opensea		rs7866760	21	0.0193355	0.0877571	0.0585875	0.0212113	0.0347091	0.0482014	0.0235132	0.0313479	0.941114	0.926381	0.930646	0.938662	0.953146	0.949819	0.950403	0.952508
cg02233041	-0.902248	0.514995	-74.6026	1.18846e-21	1.7823e-19	39.9832	0.0638707	0.966119	0.902248	4	122085560	R	II	TNIP3	TSS200	opensea	TSS200-opensea		rs116665727	46	0.0235161	0.122491	0.0541105	0.0442547	0.067064	0.0823245	0.0316235	0.0855814	0.964124	0.973842	0.969701	0.953026	0.97435	0.940018	0.988654	0.965235
cg19186970	-0.902219	0.480235	-129.236	1.95166e-25	9.09145e-23	48.7263	0.0291256	0.931345	0.902219	13	48736509	R	II		IGR	opensea	IGR-opensea				0.0199808	0.0336201	0.0194989	0.0401885	0.0274456	0.0294071	0.0288483	0.0340158	0.934326	0.896359	0.930797	0.929245	0.947904	0.957322	0.918693	0.936113
cg19224761	-0.90221	0.486281	-72.4623	1.88471e-21	2.67624e-19	39.5083	0.0351763	0.937387	0.90221	11	33233290	R	II		IGR	opensea	IGR-opensea		rs189087141;rs79912948;rs74369140;rs528479139	28;11;5;2	0.0218762	0.0960849	0.0182853	0.0263316	0.0403467	0.0340161	0.0143138	0.0301554	0.969305	0.915402	0.92029	0.907173	0.952925	0.956717	0.912142	0.96514
cg03505776	-0.902189	0.499329	-145.24	3.0594e-26	1.95552e-23	50.4997	0.0482343	0.950424	0.902189	2	85034469	R	II	DNAH6	Body	opensea	Body-opensea		rs190347915	36	0.0345894	0.0489734	0.0683469	0.0643017	0.0506396	0.0422315	0.0408645	0.0359273	0.95027	0.959376	0.948752	0.960775	0.941515	0.968333	0.941207	0.933162
cg19100344	-0.902184	0.512566	-99.7997	1.17907e-23	3.05019e-21	44.6776	0.0614745	0.963658	0.902184	1	231372247	F	II	C1orf131	Body	opensea	Body-opensea		rs112801145	10	0.0567945	0.0726115	0.0478079	0.0641259	0.0743916	0.0798744	0.0550032	0.0411871	0.980468	0.959206	0.938635	0.957761	0.961725	0.994009	0.930663	0.986799
cg17183174	-0.90207	0.472512	-140.207	5.35526e-26	3.07365e-23	49.9683	0.0214773	0.923548	0.90207	13	76115526	R	II		IGR	shelf	IGR-shelf	chr13:76111673-76112044	rs187597156	1	0.0140706	0.0330645	0.0133218	0.0249862	0.0176447	0.0274847	0.020932	0.0203137	0.916229	0.916591	0.898449	0.933052	0.950258	0.9376	0.909861	0.92634
cg14982387	-0.901861	0.501995	-94.0109	3.04181e-23	7.00762e-21	43.723	0.0510641	0.952925	0.901861	20	52460944	F	II		IGR	opensea	IGR-opensea		rs145570387;rs117403007	0;11	0.0321902	0.0435295	0.0285445	0.0989682	0.0738776	0.0614948	0.0325474	0.0373608	0.933608	0.956769	0.945373	0.959267	0.961149	0.938719	0.970571	0.957946
cg27027931	-0.901858	0.489297	-152.257	1.44661e-26	1.10371e-23	51.2042	0.038368	0.940226	0.901858	15	67798582	F	II	IQCH-AS1	Body	opensea	Body-opensea		rs569092140;rs147249581;rs3083878;rs3083881	1;22;22;34	0.0312532	0.058707	0.0248385	0.0463692	0.041274	0.0337604	0.0335639	0.0371777	0.934622	0.961213	0.940864	0.920461	0.944637	0.951336	0.936216	0.932462
cg18561265	-0.901855	0.472181	-98.6835	1.40937e-23	3.56741e-21	44.4983	0.0212532	0.923108	0.901855	2	38375714	F	II	CYP1B1-AS1	Body	opensea	Body-opensea		rs529282096;rs569712770;rs186409180;rs555369498	0;8;20;49	0.0221441	0.0256731	0.01692	0.0260057	0.0291571	0.0174526	0.0100643	0.0226086	0.901765	0.928358	0.925666	0.870673	0.949896	0.928356	0.947135	0.933017
cg16038593	-0.901841	0.460721	-163.278	4.77e-27	4.78612e-24	52.2329	0.00980078	0.911642	0.901841	10	103377514	F	II	FBXW4	Body	opensea	Body-opensea				0.00351917	0.0226926	0.0128101	0.00685577	0.0150388	0.00103391	0.00857084	0.0078851	0.903863	0.937362	0.897993	0.925651	0.9056	0.905471	0.912221	0.904972
cg05986288	-0.901775	0.4983	-72.9406	1.69821e-21	2.44477e-19	39.6157	0.0474125	0.949188	0.901775	5	74616750	F	II		IGR	opensea	IGR-opensea		rs201333199;rs574938697	1;46	0.0549969	0.0539664	0.00557136	0.0255599	0.102719	0.0650021	0.0139321	0.057552	0.92372	0.961505	0.921976	0.945094	0.951498	0.967656	0.971648	0.950407
cg07962853	-0.901681	0.474402	-149.882	1.85674e-26	1.32936e-23	50.9703	0.023562	0.925243	0.901681	4	164511998	F	II	2021-03-01	Body	opensea	Body-opensea		rs571659155;rs549562248;rs566260550;rs150584644	0;1;45;48	0.0275573	0.0228094	0.0291716	0.0153845	0.0230544	0.0260962	0.0190531	0.0253695	0.944588	0.92848	0.925362	0.906679	0.927993	0.918782	0.947324	0.902734
cg06075261	-0.901615	0.476677	-122.077	4.82197e-25	1.9292e-22	47.8467	0.02587	0.927485	0.901615	9	130524915	F	II	SH2D3C	TSS200	opensea	TSS200-opensea		rs542235980;rs562023210	0;2	0.0113232	0.0417574	0.0209633	0.0435712	0.0276574	0.0150694	0.0182269	0.0283915	0.918164	0.934088	0.888632	0.940805	0.941146	0.934263	0.934375	0.928406
cg22497455	-0.901569	0.475631	-132.12	1.37497e-25	6.76666e-23	49.0646	0.024847	0.926416	0.901569	2	38846817	F	II		IGR	opensea	IGR-opensea				0.0226838	0.0421689	0.0248647	0.0129779	0.0315578	0.0232414	0.0168756	0.0244058	0.93801	0.899389	0.90291	0.941128	0.940234	0.934034	0.919639	0.935983
cg20978599	-0.901519	0.466111	-168.552	2.87937e-27	3.32438e-24	52.6947	0.0153519	0.916871	0.901519	4	41936733	R	II	TMEM33	TSS1500	shore	TSS1500-shore	chr4:41937098-41937624	rs142508275;rs527928486;rs75992717	31;25;12	0.00888222	0.0170639	0.0120322	0.0216666	0.0194176	0.0215811	0.0121616	0.0100099	0.92235	0.907177	0.91967	0.891463	0.913321	0.919615	0.924886	0.936483
cg00989306	-0.901438	0.484839	-180.998	9.29062e-28	1.52442e-24	53.714	0.0341203	0.935558	0.901438	11	129920441	F	II		IGR	opensea	IGR-opensea		rs191134843;rs183855847;rs572850807	11;18;48	0.0329721	0.0336129	0.0536375	0.032646	0.0304443	0.0392004	0.0263461	0.0241028	0.935523	0.948592	0.937688	0.921954	0.946488	0.929553	0.926256	0.938411
cg23494744	-0.901342	0.469554	-108.029	3.35473e-24	1.02247e-21	45.9337	0.018883	0.920225	0.901342	16	30758329	F	II	PHKG2	TSS1500	shore	TSS1500-shore	chr16:30759403-30760320			0.0340339	0.00465865	0.000503684	0.0230396	0.0237991	0.0355575	0.00744008	0.0220315	0.909341	0.909732	0.900444	0.908022	0.962067	0.91381	0.922475	0.93591
cg16932880	-0.901331	0.468168	-141.881	4.43549e-26	2.65046e-23	50.1476	0.0175028	0.918834	0.901331	2	64996141	R	II		IGR	shore	IGR-shore	chr2:64994988-64995561			0.00326687	0.0255688	0.0228301	0.0224312	0.0193833	0.025863	0.0122761	0.00840306	0.936072	0.893554	0.899134	0.918675	0.915887	0.933465	0.927287	0.926595
cg20354873	-0.901306	0.499771	-135.349	9.37239e-26	4.87944e-23	49.4332	0.0491181	0.950425	0.901306	14	62069030	F	II	FLJ22447	Body	opensea	Body-opensea		rs547358385;rs139483470	0;15	0.0375717	0.0720876	0.0374878	0.0563437	0.0737433	0.0412409	0.0432329	0.0312371	0.938201	0.940792	0.949165	0.944925	0.949943	0.957992	0.960312	0.962067
cg13086983	-0.901256	0.494023	-138.889	6.22088e-26	3.47885e-23	49.8255	0.0433946	0.944651	0.901256	1	21664810	R	II	ECE1	Body	opensea	Body-opensea				0.042699	0.0358948	0.070974	0.0406848	0.0636914	0.0374689	0.0316537	0.0240897	0.935957	0.952451	0.951867	0.938909	0.931219	0.950252	0.943173	0.95338
cg21645341	-0.901246	0.489521	-84.8856	1.53544e-22	2.90645e-20	42.0797	0.0388984	0.940145	0.901246	13	49230980	F	II	CYSLTR2	5'UTR	opensea	5'UTR-opensea		rs553227637	48	0.0529767	0.0389033	0.0320827	0.0407066	0.0594423	0.0393944	0.0258327	0.0218486	0.962688	0.952621	0.956775	0.971163	0.944528	0.883113	0.928626	0.921641
cg14263499	-0.901189	0.525845	-232.748	1.71317e-29	1.86669e-25	57.1115	0.0752503	0.976439	0.901189	18	13641740	R	I	LDLRAD4	TSS200	island	TSS200-island	chr18:13641584-13642415	rs573359616;rs529484882	51;6	0.070113	0.0737705	0.0642251	0.0762143	0.0883171	0.0727561	0.0788876	0.0777184	0.971867	0.975842	0.967437	0.986259	0.975996	0.976073	0.976645	0.981392
cg04353474	-0.901182	0.473221	-129.487	1.89269e-25	8.84035e-23	48.756	0.0226303	0.923812	0.901182	3	18787223	R	II		IGR	opensea	IGR-opensea		rs9831945;rs146871330	34;19	0.0163793	0.0283982	0.0276162	0.0175328	0.0350598	0.0206927	0.0168044	0.0185587	0.927402	0.930625	0.929619	0.884272	0.939949	0.942822	0.915065	0.920742
cg16149992	-0.901128	0.474039	-156.71	9.15374e-27	7.72803e-24	51.6308	0.023475	0.924603	0.901128	14	55443319	R	II	WDHD1	Body	opensea	Body-opensea		rs115048907;rs78788859	35;13	0.0143869	0.0350904	0.0178567	0.0300536	0.0240998	0.030149	0.0182264	0.0179371	0.927435	0.919281	0.913542	0.927798	0.947911	0.90513	0.917587	0.938143
cg20966357	-0.901127	0.508573	-178.198	1.19003e-27	1.80799e-24	53.4928	0.0580099	0.959137	0.901127	6	32299676	F	II	C6orf10	Body	opensea	Body-opensea		rs188520721;rs742582	30;39	0.0774575	0.0623693	0.056835	0.0484297	0.058982	0.0591674	0.0496439	0.0511943	0.963428	0.955124	0.965687	0.963423	0.974145	0.956693	0.943642	0.95095
cg21882356	-0.901121	0.50217	-134.694	1.01229e-25	5.20591e-23	49.3593	0.0516095	0.952731	0.901121	14	21153451	R	II	ANG	5'UTR	shore	5'UTR-shore	chr14:21152483-21152740	rs57864476	14	0.0855208	0.0473363	0.0511965	0.0451259	0.055933	0.0593809	0.0372822	0.0311004	0.951449	0.950465	0.935396	0.955972	0.951568	0.96624	0.959335	0.951423
cg00090873	-0.901083	0.51583	-141.103	4.84006e-26	2.85068e-23	50.0646	0.0652889	0.966372	0.901083	2	40714890	F	II	SLC8A1	5'UTR	opensea	5'UTR-opensea		rs575555401	5	0.05189	0.0543524	0.0891658	0.0558162	0.0759586	0.0622293	0.0614831	0.0714159	0.963605	0.967094	0.953674	0.982419	0.97086	0.952579	0.984622	0.95612
cg18997983	-0.901002	0.474834	-139.604	5.73452e-26	3.26446e-23	49.9031	0.0243334	0.925335	0.901002	5	1109031	F	II	SLC12A7	Body	island	Body-island	chr5:1108802-1109051	rs150079276;rs578087100;rs545697710	0;20;50	0.0185006	0.0431271	0.0281693	0.0226615	0.0301752	0.0126764	0.0237853	0.0155719	0.941835	0.908171	0.922218	0.934185	0.946404	0.929851	0.9135	0.906519
cg26690127	-0.900985	0.513603	-91.2366	4.89134e-23	1.06726e-20	43.2425	0.0631104	0.964096	0.900985	2	37545602	R	II	PRKD3	TSS1500	opensea	TSS1500-opensea		rs78926914	48	0.0659649	0.0520571	0.0875398	0.079436	0.106974	0.0552384	0.0271574	0.030515	0.9625	0.959819	0.966678	0.969189	0.975676	0.969487	0.948097	0.961318
cg20332306	-0.900983	0.461862	-98.0717	1.55547e-23	3.90182e-21	44.3991	0.0113707	0.912354	0.900983	3	177051579	R	II		IGR	opensea	IGR-opensea		rs7623773;rs550521853;rs561451758	13;9;1	0.00738442	0.0116656	0.00657949	0.0124462	0.0101964	0.0185803	0.00721539	0.0168977	0.952132	0.898615	0.86363	0.907242	0.922412	0.902468	0.91952	0.932814
cg11965692	-0.900982	0.484931	-97.7642	1.6349e-23	4.07468e-21	44.349	0.0344404	0.935422	0.900982	1	202301587	F	II	UBE2T	Body	opensea	Body-opensea				0.000650434	0.0368259	0.0117257	0.0616321	0.0585253	0.045359	0.0375088	0.0232962	0.906419	0.932627	0.949043	0.953068	0.938238	0.922078	0.931301	0.950606
cg01784075	-0.900973	0.482667	-160.065	6.53942e-27	6.07224e-24	51.9423	0.0321803	0.933153	0.900973	10	112186766	R	II		IGR	opensea	IGR-opensea		rs564547241;rs73345556;rs142969337;rs559434326	48;32;31;15	0.0403809	0.0420203	0.0270696	0.0296002	0.0365684	0.0380097	0.0225199	0.0212737	0.94131	0.905576	0.928148	0.937039	0.948329	0.938784	0.937492	0.928547
cg13014829	-0.900925	0.478649	-196.339	2.55284e-28	6.74325e-25	54.8496	0.0281868	0.929111	0.900925	13	51289696	F	II	DLEU7	Body	opensea	Body-opensea		rs561795038	43	0.017431	0.0396967	0.0186541	0.0332257	0.0326635	0.0376416	0.0150169	0.0311648	0.922252	0.932679	0.93317	0.922242	0.924575	0.937444	0.936744	0.923785
cg02763933	-0.900898	0.479876	-110.072	2.49222e-24	7.92858e-22	46.2289	0.0294272	0.930325	0.900898	7	971351	F	II	ADAP1	Body	shore	Body-shore	chr7:973189-973888	rs558910238;rs185227170;rs544797205	2;21;31	0.0234337	0.0542633	0.00669125	0.0520575	0.0165035	0.0184959	0.0250815	0.0388911	0.912068	0.950673	0.927148	0.930333	0.945	0.934388	0.939563	0.903428
cg16097772	-0.900805	0.478357	-196.047	2.61392e-28	6.76437e-25	54.8291	0.0279546	0.928759	0.900805	12	69742232	R	II	LYZ	1stExon	opensea	1stExon-opensea		rs513342;rs58131341;rs531119114	46;36;6	0.021666	0.0318142	0.0234357	0.0407442	0.0343347	0.0215745	0.028083	0.0219842	0.931228	0.908274	0.930511	0.927384	0.940838	0.931735	0.927259	0.932847
cg02485174	-0.90079	0.490365	-124.288	3.62655e-25	1.52172e-22	48.1247	0.0399704	0.94076	0.90079	10	26792038	F	II	APBB1IP	Body	opensea	Body-opensea		rs189390747	41	0.0333615	0.0426553	0.0403684	0.0449357	0.0599026	0.0348201	0.0313408	0.0323786	0.92129	0.941121	0.919565	0.967594	0.962208	0.946229	0.943929	0.924149
cg08333580	-0.900768	0.468899	-220.426	4.06409e-29	2.53993e-25	56.4062	0.0185153	0.919284	0.900768	11	35335229	R	II	SLC1A2	Body	opensea	Body-opensea		rs151120770;rs114647888;rs539143791;rs574718969;rs6484780;rs370105177;rs554648851;rs573903738;rs376949052	50;38;37;36;34;17;15;10;1	0.0189259	0.0255703	0.0164963	0.0204837	0.0229516	0.00951083	0.0171856	0.0169979	0.919096	0.916507	0.914351	0.915887	0.938181	0.918348	0.909133	0.922765
cg10080942	-0.900762	0.469624	-126.975	2.58277e-25	1.14898e-22	48.4548	0.019243	0.920005	0.900762	1	31956270	F	II		IGR	opensea	IGR-opensea		rs547010972;rs570079776	5;12	0.0185337	0.0284424	0.00939325	0.0220116	0.0173018	0.0115097	0.0154847	0.031267	0.91132	0.929811	0.932378	0.904917	0.91717	0.956187	0.90803	0.900228
cg13974615	-0.900742	0.466091	-97.8312	1.61723e-23	4.03642e-21	44.36	0.0157203	0.916462	0.900742	1	60209701	F	II	FGGY	Body	opensea	Body-opensea		rs78912246;rs146312113	0;39	0.00761635	0.0226773	0.0165825	0.0179938	0.0299429	0.00803062	0.00864305	0.0142758	0.932628	0.882559	0.934339	0.915632	0.874013	0.946851	0.926936	0.91874
cg11557478	-0.900682	0.507592	-91.133	4.9802e-23	1.08394e-20	43.2242	0.057251	0.957933	0.900682	9	125795488	R	II	GPR21	TSS1500	opensea	TSS1500-opensea		rs188948518;rs577272739	19;1	0.064131	0.0210677	0.065963	0.0853279	0.0298546	0.0820242	0.0370706	0.0725689	0.964922	0.96305	0.938262	0.951073	0.980024	0.940726	0.951318	0.974092
cg22571899	-0.900677	0.470061	-137.15	7.59885e-26	4.11467e-23	49.6342	0.0197226	0.9204	0.900677	10	81030727	F	II	ZMIZ1	Body	opensea	Body-opensea		rs189924671	1	0.0119767	0.0409326	0.0173379	0.0112879	0.0145989	0.0223575	0.0255098	0.0137796	0.918178	0.93428	0.906566	0.893198	0.925074	0.936151	0.935627	0.914127
cg04539559	-0.900648	0.470871	-238.361	1.17338e-29	1.57357e-25	57.4148	0.0205471	0.921195	0.900648	18	9754156	R	II	RAB31	Body	opensea	Body-opensea		rs116391001;rs529448710	40;12	0.0154901	0.0184274	0.0164822	0.0283428	0.0189543	0.027512	0.021243	0.0179252	0.922708	0.935686	0.916379	0.916402	0.917325	0.916629	0.916584	0.927848
cg19374755	-0.900602	0.479001	-113.769	1.47554e-24	5.02423e-22	46.7478	0.0287001	0.929302	0.900602	2	160471238	R	II	LOC643072	TSS1500	shore	TSS1500-shore	chr2:160472088-160472736	rs550604138	33	0.0292023	0.0280503	0.0343468	0.0274387	0.0261146	0.0325079	0.0271834	0.0247566	0.947455	0.924382	0.908936	0.918067	0.933122	0.975338	0.912416	0.9147
cg23719062	-0.900535	0.47699	-138.638	6.40229e-26	3.56082e-23	49.798	0.0267228	0.927258	0.900535	7	128574759	F	II		IGR	shelf	IGR-shelf	chr7:128577818-128578756	rs536209952	48	0.0238845	0.0290406	0.0212393	0.0374733	0.0284385	0.0260013	0.0176025	0.0301024	0.91047	0.900239	0.915142	0.9369	0.929786	0.951711	0.936851	0.936964
cg19082496	-0.900491	0.467652	-164.487	4.24262e-27	4.40922e-24	52.3405	0.0174059	0.917897	0.900491	1	33899352	R	II		IGR	shelf	IGR-shelf	chr1:33896002-33896929	rs141311131;rs150354979	41;34	0.0115938	0.011828	0.0155123	0.0169938	0.0239872	0.0289981	0.01656	0.0137742	0.933511	0.92316	0.896186	0.909689	0.938123	0.913384	0.91403	0.915094
cg19572324	-0.900454	0.480922	-103.122	7.01325e-24	1.9346e-21	45.1982	0.030695	0.931149	0.900454	12	100623863	F	II		IGR	opensea	IGR-opensea		rs184562100	21	0.0180551	0.0492486	0.0269315	0.0413662	0.0344663	0.031097	0.00433274	0.0400628	0.908136	0.948252	0.928101	0.9305	0.901846	0.921917	0.948166	0.962273
cg08983526	-0.900416	0.471727	-143.232	3.816e-26	2.35286e-23	50.2905	0.0215194	0.921936	0.900416	4	153557118	F	II	TMEM154	Body	opensea	Body-opensea		rs576666106	48	0.012994	0.0377523	0.0175237	0.0157204	0.0329405	0.02184	0.00278595	0.0305985	0.935122	0.906665	0.902516	0.913094	0.924385	0.929606	0.936949	0.927148
cg01330150	-0.900368	0.475313	-217.661	4.96591e-29	2.79272e-25	56.24	0.0251288	0.925497	0.900368	12	104940611	F	II	CHST11	Body	opensea	Body-opensea		rs548273336;rs568169278	0;50	0.018163	0.0262539	0.0220789	0.0283378	0.0290431	0.0259157	0.0260376	0.0252003	0.923131	0.923126	0.913864	0.926388	0.930426	0.945414	0.922719	0.918907
cg02671876	-0.900307	0.466761	-133.646	1.14581e-25	5.81537e-23	49.2402	0.0166077	0.916914	0.900307	6	134915050	F	II		IGR	opensea	IGR-opensea		rs568747185;rs150060474	1;28	0.0099262	0.0274435	0.0237825	0.0142962	0.0200119	0.0242883	0.0075604	0.00555284	0.918514	0.878484	0.91207	0.917129	0.934689	0.924808	0.92592	0.9237
cg26760304	-0.900261	0.46187	-104.869	5.37281e-24	1.5324e-21	45.4644	0.011739	0.912	0.900261	13	50216366	F	II		IGR	opensea	IGR-opensea		rs570468514;rs140673258;rs9316471;rs4617737	0;1;34;35	0.0022037	0.0148791	0.00789744	0.022778	0.0192802	0.00152695	0.0151045	0.0102419	0.937161	0.882656	0.914128	0.902126	0.911386	0.948711	0.881852	0.917982
cg03822565	-0.900226	0.496315	-90.8777	5.20676e-23	1.12587e-20	43.1791	0.0462023	0.946428	0.900226	1	44245057	F	II	ST3GAL3	Body	opensea	Body-opensea		rs560301339	24	0.0506257	0.0339118	0.000171163	0.0469892	0.0556532	0.0584189	0.078965	0.0448833	0.959064	0.921182	0.970006	0.91967	0.955492	0.941208	0.952539	0.952262
cg07637085	-0.900204	0.491644	-158.903	7.34113e-27	6.57167e-24	51.8353	0.0415418	0.941745	0.900204	20	30148787	F	II	HM13	Body	opensea	Body-opensea				0.0462216	0.0335087	0.0495138	0.0542393	0.0284057	0.0424966	0.0446557	0.0332927	0.946101	0.952088	0.952909	0.920278	0.941105	0.928096	0.955299	0.938087
cg18599081	-0.900167	0.501409	-200.363	1.84977e-28	5.44276e-25	55.1277	0.0513251	0.951492	0.900167	3	46448084	R	II	CCRL2	TSS1500	opensea	TSS1500-opensea		rs538421437;rs536137352;rs140734513;rs182789398	51;46;2;1	0.0462082	0.0640287	0.0529236	0.0417092	0.0585449	0.0572213	0.0392865	0.0506781	0.958889	0.946261	0.942305	0.948362	0.955386	0.943401	0.962289	0.955042
cg17492404	-0.900148	0.480147	-58.9309	4.96876e-20	4.8713e-18	36.1171	0.0300729	0.930221	0.900148	1	9298955	R	II	H6PD	5'UTR	shelf	5'UTR-shelf	chr1:9294401-9295118	rs185453221	26	0.0105699	0.113203	0.0146796	0.000374163	0.0241914	0.0348315	0.0134128	0.0293207	0.946333	0.890726	0.895364	0.918703	0.975989	0.950601	0.934728	0.929324
cg22291418	-0.900147	0.504886	-166.291	3.56793e-27	3.85751e-24	52.4991	0.0548128	0.95496	0.900147	3	47356875	F	II	KLHL18	Body	opensea	Body-opensea		rs549332719;rs192499447	2;8	0.0659742	0.059225	0.0586614	0.0448337	0.0522212	0.0402536	0.0606559	0.0566772	0.953744	0.941739	0.9446	0.953568	0.978104	0.960991	0.946274	0.960658
cg10022579	-0.900138	0.496362	-119.07	7.16327e-25	2.70895e-22	47.4591	0.046293	0.946431	0.900138	12	121888287	F	II	KDM2B	Body	shore	Body-shore	chr12:121890223-121890510	rs114121822;rs554796673	14;24	0.0573796	0.0196702	0.0810276	0.0237589	0.0472727	0.0465298	0.0428477	0.0518575	0.955076	0.936863	0.958166	0.935207	0.959081	0.943062	0.938889	0.945108
cg19913563	-0.900138	0.472192	-110.949	2.19733e-24	7.10386e-22	46.3538	0.0221232	0.922261	0.900138	6	30720261	R	II		IGR	opensea	IGR-opensea				0.0189034	0.023421	0.0173451	0.0275265	0.0232292	0.0186734	0.0118156	0.0360714	0.888506	0.925426	0.904635	0.937372	0.942155	0.95506	0.906508	0.918427
cg25948093	-0.900096	0.483655	-126.642	2.69264e-25	1.19219e-22	48.4143	0.0336072	0.933704	0.900096	19	44249408	F	II	SMG9	Body	opensea	Body-opensea		rs573435853	4	0.0186632	0.0499229	0.0326526	0.0510263	0.0352598	0.0312604	0.0141574	0.035915	0.927854	0.904788	0.923155	0.940262	0.950992	0.948542	0.943215	0.930821
cg07409383	-0.900046	0.504295	-106.948	3.93527e-24	1.17477e-21	45.7749	0.0542718	0.954317	0.900046	5	64071318	R	II	CWC27	Body	opensea	Body-opensea				0.0293433	0.0354134	0.0856292	0.0747632	0.0697747	0.0381259	0.0555133	0.0456113	0.96942	0.941479	0.965492	0.959991	0.95118	0.944986	0.935312	0.966678
cg23007087	-0.900014	0.511331	-120.45	5.96599e-25	2.31905e-22	47.6384	0.0613242	0.961339	0.900014	15	90380258	F	II	AP3S2	Body	opensea	Body-opensea		rs148132283;rs141951130;rs540994541;rs535768266;rs146089516	1;13;16;37;49	0.0646718	0.0720566	0.0588289	0.0631698	0.0788228	0.0592439	0.0618214	0.0319783	0.939482	0.96504	0.933688	0.962972	0.966937	0.969392	0.972272	0.980925
cg00382999	-0.899988	0.464431	-123.863	3.82937e-25	1.58858e-22	48.0716	0.0144365	0.914425	0.899988	3	136649333	F	II	NCK1	Body	opensea	Body-opensea		rs536595577	17	0.0084661	0.0278323	0.00770728	0.00738041	0.0188738	0.0188446	0.0140052	0.0123822	0.913273	0.881642	0.928134	0.916419	0.944823	0.912369	0.895731	0.923008
cg09002518	-0.899917	0.484737	-96.6574	1.95848e-23	4.78538e-21	44.1672	0.0347787	0.934696	0.899917	14	69906572	R	II	SLC39A9	5'UTR	opensea	5'UTR-opensea		rs574968142;rs542400522;rs115180156	40;32;1	0.0197222	0.042759	0.0452534	0.0345083	0.0310641	0.0443841	0.0430904	0.017448	0.930836	0.915559	0.897021	0.964545	0.956376	0.931359	0.963298	0.918571
cg01604459	-0.899827	0.458999	-125.068	3.28392e-25	1.40235e-22	48.2213	0.00908537	0.908912	0.899827	1	203738680	R	II	LAX1	TSS200	opensea	TSS200-opensea		rs573008095	5	0.00325631	0.0227507	0.00588769	0.00429418	0.0115271	0.0097943	0.00593504	0.00923766	0.915104	0.894526	0.905476	0.939872	0.896362	0.912467	0.87927	0.92822
cg24378952	-0.899715	0.473223	-119.991	6.339e-25	2.44226e-22	47.579	0.0233653	0.92308	0.899715	16	4102852	R	II	ADCY9	Body	opensea	Body-opensea		rs114839787	28	0.0109952	0.0402136	0.0180658	0.0323911	0.0246949	0.0381899	0.0129572	0.00941446	0.898521	0.908138	0.914485	0.927519	0.927219	0.951623	0.91616	0.940976
cg09417152	-0.899698	0.480731	-147.017	2.52228e-26	1.67995e-23	50.682	0.0308827	0.93058	0.899698	6	130427689	F	II	L3MBTL3	Body	opensea	Body-opensea				0.0180934	0.0409712	0.0252482	0.032754	0.0480639	0.0246638	0.0295127	0.0277545	0.931376	0.945949	0.908399	0.932651	0.918765	0.945079	0.942791	0.919632
cg15033199	-0.899645	0.485962	-105.527	4.86554e-24	1.40743e-21	45.5634	0.0361396	0.935785	0.899645	5	36686237	F	II	SLC1A3	Body	shelf	Body-shelf	chr5:36690207-36690658	rs138085358;rs575531759	1;26	0.0285855	0.0620755	0.0223028	0.043333	0.0404771	0.0397588	0.0277874	0.0247966	0.95336	0.891779	0.928025	0.955771	0.949446	0.9373	0.926966	0.943633
cg01099596	-0.899617	0.482238	-148.469	2.15792e-26	1.48439e-23	50.829	0.032429	0.932046	0.899617	2	28304009	F	II	BRE	Body	opensea	Body-opensea		rs78003529;rs147371113	18;30	0.0247938	0.0420342	0.0313329	0.0446683	0.0215664	0.0402491	0.0230784	0.0317086	0.943044	0.930577	0.915296	0.924317	0.93092	0.947825	0.913907	0.950484
cg07184321	-0.899514	0.469263	-183.099	7.73511e-28	1.3481e-24	53.877	0.0195058	0.91902	0.899514	1	155620312	F	II		IGR	opensea	IGR-opensea		rs114136216;rs527745250;rs149821629	30;39;50	0.0111124	0.0317718	0.0214503	0.022548	0.0161954	0.0193496	0.015125	0.0184943	0.931335	0.917712	0.921291	0.894952	0.930963	0.916825	0.918835	0.920247
cg15354783	-0.899447	0.483001	-159.368	7.00828e-27	6.37186e-24	51.8783	0.0332773	0.932725	0.899447	11	85917133	R	II		IGR	opensea	IGR-opensea		rs577638929;rs142463132;rs560225039	31;6;2	0.0364145	0.0432288	0.0268306	0.0331071	0.0473891	0.0265125	0.0186363	0.0340995	0.911377	0.929583	0.934924	0.946879	0.925973	0.937445	0.926817	0.948799
cg21852792	-0.899415	0.468239	-101.655	8.80366e-24	2.36124e-21	44.9706	0.0185317	0.917947	0.899415	2	71678463	F	II		IGR	shelf	IGR-shelf	chr2:71680558-71681276	rs557750147;rs191926552;rs540265215	0;3;30	0.023276	0.0100164	0.0245742	0.0163061	0.0283323	0.0250973	0.0134994	0.00715189	0.939235	0.9034	0.927914	0.910598	0.95572	0.883132	0.894052	0.929526
cg00320269	-0.899245	0.50686	-126.563	2.71933e-25	1.20249e-22	48.4047	0.0572375	0.956483	0.899245	17	437835	R	II	VPS53	Body	opensea	Body-opensea		rs557988923	23	0.0829555	0.0606148	0.0541502	0.0557209	0.0650656	0.0693341	0.0422822	0.0277767	0.958932	0.946715	0.938054	0.951685	0.962191	0.965946	0.972473	0.955867
cg20803896	-0.8992	0.471845	-125.98	2.92618e-25	1.27536e-22	48.3335	0.0222454	0.921445	0.8992	12	99006941	R	II		IGR	opensea	IGR-opensea				0.00586245	0.0282747	0.0213966	0.0303779	0.0221469	0.0279297	0.0160207	0.0259542	0.952364	0.890203	0.920471	0.910243	0.920451	0.916901	0.921624	0.939303
cg16395527	-0.899171	0.469564	-102.591	7.61205e-24	2.08085e-21	45.1162	0.0199785	0.91915	0.899171	3	171702975	R	II		IGR	opensea	IGR-opensea		rs528541411	30	0.0117418	0.0145582	0.021995	0.0316581	0.0265015	0.0142887	0.0123846	0.0266999	0.923374	0.866554	0.922453	0.934844	0.941273	0.936775	0.923679	0.904245
cg10881887	-0.899138	0.501987	-213.859	6.56978e-29	3.27245e-25	56.0065	0.0524187	0.951556	0.899138	1	169580242	R	II	SELP	Body	opensea	Body-opensea		rs79833093;rs556356265	33;2	0.0411047	0.0633221	0.0634559	0.0495848	0.043451	0.0530529	0.0594292	0.0459489	0.949712	0.952617	0.947245	0.947986	0.951943	0.958103	0.944917	0.959926
cg03046465	-0.899095	0.47965	-124.675	3.45199e-25	1.45982e-22	48.1727	0.0301026	0.929197	0.899095	5	131015863	F	II	FNIP1	Body	opensea	Body-opensea		rs576498904;rs572971880	16;24	0.0290466	0.0293696	0.0480837	0.0517569	0.000864776	0.0220115	0.0271417	0.0325462	0.910188	0.930363	0.924638	0.931741	0.956381	0.922302	0.926036	0.93193
cg24215400	-0.899085	0.51535	-131.325	1.51314e-25	7.33269e-23	48.9723	0.0658071	0.964892	0.899085	6	44004565	R	II	LOC101929705	Body	opensea	Body-opensea		rs533405745;rs551360611	44;30	0.0649986	0.0584935	0.0386018	0.072162	0.0719256	0.0749431	0.0997041	0.0456282	0.966943	0.969907	0.966593	0.963445	0.967669	0.959669	0.96381	0.9611
cg01727180	-0.899072	0.462303	-18.5384	3.48941e-12	4.76406e-11	17.0852	0.0127668	0.911839	0.899072	4	77137900	R	II	FAM47E	5'UTR	shelf	5'UTR-shelf	chr4:77134566-77135377	rs111990618;rs145041843;rs78346024	43;41;1	0.00960026	0.0158608	0.00782094	0.0189429	0.0127368	0.0121025	0.0125686	0.0125021	0.936497	0.965685	0.972529	0.967911	0.974584	0.551983	0.958579	0.966943
cg02432502	-0.898974	0.479586	-150.511	1.73729e-26	1.26067e-23	51.0327	0.0300986	0.929072	0.898974	1	212325756	R	II		IGR	opensea	IGR-opensea				0.0223748	0.0332768	0.0248844	0.0348677	0.0346842	0.0350948	0.0303498	0.0252561	0.903225	0.918771	0.929389	0.935951	0.929752	0.943127	0.953142	0.919222
cg17036458	-0.898939	0.492158	-83.9334	1.8361e-22	3.40261e-20	41.8973	0.0426884	0.941628	0.898939	17	28037399	F	II	SSH2	Body	opensea	Body-opensea		rs144304119	0	0.0419052	0.0983984	0.0494677	0.0386978	0.0468045	0.023449	0.0212561	0.0215288	0.966933	0.933925	0.932867	0.946732	0.964843	0.909011	0.93541	0.943299
cg24663338	-0.898837	0.46703	-113.386	1.55656e-24	5.26415e-22	46.695	0.0176111	0.916448	0.898837	1	8005108	F	II		IGR	shelf	IGR-shelf	chr1:8002408-8002699	rs79255428;rs528108420;rs546166480;rs567860442	0;20;34;35	0.0146736	0.0225596	0.0123877	0.0154698	0.0315176	0.0164126	0.0138225	0.0140454	0.870232	0.919646	0.922493	0.912026	0.913813	0.944718	0.914533	0.934125
cg18187326	-0.898833	0.514843	-73.3318	1.56024e-21	2.26437e-19	39.703	0.0654268	0.964259	0.898833	10	120873428	F	II	FAM45A	Body	opensea	Body-opensea				0.128524	0.0458602	0.0688337	0.0413818	0.085393	0.0619207	0.0734316	0.0180693	0.983486	0.94725	0.950946	0.962148	0.977394	0.966484	0.978554	0.947814
cg06763171	-0.898804	0.513087	-178.576	1.15064e-27	1.75964e-24	53.523	0.0636851	0.962489	0.898804	21	34431478	R	II	LINC00945	Body	opensea	Body-opensea		rs185010804;rs527460979	47;1	0.0575287	0.0610891	0.0635393	0.0722934	0.086722	0.0587773	0.0522424	0.0572884	0.947531	0.967321	0.960991	0.965218	0.959126	0.971993	0.967062	0.96067
cg03085538	-0.898789	0.493161	-157.55	8.40913e-27	7.24857e-24	51.7095	0.0437663	0.942555	0.898789	15	81317493	R	II		IGR	opensea	IGR-opensea		rs191191050;rs552326105	48;1	0.0452208	0.0371351	0.0571028	0.0484647	0.0383761	0.0516018	0.0378674	0.0343617	0.924737	0.954067	0.964359	0.93465	0.946511	0.948508	0.937954	0.929654
cg03211711	-0.898758	0.51423	-117.533	8.80293e-25	3.23431e-22	47.2567	0.0648507	0.963609	0.898758	2	32491049	F	II	NLRC4	TSS1500	opensea	TSS1500-opensea		rs420225;rs557042044	3;37	0.0824026	0.0411612	0.0720827	0.0767156	0.0888008	0.0561842	0.0713842	0.0300746	0.955066	0.95419	0.968281	0.9652	0.965841	0.968013	0.957553	0.97473
cg25803614	-0.898717	0.470364	-104.88	5.3639e-24	1.53097e-21	45.4661	0.0210056	0.919723	0.898717	10	104944558	R	II	NT5C2	5'UTR	opensea	5'UTR-opensea		rs577501644;rs191126650	23;21	0.0141775	0.0371897	0.0236339	0.0183723	0.0199012	0.0302922	0.0159333	0.00854499	0.916667	0.910636	0.921076	0.922679	0.872062	0.951871	0.933965	0.928827
cg13905385	-0.898664	0.492934	-155.548	1.03015e-26	8.45622e-24	51.5209	0.0436021	0.942266	0.898664	17	7863010	F	II		IGR	opensea	IGR-opensea				0.0424306	0.0723146	0.0432718	0.0416971	0.0512813	0.0431852	0.0253171	0.029319	0.939938	0.934743	0.936604	0.95018	0.945393	0.948964	0.948171	0.934138
cg10400347	-0.898662	0.488578	-143.651	3.64299e-26	2.25416e-23	50.3345	0.0392469	0.937908	0.898662	9	93558436	F	II		IGR	opensea	IGR-opensea		rs539073520;rs139699084;rs575558426;rs537829900	1;15;35;39	0.037671	0.0426556	0.0267439	0.0349603	0.0726812	0.0187012	0.0435719	0.0369898	0.927256	0.941218	0.930259	0.942071	0.935976	0.940926	0.949561	0.935999
cg19418318	-0.898634	0.501078	-155.416	1.04417e-26	8.50647e-24	51.5084	0.051761	0.950395	0.898634	19	17219073	F	II	MYO9B	Body	opensea	Body-opensea		rs7246865;rs578091081	32;40	0.0379072	0.0353811	0.0815249	0.0439835	0.0477851	0.0487233	0.0549521	0.0638308	0.946912	0.948782	0.95045	0.954425	0.951187	0.958887	0.949205	0.943315
cg12696398	-0.898571	0.504173	-172.885	1.92439e-27	2.47208e-24	53.0603	0.0548875	0.953459	0.898571	12	123376914	R	II	VPS37B	Body	shelf	Body-shelf	chr12:123380333-123380894	rs151094167	44	0.0565185	0.0674149	0.0384697	0.0578567	0.0741786	0.0546415	0.0460412	0.0439789	0.950547	0.96171	0.94924	0.960929	0.957775	0.956859	0.942648	0.947961
cg03743858	-0.898479	0.459599	-125.936	2.94257e-25	1.2817e-22	48.3281	0.0103593	0.908838	0.898479	9	107622711	R	II	ABCA1	Body	opensea	Body-opensea				0.00643966	0.0141714	0.0114214	0.0212031	0.00977093	0.0085057	0.00517763	0.00618471	0.902845	0.886899	0.884984	0.904236	0.924424	0.910021	0.944762	0.912536
cg26621400	-0.898415	0.47598	-70.8963	2.66403e-21	3.63571e-19	39.1513	0.0267728	0.925187	0.898415	8	27247655	R	II	PTK2B	5'UTR	opensea	5'UTR-opensea		rs374241463;rs11775464;rs148178505;rs141628723;rs181512465	21;10;7;2;1	0.0234209	0.0267792	0.0256581	0.0402318	0.0226152	0.0344024	0.0285167	0.012558	0.870487	0.937674	0.94859	0.956652	0.894018	0.893216	0.976833	0.924028
cg14656127	-0.898405	0.4932	-67.5453	5.73507e-21	7.17088e-19	38.3588	0.0439978	0.942403	0.898405	5	55737523	F	II		IGR	opensea	IGR-opensea		rs73128951	16	0.0462428	0.0522164	0.0474474	0.00291646	0.0489857	0.0145585	0.0978367	0.0417781	0.89063	0.984087	0.93122	0.934018	0.941908	0.960062	0.936631	0.960668
cg16481612	-0.898379	0.470141	-202.315	1.58575e-28	4.91475e-25	55.2599	0.0209516	0.919331	0.898379	12	69715412	F	II		IGR	opensea	IGR-opensea		rs317685	45	0.0165969	0.0290203	0.0184856	0.0167107	0.0232822	0.0325528	0.0117268	0.0192374	0.927879	0.920402	0.90484	0.90833	0.927593	0.925136	0.923857	0.916607
cg08925954	-0.898343	0.490328	-137.266	7.49752e-26	4.07513e-23	49.6471	0.0411565	0.939499	0.898343	19	17219214	R	II	MYO9B	Body	opensea	Body-opensea		rs11461038;rs575440857;rs541663763	29;19;2	0.0335634	0.0511562	0.0476647	0.0233215	0.0499926	0.0376583	0.0458054	0.0400898	0.93327	0.919673	0.947862	0.948269	0.960769	0.950356	0.915844	0.93995
cg05611939	-0.898305	0.476367	-141.985	4.38441e-26	2.63121e-23	50.1587	0.0272146	0.92552	0.898305	17	7920947	F	II	GUCY2D	3'UTR	shore	3'UTR-shore	chr17:7919021-7919867	rs372543612	0	0.0301975	0.0235601	0.0370659	0.035873	0.0234121	0.0319346	0.020264	0.0154096	0.941883	0.911751	0.898177	0.915802	0.934646	0.935113	0.941892	0.924895
cg02336919	-0.898287	0.470597	-177.309	1.28838e-27	1.89819e-24	53.4217	0.0214534	0.91974	0.898287	11	68694943	R	II	IGHMBP2	Body	opensea	Body-opensea		rs148099173;rs118078500;rs562842059;rs112418571;rs530228201	25;14;8;2;1	0.0157082	0.0269684	0.0225493	0.0305815	0.0265532	0.00985323	0.0190898	0.0203234	0.918633	0.895197	0.930186	0.932666	0.919743	0.922221	0.914742	0.924533
cg14912143	-0.898184	0.472694	-95.416	2.40409e-23	5.71789e-21	43.9606	0.0236019	0.921786	0.898184	12	3814083	F	II	CRACR2A	5'UTR	opensea	5'UTR-opensea		rs61908573	30	0.019803	0.0350945	0.0195444	0.0351467	0.0313468	0.000601986	0.0311572	0.0161202	0.936044	0.918052	0.878974	0.945013	0.92708	0.93381	0.944622	0.890692
cg23917496	-0.89807	0.469423	-136.971	7.75783e-26	4.18077e-23	49.6144	0.0203874	0.918458	0.89807	15	70755134	R	II		IGR	opensea	IGR-opensea		rs553099367	41	0.0194036	0.0267615	0.0241631	0.0247118	0.0151316	0.0179612	0.0117046	0.0232621	0.93469	0.88239	0.91384	0.908843	0.918338	0.936008	0.930884	0.92267
cg02799411	-0.898015	0.468963	-111.428	2.05217e-24	6.68417e-22	46.4215	0.0199557	0.91797	0.898015	3	4794061	R	II	ITPR1	Body	opensea	Body-opensea		rs188502883;rs191822329;rs75364576;rs144290129;rs556064017	42;38;27;2;1	0.0143673	0.0243995	0.0199621	0.0391374	0.022395	0.0158373	0.0164419	0.00710507	0.950539	0.915566	0.935034	0.918145	0.919059	0.919803	0.908583	0.877035
cg18950807	-0.898008	0.492813	-158.029	8.01278e-27	7.00699e-24	51.7543	0.0438085	0.941817	0.898008	1	204445424	R	II	PIK3C2B	5'UTR	opensea	5'UTR-opensea		rs568978170;rs537985504;rs139746977	33;32;1	0.03664	0.0415025	0.055981	0.048957	0.052726	0.0344851	0.0328386	0.047338	0.925577	0.930872	0.92999	0.955114	0.960054	0.944851	0.950661	0.937416
cg14306819	-0.898	0.497819	-189.403	4.51883e-28	9.38205e-25	54.3516	0.0488191	0.946819	0.898	2	128052889	F	II	ERCC3	TSS1500	shore	TSS1500-shore	chr2:128051347-128051857	rs115768437	1	0.0437652	0.05713	0.0394028	0.0609951	0.0522803	0.0522123	0.0305538	0.0542136	0.949016	0.93429	0.953807	0.941132	0.945662	0.944624	0.951758	0.954264
cg26613105	-0.897988	0.498018	-119.086	7.14773e-25	2.70454e-22	47.4613	0.0490241	0.947012	0.897988	7	139422496	R	II	HIPK2	Body	opensea	Body-opensea				0.06575	0.0641785	0.0465794	0.0217025	0.0479171	0.0599042	0.0498302	0.0363313	0.938314	0.966325	0.930934	0.945544	0.938024	0.947673	0.974407	0.934878
cg00701951	-0.897981	0.489216	-118.581	7.64662e-25	2.86378e-22	47.3951	0.0402255	0.938207	0.897981	10	124228478	R	II	HTRA1	Body	opensea	Body-opensea		rs114201595;rs554981269;rs149924569;rs543730382	39;7;5;1	0.0213455	0.0232057	0.0564228	0.051412	0.0491332	0.0561774	0.0344573	0.0296504	0.917981	0.915951	0.957091	0.952508	0.944587	0.940816	0.927484	0.949239
cg13602831	-0.89798	0.492533	-107.717	3.51236e-24	1.06447e-21	45.888	0.043543	0.941523	0.89798	15	34563890	R	II	SLC12A6	Body	opensea	Body-opensea				0.0277276	0.0804026	0.0225266	0.0514261	0.0516938	0.0532771	0.0280901	0.0332003	0.945077	0.923433	0.938626	0.938629	0.958087	0.925834	0.938047	0.964448
cg04481650	-0.897977	0.501156	-209.884	8.84968e-29	3.74019e-25	55.7559	0.0521677	0.950145	0.897977	17	74479936	R	II	RHBDF2	5'UTR	opensea	5'UTR-opensea		rs8067774	49	0.0518123	0.0577258	0.0364732	0.0564086	0.0602483	0.0437492	0.0481541	0.0627701	0.954007	0.955144	0.949204	0.95611	0.942553	0.948319	0.953999	0.941822
cg27142074	-0.897923	0.478151	-164.071	4.41674e-27	4.5361e-24	52.3036	0.0291896	0.927112	0.897923	3	101595104	F	II		IGR	opensea	IGR-opensea		rs554716521	0	0.032535	0.0369274	0.0258515	0.030249	0.0379226	0.0199077	0.0333793	0.016744	0.922469	0.938123	0.928454	0.911256	0.929684	0.929271	0.910244	0.947397
cg21785712	-0.897913	0.458342	-87.5332	9.43556e-23	1.9006e-20	42.5755	0.00938532	0.907299	0.897913	16	16048745	R	II	ABCC1	Body	opensea	Body-opensea		rs540423794;rs561702719	44;38	0.00265991	0.0179776	0.00104434	0.0129885	0.0032396	0.00673544	0.0193578	0.0110793	0.946404	0.93073	0.883306	0.863438	0.926454	0.899991	0.882394	0.925673
cg10050207	-0.897887	0.464673	-126.407	2.77334e-25	1.22172e-22	48.3856	0.0157292	0.913616	0.897887	14	81629527	F	II		IGR	opensea	IGR-opensea		rs138571763;rs141721152	0;9	0.00855613	0.0253843	0.00911442	0.0313315	0.0116174	0.0167613	0.00803909	0.0150292	0.900358	0.918517	0.906795	0.923245	0.908395	0.949759	0.91359	0.888272
cg04790356	-0.897869	0.481886	-90.6786	5.39106e-23	1.16032e-20	43.1439	0.0329517	0.930821	0.897869	10	31290023	F	II	ZNF438	Body	opensea	Body-opensea		rs562362952;rs373821488	0;14	0.0281978	0.0774341	0.00104765	0.058686	0.0176378	0.0263083	0.029935	0.0243672	0.937694	0.901157	0.940872	0.914791	0.933378	0.950241	0.941749	0.926688
cg07721499	-0.897843	0.485643	-146.912	2.55097e-26	1.69744e-23	50.6714	0.0367213	0.934564	0.897843	12	124866665	R	II	NCOR2	Body	opensea	Body-opensea				0.0282045	0.0372667	0.0266611	0.0529369	0.0429207	0.0436326	0.0420159	0.0201318	0.918161	0.935035	0.92267	0.937551	0.923339	0.955884	0.947241	0.936631
cg18694033	-0.897779	0.474532	-116.979	9.48869e-25	3.42846e-22	47.183	0.025643	0.923422	0.897779	11	128433886	R	II	ETS1	Body	opensea	Body-opensea				0.0193769	0.0324755	0.0157405	0.0160291	0.0678144	0.0199879	0.0133907	0.0203294	0.930249	0.900076	0.91435	0.919058	0.930574	0.940694	0.93055	0.921822
cg24406240	-0.897761	0.487829	-148.089	2.24751e-26	1.53356e-23	50.7907	0.0389481	0.936709	0.897761	11	88153520	R	II		IGR	opensea	IGR-opensea		rs377331832	2	0.0328455	0.044511	0.0408303	0.0618844	0.0329695	0.0455249	0.0303532	0.0226663	0.949599	0.929842	0.949887	0.92763	0.920143	0.947845	0.928933	0.939795
cg16458864	-0.897757	0.471413	-206.779	1.12128e-28	4.17492e-25	55.5555	0.0225349	0.920292	0.897757	17	66315827	F	II	ARSG	Body	opensea	Body-opensea		rs563277850;rs575159776	5;51	0.0201859	0.029219	0.023737	0.0239194	0.0271457	0.0186026	0.0180632	0.0194065	0.935675	0.926711	0.91167	0.903621	0.91577	0.919313	0.923353	0.926221
cg03714633	-0.897694	0.461006	-75.9656	8.92077e-22	1.38181e-19	40.2782	0.0121585	0.909853	0.897694	5	179386846	R	II	RNF130	Body	opensea	Body-opensea		rs545554960;rs563646720	31;1	0.00802698	0.0397445	0.00146017	0.00880814	0.029109	0.00352174	0.00139884	0.00519859	0.946748	0.925724	0.902457	0.872271	0.948555	0.898972	0.862626	0.921468
cg17660833	-0.897652	0.491113	-143.287	3.79273e-26	2.34266e-23	50.2963	0.0422876	0.939939	0.897652	3	11267020	R	II	HRH1	5'UTR	opensea	5'UTR-opensea				0.0581304	0.0576677	0.0583659	0.0365135	0.0303845	0.0337729	0.0232758	0.0401898	0.926893	0.942975	0.952771	0.943808	0.948297	0.922524	0.938145	0.9441
cg24642483	-0.897467	0.498889	-138.235	6.70525e-26	3.70222e-23	49.7538	0.0501555	0.947622	0.897467	1	159261560	R	II	FCER1A	5'UTR	opensea	5'UTR-opensea				0.0368908	0.0488785	0.0461501	0.0761825	0.0619885	0.051175	0.0402668	0.039712	0.931276	0.957088	0.943394	0.948232	0.9525	0.965503	0.953409	0.929575
cg08218437	-0.897388	0.490357	-175.094	1.57309e-27	2.13427e-24	53.2422	0.0416627	0.939051	0.897388	6	13272454	F	II	PHACTR1	Body	opensea	Body-opensea		rs548454294;rs114661924	34;41	0.0233002	0.0373413	0.0444262	0.0400786	0.0525896	0.058352	0.0380847	0.0391291	0.934267	0.95151	0.93926	0.927829	0.93183	0.950881	0.936503	0.940325
cg01680244	-0.897336	0.470711	-117.941	8.33242e-25	3.08418e-22	47.3107	0.0220428	0.919379	0.897336	8	59476467	R	II	SDCBP	5'UTR	opensea	5'UTR-opensea		rs530000509;rs189805150	39;12	0.0102553	0.0288723	0.0310685	0.0155069	0.0206712	0.0176232	0.0155066	0.0368384	0.881613	0.906475	0.926037	0.914083	0.946745	0.929864	0.932664	0.917551
cg14531540	-0.897322	0.47284	-62.5985	1.91164e-20	2.09703e-18	37.1105	0.0241792	0.921502	0.897322	3	69608177	F	II		IGR	opensea	IGR-opensea		rs527922798;rs548164891;rs77163875	9;38;40	0.00574581	0.0740994	0.018991	0.0152049	0.00246358	0.0246588	0.026197	0.0260729	0.948114	0.834799	0.922627	0.937161	0.945913	0.928647	0.933217	0.921535
cg21572414	-0.897315	0.515129	-147.95	2.28121e-26	1.55351e-23	50.7767	0.0664716	0.963786	0.897315	5	36692458	R	II		IGR	shore	IGR-shore	chr5:36690207-36690658	rs553196880;rs12651999;rs538980576	50;27;16	0.07115	0.0722077	0.0734374	0.0396175	0.0889212	0.0607678	0.0589891	0.0666817	0.964853	0.954929	0.979016	0.95472	0.964704	0.973245	0.956551	0.962274
cg06040856	-0.897301	0.470236	-125.556	3.08722e-25	1.33539e-22	48.2814	0.0215852	0.918886	0.897301	2	99422093	F	II	KIAA1211L	Body	opensea	Body-opensea		rs564651421;rs533209485	0;1	0.0188235	0.0194461	0.0094751	0.0238879	0.0150432	0.0261135	0.0222975	0.0375953	0.927224	0.904543	0.95089	0.938065	0.917833	0.898563	0.904268	0.909705
cg13619781	-0.897257	0.468048	-75.3292	1.01927e-21	1.55593e-19	40.1412	0.0194196	0.916677	0.897257	1	162200384	R	II	NOS1AP	Body	opensea	Body-opensea		rs149446638	34	0.0151236	0.0231995	0.0380952	0.013697	0.00857212	0.0265177	0.0235839	0.00656817	0.95603	0.923155	0.847954	0.938286	0.915204	0.941214	0.89468	0.916889
cg02182648	-0.897202	0.475593	-141.344	4.71074e-26	2.78865e-23	50.0904	0.0269919	0.924194	0.897202	11	34931650	F	II	APIP	Body	opensea	Body-opensea		rs79981431;rs552030670	24;28	0.0200521	0.0300579	0.0332699	0.0259659	0.0463197	0.0211942	0.0236342	0.0154411	0.921117	0.923172	0.932653	0.921875	0.933394	0.927656	0.891978	0.941709
cg04701026	-0.897155	0.504832	-163.523	4.65768e-27	4.69369e-24	52.2548	0.056255	0.953409	0.897155	9	140554884	R	II	EHMT1	Body	opensea	Body-opensea		rs560011172	1	0.0458419	0.0774259	0.0470806	0.0667483	0.0652478	0.0444152	0.0490726	0.0542075	0.958479	0.960153	0.934232	0.951854	0.958962	0.958746	0.95299	0.95186
cg10045925	-0.897096	0.464734	-104.315	5.84387e-24	1.64922e-21	45.3805	0.0161858	0.913282	0.897096	2	64419471	F	II	LINC00309	ExonBnd	opensea	ExonBnd-opensea		rs377475686;rs564998176;rs576978763	2;9;10	0.0133542	0.0309465	0.0128398	0.0157983	0.0201786	0.0190378	0.00977882	0.00755282	0.913485	0.933915	0.896695	0.929747	0.92026	0.917905	0.931599	0.862653
cg10834561	-0.897029	0.512207	-174.222	1.70278e-27	2.27042e-24	53.1708	0.0636928	0.960721	0.897029	17	55504960	F	II	MSI2	Body	opensea	Body-opensea				0.0631259	0.0553567	0.0555427	0.0481953	0.0748302	0.0747528	0.0720648	0.0656739	0.964117	0.955409	0.94099	0.968266	0.963592	0.967424	0.957667	0.968306
cg05436845	-0.897025	0.491264	-122.431	4.60527e-25	1.86173e-22	47.8916	0.0427517	0.939777	0.897025	11	65378622	R	II	MAP3K11	Body	shelf	Body-shelf	chr11:65381582-65381872	rs533782756	24	0.0376453	0.0618112	0.0338993	0.0476089	0.0736414	0.0319053	0.0249873	0.0305149	0.913805	0.945423	0.939812	0.949204	0.944683	0.950458	0.942723	0.932105
cg17050687	-0.896928	0.475502	-106.258	4.36073e-24	1.27986e-21	45.6726	0.0270375	0.923966	0.896928	7	75505981	R	II		IGR	shelf	IGR-shelf	chr7:75508166-75508759	rs189040406;rs561417504	5;1	0.0165592	0.0320517	0.0326621	0.0285182	0.0337749	0.0233848	0.0166201	0.0327291	0.929971	0.924006	0.938122	0.867921	0.928627	0.928736	0.938997	0.935345
cg02932600	-0.896764	0.464095	-152.76	1.37279e-26	1.05664e-23	51.2532	0.015713	0.912477	0.896764	17	38314365	F	II	CASC3	Body	opensea	Body-opensea				0.0100813	0.0267217	0.00941372	0.0255927	0.0233557	0.01287	0.00856754	0.00910103	0.90625	0.905553	0.891136	0.918208	0.909256	0.928292	0.934534	0.90659
cg26503179	-0.896751	0.46782	-156.031	9.80683e-27	8.13173e-24	51.5667	0.0194441	0.916195	0.896751	11	58991197	R	II		IGR	opensea	IGR-opensea				0.00906852	0.0263318	0.0199008	0.0275968	0.0130101	0.0285187	0.0094736	0.0216521	0.915426	0.903822	0.925615	0.898867	0.942141	0.917874	0.909227	0.916591
cg07671185	-0.896672	0.518578	-112.444	1.77699e-24	5.90086e-22	46.564	0.070242	0.966914	0.896672	8	61496552	F	II	RAB2A	Body	opensea	Body-opensea		rs547135001;rs559171917;rs529725588;rs116459888;rs375732516	8;10;13;23;24	0.0751668	0.0520094	0.0733116	0.0578828	0.109105	0.0586305	0.0886345	0.0471957	0.97351	0.971723	0.964515	0.973257	0.955994	0.95259	0.980219	0.963508
cg09659072	-0.896624	0.489278	-86.3878	1.16268e-22	2.27888e-20	42.363	0.0409654	0.93759	0.896624	10	114939288	F	II		IGR	opensea	IGR-opensea		rs368885719	23	0.0290195	0.0908743	0.0392832	0.0235858	0.0486101	0.0383543	0.0322964	0.0256997	0.912307	0.905269	0.942699	0.94378	0.965535	0.930578	0.939064	0.961484
cg27366072	-0.896621	0.507736	-107.682	3.53055e-24	1.06784e-21	45.8829	0.0594258	0.956047	0.896621	12	12222913	R	II	BCL2L14	TSS1500	opensea	TSS1500-opensea		rs527491631;rs73287688;rs181689496	47;46;12	0.0444209	0.0578848	0.0473931	0.075347	0.0884418	0.0197443	0.0807994	0.0613751	0.937502	0.956104	0.950629	0.958831	0.964498	0.958353	0.959068	0.963393
cg00832329	-0.896606	0.505208	-125.236	3.21448e-25	1.37726e-22	48.2421	0.0569048	0.953511	0.896606	14	105860985	F	II	PACS2	Body	shelf	Body-shelf	chr14:105864480-105865465	rs149437508;rs143800881;rs587715523	0;13;30	0.02777	0.0836488	0.0592047	0.0627463	0.0791143	0.0541509	0.0387511	0.049852	0.945601	0.946112	0.947088	0.94795	0.962347	0.957945	0.96227	0.958771
cg10019467	-0.896592	0.503693	-114.952	1.25221e-24	4.3509e-22	46.9098	0.0553971	0.951989	0.896592	4	40632788	F	II	RBM47	TSS1500	shore	TSS1500-shore	chr4:40631740-40632587	rs540371742;rs560176960	7;9	0.0292409	0.0684123	0.0602865	0.0721789	0.0691466	0.0575817	0.0599275	0.0264029	0.950572	0.932226	0.965226	0.958994	0.951731	0.950641	0.971259	0.935262
cg24284534	-0.896591	0.517427	-108.905	2.95146e-24	9.18019e-22	46.061	0.0691309	0.965722	0.896591	16	17469851	R	II	XYLT1	Body	opensea	Body-opensea		rs117872348	2	0.0324935	0.0541746	0.0637662	0.0862033	0.0598143	0.111819	0.0748377	0.0699386	0.958077	0.962741	0.967105	0.96741	0.968885	0.96623	0.965826	0.969504
cg19800505	-0.896559	0.519018	-140.407	5.23526e-26	3.02359e-23	49.9899	0.0707387	0.967298	0.896559	10	99413214	R	II	PI4K2A	Body	opensea	Body-opensea		rs574736514;rs542168362;rs143719432;rs572378915	32;23;12;10	0.0719188	0.0682232	0.0481291	0.0706227	0.0971908	0.076839	0.0828438	0.0501421	0.970055	0.960539	0.979492	0.960688	0.962526	0.973731	0.959866	0.971485
cg21679510	-0.896558	0.479026	-96.254	2.09277e-23	5.07615e-21	44.1004	0.0307466	0.927305	0.896558	2	136738377	F	II	DARS	5'UTR	opensea	5'UTR-opensea		rs573106724;rs535711741	1;43	0.009827	0.0688349	0.00756917	0.0334021	0.0207251	0.0258918	0.0289691	0.0507535	0.923444	0.931686	0.935637	0.95508	0.931666	0.935493	0.902071	0.903359
cg05023873	-0.89649	0.470414	-120.572	5.87079e-25	2.29108e-22	47.6542	0.0221689	0.918659	0.89649	16	25104473	F	II		IGR	opensea	IGR-opensea		rs558557928;rs572034008;rs534991443;rs185011848;rs574929052	0;1;17;29;32	0.0143364	0.0271038	0.0167209	0.0219404	0.0317867	0.0259991	0.0214325	0.0180313	0.928252	0.879102	0.935044	0.925001	0.912173	0.938381	0.931092	0.900225
cg10355022	-0.896484	0.48549	-114.707	1.29525e-24	4.47591e-22	46.8764	0.0372476	0.933732	0.896484	5	90442217	F	II	ADGRV1	Body	opensea	Body-opensea		rs532091800;rs551876874	0;23	0.0497477	0.0587411	0.0171559	0.0307075	0.0649785	0.0220729	0.0365693	0.0180081	0.928602	0.935247	0.93934	0.931953	0.958832	0.933925	0.925794	0.916162
cg27478058	-0.896424	0.495778	-109.349	2.76706e-24	8.66849e-22	46.1251	0.0475663	0.94399	0.896424	17	63016643	R	II	GNA13	Body	opensea	Body-opensea		rs184045551;rs188979467	40;16	0.0363467	0.0421414	0.0282842	0.0819966	0.0409898	0.0468477	0.0498041	0.0541202	0.939612	0.937546	0.924682	0.923954	0.96358	0.965906	0.935131	0.961508
cg09376835	-0.896415	0.486684	-116.496	1.01327e-24	3.61617e-22	47.1184	0.0384766	0.934892	0.896415	8	131347294	R	II	ASAP1	Body	opensea	Body-opensea		rs186566412	2	0.0255078	0.0420252	0.0429388	0.0292414	0.0822572	0.0415195	0.026161	0.0181624	0.941994	0.940071	0.933647	0.92025	0.942472	0.939936	0.940067	0.920697
cg05433263	-0.896384	0.474351	-96.1126	2.14214e-23	5.17968e-21	44.0769	0.0261596	0.922543	0.896384	1	159524221	R	II		IGR	opensea	IGR-opensea		rs139090519	44	0.0290181	0.028395	0.0137512	0.0352944	0.0467215	0.0176924	0.0281611	0.0102433	0.941561	0.872283	0.90667	0.928937	0.948626	0.93896	0.923992	0.919317
cg14758854	-0.896339	0.465752	-163.98	4.45581e-27	4.54277e-24	52.2955	0.0175825	0.913921	0.896339	16	10886364	F	II	TVP23A	Body	opensea	Body-opensea		rs147497424;rs185451078;rs189951574;rs180797428;rs140072890;rs544619542	0;1;9;10;34;36	0.0180343	0.027995	0.0121155	0.0183173	0.0156902	0.0201153	0.012948	0.0154441	0.907554	0.890225	0.932377	0.908785	0.931281	0.914903	0.907242	0.919004
cg09822811	-0.896321	0.49986	-88.3078	8.20554e-23	1.68248e-20	42.7175	0.0517	0.948021	0.896321	17	1459159	F	II	PITPNA	Body	opensea	Body-opensea				0.0837069	0.0276981	0.0253494	0.0215487	0.0605556	0.0847498	0.068959	0.0410324	0.959583	0.9583	0.927726	0.92573	0.956169	0.952981	0.944425	0.959253
cg13345558	-0.896229	0.481084	-92.3544	4.03238e-23	9.01564e-21	43.438	0.0329693	0.929198	0.896229	5	40796738	R	II	PRKAA1	Body	shore	Body-shore	chr5:40797651-40798942			0.025339	0.064276	0.0620056	0.0229495	0.00162285	0.0282005	0.0264461	0.0329145	0.953584	0.912351	0.899759	0.919997	0.918626	0.945133	0.94685	0.937283
cg00996273	-0.896206	0.473393	-98.8567	1.37071e-23	3.47839e-21	44.5263	0.0252903	0.921496	0.896206	11	2503618	R	II	KCNQ1	Body	opensea	Body-opensea		rs113143045;rs542660240	2;1	0.0168185	0.028717	0.0435024	0.0281108	0.0174853	0.0441468	0.0165559	0.00698574	0.951571	0.928697	0.889361	0.912921	0.949374	0.931271	0.898517	0.910254
cg05355306	-0.896201	0.477304	-126.072	2.89267e-25	1.26233e-22	48.3447	0.0292032	0.925405	0.896201	11	47415173	R	II		IGR	shore	IGR-shore	chr11:47416357-47416598			0.0203031	0.042135	0.0258675	0.0285547	0.0228607	0.0280113	0.029091	0.0368024	0.900138	0.904606	0.916644	0.936957	0.950588	0.947134	0.929821	0.91735
cg10818566	-0.896163	0.497133	-145.475	2.982e-26	1.91306e-23	50.524	0.049051	0.945214	0.896163	2	47197798	R	II	TTC7A	Body	opensea	Body-opensea		rs200894279	35	0.0274711	0.0497186	0.0612736	0.0572436	0.0644921	0.0460735	0.0465535	0.0395821	0.9501	0.950021	0.941687	0.918583	0.943253	0.954451	0.957244	0.946374
cg12249234	-0.896137	0.464832	-110.324	2.40351e-24	7.692e-22	46.2649	0.0167638	0.912901	0.896137	17	25867613	R	II	KSR1	5'UTR	opensea	5'UTR-opensea		rs78578117;rs567651542	14;1	0.0107709	0.0295665	0.015842	0.0216968	0.0171286	0.0228374	0.00646513	0.00980322	0.869809	0.914779	0.911018	0.943454	0.910276	0.899608	0.929157	0.925107
cg03169059	-0.896065	0.473445	-155.881	9.95781e-27	8.23134e-24	51.5525	0.0254126	0.921478	0.896065	2	240145022	R	II	HDAC4	Body	opensea	Body-opensea				0.0179348	0.0360726	0.023513	0.0259666	0.0391026	0.0188865	0.0198384	0.0219863	0.913985	0.927362	0.91297	0.913441	0.906194	0.934906	0.916821	0.946144
cg22180675	-0.895952	0.493955	-157.094	8.80516e-27	7.51563e-24	51.6668	0.0459792	0.941931	0.895952	8	41518719	F	II	MIR486-1	TSS1500	opensea	TSS1500-opensea		rs550506797;rs570255944;rs142065667	1;5;8	0.064826	0.0574199	0.0321165	0.0375887	0.0457163	0.052723	0.0258059	0.051637	0.928323	0.943624	0.938093	0.949524	0.948618	0.949452	0.944908	0.932906
cg19706185	-0.89592	0.487101	-159.024	7.25308e-27	6.53238e-24	51.8465	0.0391414	0.935061	0.89592	12	57546663	R	II	LRP1	Body	opensea	Body-opensea		rs139344174	2	0.0452938	0.0306443	0.0429837	0.0375341	0.0469683	0.0384518	0.0289494	0.0423058	0.921458	0.957027	0.937048	0.925172	0.917819	0.942913	0.930468	0.948584
cg04058080	-0.895888	0.47169	-165.388	3.89009e-27	4.1091e-24	52.42	0.0237459	0.919634	0.895888	3	15329284	R	II	SH3BP5	Body	opensea	Body-opensea		rs568787380;rs538178839;rs191651910;rs576503901;rs183072442	40;17;5;4;2	0.0180615	0.0275396	0.0354667	0.029835	0.0175124	0.0213106	0.0150505	0.0251906	0.901799	0.901598	0.913474	0.926174	0.93027	0.919919	0.931785	0.932054
cg09118771	-0.895867	0.482988	-89.6716	6.43531e-23	1.35497e-20	42.9643	0.0350544	0.930921	0.895867	22	32615300	R	II	SLC5A4	Body	opensea	Body-opensea		rs540559278;rs35413610;rs528909959	23;9;5	0.039369	0.0572049	0.0264481	0.0398362	0.0319095	0.0266726	0.0211075	0.0378874	0.886138	0.899069	0.939061	0.94997	0.941026	0.953859	0.959854	0.918392
cg03120375	-0.895839	0.474189	-115.831	1.10953e-24	3.92186e-22	47.029	0.0262697	0.922108	0.895839	8	20044960	F	II		IGR	opensea	IGR-opensea		rs556821965;rs575105579;rs553553019;rs560636422	3;7;16;49	0.0264829	0.0374071	0.0212993	0.0392861	0.0134501	0.0255482	0.0266078	0.0200759	0.940451	0.886017	0.929263	0.926306	0.949722	0.919346	0.901717	0.924048
cg03420467	-0.895804	0.481615	-212.117	7.48104e-29	3.3876e-25	55.8975	0.0337129	0.929517	0.895804	7	2904037	R	II		IGR	opensea	IGR-opensea		rs558214384;rs141221635;rs540244059	36;23;21	0.0299273	0.0286696	0.0207834	0.0386975	0.0482375	0.0324243	0.0341604	0.0368037	0.928665	0.927907	0.927608	0.917364	0.93927	0.93435	0.933838	0.927136
cg24981221	-0.895801	0.498223	-85.797	1.29631e-22	2.50754e-20	42.2523	0.0503221	0.946124	0.895801	8	28874992	F	II	HMBOX1	Body	opensea	Body-opensea				0.0854044	0.0358098	0.07959	0.0163201	0.0790927	0.051171	0.0325063	0.0226821	0.947664	0.920114	0.933122	0.952902	0.959852	0.95072	0.953138	0.951477
cg17939568	-0.895747	0.4925	-167.82	3.08547e-27	3.48163e-24	52.6317	0.0446269	0.940374	0.895747	21	19103429	F	II		IGR	opensea	IGR-opensea		rs116775237;rs550221860;rs114912437;rs190034383	1;29;35;41	0.0419575	0.0552567	0.0272182	0.0546948	0.0593782	0.0544299	0.0326455	0.0314346	0.933677	0.93862	0.938671	0.934168	0.947429	0.937744	0.94107	0.951611
cg23445003	-0.895689	0.519816	-155.787	1.0054e-26	8.29724e-24	51.5436	0.0719716	0.96766	0.895689	7	101535821	F	II	CUX1	Body	opensea	Body-opensea		rs554381956	0	0.0720402	0.0703476	0.0898566	0.0850735	0.0826484	0.053281	0.0657961	0.0567295	0.954366	0.970407	0.96641	0.966698	0.972049	0.976741	0.977359	0.957254
cg11929094	-0.895649	0.515666	-125.296	3.19037e-25	1.3708e-22	48.2494	0.0678417	0.963491	0.895649	12	14767979	R	II	PLBD1-AS1	Body	opensea	Body-opensea		rs556994031;rs78132598;rs183589636;rs554351598;rs142317986	46;38;19;17;2	0.0881135	0.0688574	0.0577648	0.049659	0.0856511	0.0523575	0.074885	0.065445	0.97088	0.965205	0.960801	0.973941	0.974057	0.969818	0.930591	0.962632
cg23213327	-0.895641	0.488304	-117.39	8.97496e-25	3.27851e-22	47.2377	0.0404835	0.936125	0.895641	2	7016509	R	II	RSAD2	TSS1500	opensea	TSS1500-opensea				0.0238937	0.0561379	0.0353222	0.0395244	0.035057	0.068661	0.053187	0.012085	0.911914	0.937083	0.930307	0.946583	0.932134	0.940211	0.940708	0.950059
cg18563860	-0.89563	0.494389	-157.785	8.21229e-27	7.11841e-24	51.7315	0.0465738	0.942204	0.89563	20	57583391	R	II	CTSZ	TSS1500	shore	TSS1500-shore	chr20:57581902-57582595	rs530694415	25	0.0299954	0.0501042	0.0339214	0.0599328	0.061978	0.0523733	0.0412398	0.0430458	0.935391	0.940455	0.937261	0.94455	0.94906	0.950254	0.924056	0.956607
cg05743750	-0.89561	0.492276	-148.355	2.18441e-26	1.49783e-23	50.8175	0.0444706	0.940081	0.89561	11	34331548	F	II	ABTB2	Body	opensea	Body-opensea		rs577507822;rs546177537	1;7	0.0360842	0.0525491	0.0606705	0.0511921	0.025604	0.0654026	0.0408171	0.023445	0.937498	0.92981	0.941784	0.9435	0.934586	0.946834	0.946309	0.940328
cg02954866	-0.895575	0.460385	-113.829	1.46314e-24	4.99177e-22	46.7561	0.0125978	0.908173	0.895575	18	56203942	R	II	ALPK2	Body	opensea	Body-opensea		rs3809977;rs140868694;rs144800085;rs200205546	46;40;36;21	0.00654081	0.022723	0.0099321	0.0175843	0.0132301	0.00812916	0.0139065	0.00873661	0.927592	0.876077	0.941529	0.887188	0.901246	0.924814	0.900812	0.906125
cg19739768	-0.895571	0.471861	-218.989	4.50872e-29	2.62013e-25	56.3202	0.0240755	0.919646	0.895571	5	149947171	R	II		IGR	opensea	IGR-opensea		rs191227613	44	0.0208562	0.033402	0.0211968	0.0181298	0.0242114	0.0310052	0.0154365	0.0283659	0.912914	0.907198	0.924377	0.917665	0.924181	0.931955	0.919809	0.919073
cg19598924	-0.895551	0.487225	-117.055	9.39142e-25	3.4039e-22	47.1931	0.0394492	0.935	0.895551	3	136262383	F	II	STAG1	Body	opensea	Body-opensea		rs118018808;rs144574020	1;42	0.0146569	0.0258839	0.033309	0.0649758	0.0465952	0.0455933	0.0371108	0.0474684	0.908984	0.93041	0.93441	0.92668	0.960312	0.928391	0.942049	0.948769
cg05661278	-0.895452	0.479995	-177.722	1.24171e-27	1.86573e-24	53.4547	0.032269	0.927721	0.895452	13	115091427	F	II	CHAMP1	Body	opensea	Body-opensea		rs112961928	41	0.0252144	0.0467683	0.01831	0.0305362	0.0416613	0.03396	0.0239522	0.0377499	0.934895	0.929002	0.906331	0.927318	0.92655	0.932147	0.932169	0.933359
cg18065599	-0.895432	0.481565	-183.356	7.56494e-28	1.32216e-24	53.8968	0.0338487	0.929281	0.895432	11	47968995	R	II		IGR	opensea	IGR-opensea		rs560753828	4	0.0285155	0.0563599	0.0318939	0.0344042	0.0355925	0.0260639	0.0191679	0.0387917	0.9288	0.929405	0.922089	0.920143	0.934472	0.936304	0.937396	0.925638
cg20189635	-0.895314	0.515695	-56.49	9.70025e-20	8.78071e-18	35.4199	0.0680378	0.963352	0.895314	3	59320419	F	II		IGR	opensea	IGR-opensea		rs533870526	0	0.104683	0.0659055	0.0789408	0.0521209	0.153671	0.0342072	0.0200332	0.0347405	0.979914	0.950185	0.943554	0.981788	0.981095	0.965136	0.963516	0.941631
cg07341738	-0.895219	0.49986	-125.298	3.18932e-25	1.3708e-22	48.2497	0.0522503	0.947469	0.895219	2	127824713	F	II	BIN1	Body	opensea	Body-opensea		rs562465479;rs140032790	20;40	0.0443314	0.0530394	0.0473942	0.0513169	0.0681549	0.0713378	0.0666921	0.0157354	0.944738	0.950026	0.954852	0.9369	0.965767	0.942849	0.945876	0.938745
cg10315612	-0.895203	0.488173	-72.2508	1.97402e-21	2.78536e-19	39.4606	0.0405714	0.935774	0.895203	5	71839375	R	II		IGR	opensea	IGR-opensea		rs72762828;rs548810554	50;45	0.0700553	0.0795978	0.0198444	0.00466314	0.0735891	0.0334428	0.000219522	0.0431589	0.933744	0.935156	0.939073	0.918942	0.918534	0.956605	0.968305	0.915833
cg12150964	-0.895169	0.477465	-97.0233	1.84455e-23	4.54199e-21	44.2276	0.0298802	0.92505	0.895169	9	80457251	F	II	GNAQ	Body	opensea	Body-opensea		rs146542575;rs183694038;rs541081249;rs542812317;rs10869977;rs531838971;rs116847633	0;12;21;23;25;26;51	0.0261153	0.0369368	0.0322577	0.034373	0.0335104	0.0205129	0.0273126	0.0280226	0.930532	0.868889	0.938221	0.916894	0.938221	0.942709	0.912376	0.952555
cg19100943	-0.895165	0.478953	-207.326	1.07525e-28	4.0974e-25	55.5911	0.0313706	0.926536	0.895165	1	40545806	R	II	PPT1	Body	opensea	Body-opensea				0.0278837	0.0405395	0.034748	0.027268	0.0323154	0.0358599	0.0299227	0.0224274	0.918413	0.917127	0.927778	0.919778	0.918948	0.936634	0.938061	0.935549
cg20139501	-0.895125	0.493242	-89.3936	6.76016e-23	1.41652e-20	42.9143	0.0456798	0.940805	0.895125	15	101057936	R	II	CERS3	5'UTR	opensea	5'UTR-opensea				0.048201	0.0753582	0.0302208	0.0401417	0.0935478	0.0402346	0.0104603	0.0272741	0.949779	0.941374	0.921111	0.930619	0.938766	0.948055	0.958087	0.938649
cg14044785	-0.89512	0.477541	-100.194	1.10765e-23	2.88323e-21	44.7403	0.0299809	0.925101	0.89512	2	43560368	F	II	THADA	Body	opensea	Body-opensea		rs187863551;rs192429583	1;19	0.00782093	0.0537758	0.015605	0.0272117	0.0531924	0.0295881	0.0435894	0.00906355	0.936403	0.92075	0.907038	0.939357	0.93616	0.916084	0.948616	0.896397
cg24401262	-0.895103	0.454484	-133.744	1.13264e-25	5.75268e-23	49.2513	0.00693291	0.902036	0.895103	1	31956405	F	II		IGR	opensea	IGR-opensea		rs150547878;rs554821001;rs185489839	0;8;25	0.00831232	0.0140716	0.00460142	0.00872038	0.00185831	0.0139597	0.00019361	0.00374595	0.904437	0.904137	0.905585	0.881492	0.878186	0.904581	0.937388	0.90048
cg06546743	-0.895043	0.502148	-131.096	1.55569e-25	7.50247e-23	48.9455	0.0546267	0.94967	0.895043	2	145429799	F	II	TEX41	Body	opensea	Body-opensea		rs370891166;rs530475540	0;1	0.0711873	0.0446201	0.0479272	0.0494586	0.0769651	0.0479953	0.036463	0.0623972	0.934488	0.935904	0.96269	0.938889	0.950099	0.948431	0.971009	0.955848
cg09560586	-0.895042	0.486779	-132.7	1.28264e-25	6.37982e-23	49.1316	0.0392583	0.9343	0.895042	17	66301429	R	II	ARSG	5'UTR	opensea	5'UTR-opensea				0.0574361	0.0189133	0.0342803	0.0284079	0.0394956	0.0428818	0.0465036	0.0461475	0.951431	0.934658	0.912451	0.921295	0.923888	0.953695	0.933529	0.943453
cg22846250	-0.894947	0.489988	-78.3729	5.44145e-22	8.89496e-20	40.7858	0.0425147	0.937462	0.894947	5	39020766	R	II	RICTOR	Body	opensea	Body-opensea				0.0269137	0.0971287	0.0828078	0.0378184	0.0150339	0.0399369	0.0148407	0.0256373	0.909929	0.937996	0.930735	0.956435	0.941524	0.941252	0.941777	0.940048
cg00780501	-0.894918	0.467438	-181.678	8.75351e-28	1.4688e-24	53.7671	0.0199785	0.914897	0.894918	3	45688760	R	II	LIMD1	Body	opensea	Body-opensea		rs115739509;rs572813369;rs138073681	49;43;1	0.0171061	0.0369852	0.0179596	0.0208824	0.019635	0.0126672	0.0202369	0.014356	0.90513	0.91679	0.90396	0.901086	0.922216	0.915652	0.925203	0.929138
cg07120158	-0.894847	0.486403	-137.422	7.36302e-26	4.02083e-23	49.6644	0.0389798	0.933827	0.894847	12	32638669	F	II	FGD4	TSS1500	opensea	TSS1500-opensea				0.0240075	0.0509655	0.0422036	0.0367386	0.0554409	0.0467734	0.0263868	0.0293222	0.949154	0.924038	0.927536	0.930786	0.929252	0.917801	0.932043	0.960005
cg23950707	-0.894809	0.470508	-172.267	2.03691e-27	2.55016e-24	53.0089	0.0231032	0.917913	0.894809	20	31193047	F	II	LOC149950	Body	opensea	Body-opensea		rs138563670;rs75921559	30;45	0.0093041	0.0276874	0.0320456	0.0154608	0.0352973	0.0176405	0.0299362	0.0174538	0.909907	0.916638	0.910304	0.92951	0.916437	0.917722	0.936246	0.906538
cg24331428	-0.894808	0.515585	-119.433	6.82527e-25	2.60229e-22	47.5065	0.0681809	0.962988	0.894808	16	81465868	F	II		IGR	opensea	IGR-opensea		rs147972883	7	0.0578385	0.0545756	0.0466292	0.0553289	0.0934457	0.0569849	0.0835082	0.0971361	0.965789	0.946345	0.964838	0.964293	0.964918	0.974348	0.961327	0.96205
cg11362620	-0.894772	0.485547	-117.415	8.94414e-25	3.26897e-22	47.2411	0.0381611	0.932933	0.894772	3	134262162	R	II	CEP63	Body	opensea	Body-opensea		rs549461118	35	0.0238761	0.0593459	0.0260667	0.0150058	0.0512652	0.0482056	0.0218177	0.059706	0.938015	0.94144	0.935091	0.934996	0.94254	0.935108	0.93093	0.905345
cg01004967	-0.894766	0.476613	-120.8	5.69751e-25	2.23587e-22	47.6835	0.02923	0.923996	0.894766	1	41372651	F	II		IGR	opensea	IGR-opensea		rs191757039	24	0.0273837	0.0461487	0.0168871	0.0203389	0.0249301	0.0281514	0.0385238	0.0314759	0.902853	0.918344	0.959984	0.914896	0.932485	0.937825	0.905684	0.919896
cg18138635	-0.894738	0.468979	-128.96	2.01919e-25	9.33122e-23	48.6934	0.0216097	0.916348	0.894738	8	67699885	F	II	SGK3	5'UTR	opensea	5'UTR-opensea		rs183286209;rs548911031	0;11	0.012339	0.038121	0.0305393	0.0266296	0.0188528	0.0229585	0.00875981	0.0146776	0.926199	0.88444	0.923699	0.898074	0.936225	0.919772	0.917049	0.925325
cg05642546	-0.894723	0.517437	-122.684	4.45666e-25	1.80899e-22	47.9236	0.0700755	0.964798	0.894723	7	37298927	R	II	ELMO1	Body	opensea	Body-opensea		rs142772798;rs189550980	15;10	0.0595745	0.0568661	0.067475	0.0731703	0.0963451	0.0966742	0.0720306	0.038468	0.972219	0.962401	0.958218	0.959733	0.958894	0.96293	0.968488	0.975505
cg14138235	-0.894544	0.489583	-149.232	1.98924e-26	1.39979e-23	50.9055	0.0423113	0.936856	0.894544	14	56281968	F	II		IGR	opensea	IGR-opensea		rs139860498;rs377141496;rs573052744	3;27;37	0.0306721	0.0364563	0.0497454	0.0689233	0.0448586	0.0460279	0.0331514	0.0286554	0.944669	0.925467	0.934934	0.954956	0.936846	0.940327	0.931515	0.926132
cg08892166	-0.89451	0.479623	-146.301	2.72554e-26	1.78297e-23	50.6089	0.032368	0.926878	0.89451	19	48166060	F	II	GLTSCR1	5'UTR	opensea	5'UTR-opensea		rs112483871	30	0.0272346	0.0339149	0.0326236	0.0427794	0.0399624	0.023264	0.0307484	0.0284167	0.920078	0.915571	0.913564	0.906267	0.943335	0.950786	0.930354	0.935067
cg10394117	-0.894473	0.467546	-147.762	2.32782e-26	1.58055e-23	50.7577	0.0203095	0.914782	0.894473	2	8007099	R	II		IGR	opensea	IGR-opensea		rs558305537	2	0.0152539	0.0338706	0.0180064	0.0250059	0.0181055	0.0162842	0.0188117	0.017138	0.911046	0.90924	0.910112	0.90805	0.941773	0.89672	0.905808	0.935508
cg12248073	-0.894424	0.477343	-66.0137	8.2461e-21	9.9033e-19	37.9828	0.0301312	0.924555	0.894424	3	183099692	F	II	MCF2L2	Body	opensea	Body-opensea		rs537929359;rs567371245;rs145991316	1;14;39	0.00679844	0.0543429	0.0128528	0.116605	0.0225969	0.00495502	0.00206991	0.0208281	0.929328	0.925612	0.91165	0.916567	0.915507	0.919324	0.942198	0.936256
cg05193946	-0.894424	0.47344	-128.542	2.12602e-25	9.77309e-23	48.6435	0.0262282	0.920652	0.894424	12	6465390	R	I	SCNN1A	Body	opensea	Body-opensea		rs72657589;rs72657590;rs536870725;rs72657591	37;17;2;1	0.0141181	0.0354282	0.0281434	0.0275214	0.0385645	0.0190426	0.0257024	0.0213051	0.901387	0.914839	0.901714	0.910325	0.941707	0.92	0.95066	0.924585
cg01157024	-0.894419	0.48675	-124.3	3.62119e-25	1.52122e-22	48.1261	0.0395407	0.93396	0.894419	1	203858831	F	II		IGR	opensea	IGR-opensea		rs574314545;rs550971784	28;41	0.0643859	0.0252832	0.0602932	0.0323371	0.0315628	0.0277208	0.039176	0.0355667	0.939695	0.916193	0.933234	0.956189	0.919179	0.925826	0.931523	0.949842
cg14893902	-0.894403	0.520906	-86.4207	1.15568e-22	2.2689e-20	42.3692	0.0737047	0.968107	0.894403	8	120627704	R	II	ENPP2	Body	opensea	Body-opensea		rs539359998	2	0.0648868	0.0542028	0.0315603	0.0798318	0.125723	0.0991848	0.0757869	0.0584612	0.960592	0.966099	0.961607	0.974169	0.977101	0.976705	0.975186	0.9534
cg06760238	-0.894343	0.481743	-151.101	1.63269e-26	1.20096e-23	51.0909	0.0345716	0.928915	0.894343	10	134400036	R	II	INPP5A	Body	opensea	Body-opensea		rs141710236;rs547625622	25;1	0.0250267	0.0469996	0.0404051	0.0410567	0.032425	0.0262578	0.0216749	0.0427271	0.940196	0.940655	0.905334	0.914894	0.934353	0.940277	0.923483	0.932126
cg23929988	-0.894297	0.467634	-173.317	1.84967e-27	2.4067e-24	53.0961	0.0204858	0.914783	0.894297	15	67317639	F	II		IGR	opensea	IGR-opensea		rs184920409	0	0.0162095	0.0219292	0.0268708	0.0210112	0.0234941	0.0160039	0.0188485	0.019519	0.919229	0.909477	0.92431	0.914513	0.912227	0.924536	0.927649	0.886322
cg14647416	-0.894219	0.506551	-118.359	7.87743e-25	2.94075e-22	47.3659	0.059441	0.95366	0.894219	5	179027133	R	II	RUFY1	Body	opensea	Body-opensea		rs146702597	34	0.04708	0.0368762	0.070598	0.0471928	0.0916982	0.0713565	0.0684968	0.0422295	0.9462	0.932938	0.952568	0.953441	0.961099	0.95995	0.966162	0.956925
cg09452944	-0.894128	0.475503	-77.6215	6.33887e-22	1.01782e-19	40.6292	0.0284387	0.922567	0.894128	11	108622333	R	II	DDX10	Body	opensea	Body-opensea		rs568324808	2	0.00645896	0.00528778	0.013862	0.0439525	0.0645296	0.0373961	0.0366502	0.0193728	0.892503	0.960582	0.895641	0.959243	0.935287	0.913853	0.902979	0.920447
cg00781957	-0.89412	0.509501	-174.04	1.73132e-27	2.29016e-24	53.1558	0.0624413	0.956561	0.89412	7	151452760	R	II	PRKAG2	Body	opensea	Body-opensea				0.0717045	0.0592599	0.0691891	0.0575845	0.054767	0.0676799	0.0588344	0.0605112	0.96245	0.954334	0.960605	0.976942	0.939544	0.965022	0.945363	0.948231
cg18118000	-0.894087	0.471402	-146.319	2.72039e-26	1.78128e-23	50.6107	0.0243584	0.918446	0.894087	8	133846350	R	II	PHF20L1	Body	opensea	Body-opensea		rs576181069	1	0.0169485	0.0340812	0.0177336	0.0237905	0.033672	0.0193968	0.0267973	0.0224474	0.903313	0.895309	0.911208	0.927902	0.940274	0.933085	0.91194	0.924534
cg13916018	-0.894013	0.466332	-72.8946	1.71526e-21	2.46778e-19	39.6054	0.0193257	0.913339	0.894013	7	7162892	R	II		IGR	opensea	IGR-opensea				0.0305497	0.02837	0.0107975	0.00582717	0.0146956	0.0340677	0.0119385	0.0183593	0.940378	0.856908	0.868708	0.916344	0.930523	0.950676	0.903184	0.939988
cg11747478	-0.893949	0.500626	-197.704	2.28693e-28	6.3035e-25	54.9448	0.0536517	0.947601	0.893949	17	80498302	R	II	FOXK2	Body	opensea	Body-opensea		rs556268925;rs573753598;rs540848194	40;19;2	0.0429498	0.0606518	0.0441805	0.0575121	0.0668709	0.0540413	0.0524572	0.0505501	0.939802	0.941195	0.945714	0.944113	0.948007	0.963053	0.956532	0.942392
cg13616262	-0.893892	0.466984	-104.034	6.09915e-24	1.71294e-21	45.3378	0.0200384	0.91393	0.893892	4	103446423	F	II	NFKB1	5'UTR	opensea	5'UTR-opensea		rs187661935	12	0.0221799	0.0356773	0.0171219	0.0139141	0.0232131	0.000166449	0.0297244	0.0183102	0.954101	0.885409	0.88685	0.91922	0.923032	0.925974	0.904207	0.912649
cg08448711	-0.893886	0.492988	-104.68	5.52906e-24	1.57503e-21	45.4358	0.046045	0.939931	0.893886	10	92794806	R	II		IGR	opensea	IGR-opensea				0.0137473	0.0576637	0.0588813	0.0795182	0.0620438	0.03614	0.03453	0.0258354	0.95967	0.945526	0.921345	0.945186	0.940372	0.936239	0.930699	0.940414
cg15408750	-0.893859	0.490026	-145.015	3.13575e-26	1.99173e-23	50.4764	0.0430972	0.936956	0.893859	17	1371321	R	II	MYO1C	Body	shelf	Body-shelf	chr17:1375216-1375460	rs151000341;rs181668441;rs140900113;rs201365950	39;29;28;1	0.0547513	0.039157	0.0538586	0.0426501	0.047608	0.0343454	0.0435459	0.0288609	0.91397	0.934432	0.925231	0.930237	0.958726	0.949554	0.947644	0.935853
cg05517612	-0.893832	0.466569	-220.245	4.11739e-29	2.54094e-25	56.3954	0.0196527	0.913484	0.893832	6	16684836	R	II	ATXN1	5'UTR	opensea	5'UTR-opensea		rs189031127	43	0.00984582	0.021084	0.0233483	0.0267982	0.0181028	0.0138531	0.0237572	0.0204325	0.915595	0.913318	0.919785	0.903675	0.902739	0.926979	0.910679	0.915106
cg06556414	-0.893786	0.503891	-196.365	2.54741e-28	6.74325e-25	54.8514	0.0569985	0.950784	0.893786	4	71845373	F	II	MOB1B	Body	opensea	Body-opensea				0.0494229	0.0592925	0.0523338	0.0699184	0.06883	0.0499275	0.0533858	0.0528772	0.941818	0.947571	0.946251	0.955222	0.946467	0.968049	0.953237	0.947662
cg01675482	-0.893778	0.466313	-159.113	7.18935e-27	6.50258e-24	51.8547	0.0194235	0.913202	0.893778	16	23530159	R	II		IGR	opensea	IGR-opensea				0.0187988	0.0357229	0.00835136	0.0308606	0.0229651	0.0137739	0.010002	0.0149133	0.892027	0.90253	0.918074	0.909397	0.923221	0.925792	0.911921	0.922651
cg11204397	-0.893756	0.476727	-158.647	7.53203e-27	6.70366e-24	51.8116	0.0298493	0.923605	0.893756	16	3630518	F	II		IGR	opensea	IGR-opensea		rs150721589;rs530730451;rs77900321;rs563518752	12;38;39;42	0.0205073	0.0382145	0.0401634	0.0371938	0.0282536	0.0262789	0.0231171	0.0250659	0.9087	0.92513	0.941435	0.915841	0.919309	0.942752	0.927315	0.908358
cg02116924	-0.89375	0.470565	-117.14	9.28381e-25	3.37542e-22	47.2044	0.0236896	0.917439	0.89375	11	78000703	F	II	GAB2	5'UTR	opensea	5'UTR-opensea		rs532641370	1	0.0215294	0.0229713	0.0263397	0.0242582	0.0273512	0.0193438	0.00400343	0.0437196	0.915088	0.905132	0.886789	0.95038	0.914429	0.911149	0.931342	0.925205
cg25282281	-0.893739	0.474063	-147.753	2.32998e-26	1.58055e-23	50.7568	0.0271938	0.920933	0.893739	4	154577141	R	II		IGR	opensea	IGR-opensea		rs73856959;rs187438789	14;2	0.0234175	0.0477215	0.0222049	0.0291524	0.0289768	0.0322748	0.0147604	0.019042	0.913153	0.939731	0.922061	0.919825	0.909951	0.932622	0.899468	0.930653
cg03834968	-0.893701	0.472083	-62.8038	1.81508e-20	2.00054e-18	37.1644	0.025233	0.918934	0.893701	8	71381197	R	II		IGR	opensea	IGR-opensea		rs10096078;rs142276729	33;3	0.0326326	0.0433425	0.0209104	0.0176333	0.0279132	0.0147785	0.0286598	0.0159942	0.946227	0.921821	0.885442	0.923758	0.939594	0.940367	0.83358	0.960679
cg08946644	-0.893691	0.503392	-133.582	1.15461e-25	5.8515e-23	49.2328	0.0565464	0.950238	0.893691	6	111855700	F	II	TRAF3IP2-AS1	Body	opensea	Body-opensea		rs116183701	20	0.0813693	0.0629539	0.046074	0.075667	0.0542223	0.0512636	0.0346473	0.0461741	0.942077	0.95872	0.930509	0.955104	0.958392	0.955367	0.956541	0.945191
cg12061961	-0.89365	0.469974	-104.435	5.73838e-24	1.62405e-21	45.3987	0.023149	0.916799	0.89365	19	35950442	F	II		IGR	opensea	IGR-opensea		rs565770577;rs55981709;rs529822320;rs374619549;rs184646415	1;16;27;28;35	0.0159063	0.0332992	0.0308706	0.0278252	0.0231939	0.0210122	0.0147829	0.0183013	0.923508	0.885146	0.892197	0.904816	0.957298	0.935283	0.92688	0.909263
cg12183501	-0.893637	0.499063	-109.55	2.68727e-24	8.46417e-22	46.1541	0.0522446	0.945882	0.893637	3	148869703	R	II	HPS3	Body	opensea	Body-opensea		rs59747617;rs537210961;rs141312702;rs574362201	45;33;26;1	0.0539454	0.0483979	0.0727442	0.039284	0.0322499	0.0719041	0.047565	0.051866	0.967445	0.928905	0.954682	0.944841	0.952453	0.944549	0.963558	0.910622
cg11377213	-0.89363	0.468844	-91.2335	4.89393e-23	1.06749e-20	43.2419	0.0220287	0.915659	0.89363	3	69370218	F	II	FRMD4B	Body	opensea	Body-opensea		rs547484889	39	0.020445	0.0331764	0.027058	0.0244277	0.0276194	0.0175547	0.00591687	0.0200319	0.884957	0.915634	0.92608	0.926945	0.864889	0.933284	0.948705	0.924777
cg05566585	-0.893622	0.486484	-105.048	5.22925e-24	1.4982e-21	45.4915	0.0396729	0.933295	0.893622	20	35634250	R	II	RBL1	Body	opensea	Body-opensea		rs79766461;rs531895847;rs549616680	31;11;3	0.0216031	0.0873053	0.0372651	0.0289309	0.0336127	0.0415495	0.045673	0.0214437	0.941566	0.951905	0.921838	0.927087	0.945745	0.935034	0.927711	0.915471
cg18830282	-0.893494	0.51809	-122.749	4.41958e-25	1.79708e-22	47.9318	0.0713427	0.964837	0.893494	4	151422204	R	II	LRBA	Body	opensea	Body-opensea		rs559055977;rs187059743;rs191988884;rs183362197	44;29;27;3	0.0863763	0.074749	0.051505	0.0741651	0.101406	0.075496	0.0462601	0.0607841	0.948208	0.961955	0.97151	0.98158	0.961378	0.963503	0.95978	0.970778
cg11929752	-0.893431	0.497936	-84.5101	1.64724e-22	3.09457e-20	42.0081	0.0512202	0.944651	0.893431	8	27251134	F	II	PTK2B	5'UTR	opensea	5'UTR-opensea				0.0243993	0.0831207	0.071123	0.0419848	0.0534618	0.039458	0.0512955	0.0449182	0.944004	0.939317	0.948134	0.961686	0.88716	0.956217	0.96563	0.955058
cg27531366	-0.893316	0.465513	-225.088	2.91481e-29	2.10422e-25	56.6797	0.0188547	0.912171	0.893316	1	27627058	F	II	WDTC1	Body	opensea	Body-opensea				0.0274855	0.0253352	0.0112827	0.0124989	0.0227328	0.015075	0.0168182	0.0196097	0.910807	0.90401	0.904014	0.923024	0.910565	0.91828	0.91948	0.907189
cg01956297	-0.893298	0.508392	-132.881	1.25512e-25	6.27423e-23	49.1525	0.0617429	0.955041	0.893298	18	54111551	F	II		IGR	opensea	IGR-opensea		rs372435454	44	0.0718608	0.0392136	0.0613673	0.0611386	0.0753125	0.0783891	0.0707624	0.0358993	0.967071	0.954952	0.947746	0.9482	0.966319	0.958549	0.958886	0.938609
cg10056106	-0.893295	0.496526	-95.2327	2.47855e-23	5.87296e-21	43.9298	0.0498788	0.943174	0.893295	11	102631359	F	II		IGR	opensea	IGR-opensea		rs531336982;rs12271419;rs562005356;rs527624359	1;14;28;36	0.0404948	0.0433518	0.0968859	0.0428269	0.0432657	0.0262784	0.054239	0.0516877	0.952237	0.940553	0.914888	0.923695	0.968021	0.93658	0.955289	0.954127
cg02274033	-0.893256	0.476215	-130.895	1.59415e-25	7.66149e-23	48.9219	0.0295869	0.922843	0.893256	3	132831676	F	II	TMEM108	5'UTR	opensea	5'UTR-opensea				0.0212709	0.0432904	0.0513563	0.0305449	0.0138318	0.0260408	0.0323079	0.0180522	0.91471	0.912638	0.932279	0.90637	0.941296	0.927652	0.907346	0.94045
cg05575594	-0.89323	0.506551	-124.365	3.59119e-25	1.51044e-22	48.1342	0.0599358	0.953166	0.89323	20	18491531	F	II	SEC23B	Body	shelf	Body-shelf	chr20:18488084-18488804	rs144542988;rs6045440;rs139419360;rs200836567;rs145142114;rs147576961	14;22;29;31;36;51	0.0622094	0.0589833	0.0415183	0.0574755	0.102954	0.0634514	0.0443987	0.0484958	0.952326	0.945579	0.960917	0.953653	0.943185	0.95054	0.960739	0.958387
cg07060794	-0.893206	0.491593	-150.886	1.66993e-26	1.22195e-23	51.0698	0.0449899	0.938195	0.893206	7	23387365	R	II	IGF2BP3	Body	opensea	Body-opensea		rs147267580;rs36057757;rs202212306;rs145205704;rs151010616;rs573484529	44;41;40;18;17;1	0.0488468	0.0662007	0.0385293	0.0644368	0.0504463	0.0309307	0.0327135	0.0278152	0.93919	0.929675	0.937702	0.935306	0.934867	0.937486	0.939273	0.952064
cg09210323	-0.893185	0.503465	-128.804	2.05826e-25	9.49919e-23	48.6749	0.0568718	0.950057	0.893185	5	77409636	R	II	AP3B1	Body	opensea	Body-opensea		rs141102178	1	0.0476473	0.0742019	0.0751367	0.0528291	0.0465353	0.071247	0.0372374	0.0501399	0.976272	0.939801	0.939185	0.950508	0.955373	0.942901	0.958135	0.938283
cg12387740	-0.893153	0.473165	-120.177	6.18461e-25	2.38938e-22	47.6032	0.0265883	0.919742	0.893153	16	48467843	F	II	MIR5095	Body	opensea	Body-opensea		rs374540935;rs146649114;rs141420848	0;8;43	0.0106205	0.0094292	0.0284145	0.0249933	0.0612204	0.0292279	0.0197263	0.0290744	0.900019	0.915151	0.915087	0.915476	0.938786	0.909912	0.924155	0.939348
cg07832343	-0.893108	0.489158	-151.825	1.51329e-26	1.13483e-23	51.162	0.0426038	0.935712	0.893108	9	126516296	F	II	DENND1A	Body	opensea	Body-opensea		rs554590238;rs188326796;rs191096931;rs564778109	0;17;21;49	0.0321626	0.0339043	0.046262	0.0285207	0.0689762	0.0380336	0.0457078	0.0472628	0.924958	0.923117	0.930572	0.939023	0.954233	0.936887	0.939431	0.937474
cg15340456	-0.893064	0.46589	-120.136	6.21832e-25	2.39974e-22	47.5978	0.0193574	0.912422	0.893064	5	140961838	F	II	DIAPH1	Body	opensea	Body-opensea		rs556887077	0	0.0193127	0.0351808	0.0116943	0.0216528	0.0225893	0.0114539	0.0221854	0.0107903	0.941143	0.897145	0.922743	0.917877	0.907726	0.932417	0.884981	0.895344
cg17511274	-0.893002	0.469928	-115.155	1.21757e-24	4.24322e-22	46.9374	0.0234271	0.916429	0.893002	18	21078359	F	II		IGR	opensea	IGR-opensea		rs143059616	17	0.0201903	0.0393571	0.0259015	0.020204	0.0125139	0.0237396	0.0276824	0.0178281	0.893572	0.925794	0.912892	0.889744	0.937346	0.948509	0.903253	0.920321
cg11492661	-0.892926	0.49248	-63.0272	1.71593e-20	1.90602e-18	37.2227	0.0460168	0.938943	0.892926	8	48341355	R	II	SPIDR	Body	opensea	Body-opensea		rs189309525	46	0.0179951	0.0654523	0.0789838	0.0552613	0.0621611	0.0283486	0.0336579	0.0262745	0.866927	0.930354	0.923065	0.952941	0.97925	0.965925	0.965844	0.927239
cg02019444	-0.892907	0.48874	-105.698	4.74187e-24	1.37609e-21	45.5891	0.0422871	0.935194	0.892907	21	35016787	F	I	ITSN1	5'UTR	shore	5'UTR-shore	chr21:35014823-35015792	rs74560799;rs546183359	3;25	0.0185301	0.0521696	0.0368805	0.0557447	0.0627953	0.0509721	0.0397112	0.021493	0.934412	0.932963	0.920903	0.963646	0.950544	0.923694	0.907129	0.948258
cg13558081	-0.89288	0.467668	-165.045	4.02054e-27	4.20122e-24	52.3898	0.0212273	0.914108	0.89288	7	143012219	F	II	CLCN1	TSS1500	opensea	TSS1500-opensea		rs147808691;rs74735266;rs201544812	1;4;39	0.0131114	0.0319446	0.0195659	0.0324932	0.0169708	0.0175552	0.00931221	0.028865	0.916372	0.910802	0.92431	0.888771	0.924025	0.919328	0.909753	0.9195
cg17069928	-0.892846	0.493558	-70.7504	2.75242e-21	3.74005e-19	39.1176	0.0471349	0.939981	0.892846	3	23788313	F	II		IGR	opensea	IGR-opensea				0.0624397	0.0468033	0.0725566	0.0548705	0.0971455	0.0200356	0.0116828	0.0115454	0.976024	0.955941	0.925328	0.951421	0.913958	0.934733	0.943074	0.919372
cg25031824	-0.892843	0.489574	-155.617	1.02293e-26	8.41204e-24	51.5275	0.0431526	0.935996	0.892843	17	3819363	R	II	P2RX1	Body	opensea	Body-opensea		rs569226959;rs187467256;rs199829672;rs374795208	50;44;4;2	0.0281661	0.0491705	0.0407652	0.0664964	0.0481507	0.0419766	0.0356407	0.0348548	0.925809	0.935453	0.935631	0.941922	0.925823	0.957885	0.931379	0.934066
cg21223535	-0.89281	0.49109	-138.381	6.59396e-26	3.64654e-23	49.7698	0.0446849	0.937494	0.89281	6	1973366	R	II	GMDS	Body	opensea	Body-opensea		rs560186339;rs186357649	28;14	0.0482944	0.0381278	0.0640136	0.0486947	0.0637305	0.0376535	0.0206055	0.0363594	0.931773	0.934692	0.954305	0.920753	0.947377	0.932481	0.942728	0.935847
cg23361127	-0.892795	0.488303	-121.836	4.97563e-25	1.98138e-22	47.816	0.0419052	0.9347	0.892795	5	73939283	R	II		IGR	shore	IGR-shore	chr5:73935725-73937551	rs16872141	20	0.0367799	0.037432	0.0457314	0.0448249	0.0615377	0.0223457	0.0507617	0.0358285	0.917323	0.929898	0.926156	0.910205	0.963549	0.946545	0.942849	0.941073
[truncated: 19,749 more rows]
